# Supplementary material for: Transcriptomic analysis reveals a tissue-specific loss of identity during ageing and cancer
Source: BMC Genomics. 2023 Oct 26;24:644. doi: 10.1186/s12864-023-09756-w (PMC10604446; doi:10.1186/s12864-023-09756-w)
Supplement: Supplementary file 1 — Supplementary Material 1 [file 12864_2023_9756_MOESM1_ESM.xlsx]

## Sheet: Plan1
GTEx Tissues
Tissues	Number of samples	Approximate age (n)						TCGA Samples
		25	35	45	55	65	75	Cancer	TCGA Code	Cancer Samples (n)	Normal Samples(n)
Adipose Tissue	1204	97	102	189	397	379	40	Bladder Urothelial Carcinoma	BLCA	408	19
Adrenal Gland	258	21	21	46	89	75	6	Breast invasive carcinoma	BRCA	1077	99
Bladder	21	3	2	7	7	2	0	Colon adenocarcinoma	COAD	462	41
Blood	755	68	68	113	234	249	23	Esophageal carcinoma	ESCA	152	11
Blood Vessel	1335	110	109	219	460	402	35	Head and Neck squamous cell carcinoma	HNSC	495	44
Brain	2642	70	67	259	775	1317	154	Kidney Chromophobe	KICH	65	24
Breast	459	39	50	76	139	138	17	Kidney renal clear cell carcinoma	KIRC	530	72
Cervix - Uteri	19	2	1	9	3	4	0	Kidney renal papillary cell carcinoma	KIRP	287	32
Colon	779	79	86	129	245	217	23	Liver hepatocellular carcinoma	LIHC	369	51
Esophagus	1445	149	134	266	484	375	37	Lung adenocarcinoma	LUAD	519	58
Heart	861	37	44	128	308	313	31	Lung squamous cell carcinoma	LUSC	497	49
Kidney	89	3	8	8	31	35	4	Prostate adenocarcinoma	PRAD	481	51
Liver	226	7	17	35	83	79	5	Rectum adenocarcinoma	READ	163	10
Lung	578	33	40	93	200	190	22	Stomach adenocarcinoma	STAD	373	32
Muscle	803	67	65	124	255	264	28	Thyroid carcinoma	THCA	497	56
Nerve	619	50	54	96	190	206	23	Uterine Corpus Endometrial Carcinoma	UCEC	541	35
Ovary	180	22	14	37	61	42	4
Pancreas	328	29	31	66	118	79	5
Pituitary	283	9	8	24	87	138	17
Prostate	245	30	26	37	72	73	7
Salivary Gland	162	14	16	30	50	51	1
Skin	1305	104	109	198	408	434	52
Small Intestine	187	28	22	35	56	42	4
Spleen	241	22	30	49	86	50	4
Stomach	359	44	39	64	128	79	5
Testis	361	36	31	52	117	116	9
Thyroid	653	47	51	110	211	212	22
Uterus	142	21	15	33	45	27	1
Vagina	156	16	12	36	50	37	5
