# Supplementary material for: Transcriptomic analysis reveals a tissue-specific loss of identity during ageing and cancer
Source: BMC Genomics. 2023 Oct 26;24:644. doi: 10.1186/s12864-023-09756-w (PMC10604446; doi:10.1186/s12864-023-09756-w)
Supplement: Supplementary file 2 — Supplementary Material 2 [file 12864_2023_9756_MOESM2_ESM.xlsx]

## Sheet: Plan1
Gene	Adipose Tissue	Adrenal Gland	Blood Vessel	Bladder	Brain	Breast	Blood	Skin	Cervix Uteri	Colon	Esophagus	Fallopian Tube	Heart	Kidney	Liver	Lung	Salivary Gland	Muscle	Nerve	Ovary	Pancreas	Pituitary	Prostate	Small Intestine	Spleen	Stomach	Testis	Thyroid	Uterus	Vagina	Tau
ENSG00000187634	1.67798	3.00701	3.5282	4.29972	1.06108	1.67338	0	1.5328	3.83532	2.83066	2.83261	5.16844	2.41435	4.00989	1.57113	2.80797	0.171377	0	2.90812	2.65743	0.443225	5.75787	4.96297	2.99202	4.76025	2.61751	3.33582	3.09494	4.2624	3.99393	0.530175
ENSG00000188976	5.73506	5.29055	5.92262	6.19237	5.27767	5.89918	5.22858	6.50333	6.23573	5.6979	6.04035	6.22632	4.80718	5.24882	5.00381	5.90143	5.68533	5.98092	6.19424	6.04351	4.99993	5.86477	6.03831	5.58141	5.96757	5.50725	6.63314	6.08815	6.30887	6.18142	0.128449
ENSG00000187961	3.40847	3.18692	3.75465	4.28059	3.38503	3.70927	3.01778	4.07571	4.394	3.66375	4.07275	3.92517	2.06906	3.60152	2.7155	4.10622	3.72151	1.39938	3.29956	2.19576	2.44179	4.53699	4.25327	3.8188	4.60786	3.4885	4.99731	4.07042	4.29497	4.31047	0.283713
ENSG00000187583	0	1.28427	0	4.74917	0	1.99731	0.0678575	5.65448	4.10193	0	4.9949	1.43888	0	1.60007	0	1.40358	4.16681	0	0	0	0	0	2.97511	0.638059	1.27698	0.858101	0.591523	0.842898	0	5.5159	0.765195
ENSG00000187642	0	0	0.304824	2.81701	0	0.712512	0	3.82908	2.47855	0	3.44671	0.879941	5.64199	0.432926	0	0	3.20183	7.07871	0	0	0	0	1.91735	0	0	0	1.84537	0	0.333292	3.79806	0.845874
ENSG00000188290	4.79266	1.91666	6.43059	5.35813	4.3121	5.13077	2.62668	3.98156	5.49156	4.77084	4.868	5.52379	4.8037	4.12545	2.27885	5.17053	4.5655	2.54948	5.24046	4.07206	3.17785	5.37058	5.73102	3.69457	4.43198	3.75763	3.50461	4.6343	5.48116	5.28597	0.320873
ENSG00000187608	5.96413	4.4633	6.38238	5.31894	5.63114	5.8754	7.99968	5.07477	6.49492	5.71741	5.3467	5.31423	4.74107	7.1109	6.23439	6.59791	4.23913	3.35548	6.24408	4.89038	3.16847	6.19116	5.39629	5.53406	6.54704	5.04384	4.41088	6.0294	5.7393	5.40754	0.316936
ENSG00000188157	4.53533	2.383	4.67988	6.02028	4.39688	5.25139	4.05835	5.08729	5.26969	4.43275	4.67851	5.65625	3.17149	6.42579	3.95451	5.7854	5.61001	1.47125	4.66291	3.86509	4.80393	4.53884	5.2874	4.30972	3.9487	4.57957	5.07716	6.66811	4.90972	4.95584	0.308045
ENSG00000237330	0	0	0	3.45897	0	0.222759	0	1.9318	3.86136	0.00230411	3.94341	0	0	0.0368367	0	0.0763769	2.72396	0	0	0	0	0	0	0	0	1.99094	0	0	0	4.5711	0.862338
ENSG00000131591	3.02075	2.43575	2.99382	3.54254	2.96542	3.62467	2.25283	3.49261	3.70698	3.18413	3.23302	3.84436	1.40668	2.94347	2.11185	3.44352	3.22873	0.57128	3.82647	3.2943	1.61131	3.15104	3.89083	3.04838	3.64548	3.02284	5.31762	3.80783	3.74308	3.67803	0.424671
ENSG00000162571	0.762585	0	0	0	0	0.890844	0	0	1.57562	0	0	4.51662	0	0	0	2.49932	0	0	0	0	0	1.86655	0	0	0	0	6.25236	0	0	0	0.933203
ENSG00000186891	1.36304	0	0	1.25005	1.2588	1.90915	3.97125	4.55428	4.29348	2.05917	1.75464	1.59677	0	0.52543	0	2.83105	2.92351	0	0	0	0	3.02777	2.13868	3.21752	3.67077	1.32422	1.17136	1.35291	0	2.33087	0.667078
ENSG00000186827	3.84292	0	1.60493	1.8236	0.00192531	3.62503	3.58075	0.748585	1.83515	2.08701	1.11968	1.78265	2.32207	1.92025	0	4.10661	1.86286	1.05771	1.42238	1.25167	0.0760603	2.01503	3.12008	3.36562	4.84511	1.82051	0.198078	3.566	1.7333	1.43109	0.62051
ENSG00000078808	7.13802	7.01828	7.66456	7.2543	6.33688	7.16232	6.25999	7.37934	7.53474	7.08247	6.83523	7.39035	6.51032	6.69967	6.82411	7.36101	6.94022	5.8561	7.2572	7.49082	6.13824	7.27839	7.26824	7.20026	7.22739	6.91343	7.37432	7.49809	7.50256	7.1883	0.0825636
ENSG00000176022	3.91883	3.74057	3.85853	3.95504	3.68607	4.06125	2.81701	4.39165	4.27847	3.48588	3.548	4.44057	2.88522	3.4536	3.37768	3.96763	3.45988	2.97937	4.22642	4.00133	3.17729	4.27612	4.09561	3.47101	4.35722	3.47992	3.76615	4.2254	4.4732	3.78529	0.15846
ENSG00000184163	1.61007	0	1.19336	0.965423	0.434039	1.6368	0.449625	3.09564	1.30047	2.73624	1.29122	1.48741	0	2.50299	0.435054	1.63143	0.241866	0	1.12498	1.05439	0	0.940382	1.0342	3.94164	0.75988	0.84169	2.9222	1.45228	1.16474	1.39509	0.705169
ENSG00000160087	4.56499	4.54547	4.67134	4.68063	4.17883	4.62512	4.29294	4.98295	4.9173	4.70842	4.80335	5.12958	3.51466	4.27565	3.90137	4.82881	4.46834	4.01892	4.7622	4.8843	3.61681	5.05569	4.92728	4.68537	5.18574	4.54333	6.51858	5.0017	5.16605	4.74039	0.292856
ENSG00000162572	2.78896	2.9436	2.05101	2.96893	4.2421	3.20305	1.10035	2.24876	3.86901	3.26167	2.87056	4.65243	1.64398	2.65485	2.74175	2.55163	2.55989	1.06629	4.17951	4.63052	1.39523	4.85842	3.84171	3.26258	3.43623	2.65363	5.9573	3.48096	4.22531	3.64999	0.484649
ENSG00000131584	5.42428	5.36573	5.26701	6.34613	7.48175	5.43061	4.39747	6.4719	6.60542	6.08832	6.18079	6.26488	4.87816	4.97845	4.42142	5.78797	5.65121	4.47681	6.02024	6.29668	4.06441	7.33091	6.20552	5.64201	5.88823	5.38579	4.96166	5.79293	6.7765	6.749	0.238835
ENSG00000169972	3.70776	4.17819	3.74849	4.52687	3.42397	4.01754	3.47692	4.87253	4.79895	3.80235	4.37787	4.60059	2.85086	3.46954	3.28153	4.08138	4.425	2.60517	3.95068	4.23171	3.3622	4.83716	4.50808	3.80478	4.16489	3.86151	4.60373	4.06892	4.72676	4.60593	0.178368
ENSG00000127054	5.62404	5.35806	6.41989	6.50432	5.59556	5.85479	4.98923	5.84582	6.77239	6.21484	6.03345	6.72656	4.63287	5.31812	4.60537	5.90941	5.57609	5.29566	6.258	6.90474	4.89511	6.29624	6.50452	5.84522	6.08169	5.66436	6.69552	6.4302	7.27969	6.43793	0.188626
ENSG00000224051	4.62117	4.61728	4.5311	4.81874	4.24127	4.80431	4.04447	5.32734	5.03594	4.92977	5.26613	4.77022	5.18611	4.96832	5.41118	4.59427	5.33718	4.63246	4.66448	4.40698	3.56389	3.85705	5.07472	5.06481	5.11662	5.14208	6.95729	4.84734	4.99339	5.3942	0.309765
ENSG00000169962	0	0	0	0	0	0	0.258862	0	0.222085	0.354299	0.21242	0.570907	0	0	0	0.243735	1.3009	0	0.252852	0.109219	0	1.82211	0	1.94085	2.89221	0	1.10944	0.802096	0.0531978	0.709663	0.881219
ENSG00000107404	5.87712	6.04986	6.17472	6.42605	6.28182	6.00401	4.05608	6.30815	6.52632	6.23535	6.43077	6.57261	5.42872	5.44158	5.2954	6.22766	6.12099	7.29662	7.03565	6.53467	5.49635	6.46255	6.32747	5.75265	5.71637	6.13842	7.12273	6.46389	6.69758	6.54687	0.159968
ENSG00000162576	7.64336	4.81111	7.82163	7.07458	3.79025	7.55552	0.677419	7.6308	8.18498	6.84692	6.21933	7.28474	5.24305	5.80285	3.37467	7.11074	6.20526	4.28462	8.61113	7.94953	3.45876	6.12522	6.96412	6.0877	6.35661	5.899	5.99096	7.3179	8.27765	7.59876	0.28085
ENSG00000175756	6.37288	6.52971	6.30391	6.40201	6.21766	6.4135	6.28949	6.47174	6.29479	6.52994	6.44259	6.34896	6.3651	6.42505	6.28527	6.2343	6.17414	6.70393	6.2645	6.01056	5.44881	6.55819	6.47604	6.23633	6.48461	6.36929	8.48268	6.60334	6.30533	6.21926	0.252915
ENSG00000221978	7.45974	7.29064	7.38994	7.89575	6.63547	7.72416	5.59764	7.41055	8.09966	7.50977	7.46846	8.22951	5.80822	7.06943	6.97072	7.69914	7.33452	5.62859	7.89776	8.47574	6.4586	7.92786	8.17376	7.58997	7.79133	7.09893	6.68493	8.33105	8.45747	7.91633	0.131192
ENSG00000242485	6.17582	6.06407	6.46515	6.23048	5.71198	6.28711	5.41664	6.18119	6.2644	6.25013	6.23629	6.42218	5.67121	5.78872	5.41564	6.19275	5.94176	6.27996	6.41056	6.17648	5.20878	6.47775	6.45244	5.90943	6.24289	5.99081	5.84377	6.51376	6.31459	6.1091	0.0675864
ENSG00000235098	2.92539	0.0870976	1.25509	5.43542	4.23943	3.91812	0	2.40825	3.79117	3.74481	3.88314	5.6039	1.03186	2.23398	0	4.00871	3.67046	0.302261	4.70861	3.78598	2.89272	1.7543	4.82083	2.92426	1.17194	3.24929	3.64083	2.7945	3.43273	3.65013	0.496894
ENSG00000203837	1.42525	0	0	0	0	0.0837296	0	4.288	0.53158	0	0.763102	0	0	0	0	0	0.682765	0	0	0	0	0	0	0	0	0	0	0	0	2.73074	0.950003
ENSG00000179403	4.70344	3.13734	4.71074	6.65417	4.2641	5.01717	0	3.8891	5.49004	5.97758	5.97438	5.65682	3.45018	4.87144	5.38421	4.63369	5.40292	1.55016	7.68925	4.26811	4.34415	4.03527	6.86521	4.71079	3.11124	5.01714	4.84019	5.88854	5.59363	5.48973	0.394894
ENSG00000215915	0.662056	0	0.0150324	2.44674	1.19872	1.8839	0	0.141606	1.46704	1.59599	1.45269	2.11945	0	2.07983	1.95948	1.90354	1.36009	0	3.3483	1.35886	1.8021	2.00852	3.0838	0.634104	0	0.198716	1.50866	3.33996	1.94872	1.56513	0.611385
ENSG00000160072	4.53681	4.1186	4.40327	4.65452	3.99442	4.85292	3.93421	4.96784	5.15583	4.5719	4.60642	5.14981	3.15461	4.44469	4.01818	5.02073	4.48748	2.97235	5.14114	5.27844	3.76989	5.50467	5.36864	4.68982	5.28375	4.27843	5.33459	5.35676	5.32581	5.03865	0.161147
ENSG00000197785	4.04121	4.25942	3.94599	4.21674	3.45492	4.13427	3.67601	4.61288	4.44451	4.00041	4.29943	4.44019	3.38369	3.72135	3.93612	4.36306	4.16368	4.11463	4.46646	4.10719	3.54106	5.02524	4.47782	3.98217	4.49123	3.91497	4.71834	4.46511	4.35469	4.27099	0.17658
ENSG00000205090	2.36325	1.55529	3.24057	3.80837	5.32759	2.3842	0	2.06481	4.20004	3.9949	3.63635	3.8138	1.9958	1.17674	0	2.44628	1.28341	0.695167	3.12665	4.63804	0	4.16108	3.63849	2.53781	2.00952	2.56393	2.34562	2.85116	4.87975	3.68469	0.513944
ENSG00000160075	7.02025	6.41415	6.88388	7.00133	6.80437	7.10662	6.81083	7.09147	7.18325	6.9826	7.01785	7.17478	6.21548	6.587	6.07849	7.19235	6.88651	7.28179	6.89063	7.10484	6.02419	7.31191	7.08058	6.87937	7.24309	6.7014	6.814	7.60298	7.18255	7.12612	0.0924995
ENSG00000228594	1.11804	5.19822	0.362685	1.5996	4.32704	1.5179	1.31729	3.84437	2.00102	1.24063	2.65297	1.15526	0.702206	2.27436	0	2.43604	1.93686	0	2.04363	2.10764	0	4.45529	0.97429	1.43078	2.60977	1.89746	4.35365	3.62604	0.406819	2.80287	0.633863
ENSG00000197530	4.70848	4.71557	5.19654	5.53749	5.18198	4.89827	4.09006	5.16594	5.7315	5.21356	5.2042	5.73343	4.36898	4.63414	4.02402	5.38582	4.66201	5.51384	5.27265	6.2807	3.76246	6.43022	5.79009	5.04617	5.45684	4.68482	5.71186	5.91193	5.93919	5.59209	0.198747
ENSG00000189409	0	0	1.67571	0.767177	0	0	0	0	2.06552	0	0	1.59903	0	0	0	1.51679	0	0	0	2.93579	0	0.549104	1.41364	0	0	0	0.517032	0	1.49403	1.48402	0.846343
ENSG00000248333	4.51243	4.02575	4.72465	4.91474	4.0604	4.5779	4.21657	4.66863	4.8972	4.90262	4.71136	4.88348	3.41587	3.6922	3.32314	5.17156	4.25171	4.77464	4.84973	4.89911	3.42043	4.65111	4.74017	4.9135	5.20492	4.30781	5.6374	4.89296	5.09837	4.69516	0.196266
ENSG00000189339	4.45744	4.58765	4.60306	4.93108	4.33024	4.89487	4.38575	4.47413	5.22188	4.70817	4.46475	5.05212	2.92374	4.01076	3.39374	4.79402	4.35849	3.48654	4.89201	5.55258	3.66527	5.46307	5.00535	4.97849	5.26998	4.38476	3.84734	5.24536	5.64031	4.95138	0.190959
ENSG00000008128	4.7213	4.31314	4.67838	4.87095	3.98651	4.81486	4.37828	4.73259	4.92889	4.96611	4.68124	4.92871	3.22641	3.99807	3.70256	5.36691	4.46505	4.1956	4.99345	5.0654	3.51341	5.02488	5.03698	5.44139	5.71431	4.5558	5.53995	5.22346	5.36085	4.91819	0.181551
ENSG00000008130	5.82431	6.12355	5.80147	5.41438	3.78421	5.64155	6.90622	4.94913	5.33852	5.24477	5.21261	5.61782	3.6996	4.4828	5.76406	5.78743	5.07496	3.36571	5.57398	5.64862	4.16524	4.95074	5.29962	5.4794	6.6949	5.19106	5.409	5.49482	5.47252	5.08793	0.243088
ENSG00000078369	7.75129	7.21083	8.18087	7.7835	8.04553	7.6344	7.59852	7.74247	7.84166	7.52151	7.416	7.71787	6.11308	6.9513	5.88834	7.98391	7.17033	5.17317	7.84157	7.63358	5.66651	7.56666	7.40779	7.4727	7.51561	6.97627	7.12309	7.51607	7.95648	7.56129	0.107331
ENSG00000169885	0.304452	0	0	0.0869937	0.546831	0.987252	0	0.995509	0.944272	0	0	0.0769499	0	0.0560501	0.93027	0.0647194	1.96919	4.16641	0.230096	0.232141	0.453152	1.1206	2.08254	0	0.606529	0.0858116	2.20486	0.865068	0.594227	1.78278	0.857478
ENSG00000178821	0.91481	5.4703	0	0	1.27219	1.20104	0	1.53292	0.687289	0.796003	0.383674	2.4662	0	0.598225	2.52073	1.4051	2.54567	6.54489	0.324989	1.66818	6.50997	1.13094	0.990995	0.858947	1.71908	2.37576	5.41601	0.20828	0.34798	1.52031	0.763619
ENSG00000142609	0	0	0	0	1.895	0	0	0	0.728858	0	0	4.52497	0	0	0.488905	2.44867	0	0	0	0	0	0.230805	0	0	0	0	4.29742	0	0	0	0.923111
ENSG00000222014	0	0	0	0	0.249508	1.51098	0	0	0.539928	0	0	0	0	0	0	0	0	0	0	0	0	0	0.362204	0	0	0	1.03836	0	0	0	0.950021
ENSG00000067606	0	2.46282	0	2.12051	5.32538	1.42445	1.57464	2.49286	1.65983	1.99778	1.96316	1.6364	1.37637	2.52345	1.62388	4.55563	2.57316	0	0	0.966964	1.7081	3.57644	2.63525	3.21166	2.89531	2.00301	5.13215	4.09448	0.441352	2.35519	0.617933
ENSG00000162585	3.3795	3.45445	3.87229	3.67528	2.80872	3.51759	2.85564	3.44147	4.28036	3.47107	3.43254	4.14311	2.2256	3.55793	2.6145	3.61532	2.86362	1.61435	3.67975	3.99074	2.1407	4.58995	4.17072	3.09185	3.74094	3.28334	4.20082	4.17053	4.32788	3.83337	0.252835
ENSG00000157933	6.15186	4.45479	7.17522	6.03768	5.99705	6.00562	3.82618	6.04626	6.56026	5.7672	5.98789	6.4409	4.6528	4.57809	4.28824	6.22908	5.40553	4.24252	6.45797	6.37267	3.37829	5.61361	5.90205	5.4281	5.53296	5.12487	5.12513	5.9758	6.721	6.06306	0.229304
ENSG00000116151	0.947871	0.166232	0.940214	1.59477	2.98482	1.9354	0	0.861143	2.74651	1.08239	0.932885	4.35295	0	1.66922	0.00641765	1.89884	0.909875	0	2.76661	3.38994	0.125371	2.78659	2.22154	0.792997	0.485926	0.632424	3.84253	3.72551	2.96578	1.95361	0.648551
ENSG00000157916	5.83159	6.32172	5.93195	5.97096	5.00286	5.85496	5.25963	6.22228	6.23242	5.87382	5.99156	6.14568	4.64577	5.54737	5.88413	5.97907	5.83796	4.95017	6.13592	6.28937	5.04422	6.1695	6.12091	6.0932	6.33048	5.75059	6.21793	6.26531	6.20283	6.24198	0.0739078
ENSG00000157911	3.85711	4.57329	3.62278	4.03186	3.89438	3.90123	2.50028	3.94435	3.77992	3.35299	3.60786	3.86511	2.55025	3.45968	2.78162	3.4031	3.75478	3.10902	4.37743	4.00103	2.95107	4.22268	4.05627	3.14067	3.3499	3.20958	5.04198	4.02565	3.79508	3.71185	0.283049
ENSG00000149527	0.32473	2.36306	0	5.30978	5.53074	3.95584	2.55362	6.11691	4.04749	0.986344	4.00667	3.00721	0	2.95264	2.76323	2.36656	4.78231	0	0	0	2.57095	4.88599	5.43512	3.17573	3.82237	0.718671	2.38232	3.08206	0	5.43168	0.569001
ENSG00000157881	3.8256	3.67815	4.01857	4.42052	3.75125	3.9328	3.84095	4.04256	4.31463	4.13048	4.06963	4.20867	3.66207	3.41365	2.94092	4.36758	3.72146	4.22753	4.28045	4.05189	2.36192	4.45119	4.12126	4.04763	4.43783	3.66081	4.17295	4.45019	4.46288	4.11426	0.113628
ENSG00000197921	0	0	1.12416	0.560053	2.78929	0	0	2.3421	0	0	0	0	0.591636	0	0	0	0	0	0.115712	0	0	2.22517	0	0	0	0	1.16816	0.226166	0	0.0183616	0.896506
ENSG00000157873	6.51677	6.54661	5.69949	6.62662	3.6744	6.7381	7.1266	5.7124	7.34691	6.79339	6.01202	6.81046	4.25347	6.66932	5.67945	7.38499	6.27683	2.955	6.52741	6.5164	4.21719	6.10407	7.21612	7.31055	7.96315	6.2954	5.07212	6.75248	6.9443	6.8724	0.226388
ENSG00000157870	3.77575	4.60698	3.17628	4.712	4.87856	4.15748	3.39698	3.91289	4.27207	4.85706	4.0213	4.75496	2.19125	4.3231	2.47245	4.62345	3.59873	0.19256	4.77837	3.74781	2.37384	4.09275	4.33224	5.0643	4.89651	4.26554	4.07586	4.19629	4.23262	3.98132	0.231285
ENSG00000132854	1.07098	0	0	0	0.330402	1.02584	0	0	0	0	0	0	0	0	0	1.24413	0.260013	0	5.18156	0	2.57155	0	0.66189	0	0	0.189166	0.153894	0	0	0	0.950036
ENSG00000155657	0	0	0.291204	0	0	0	0	0	0	0	0	0	5.93591	0	0	0.648707	2.99603	8.51325	0.0951315	0	0	0.186187	1.17454	0	0	0	0.715486	0.265661	0	0	0.950143
ENSG00000163606	0.706237	0	0	0	0	0	1.06085	0	0	0	0.764512	0	0	0	0	0.504258	0	0	0	0	0	0	0	0.602032	2.51814	0	0	0	0	0	0.950184
ENSG00000142611	1.30797	0	4.92955	0.475953	1.557	1.10774	0	0	1.76098	0.856124	0.830437	1.73428	1.16793	2.16389	0	2.44619	0	0	4.38644	1.71928	2.11244	0.52212	0.634016	0.68833	0.208168	3.62516	0.842187	4.24036	1.51076	1.31246	0.73971
ENSG00000130762	1.88565	0	0	4.17687	0.595892	3.37268	0	2.92044	3.3092	4.19782	3.6023	2.34839	0	4.70947	2.57531	3.00809	4.7736	0.0471375	5.22955	1.57085	3.12692	4.85042	4.49532	5.21008	0.737527	4.52389	3.11577	4.72565	0	4.05231	0.486133
ENSG00000162591	5.32366	2.53947	6.78801	4.56532	1.1996	5.29985	2.89149	5.67048	4.77073	4.19528	4.01853	6.22204	2.90261	3.01848	1.96427	5.561	4.96772	1.89859	4.75844	5.18597	2.21932	3.01414	5.76657	4.13351	4.33739	3.79729	3.09573	4.74339	4.53538	5.61646	0.399485
ENSG00000158109	6.26777	5.78928	6.58276	6.5358	6.622	6.18707	5.47741	6.43192	6.61589	6.36749	6.3182	6.314	5.15222	5.80851	5.99151	6.042	5.99341	5.68696	6.29047	6.29321	4.87811	6.61577	6.06751	6.34118	5.90616	5.9084	5.62545	6.15027	6.52883	6.43297	0.0803881
ENSG00000116213	4.40974	4.21371	4.42917	4.64648	4.04097	4.51593	4.50101	4.37405	4.761	4.44376	4.4424	4.76242	3.10996	3.93287	3.18449	4.70653	4.25964	3.45	4.90687	4.74934	3.54542	4.97397	4.68457	4.79273	5.2493	4.30309	5.0612	4.91501	4.96211	4.60579	0.161239
ENSG00000078900	0	0	0	0	1.61392	0.919997	2.22202	2.63923	1.69057	0	1.39173	3.74677	0	0	0	1.31509	2.26436	0	0	0	0	0	2.61201	0	0.759748	0	1.1258	0	0	2.66455	0.804715
ENSG00000105278	0	0	0	0	2.88467	0	0	0	0	0	0	0	0	0	0	0	0	0	0	0	0	4.94901	0	0	0	0	4.26195	0	0	0	0.950205
ENSG00000235169	0.934302	1.14339	1.80485	2.18324	0.221723	1.79864	4.27979	0.732481	2.78606	1.18544	1.04808	1.93449	3.47522	3.04093	2.129	1.97722	3.19354	0	1.46866	3.31461	1.80029	3.97945	2.83909	0.909865	1.82806	2.11855	5.55089	3.43997	2.25012	2.11538	0.627693
ENSG00000130764	5.49757	5.49264	5.95424	6.08522	5.44122	5.66349	4.3805	5.96079	5.98129	5.75437	5.80957	6.1413	5.03065	4.93	4.95213	5.47184	5.49541	6.59109	5.94367	6.17161	4.90635	5.7967	5.87073	5.42309	5.73355	5.43002	5.68363	5.89756	6.18613	5.75052	0.148088
ENSG00000116198	3.46642	3.65572	4.13559	4.11376	3.22007	3.44701	2.43246	3.44167	3.72862	3.54871	3.7417	3.75782	2.18618	3.07956	2.58942	3.54549	3.38716	2.87076	3.98387	3.79949	2.45972	3.86397	3.64945	3.32448	3.38939	3.2109	4.30514	3.82916	3.95463	3.56393	0.204021
ENSG00000169598	2.41597	2.13597	2.39177	2.96729	2.98889	2.58464	1.90777	2.00933	3.19558	2.73884	2.29328	3.244	1.16865	2.16873	1.79536	2.68493	2.38258	0.67101	3.25068	3.78717	2.18156	3.72552	3.03751	3.11789	3.61513	2.39721	1.79343	3.18867	3.57228	2.83572	0.322028
ENSG00000198912	4.23302	3.9072	4.18648	4.36972	3.41897	4.39893	3.98051	4.32768	4.44487	4.29659	4.35549	4.5907	2.72498	3.89568	3.62477	4.46361	4.08542	3.20786	4.50326	4.50343	3.22797	4.00318	4.40921	4.4307	4.93221	3.91461	4.78175	4.89572	4.79104	4.38603	0.158527
ENSG00000196581	0	0	0	0	2.52431	0	0	0	1.57154	0	0	0.680607	0	1.42478	0	0.314841	0	0	0	2.70465	0.337544	0	0.629479	0	1.30802	0	0.35048	0.0431814	0.20679	0.415129	0.87497
ENSG00000131697	3.10166	2.29599	2.5948	2.68286	2.64556	3.1485	1.65471	3.42409	3.20225	2.43794	2.40175	3.81417	1.22732	2.39129	0.916306	3.35727	2.348	1.20347	3.75004	3.38208	1.56697	4.60834	2.83836	2.40113	2.71739	2.06252	4.38543	4.45914	3.31143	2.97343	0.411143
ENSG00000069424	3.48033	2.45827	2.80453	3.07129	6.01587	2.90939	6.00702	2.63773	2.49164	2.76794	2.53124	3.41396	2.60418	3.59446	1.9275	5.01385	2.47657	2.37084	3.11881	2.60511	0.619766	4.25787	2.66375	4.31067	5.97707	2.04936	2.628	2.77966	2.90292	2.36334	0.490789
ENSG00000116254	0	1.00475	1.75464	0.000642512	5.19833	0	0	0	0	0.482241	2.49567	0	0	0	0	0	0	0	0	0	0	6.57063	0.793889	0	0	0.439203	5.62399	0	0	0.151559	0.905825
ENSG00000116251	7.79168	6.88432	8.00834	7.85968	6.66561	7.9624	7.07356	7.8903	8.43981	7.66816	7.58664	8.05241	5.97861	7.05009	5.83929	7.42613	7.31892	6.90962	7.83849	9.01928	6.70331	7.01915	7.7238	7.27917	7.28067	7.25755	6.13484	7.74386	8.46551	8.05852	0.182171
ENSG00000158286	2.94488	3.17314	3.21863	4.85721	3.42925	3.60132	1.53494	2.10182	4.73601	3.94931	4.01227	4.94843	4.95632	4.331	3.19115	2.84225	4.36275	1.04376	3.79193	3.3358	3.16632	4.42525	5.46289	3.87373	2.38493	3.3595	2.47637	4.93312	4.34528	4.41323	0.345175
ENSG00000116237	5.27734	5.28902	5.76672	5.45262	4.55553	5.07486	3.44585	5.4171	5.37548	5.21405	5.2992	5.25561	4.59412	4.65928	3.48842	5.06342	5.03546	5.611	5.25887	4.42819	3.71916	5.58053	5.09087	4.8882	4.23078	4.63641	4.03895	5.31016	5.43809	5.18605	0.151405
ENSG00000158292	4.67834	1.24884	2.33299	3.57472	2.64902	4.33252	1.46498	4.02043	4.57874	4.04188	3.55557	4.35227	2.88787	2.17651	2.48058	4.51892	2.35984	0.783593	4.6972	4.35472	0.335903	4.64183	3.78303	5.28826	3.78286	2.47549	2.62073	2.32082	4.56736	4.2184	0.388131
ENSG00000097021	3.03529	3.35098	4.15512	3.62077	5.75515	3.00272	3.57785	4.40466	3.99161	4.36612	4.15023	3.39864	2.17713	4.34792	2.70063	3.9753	3.00482	0.849449	4.27003	3.34736	1.43981	5.76535	3.446	4.44132	3.97436	3.54387	5.22092	2.5587	3.94301	4.24854	0.376188
ENSG00000069812	0	0	0	0	0	0	0	3.69875	3.49314	1.50083	3.56213	1.80984	0	0	0	0.367064	2.07384	0	0	0	0	0	0.863607	0.607985	0	0	1.52346	0	0	4.51278	0.850993
ENSG00000187017	0	1.50443	0	0.0594937	1.37647	2.99415	1.23136	4.88285	4.6914	3.13964	3.06045	4.22812	0	4.53908	5.08188	1.35897	2.47081	0	3.34523	0	0	5.05747	2.85389	4.83971	0.0502431	0	7.09191	0	0	4.08443	0.70413
ENSG00000215788	4.38699	3.99292	3.38754	3.61066	6.53159	4.36892	3.68887	5.84357	4.80951	4.22923	4.62549	4.94666	3.07489	3.80736	1.83755	4.12452	3.93971	1.22847	5.93585	4.2453	1.40568	7.05971	4.79936	4.95296	7.02728	2.74399	4.04837	4.20958	4.35591	5.07454	0.407843
ENSG00000171680	4.52331	3.96332	3.48742	3.71441	5.82014	4.44876	0	6.3556	4.64101	3.5084	4.40896	4.33864	3.09664	3.08039	0.621558	3.67091	3.89024	1.3355	5.64821	3.96493	1.37068	6.35449	4.24671	3.59424	6.52903	2.6337	3.65315	3.99087	4.25968	4.82409	0.421967
ENSG00000162408	2.97897	2.8887	2.90134	3.2545	2.66097	3.03135	2.09916	3.36983	3.53005	3.15529	3.13383	3.61144	1.72416	2.24512	2.12239	3.02604	2.72816	2.68698	3.51195	3.60822	2.31962	3.16271	3.28317	3.18205	4.2207	2.83811	3.34458	3.2053	3.79714	3.14187	0.292952
ENSG00000204614	0	0	0	0	0	0	0	0	0	0.816361	0	0	0	0	0.780551	0	0	0	0	0	0	0	0	2.20454	0	0	1.58567	0	0	0	0.950219
ENSG00000204859	4.41586	4.35282	4.71465	4.90925	3.76454	4.71516	5.06045	4.54414	5.21292	4.50496	4.39087	5.17985	2.99463	4.32775	4.53252	4.96835	4.46382	3.17427	5.29562	5.52417	3.49722	5.20634	5.50459	4.77158	5.49281	4.21575	6.06019	5.45524	5.33589	5.02344	0.228717
ENSG00000162413	5.02644	4.99766	6.21473	6.15026	4.28459	5.23163	4.80008	5.48599	5.49883	5.45606	5.75376	5.41206	4.99313	4.39589	3.64551	4.71387	5.02109	6.66467	5.45812	5.598	4.23784	5.4982	5.66457	4.35932	4.62451	4.9294	4.75297	5.07001	5.79044	5.24354	0.232658
ENSG00000116273	4.45036	3.83162	5.07116	4.86596	3.145	4.63613	3.45968	4.76719	5.40218	4.64018	4.69423	5.14777	2.70172	3.25934	2.69098	4.47831	3.97591	3.14886	4.70832	5.04986	2.57344	4.44934	4.66948	3.81246	3.82515	3.91455	6.4926	4.47271	5.39238	5.00359	0.350785
ENSG00000041988	3.86095	3.77398	4.19213	4.05666	3.4099	4.01915	3.05273	3.71184	4.44364	3.79654	3.76734	4.20186	2.49059	3.35941	2.69161	3.76126	3.28481	3.07515	4.35705	4.3727	2.73424	3.98359	4.2012	3.42613	3.96169	3.39548	4.19504	4.34527	4.64557	4.11633	0.198063
ENSG00000007923	4.03769	4.59464	4.021	4.4068	3.67391	4.15425	3.39876	4.51357	4.3112	4.36726	4.20224	4.40444	3.83322	4.44605	3.4336	4.12597	3.98987	4.09041	4.47224	4.57942	3.1532	3.82444	4.09293	4.29213	4.60966	4.03334	4.50215	4.27954	4.51699	4.25018	0.102324
ENSG00000171735	2.56792	2.52098	3.73097	3.00087	4.46686	2.78416	1.28396	2.35798	2.76555	3.12005	2.95939	2.80261	2.48905	2.70109	1.60001	3.08273	2.51945	2.21392	3.2044	2.64431	1.02268	3.65648	3.03229	2.42866	3.2413	2.4347	3.47096	3.0895	3.03948	2.67918	0.394432
ENSG00000049245	7.08077	6.21625	7.31366	6.80206	5.81268	6.83775	5.79991	6.74796	6.87683	6.34946	6.52637	6.79267	5.24986	5.8336	4.42456	6.97074	5.9079	5.62392	7.19935	6.70501	4.17122	6.25332	6.40337	5.98378	6.13927	5.91556	5.88061	6.50795	6.94699	6.66273	0.148393
ENSG00000049246	4.07572	3.28363	4.45441	4.63857	4.71699	4.11525	0.299272	4.03351	4.66457	4.64738	4.59428	4.45601	2.57505	3.1192	3.4646	3.8181	3.5727	3.16365	5.09895	4.74548	2.5669	5.12246	4.31533	3.2909	2.66677	3.71764	3.95885	4.54503	4.80685	4.57322	0.246195
ENSG00000049247	0	0.885949	0	0	0	0	0.577525	0	0	0	0	0	0	0	0	0	0	0	0	0	0	0	0.473539	0	0.257798	0	0	0	0	0	0.949057
ENSG00000186638	0	0.118432	0	0	0	0	0.540921	0.174068	0.0333317	0	0.279736	2.11888	0	0	0	0.376059	0	0	0.101956	0.177207	0	1.11566	0.0856089	0	0	0	4.53639	1.08418	0.341486	0	0.95023
ENSG00000116288	7.5463	7.95689	8.00652	7.51978	7.57467	7.6015	6.94298	7.25802	7.69589	7.40038	7.36125	7.66848	7.01132	7.23414	6.8087	7.40335	7.1008	7.76681	8.03362	7.81694	6.36002	7.97472	7.73163	6.94571	7.27058	7.19258	7.25109	7.92173	7.69524	7.28925	0.0758351
ENSG00000116285	7.50191	4.64329	8.11567	6.99206	4.22571	7.50611	1.11734	7.07222	6.93893	6.07624	7.72549	6.93539	4.42999	5.84189	7.9985	6.9799	6.58488	7.18411	6.672	7.80828	7.71574	7.15711	6.31106	5.88355	3.42618	7.03794	4.97935	7.45912	6.43336	6.72407	0.220912
ENSG00000162426	2.38594	1.46495	3.54303	2.96588	3.85137	2.49076	0	1.48361	3.37077	2.80366	3.15423	3.46603	0.988277	2.69882	0	1.4566	1.05663	0.304445	3.5034	3.111	0	4.24535	3.21874	2.05967	2.03567	1.87011	2.45277	2.02934	3.94903	2.96461	0.474644
ENSG00000142599	6.01196	5.59106	6.40158	6.53536	5.05147	6.16109	4.70855	5.26009	6.61381	6.0626	5.98504	6.41522	5.13831	5.49999	3.62963	5.79798	5.37145	6.46086	5.91887	6.02327	4.10497	5.57614	6.37445	5.56541	5.81993	5.32058	5.9297	6.33654	7.27981	5.91759	0.21567
ENSG00000074800	9.36284	8.96806	9.97343	9.4252	9.09511	9.27389	10.5884	10.2299	9.30002	8.97347	9.92659	9.11942	7.65843	9.65887	8.72827	9.67541	9.6243	7.32927	9.58771	9.07169	7.05592	8.69133	8.9597	8.97958	9.25893	8.58759	8.64218	8.98381	9.03463	9.63307	0.14412
ENSG00000125820	0	0	0	0	3.21819	0	0	0	0	0	0	0	0	0	0	0	0	0	0	0	1.55465	3.48071	0	0	0	0.249771	0	0	0	0	0.950242
ENSG00000142583	2.90873	1.59903	0.821994	0.175824	2.43767	2.62304	3.68028	0.658534	1.60398	1.60529	0.769736	1.60652	0	1.48549	0	0.387289	1.20457	3.77063	2.60444	1.47616	0	1.90701	3.39527	5.47364	2.50625	0	5.45787	0.0525465	0.865452	2.15555	0.699127
ENSG00000180758	2.0175	2.49375	2.1209	2.7128	0	2.27183	2.08197	4.56659	3.56291	1.80448	4.21386	2.70667	2.54544	1.5379	2.85073	3.64718	3.73789	3.99927	2.51967	3.0703	1.56903	1.51767	2.88304	2.1408	2.16922	1.81039	2.17919	2.84755	2.65339	4.49933	0.439975
ENSG00000049239	5.75762	5.56893	5.40518	5.3707	3.01123	5.61127	4.03531	5.8295	5.85504	4.75398	4.8898	6.25499	4.007	4.04749	6.25831	5.58286	5.39788	5.31046	5.78814	6.79015	3.99631	4.80594	5.46181	4.93851	4.92664	4.86574	4.49275	5.24084	6.06541	5.26877	0.24435
ENSG00000171621	5.99711	3.00081	6.33532	4.89786	2.64746	5.3728	0.959009	5.0123	5.70879	5.04679	5.56884	5.56695	3.50725	4.08743	4.95851	5.5701	4.52618	4.91248	5.07802	5.47147	4.1714	4.13619	5.11601	5.31266	2.56456	4.43364	4.28945	5.3642	6.18089	5.23818	0.266851
ENSG00000171612	3.0597	1.65221	1.97413	2.29703	3.37512	3.07637	1.60863	2.25252	2.02966	2.35281	2.32629	2.76116	1.81901	2.48948	3.10002	2.4383	2.88654	3.67316	2.79994	2.39182	0.93329	3.40407	2.70456	1.98177	1.99557	2.49883	4.85779	3.09272	2.34238	2.03417	0.493517
ENSG00000188807	2.43733	2.36062	1.94287	2.49744	2.74814	2.58805	1.59687	2.73968	3.11547	2.43349	2.52949	3.19488	2.5055	2.44042	0.639011	2.38441	2.38124	4.29862	3.4374	3.63431	1.37101	4.18341	2.95648	2.17947	2.58975	1.91661	3.84369	2.91806	3.4762	2.76961	0.391858
ENSG00000171608	3.40481	1.93634	3.31659	3.24246	2.48464	2.97774	6.86031	2.49966	3.35562	3.05182	3.0971	3.7219	1.3027	2.99853	1.35265	4.63038	2.70589	0	3.31003	3.91356	1.1228	2.50533	3.20834	4.8169	6.49244	2.51241	3.23578	3.63837	3.6837	3.39636	0.558103
ENSG00000171603	5.71259	5.50987	6.57316	6.50491	7.58576	6.0928	4.43362	6.898	7.22698	6.35707	6.24507	6.88219	4.98739	5.88874	2.70093	6.05709	6.83425	4.20543	6.7926	7.19166	5.28508	7.01337	6.75585	6.07027	5.73379	5.48183	5.31488	6.50074	7.66514	7.05831	0.208714
ENSG00000178585	4.6137	3.43643	3.90053	4.21483	5.01129	4.78983	2.92684	7.87698	5.41127	3.70289	5.5906	4.17587	4.18821	3.84078	2.79138	5.15752	5.57338	2.95323	4.36793	4.36619	3.60072	4.81793	5.05096	3.74352	3.38787	4.35069	5.32302	5.15634	4.10383	5.97245	0.446138
ENSG00000162441	3.80478	3.55072	4.16281	4.16423	3.57404	3.79166	3.0614	4.07882	4.34799	3.91911	3.77752	3.96387	3.1143	3.09154	2.67278	3.60337	3.54016	3.11118	4.12233	4.41835	2.38373	3.81619	3.74692	3.75958	3.23421	3.21966	5.36849	3.8397	4.29046	4.12817	0.317283
ENSG00000173614	2.12938	2.7597	2.01741	2.48538	1.47772	2.11461	2.07594	2.57209	2.29842	2.61217	2.4362	2.30764	2.33036	2.26432	1.78461	2.02764	2.2711	2.91188	2.3202	1.90315	1.10343	2.28876	2.30373	2.63793	2.41789	1.84684	2.56119	2.94642	2.35392	2.27084	0.240639
ENSG00000162444	8.36991	3.46851	4.98087	3.57235	3.1145	8.52965	4.53601	4.63449	4.47495	3.76905	4.66106	3.79532	4.74044	4.73131	1.70964	3.4424	4.39076	2.91563	5.54356	3.97719	2.28325	4.36286	4.3885	3.48117	6.8171	3.72355	3.90096	5.57672	4.92072	4.97559	0.493619
ENSG00000130939	4.30372	4.80375	4.8904	5.09868	4.32001	4.28483	3.7027	5.0375	4.80144	4.87447	5.01691	4.60399	3.83762	3.494	3.05161	4.29535	4.31864	4.81342	4.50952	5.09331	3.95424	4.63415	4.56406	4.3245	4.24628	4.49234	4.15158	4.87693	5.2546	4.76927	0.152367
ENSG00000054523	3.53005	3.7656	3.84706	3.8467	5.78569	3.45496	2.92368	3.81223	3.70879	3.86581	4.01063	3.7854	3.25099	2.76598	2.44442	3.78515	3.72596	6.05152	4.46575	4.08572	2.66735	3.95575	3.52253	3.33886	3.04258	3.06352	4.39555	3.75863	4.30904	3.85414	0.391611
ENSG00000142657	7.29683	5.9381	5.32117	6.44522	5.35718	6.92874	9.26231	6.41238	6.63154	5.36556	8.08051	5.83701	4.42241	5.67612	5.52136	7.22931	7.43382	4.4698	6.07622	5.9088	4.18621	6.10486	5.60265	6.01818	7.36013	6.02699	7.02724	6.73934	5.29091	7.49373	0.336568
ENSG00000175279	2.92954	4.07195	3.05681	4.09132	3.27012	3.12432	2.22112	3.2741	3.45456	3.43615	3.42721	4.0944	1.88776	4.35561	2.53225	3.49008	3.65977	1.79605	3.76342	3.48069	2.73275	5.09042	3.96124	3.24378	2.89299	3.37164	6.87642	4.5502	3.6246	3.3139	0.507569
ENSG00000241563	0.354482	0.481948	0	0.620032	4.17218	0.413724	0	0.103483	0.99013	0.855569	0.406284	1.1876	0	1.3718	0.263114	0.582861	0.402674	0	1.13031	1.03461	0	2.58229	1.54671	0.944623	0.442729	0.348872	4.32192	1.86274	1.08297	0.639123	0.809944
ENSG00000160049	3.74528	3.69441	3.93745	4.37592	3.60235	3.77933	3.19462	4.02183	4.20156	3.90368	4.04675	4.06609	2.76246	3.39026	2.73838	3.81224	3.61873	2.93384	4.0508	4.38445	2.57158	3.73403	3.93559	3.52576	3.56957	3.55792	3.9473	3.93103	4.35254	3.92008	0.159086
ENSG00000142655	4.5813	4.094	4.70233	6.50099	4.40325	4.75016	3.74216	4.6787	4.90637	4.49468	4.70633	4.7195	3.63291	4.10681	4.31747	4.71048	4.33787	3.9201	4.70846	4.78182	2.78026	4.59364	5.6293	4.43903	4.34207	4.03254	4.8712	4.77163	5.0096	4.91402	0.312158
ENSG00000130940	1.75466	0.805076	3.19954	4.32821	0	3.76581	0.908352	5.3613	3.33394	4.46129	3.86195	3.72068	2.95402	2.95295	0.579008	4.31402	4.57571	4.03978	1.38066	1.11811	1.80273	1.97959	4.93053	3.91084	1.53206	4.23454	1.93318	2.81768	3.7236	4.12797	0.465862
ENSG00000144821	0	0	0	0	0.587044	0	0	0	0	0	0	0	0	0	0	0	0	0	0	0	0	0.974182	0	0	0	0	0.818208	0	0	0	0.950259
ENSG00000120948	6.35293	5.93813	6.75368	6.65266	6.01024	6.54272	5.50751	6.54478	6.87635	6.50011	6.49301	6.78818	5.25851	5.81052	5.42903	6.74199	6.3537	5.91525	7.14972	7.04666	5.07452	6.71093	6.7369	6.52812	6.67304	6.03613	6.4741	7.01643	7.1331	6.77959	0.109302
ENSG00000009724	1.80634	1.05173	2.17917	2.59029	2.29143	2.27674	0.529182	2.4921	2.5969	2.23671	1.88376	3.1126	0.135677	0.778714	6.97239	2.16031	2.04904	1.12673	3.28665	2.834	1.20437	2.35543	2.01315	2.65879	2.35734	1.84134	1.95807	2.29633	2.95061	1.92973	0.708292
ENSG00000116649	6.42392	6.09881	6.61689	6.0752	5.75094	6.42064	5.77434	6.65876	6.63426	5.89957	6.13875	6.63075	5.57115	5.1698	5.47684	6.34283	5.71724	6.11888	7.45683	6.53607	6.5763	6.24085	6.21229	5.54781	6.53952	5.8127	5.85893	5.80201	6.59557	6.14147	0.179724
ENSG00000171824	5.75896	4.98989	5.87812	5.66428	5.53825	5.9829	4.96203	5.91563	6.24803	5.52626	5.48987	6.0009	4.03527	4.95255	3.88267	5.86293	5.35702	4.71388	7.0366	6.48498	4.17305	6.00384	5.88215	5.52247	5.84559	5.19733	5.76583	5.88978	6.48889	6.0093	0.215811
ENSG00000198793	3.76573	3.72378	4.04195	4.17603	3.6828	3.89234	2.80854	3.81899	3.95335	4.03887	4.00768	4.07663	2.97183	3.37378	3.08397	3.91836	3.71539	3.9717	4.31636	3.82544	2.58855	4.10871	4.09394	3.92026	3.99895	3.61806	5.14873	4.24206	4.26816	3.74155	0.26501
ENSG00000171819	4.41215	1.71092	4.6053	2.89688	0.648739	3.26914	0	2.76862	3.85786	3.50563	3.61227	2.27326	2.14799	1.20055	0	1.21431	1.8075	2.58663	10.0904	0.361374	0	3.0687	2.88738	1.7647	0	1.82794	0	0.794947	1.36266	3.45639	0.801649
ENSG00000120942	3.17718	2.99582	3.33695	3.52781	2.21917	3.23805	2.47848	3.49154	3.47108	2.98615	3.00694	3.61639	1.96771	2.20624	2.48957	2.96617	2.96937	3.22591	3.70127	3.7573	2.3178	3.03367	3.15724	2.94491	3.18507	2.87848	3.97647	3.18567	3.68593	3.05925	0.234487
ENSG00000182264	0	0	0	0	0	0	0	0	0	0	0	0	0	0	0	2.65981	0	0	0	0	1.95051	0	0	0	1.27785	2.34945	5.72937	0	0	0	0.950421
ENSG00000116661	2.69682	4.95003	3.33823	3.61742	7.71678	4.79729	1.52428	4.32954	3.92197	2.80967	3.73418	3.62662	2.70423	4.46178	4.20765	3.57035	4.40215	1.91293	5.82126	2.89621	5.86099	7.81405	4.82054	3.0898	2.70953	3.65289	4.78833	4.22822	3.02534	4.63584	0.497586
ENSG00000132879	4.06654	4.91222	4.57075	4.95225	6.98046	5.00881	3.95063	5.10373	5.20046	4.41063	4.72879	5.17507	3.72467	5.17543	3.98651	4.7393	4.91157	2.27739	5.83367	5.19882	4.16835	6.64217	5.94507	4.77525	5.36147	4.52837	5.36627	6.02646	5.22881	5.39869	0.301656
ENSG00000116663	3.5131	4.03804	3.42656	4.08685	3.58229	3.6896	4.75701	3.82611	4.11664	3.57709	4.06621	3.91288	2.69399	3.28105	3.68765	4.4557	3.8319	3.79993	3.91896	3.70537	3.30341	3.68909	4.16556	3.46283	4.59438	3.77077	4.75194	3.9699	3.73067	3.81046	0.199302
ENSG00000116670	4.30022	3.6631	4.16596	4.10723	3.9438	4.43041	4.66198	4.43657	4.43569	3.99984	3.97987	4.27533	3.08974	3.94787	4.02512	4.78405	3.93381	4.07339	5.01144	4.40471	3.71474	4.35346	4.31961	3.65164	4.39854	4.12045	6.08257	3.96651	4.55475	4.0601	0.315115
ENSG00000186458	1.33834	0	0	0	0	1.29321	0	0	0	0	0	0	0	0	0	0	0	0	0	0	0	0	0.630642	0	0	0	0	0	0	0	0.950431
ENSG00000177674	5.14963	5.06525	4.96941	4.97415	3.05969	5.29838	7.37608	5.10419	5.1712	4.46036	4.99968	5.74139	3.63104	5.10964	3.42309	5.97337	4.98451	4.29437	5.60144	4.85216	4.55109	4.91989	6.09745	4.26828	6.1881	4.44124	4.81432	5.43179	4.95302	5.29939	0.332289
ENSG00000101489	0	0.768163	0	0	5.54673	0	0	0	0	0.197325	0	0	0	0	0	0	0	0	0	0.351775	0	4.66504	0	0	0	0	1.98851	0	0	0	0.950447
ENSG00000177000	3.66154	3.31249	3.71456	3.66646	2.91906	3.55724	2.83428	3.55273	3.7053	3.53738	3.4573	4.26046	3.65372	3.32711	2.63901	4.45793	2.6161	2.88624	4.61397	4.80629	2.295	4.37797	3.77796	3.84185	4.48598	3.58607	3.96382	4.39317	3.82802	3.3268	0.252062
ENSG00000011021	4.37312	4.21813	4.39962	4.39257	4.63724	4.445	3.01361	3.94504	4.83748	4.25427	4.02711	4.58023	3.22277	3.73429	3.16328	4.77764	3.5563	3.15028	5.23818	5.22533	2.64647	5.15535	4.55805	4.33649	4.35634	3.78437	5.27927	4.93705	5.11277	4.44348	0.19972
ENSG00000175206	2.53949	1.65806	4.33791	0.898958	2.22953	3.03349	1.89131	2.43585	1.45375	2.32315	2.50474	1.54896	13.9966	1.30245	1.38122	2.99424	2.74735	2.06132	2.88626	2.86462	1.11475	2.84804	2.87531	3.05407	2.4255	1.79698	3.80835	3.2341	2.38182	2.34942	0.830054
ENSG00000168903	0	0	0	0	0	0	1.81896	0	0	4.41089	0	0	0	0	0	0.682199	0	0	0	0	0	0	0	6.41688	0.723597	0	1.58375	0	0	0	0.950457
ENSG00000116685	5.32159	4.97751	6.09974	5.85739	4.30775	5.31948	5.85746	5.80911	5.57416	5.79387	5.58763	5.76223	4.48961	4.949	5.11126	5.39895	5.45244	5.03641	5.4289	5.14887	4.65306	5.74027	5.58106	6.13392	5.77688	5.18035	6.17594	5.68141	5.81855	5.43433	0.121824
ENSG00000083444	6.25738	5.62349	6.47877	6.02061	4.54031	6.11566	5.58531	6.78176	6.58439	5.91672	5.85834	6.65288	5.49777	5.61817	5.81402	6.37942	5.62325	4.69807	6.48767	6.73765	4.63468	5.79651	5.97692	5.3966	5.73472	5.51591	4.72065	6.18399	6.94839	6.11999	0.159559
ENSG00000116688	5.85651	5.51095	6.01305	6.78511	5.94051	5.88138	5.84297	6.50152	6.02995	6.46203	6.82224	5.93573	7.29213	5.31858	5.39017	6.03761	5.67627	7.32093	5.97387	5.85968	4.00547	5.81083	6.17871	5.97402	5.86232	5.96792	5.90714	6.54322	6.22253	6.13209	0.181682
ENSG00000116691	4.64332	3.65674	4.7107	4.69062	4.11483	4.68625	5.68855	4.29669	4.85662	4.4788	4.34117	5.17854	3.27157	3.85798	3.57217	5.2168	3.81508	3.8833	5.85763	5.64997	3.48279	4.23715	4.8803	4.63827	5.68636	4.02036	5.56423	5.18743	5.54974	4.59376	0.220292
ENSG00000120949	2.73223	0	0	0	0	2.18705	4.75735	0	0	0	0	0.858572	0.0438034	0	0	0.598669	0	0	1.19536	0	0	0	0	0.206169	1.2874	0.13481	1.97629	0	0.735122	0	0.913343
ENSG00000028137	6.75619	4.124	5.03699	4.87296	3.36661	6.52162	8.92206	4.33754	5.46704	4.76684	4.40956	5.53432	4.02886	4.27575	4.95213	6.80021	4.1836	3.59895	6.19525	4.45547	2.40441	4.5044	4.74893	5.99604	7.60095	4.57791	2.74087	4.72526	5.29498	4.9674	0.454104
ENSG00000048707	3.92085	2.99237	4.47052	4.06609	3.31105	3.92189	1.99251	4.54326	4.27352	3.73518	4.11646	3.89263	3.23602	2.95642	2.14335	4.02277	3.78094	3.67567	4.47203	3.91162	2.34836	3.44596	4.08043	3.45148	3.43108	3.52018	3.63516	4.72583	4.08591	4.2448	0.228901
ENSG00000162496	7.17186	4.11258	6.4828	6.81776	3.89996	6.99419	3.53771	5.89987	6.77914	5.78149	6.67839	5.96789	4.9031	5.93715	7.02773	6.15515	5.9832	5.07133	7.72986	5.64014	5.48864	5.79184	7.56168	5.67116	4.86396	6.07155	4.75581	7.37225	5.7901	6.99986	0.236243
ENSG00000188282	0	0	0	0	0	0	1.4931	0	0	0	0	0	0	0	0	0	0	0	0	0	0	0	0.996584	0	1.73301	0	0	0	0	0	0.950461
ENSG00000184995	0	0	0	1.95147	0	0	0	0.220163	0.605865	0	0	0.410682	0	0	0	0	0	0	0	0	0	0.241921	0.532417	0	0	0	0	0	0	0.792115	0.950468
ENSG00000197993	0	0	0	0	0.919746	0	2.09872	0	0.920702	0	0	0.0656511	0	0	0	0.421547	0.19268	0	0	0	0	0	0	0.963457	3.38495	0	6.49591	0	0	0.363454	0.950468
ENSG00000162494	0	4.62856	0	0	1.04279	0	0	0.296491	0	0	0	0	0.144751	0	0	0	0.166945	4.99243	1.23426	0	0	0	0	0	0	0	0.144887	0	0	0.522555	0.943492
ENSG00000162493	5.30645	1.62259	3.37001	5.46214	2.94488	4.83646	0	4.25818	5.86951	4.18055	4.17862	5.65934	2.9614	1.46447	0	5.33666	3.54213	3.92821	5.07166	5.43203	1.42426	2.56718	4.46144	3.95958	0	4.61371	2.46472	3.26733	5.05252	5.19152	0.397482
ENSG00000116731	4.09786	3.40828	4.37006	4.85576	4.06367	4.26946	3.9128	4.38019	4.75012	4.18175	4.26497	4.43677	2.81707	3.04141	1.92997	4.26284	4.13682	3.77081	4.67149	5.18754	2.37403	3.88761	4.48705	4.2305	4.11452	3.61217	4.14797	4.72417	4.86113	4.67266	0.224043
ENSG00000189337	3.32766	3.54311	2.91476	2.87587	4.76254	3.54257	0.98607	4.00651	4.07492	2.20452	3.75836	3.62629	1.04677	3.64674	0.988689	4.04694	3.30786	0	3.88083	4.23587	1.86267	2.39012	2.97811	1.80196	6.21306	1.98906	2.49854	3.59217	2.39252	4.49017	0.529511
ENSG00000171729	2.80722	4.73268	4.12035	5.37419	3.21881	3.3302	1.64071	3.10849	4.57107	4.79581	4.14169	4.47007	1.75676	5.13494	1.44054	4.68633	3.98424	0.222002	3.81181	5.36448	4.81052	3.66966	4.83627	4.42613	3.53547	5.16746	2.5314	3.27681	3.6168	4.92208	0.306193
ENSG00000102243	0	0	0	4.90364	0	1.8858	0	0	0	0	0	0	0	0.976122	0	0.410404	2.46068	0	0	0	0	0.129922	0.735618	0	0	0	0	0	0	0.43682	0.950527
ENSG00000142634	5.95873	6.5351	5.50022	6.75862	5.88346	5.6635	8.71396	5.89317	6.1877	6.61865	6.09098	6.16858	3.965	4.78576	4.56658	6.94429	5.47167	2.38522	5.42466	5.78322	5.7389	5.82957	6.47207	7.13433	8.02485	6.68506	7.79449	6.58447	6.20839	6.32885	0.313879
ENSG00000160856	0	0	0	0	0	0	2.59018	0	0	0	0	0	0	0	0	0.770504	0	0	0	0	0	0	0	4.12648	5.46916	0	0.129321	0.228132	0	0	0.95054
ENSG00000142615	2.43303	1.76683	2.12373	0.434668	0	0.989134	0	0.377727	1.33364	0.558395	0.611483	0.433295	0	0.226761	0.567012	0.0710696	0	0	3.52039	1.27779	12.5631	0.253345	1.30023	0.459361	0.78689	0.922977	1.17229	0.197874	0.549635	0.361832	0.937613
ENSG00000136352	0	0	0	0	0.71378	0	0	0	0	0	0	0	0	0	0	6.74269	0	0	0	0	0	4.73835	0	0	0	0	0	8.50425	0	0	0.950553
ENSG00000132906	2.94648	4.36153	3.49915	3.61964	3.02899	3.07423	2.58538	2.17545	4.15757	3.13032	3.2181	4.6833	2.34189	3.45999	2.24813	3.4077	2.65205	2.16264	4.04069	5.9554	3.60347	4.87116	4.12148	3.13629	3.18822	2.9586	4.77852	4.76528	4.60195	3.72332	0.417848
ENSG00000116138	2.51884	2.57015	2.28582	3.05736	2.37089	2.72143	1.67426	2.81012	2.94249	2.62984	2.54817	3.08029	1.53424	2.93706	2.48095	2.72399	2.83447	2.54054	2.96657	3.31928	1.85447	3.00511	3.00891	2.81503	2.93011	2.2598	3.18387	3.39007	3.27182	2.88914	0.208997
ENSG00000116771	0	0.854977	0	0	0	0	1.35499	0	0	2.16087	0	0	0	6.09454	5.09997	0	1.00974	3.27962	0	0	0	0	0	3.52635	1.42212	0	1.0543	0	0	0	0.888182
ENSG00000197312	4.26215	3.2498	3.41659	4.47544	2.54603	4.28524	2.72428	4.271	4.19649	3.36213	4.02537	3.93923	2.39511	2.89394	3.7933	4.21141	4.23786	4.67989	4.20901	3.78449	2.56072	3.1224	4.26341	3.62543	3.72945	3.04515	3.01891	3.67446	4.56654	4.4808	0.216264
ENSG00000116786	6.28618	5.84903	6.44728	6.08839	6.6941	6.12081	5.63827	6.43443	6.39738	5.80555	6.01142	6.11124	5.57569	5.26078	4.15182	6.79978	5.65803	6.89864	6.65815	6.36716	4.53653	5.87768	6.099	5.68846	6.51209	5.4645	6.57443	6.20081	6.46357	6.30061	0.129897
ENSG00000162461	2.08539	2.64493	3.02372	2.0218	2.99389	1.89106	0	1.28987	2.68261	2.81483	1.57377	2.74573	2.5984	2.57735	1.96478	2.41968	1.9089	4.77054	2.90909	3.30596	1.75713	2.96892	2.38559	4.08357	2.7976	1.60786	2.68313	3.09063	3.16973	2.41693	0.491037
ENSG00000162460	0	0	0	0	0	0	0	0	0	2.43956	0	0	0	3.43197	5.13323	0	0	0	0	0	0	0	0	4.43297	0	0	0	0	0	0	0.930779
ENSG00000162458	5.22033	4.22193	8.64633	6.01145	0.522535	5.16369	0	4.42496	5.84677	5.79709	5.12707	6.11449	4.70424	4.86501	2.06744	5.76568	5.05949	1.56642	4.92898	5.83748	3.86358	3.94001	6.14691	5.78717	5.18621	4.98284	4.53945	4.78627	6.60752	5.34878	0.463859
ENSG00000233954	4.23695	3.56502	4.23424	4.259	4.57583	4.16905	4.48631	4.58636	4.41087	4.50218	4.38891	3.86479	5.42138	4.24627	2.99114	4.04317	4.24746	4.78917	3.82667	4.6289	2.77749	4.16452	4.03111	4.25349	4.00297	4.04408	3.50835	4.03982	4.20883	4.48236	0.239503
ENSG00000065526	4.78647	3.77944	5.53437	4.9789	4.1635	4.88178	3.98543	4.82607	5.03878	4.3904	4.62908	5.23217	3.16906	3.77019	3.1538	5.07925	4.46183	4.16802	5.39946	5.53766	3.40931	4.53254	4.63697	4.58779	4.58361	4.0749	4.53781	5.28866	5.34274	4.90188	0.18225
ENSG00000116809	4.41831	4.23095	4.65226	4.4716	3.98005	4.54266	4.29381	4.34409	4.85717	4.38637	4.43113	4.58848	3.27161	3.95959	3.05912	5.04822	4.23972	3.76876	4.83092	4.95119	3.33425	4.57754	4.98717	4.53846	5.20343	4.14041	5.38401	5.16819	5.12955	4.77827	0.179029
ENSG00000133665	0	0	0	0	1.28983	0	0	0	0.924451	0	0	5.02555	0	0	0	1.94785	0	0	0	0	0	0	0	0	0	0	3.04255	0	0	0	0.950565
ENSG00000173641	7.53801	6.89664	9.19846	6.85563	2.24703	6.95228	1.21346	4.0912	6.21102	6.80236	7.3404	6.61018	10.4412	4.06492	0.696092	4.88202	5.25551	9.98806	4.937	5.31627	1.66474	3.31767	6.04268	5.28725	2.48178	6.29084	5.26871	5.05535	7.62709	5.4315	0.486237
ENSG00000186510	0	2.18565	0.118454	0	1.27758	0.820305	0	0.044251	0	0	0	0.275858	0	6.48542	0	0	1.64003	0	0	1.15603	1.32149	5.07568	0.823733	0	0	2.14349	3.41263	5.69202	1.46372	0	0.854044
ENSG00000184908	0	0.985	0	0	1.27273	0	0	0	0	0	0	0	0.85524	7.32968	0	0	3.88081	0	0.613381	1.01445	0	1.80915	0.00151385	0	0	0	2.27675	4.77213	0.613702	0	0.914872
ENSG00000185519	0	2.83797	0	0	4.82373	0	0	1.31002	0.648047	0	0	0.0391384	1.79875	3.20613	0	0	0.386887	0	0	0	1.05288	3.76294	0	0.142438	0	0.0392072	0.581122	1.15427	0.199013	0.542396	0.873462
ENSG00000142627	5.02518	3.68879	4.06791	5.27234	1.45684	4.886	0	5.63014	5.96555	3.96547	6.58844	5.00931	3.51548	4.38258	3.90772	5.32	5.72638	1.95898	5.37167	3.65688	3.18775	3.9684	4.52229	4.49441	3.87669	4.34763	2.31365	5.20144	5.09383	6.81382	0.380561
ENSG00000142632	2.78264	4.36449	2.92804	4.14207	0.136247	3.63648	1.33716	5.07557	4.46443	2.32254	3.8773	4.11353	1.19313	2.38746	0.691376	3.13187	4.46664	0	3.3442	4.19716	2.79908	2.06431	4.1652	2.79343	3.17604	3.35342	2.37931	4.97992	4.02889	4.66702	0.40266
ENSG00000132881	1.42478	3.00144	2.4914	3.07934	2.55505	1.81199	1.03173	2.62176	2.56889	2.15087	2.57534	3.36295	1.27719	2.20001	1.14248	2.14576	2.33761	0.467121	2.87153	3.42884	1.44142	3.37918	2.41885	1.73194	2.07972	2.17361	3.51601	3.48542	3.16518	2.0659	0.347936
ENSG00000037637	3.39678	2.94351	4.55725	3.91649	2.96737	3.41923	2.92952	4.12241	3.9757	3.16257	3.55184	3.97911	2.43424	2.52483	1.88245	3.49655	3.15935	3.12024	4.06194	3.99208	1.99908	3.58807	3.85823	3.03454	3.33918	2.92684	3.51911	3.81235	4.37866	3.85873	0.263387
ENSG00000055070	5.72569	5.6535	6.4568	6.01673	4.30789	5.69135	5.70344	6.02272	6.09132	5.77378	6.00234	6.12063	4.78427	5.24012	4.47772	5.92936	5.2277	5.46328	5.92198	6.27005	3.95932	5.1864	5.85523	5.65601	5.88631	5.4226	5.0086	5.97201	6.40945	5.69224	0.137653
ENSG00000124302	0	0	0	0	3.29667	1.4016	0	0	0.273793	0	0	0.919988	0	0	0	0	0	0	0	0.736852	0	6.5255	0.133832	0	0.903246	0	1.67414	0	0.0118863	0	0.950581
ENSG00000157191	5.80817	5.45	5.56373	5.39976	4.32119	5.72809	5.89125	6.05182	5.7943	4.96702	5.26082	5.52602	3.6001	5.07428	4.14173	6.3123	5.20006	2.51526	5.88701	6.04326	3.77066	5.07387	5.40739	5.46264	6.81608	4.82347	6.09014	5.63205	5.61731	5.71222	0.230391
ENSG00000219481	3.22947	4.98062	3.71224	4.14286	3.65956	3.44629	0.279615	3.0888	4.40551	3.86209	3.12413	3.98287	1.596	2.82647	2.22616	3.10239	3.15651	1.42792	3.69	4.64513	1.79239	3.54781	3.77692	3.86413	3.26042	2.9646	4.96311	3.50348	4.34893	3.95057	0.338288
ENSG00000058453	3.88963	3.48483	4.00876	4.34502	4.20578	4.0972	2.02981	4.23768	4.93344	3.92407	4.00496	5.90273	2.28956	3.3424	1.50457	4.23665	3.67575	2.1156	4.73737	4.9175	3.11261	4.45562	4.45648	3.8465	4.33758	3.69965	3.79298	4.28472	5.09899	4.65	0.347375
ENSG00000117122	4.19621	0.694933	4.83695	3.03703	0	3.81385	0	4.54987	5.75835	2.94195	2.57588	4.05955	1.48456	1.8162	0	3.79377	3.16897	0	3.68151	4.80967	2.26987	3.29212	3.73289	2.71163	0.624126	2.01947	3.68137	2.89449	5.36747	4.76058	0.516056
ENSG00000159363	4.57043	4.71252	4.27346	4.55782	6.27901	4.6606	4.01891	4.73529	4.46372	4.35798	4.54711	4.50906	2.84841	4.34397	2.37299	5.18312	5.19418	3.56479	5.26302	4.2594	5.11075	6.77819	4.86208	4.67304	5.65011	4.54208	4.55489	5.20791	4.74923	4.56205	0.32528
ENSG00000117118	5.73105	5.99988	5.95874	5.84993	5.27227	5.73623	5.60763	5.63817	5.67227	5.94722	5.74765	5.74892	6.40992	6.1115	6.31639	5.72719	5.5022	6.77693	5.88451	5.28249	4.66779	5.27638	5.16634	5.96581	5.65006	5.77731	5.81539	5.56976	5.66877	5.5489	0.159163
ENSG00000117115	0.912558	0	0.743872	0.482398	5.74322	3.93946	6.59049	3.11599	1.51536	4.95214	0.436143	2.03919	0	2.36223	0	3.28644	4.74761	7.55761	3.84088	0	0	2.76723	1.65016	3.55744	4.52938	0.847023	0.765832	0.420553	0.35642	1.11878	0.722952
ENSG00000142623	0	0	0	0	0	0	0	2.91477	3.17424	0	6.54638	0	0	0	0.228559	0	4.64053	0	0	0	0	0	0.511089	0	0	0	0	0	0	5.7114	0.909502
ENSG00000142619	0	0	0	6.67219	0	0	0	1.70019	0	0	3.49631	0	0	0	0	0	0.721849	0	0	0	0	0	2.71598	0	0	0	0	0	0	2.62203	0.941826
ENSG00000159339	0.555801	0	0	0	0	0	7.39999	0	0	0	0	1.32665	0	0	0.146445	3.85351	0	0	0	0	0	0	0	0	5.6106	0	0	0	0	0	0.946444
ENSG00000179051	4.97105	4.61294	4.4219	5.38725	4.25419	5.43271	5.44205	6.31787	5.67101	5.00664	5.5904	5.22414	3.18031	4.42032	3.49898	5.63621	5.84232	2.79822	5.22322	5.54047	3.93838	4.43271	5.42403	5.47752	6.12729	4.62218	5.57841	5.41225	5.36121	5.85744	0.211947
ENSG00000074964	4.55354	3.46916	6.65141	5.37769	4.97078	4.54695	1.04199	5.19662	5.32743	4.87784	5.18023	4.56359	3.97002	5.07322	5.71856	4.38381	4.98254	4.68679	4.69725	4.00478	4.67426	3.68991	4.95257	4.705	3.85628	4.4298	2.97686	4.99312	4.75194	5.13131	0.32198
ENSG00000240045	0	0	1.2982	0	2.12258	0.253709	0	0	0	0	0	0	0.420952	1.05819	0	0	4.10347	10.229	1.85806	0	0	0	3.43417	0	0	0	0	0.108492	0	0	0.950587
ENSG00000117154	1.78627	2.24354	2.67329	2.69387	5.81134	2.72642	0	0.0608704	1.97516	0.52512	0.0379228	1.46694	0	0.837968	0	1.70183	0.971631	0	3.26823	0.476821	0	1.66883	2.99798	0	4.59011	0	1.5595	0.487597	1.15899	1.38828	0.77869
ENSG00000179023	0	0	0	2.87029	0	2.58484	0	0	0	0	0	0	0	3.70586	1.82668	0.252	1.48745	0	0	0	0.992567	0	0	0	0	1.95577	0	1.46255	0	0	0.875015
ENSG00000157578	0	0.715298	0	0	0	0	0	0	0.525376	0	0	1.93172	0	0.0758201	0	0.265853	0.0121005	0	0.296833	0.286926	0	1.46739	0.203726	0	0	0	5.37999	1.46461	0.461181	0	0.950603
ENSG00000159423	5.4036	4.48014	4.54844	5.81669	5.46953	5.15072	2.54362	4.31248	4.55412	3.3415	5.04721	4.33919	4.09308	7.37608	8.14954	3.69996	3.92616	5.46641	4.67882	3.96841	1.68077	4.16904	5.52498	2.92615	3.78392	3.97594	2.91542	3.96517	4.35127	4.89995	0.465132
ENSG00000169991	2.81327	3.44228	4.24558	4.08297	3.97462	4.70759	2.56404	7.67242	4.46081	3.68422	4.90104	3.55448	1.55128	3.14929	2.22898	3.86705	4.62618	2.62327	2.64234	2.52532	3.8369	3.77438	4.2117	2.75848	3.36623	2.73139	1.72336	3.23308	4.13679	5.18044	0.547877
ENSG00000127481	4.80415	4.63399	5.31608	6.04308	3.97265	4.77775	4.41016	5.19768	4.95829	4.92621	5.17437	4.99432	3.52244	4.33367	3.78986	5.37221	4.52823	5.06442	5.22879	5.54532	3.43886	5.10181	5.14074	4.81648	4.73757	4.87864	6.10102	5.20348	5.50724	4.89509	0.206953
ENSG00000127463	3.56648	3.2603	3.86016	3.5873	3.23312	3.59842	2.56388	4.21054	3.88631	3.35591	3.37208	3.93721	2.66225	2.71865	2.51641	3.7426	3.18731	3.21448	3.94504	4.14003	2.07675	3.76781	3.51744	3.23777	3.40593	3.09443	3.82238	3.70768	4.11353	3.73152	0.190674
ENSG00000053372	4.74258	4.51696	4.32924	4.47444	4.26994	4.82555	4.15801	5.21375	4.80088	4.2238	4.61443	5.0462	3.26783	3.62463	3.89975	4.47842	4.21061	4.02554	4.86278	4.88155	3.9946	4.04891	4.62474	4.42401	4.57345	4.32017	4.9796	4.43077	4.86046	4.66742	0.15226
ENSG00000162482	1.17526	2.22166	0.690481	0.723499	1.75343	2.79933	0	1.66769	2.16975	4.26267	1.07724	1.85348	0	5.22904	6.32777	0.973874	1.08766	0	1.88499	2.35714	7.34934	2.01543	1.81271	6.31078	1.15133	7.6674	2.24109	1.86668	1.78458	1.66588	0.710135
ENSG00000053371	5.74129	6.53757	5.61677	5.89354	5.21715	5.86757	4.93939	6.01654	6.82805	5.89217	5.79626	6.32188	4.6807	6.19232	5.38157	5.58945	5.47535	5.2572	5.92479	6.55522	5.0199	5.91148	5.85926	6.01904	5.62082	5.72006	6.2183	5.91885	6.28097	6.25263	0.152997
ENSG00000040487	3.71162	4.67405	3.43918	3.71759	3.88545	3.85661	2.90835	4.14208	4.19588	3.68883	3.47006	3.93681	2.40419	3.57854	3.83494	4.03215	3.61433	3.0301	4.3483	3.98711	3.18203	4.91322	4.34782	4.35618	4.21135	3.8111	4.96193	4.39496	4.27496	3.91184	0.222635
ENSG00000077549	7.13904	6.83389	7.7988	7.57839	6.25621	7.09673	7.8122	7.23516	7.72551	7.57098	7.54543	7.48485	6.15572	6.33574	5.29905	7.46279	6.60657	6.76592	7.18983	7.44946	4.78907	6.61496	7.46054	7.16223	7.32718	6.80424	7.60693	7.10758	7.69273	7.48576	0.101399
ENSG00000173436	4.43069	4.3718	4.95957	4.81021	4.64364	4.45375	3.36531	4.39701	5.14394	5.12152	5.11183	4.65829	4.80478	4.5715	3.12121	4.5302	3.99598	4.25272	4.50267	4.41982	2.89993	5.01937	5.16794	4.60305	4.15469	4.49673	4.15147	4.64095	4.80592	4.85766	0.137278
ENSG00000158747	7.28718	4.12206	7.59878	7.90388	5.95768	7.55816	1.25177	7.31481	9.52932	7.65672	7.93725	8.06085	5.47487	5.87339	1.57528	8.2644	5.76576	3.54524	7.05442	9.51057	3.51522	7.02245	8.77423	8.08628	4.66163	6.75158	6.03246	6.74738	8.29465	8.75627	0.318419
ENSG00000182132	0	0	0	0	4.05821	0	0	0	1.29449	0	0	0	0	0.852963	0	0	0	0	0.856846	0	0	0	0.456628	0	0.796381	0	1.54929	0	0	0	0.950661
ENSG00000162542	3.79503	4.07365	4.28129	4.76148	1.02079	4.20613	2.84878	3.26946	4.25365	3.7494	3.85596	4.07149	1.89719	3.98945	2.49865	3.6815	4.31209	0.895551	4.13359	4.1639	3.29618	3.31571	5.15419	3.6926	4.43535	3.97733	2.50548	4.99245	4.56716	4.22417	0.299094
ENSG00000178828	0	0	0	0	0	0.573412	0	0	0	3.35228	0	0	0	4.21941	0	0	0	0	0	0	4.61336	0	0	3.00549	0	0	0	0	0	0	0.916654
ENSG00000169914	2.68466	2.92151	2.8713	3.3334	3.18571	3.21234	1.76669	3.12297	3.79325	3.41736	3.1203	3.72122	1.43152	2.47062	1.27456	3.47428	2.75231	1.96624	3.26836	3.97066	1.82908	3.4984	3.72592	3.35207	3.21744	2.80251	4.75184	3.26234	4.41533	3.4373	0.366491
ENSG00000188257	9.38367	3.25934	9.03048	9.56036	0	7.70573	2.48682	6.34276	5.6912	7.98071	8.00685	8.76167	9.15087	2.84035	9.38179	6.63898	7.75568	5.23645	9.63153	9.09759	3.11877	4.57449	8.44152	9.6564	1.25444	6.58203	4.61373	7.10731	4.73515	7.0122	0.338004
ENSG00000127472	2.57739	0.565474	4.45219	3.81065	2.27582	1.83625	0	0.319931	0.130331	4.17511	3.84602	3.13744	5.90947	0	1.82416	2.93551	0.925931	0	0.743759	6.77233	0	0	3.99614	1.24653	0.441516	2.24167	4.49014	1.59866	1.46006	1.05303	0.714899
ENSG00000114638	2.90153	0	0	6.95786	0	0	0	0	0.0926171	0	0.831341	1.12619	0	1.45582	0	1.38392	0	0	0	0	1.23925	0	0.147041	0	0	0.777749	0	0	0	0	0.950661
ENSG00000180176	0	8.16103	0	2.39276	3.92257	0	0	0	0.481966	0	0	0	0	0	0	0	0	0	0	0.610894	0	1.892	0	0	0	0	0.495234	0	0	1.87753	0.950678
ENSG00000205279	0	0	0	0	2.51806	0	0	0	0	0	0	0	0	3.83679	0	0	0	0	0	0	0	2.96896	0	0	0	0	0	0	0	0	0.950686
ENSG00000162543	0	0.907345	0	2.41138	1.46968	1.05776	0	0	2.37202	3.74734	3.13709	5.28024	0.637343	1.64617	1.57705	2.70987	0.651746	0	0	0.0181577	0	2.65702	2.03225	1.84515	0	2.10378	4.73926	2.74572	2.05663	0	0.735365
ENSG00000158816	0	0	0	1.20168	0	0	0	0	0	0	0	0.46784	0	0.760975	0	0	0	0	0	0	0	3.02245	0	0	0	0	3.08034	0	0	0	0.938957
ENSG00000162545	4.81248	5.75179	4.47452	5.99085	8.32645	5.17602	0.464807	5.27518	6.10128	6.66925	5.77738	5.28313	3.91868	6.45385	5.24345	7.04369	3.24569	2.12476	4.1622	5.92843	2.52154	6.06912	6.14107	6.57283	4.34922	4.79183	3.58247	4.61041	5.99822	5.69857	0.402682
ENSG00000090432	4.93786	4.83936	4.9226	5.45247	4.04784	5.03993	4.16804	5.39056	5.26365	5.19788	5.28222	5.3401	4.48786	4.67383	4.26754	4.88087	4.78904	4.84294	5.35413	5.11849	3.85681	4.9548	5.15436	4.79818	4.9384	4.78143	4.96767	5.07119	5.45999	5.05143	0.104006
ENSG00000183114	0.694414	4.99323	0	0	3.63766	0	0	0	0	0.424291	0.491243	1.34637	1.45665	1.08442	0	0	0	0	0	0	0	0.853134	0.824691	0	0.641832	0	0.426704	1.62489	1.01981	0.0571048	0.89929
ENSG00000158825	3.41082	2.23911	2.85914	2.84351	1.63559	2.99606	8.32477	4.82713	5.25924	4.03211	5.80705	3.9323	2.48751	4.075	5.7411	4.12603	4.65062	0.807217	3.46633	1.9154	0	1.46027	3.33203	4.93481	5.58913	1.86883	1.79583	3.54774	4.0866	6.26567	0.585814
ENSG00000158828	5.66636	6.89971	5.94279	5.96373	6.67107	5.60143	5.36302	5.64756	5.76155	5.8045	5.85894	5.46998	5.8929	5.3724	5.18774	5.26176	5.54132	7.33653	6.10909	5.42303	3.93314	5.40621	5.66885	5.14814	5.18772	5.31981	7.01857	5.91251	5.81738	5.68282	0.226666
ENSG00000244038	6.97068	7.31206	7.27423	7.2031	5.50444	7.05047	6.86026	7.60173	7.61149	6.83417	6.78806	7.59502	6.27676	6.59619	6.37769	7.48205	7.15015	5.60068	7.1245	7.77888	7.12729	7.50115	7.02465	6.98118	7.91162	7.10596	7.40998	7.65908	7.56715	7.21919	0.108303
ENSG00000117245	2.24878	3.65881	0.230466	0.564019	2.57906	2.05777	0	0.0245633	1.77273	0.37124	0.356032	2.81124	0.744247	1.30079	0	2.58319	0	0	1.03174	0.563407	0	1.14947	1.0886	0.305378	4.67358	0	5.99441	2.15249	1.84432	1.09214	0.797489
ENSG00000189410	0	0	0	0	4.16576	0	0	0.608719	1.1268	0	0	0	0	0.189514	0	0	0	0	0	1.00362	0	0	0.664184	0	0	0	3.75564	0.903629	0.59904	0	0.926733
ENSG00000127483	6.20746	5.76534	6.55054	6.51662	5.30181	6.17851	5.09022	6.11109	6.98656	6.29569	6.24554	6.38383	4.71193	5.30367	4.60549	6.41654	5.95661	5.14696	6.77106	7.1972	4.78113	5.8996	6.34659	6.11613	6.26868	5.7483	5.92985	6.86026	7.15006	6.87764	0.163833
ENSG00000075151	4.73016	4.54664	4.64275	5.12132	4.67058	4.62822	4.01563	4.87186	4.89191	4.77198	4.74578	4.92634	3.41268	3.83765	3.08292	4.67264	3.94884	4.6277	4.80735	4.72508	2.6287	5.3076	4.63149	4.41884	4.58905	4.04366	6.55808	5.48705	5.033	4.65431	0.313972
ENSG00000117298	6.96282	7.1937	7.08833	6.67557	3.95545	7.02096	6.01269	6.23544	7.06366	6.56353	5.75553	6.52271	5.47712	5.23108	5.13154	7.06477	5.58424	3.88661	7.01245	7.12463	5.7493	6.39264	6.59215	6.05984	6.3294	5.77291	5.49041	6.71916	6.63538	6.34687	0.144571
ENSG00000142794	1.32296	1.63	0.911009	2.3056	0.945264	1.83972	0	2.35006	2.01876	1.42466	1.22801	1.83771	0	1.05484	0	1.04635	1.5471	0	1.80853	2.02491	0.315979	2.08212	1.69844	1.58425	1.21933	1.52952	3.51993	2.17964	1.85936	1.60485	0.614324
ENSG00000162551	5.19431	6.62431	3.18729	2.51607	3.5456	5.5527	9.26458	3.17495	2.48435	2.69846	2.43531	4.83436	3.81516	4.8013	5.8576	7.08602	3.62917	0	3.75982	2.38508	1.82885	4.54041	4.0214	3.64458	6.79185	2.84856	3.50465	4.2931	3.56768	2.76419	0.585417
ENSG00000076864	0	6.12883	0	3.24019	6.88186	2.86884	2.16486	1.83271	2.48716	3.14037	1.95718	2.29476	2.21429	6.5401	4.42442	4.0774	5.03784	0	4.90956	1.2516	5.8475	5.79137	4.2303	4.4478	0.93298	6.70801	2.89215	8.41369	0.215643	2.16972	0.611932
ENSG00000090686	4.46468	5.16541	4.70266	4.74445	4.34681	4.60113	4.6708	4.6851	4.91291	4.37366	4.32858	4.69727	3.17185	3.51055	3.15538	4.63226	4.62243	3.10541	5.04736	5.14906	3.21202	4.78903	4.63832	4.60913	5.07767	4.23803	4.34678	5.00834	4.97169	4.69721	0.142102
ENSG00000187942	2.38097	0.679714	3.81884	2.38294	0	2.03498	0	0.567317	2.19646	2.45876	2.03625	2.86886	0.406625	0.10326	0	1.28631	2.503	0	3.21163	0.836334	0	0.657235	1.99216	1.53686	1.35268	1.53443	0.767811	1.74828	2.99569	1.84015	0.635394
ENSG00000142798	6.88859	5.38223	7.73586	7.0534	0.642289	6.44762	0.155362	5.92188	6.09727	6.73082	6.53961	6.74798	5.68649	4.73404	2.19161	5.75576	5.20474	4.5069	7.40856	5.18736	3.57891	3.74397	6.06802	5.56644	4.9747	5.88608	3.63556	6.39697	7.34112	6.06506	0.320052
ENSG00000219073	2.82988	0.630816	2.88241	1.076	0	1.62535	0.0812174	0.885073	1.99576	0.989167	1.07998	0.792736	0	0.721719	0.839305	0.477009	0.335818	0	4.26985	1.48329	13.3721	0.510162	2.13888	1.2237	1.25965	3.35711	2.23995	0.866654	0.979864	0.901665	0.905947
ENSG00000142789	4.28662	2.2074	3.80127	2.72745	1.31841	3.3393	1.55995	2.52178	3.69415	2.51861	2.73561	2.51573	1.47673	2.21764	2.54168	1.94647	1.95764	1.34029	5.7058	3.19567	14.7756	2.10531	3.8597	2.94168	2.9467	4.93338	2.52642	2.43159	2.66599	2.58285	0.811895
ENSG00000070831	6.96313	6.4296	6.93046	7.1089	6.0445	6.9439	7.59093	7.1798	7.15561	6.77209	6.80222	7.07697	5.45898	5.98756	5.37337	7.14611	6.68703	5.4334	6.96408	6.85393	5.0742	6.16501	6.51767	6.79098	6.92655	6.42846	5.99511	6.72254	7.07917	7.08335	0.136471
ENSG00000162552	0	2.99169	0	2.53915	0	1.26953	0	4.51474	3.13619	0.851984	2.45677	3.69163	0	0.81384	0	0.204093	2.44605	0.0288433	0	5.00174	0.622454	2.96484	3.17055	1.90498	0	1.86276	0.391508	1.32492	2.99954	3.22921	0.700689
ENSG00000184677	3.92209	4.58591	4.711	4.44288	2.92026	4.06136	3.1263	3.81342	4.32353	4.05313	3.94875	4.62577	2.47585	3.30625	2.27218	4.29265	3.7608	2.79693	4.39904	4.6249	3.17396	4.43461	4.47076	4.6605	5.07822	3.82722	4.12449	4.52517	4.83123	3.88855	0.223191
ENSG00000070886	0	0.469989	0	0	0.0295399	0	0	0	0	0	0	0	0	0	0	0	0	0	0	0	0	0.841365	0	0	2.43992	0	2.20722	0	0	0	0.949855
ENSG00000173372	7.94831	7.47197	7.29369	6.8881	5.08404	6.83321	5.67049	4.28528	6.02215	6.72058	6.06922	7.22531	5.1018	6.21628	5.46105	8.74473	5.96244	3.22493	7.23773	5.90367	4.16378	6.22174	6.15974	7.38671	10.6033	6.03234	4.15883	5.91532	5.88614	5.60466	0.424724
ENSG00000159189	7.98435	7.69018	7.29812	7.10162	5.39826	6.85649	5.20059	4.23154	5.94441	6.7628	6.17425	7.27353	5.2443	6.1192	5.53094	8.45177	6.37249	3.22842	7.18339	5.95186	4.38665	6.22009	6.08426	7.55188	10.4488	6.0348	4.19342	5.81429	5.7443	5.4762	0.414207
ENSG00000173369	8.08166	7.8709	7.4513	7.20686	5.66713	6.99827	5.70278	4.06481	6.06307	6.89815	6.29891	7.58555	5.43945	6.26452	5.7705	9.0383	6.38383	3.2621	7.22737	6.04149	4.41061	6.53576	6.33617	7.5992	10.8438	6.19718	4.27887	5.99078	5.81194	5.54799	0.421167
ENSG00000133216	1.47461	1.11156	1.29662	1.99106	1.63681	1.27955	0	1.31432	2.08842	3.26957	0	2.72938	0.646398	1.20312	0	1.74966	0.743726	0	2.82598	3.76202	0.956462	2.49492	1.84506	3.71174	1.66747	0	1.95907	3.33073	1.34259	0.988565	0.599836
ENSG00000187672	0	0	0	0	2.4656	0	0	0	0	0	0	0	0	0	0	0	0	0	0	1.04056	0	2.45104	0	0	0	0	0.0318486	0	0	0	0.950723
ENSG00000004487	5.4215	5.46591	5.45482	6.09669	5.01668	5.68237	5.02695	5.8661	6.17721	5.66234	5.59836	6.26277	4.20162	4.82645	4.02299	5.63107	5.81059	5.20407	5.84436	6.43876	4.56051	6.26921	5.96451	5.5337	5.53034	5.30504	7.56893	5.86576	6.3037	5.93126	0.266623
ENSG00000169641	3.72582	3.66092	3.54476	3.75207	3.17399	3.62202	1.95326	4.12768	3.86013	3.58718	3.57096	3.76998	2.99455	2.89931	1.10237	4.27978	3.19941	0.985793	3.41295	3.46366	1.36131	2.79361	3.75127	4.00693	3.49544	2.72286	4.37538	3.78615	4.02951	3.75729	0.256096
ENSG00000134595	0	0	0	0	0.337377	0	0	0	0	0	0	3.38023	0	0	0	0	0	0	0	0	0	1.94209	0	0	0	0	2.54894	0	0	0	0.950744
ENSG00000125944	5.03408	4.75986	5.23457	5.16383	4.53526	5.16569	4.54346	5.20868	5.65082	4.84961	4.92475	5.54672	3.70102	4.09119	3.40707	5.30226	4.83114	3.93842	5.42966	5.73648	3.4597	4.88612	5.0138	4.86518	5.03665	4.47187	4.85123	5.2995	5.76496	5.34456	0.160905
ENSG00000125945	4.14326	4.55198	3.32797	4.54906	3.11859	4.25931	1.17407	4.30659	4.13145	3.71681	4.07147	4.1361	2.41838	2.43704	1.48737	3.15971	4.59801	2.3359	4.60253	5.09674	2.38009	3.10596	4.27469	3.19514	3.65049	3.06862	4.22514	4.37544	4.18559	4.29412	0.301238
ENSG00000204219	3.76169	6.06355	5.04419	5.24475	1.72896	4.20965	0.712101	5.04254	5.04892	5.57558	4.62158	4.95193	4.49554	4.94086	5.68798	4.33372	6.06176	7.53519	4.69054	6.28769	6.19154	3.74746	5.69452	4.76431	3.10944	5.49227	2.46759	5.41298	4.71751	5.23067	0.380691
ENSG00000088280	5.03125	5.43906	4.30595	5.01159	3.30889	5.06045	0	5.73676	5.63372	4.45621	4.90745	5.37797	3.99999	4.09002	3.37813	4.70743	5.55602	4.83727	5.92081	6.60367	3.55477	4.75032	5.4578	3.79273	2.67663	4.67517	5.01545	5.64429	5.38612	5.64336	0.303649
ENSG00000007968	0	0	0	0	0	0	3.3643	2.21454	0.425671	1.55731	2.41253	0	0	0	0	0.995727	0.638668	0	0	0	0	0	0	1.86875	3.27233	0.14845	3.24712	0	0	1.91415	0.808381
ENSG00000117318	7.41637	6.03058	8.73388	8.11767	4.88252	7.34049	4.90029	6.82162	7.18634	6.74677	7.09568	8.03654	6.71042	6.6975	4.44086	7.45781	5.64416	4.71794	7.82771	7.60556	4.84159	7.86867	7.5848	6.71089	6.06579	6.75242	4.00629	8.621	7.22841	7.18984	0.239795
ENSG00000142676	9.81741	8.78435	9.53218	9.54677	7.8209	10.0331	9.0435	10.0653	10.2107	9.34602	9.37872	9.79875	7.9874	8.7992	8.01204	9.48847	9.35384	8.15204	9.72562	10.9284	9.06085	9.07453	9.6379	9.36182	9.71437	9.4965	8.15116	9.58674	10.1226	9.97641	0.150966
ENSG00000011007	4.80528	4.04648	4.45081	4.80111	3.51511	4.71298	3.82097	5.04294	4.81632	4.27846	4.61912	4.75084	3.24534	3.69871	4.1064	5.07107	4.43501	4.2303	4.59476	4.84876	3.96728	4.36049	4.61327	4.39105	4.65982	5.03389	4.8311	4.8451	4.85258	4.71309	0.122219
ENSG00000057757	5.65903	5.5428	5.81879	5.77828	6.67635	5.73629	5.11261	6.10682	6.08503	5.54537	5.84558	5.85303	4.37521	4.87645	4.61581	5.65819	5.48729	5.39027	6.46624	5.9374	4.32405	5.94566	5.93036	5.34247	5.7485	5.3898	6.39474	5.77585	6.04371	6.25316	0.157919
ENSG00000011009	5.27858	5.40028	5.14748	5.92073	4.82794	5.51342	5.86527	5.82965	5.69665	5.48482	5.69559	5.93168	4.38022	6.07602	5.45731	5.92821	5.89596	4.56722	5.63413	5.40141	4.56188	5.59432	6.02065	5.91908	6.33921	5.56947	5.26413	5.99591	5.62562	5.80285	0.128106
ENSG00000117308	2.8469	3.41775	2.32149	4.33726	2.89232	3.25827	2.91303	3.13221	3.92979	4.0372	4.33342	3.61202	1.39275	4.3947	4.53234	4.39804	5.46708	0.711306	2.93949	2.80455	2.52342	3.56571	4.00862	4.44259	4.3848	5.56492	3.46046	2.90818	3.08072	4.55077	0.376654
ENSG00000117305	4.20994	5.13735	4.33097	4.69903	3.06157	4.25675	3.68687	4.21856	4.2744	4.50647	4.24167	4.30023	3.2393	5.03835	6.29518	4.24291	4.1484	3.80741	4.50507	4.06679	3.14223	4.32605	4.50383	4.27141	4.30701	4.41039	4.08686	4.8888	4.20954	4.25048	0.329709
ENSG00000179163	5.15958	5.466	5.51286	6.45439	3.22221	4.89045	4.64402	3.96332	5.33398	5.76455	4.42162	5.67283	3.3284	5.46218	4.81049	5.52165	5.97041	3.34724	4.77335	5.32161	3.88148	5.14145	5.39568	6.29874	6.22574	5.19465	5.39492	6.33699	5.14163	4.79629	0.217884
ENSG00000133640	0	0	0	0	0	0	0	0	0	0	0	2.51686	0	0	0	1.08957	0	0	0	0	0	1.05196	0	0	0	0	3.84085	0.824658	0	0	0.950774
ENSG00000189266	4.08625	3.67625	4.10308	3.98306	2.62726	3.94491	3.40697	3.44851	4.10109	3.86232	3.52484	3.98758	2.46129	3.32183	1.73004	4.24662	3.25095	2.301	3.83547	4.31838	1.99429	2.99577	3.65382	3.7099	3.59819	3.49489	2.64205	4.36985	4.30395	3.69146	0.208511
ENSG00000188529	2.7371	2.64639	2.86273	2.66355	1.30805	2.78941	2.42194	2.71283	2.95992	2.42171	2.341	3.0354	1.17443	1.72761	1.20333	2.80591	2.59119	1.50311	2.87889	3.13469	1.35811	2.32634	2.60143	2.53029	2.27936	2.22494	2.82101	3.25048	3.1695	2.71479	0.257988
ENSG00000142661	0	0	0	0	0	0	0	0.249931	0	0	0	0	6.06513	3.28414	0	0	2.58864	7.05337	0	0	0	0	1.34378	1.62552	0	0	3.23718	0	0	0	0.910073
ENSG00000142677	0.0589952	0	0	0.266808	0	0.642772	0	5.58446	2.56413	2.64984	3.46031	0.429505	0	1.28135	2.37447	0.99668	2.34398	0	0	0	7.3291	2.15261	0.687347	5.09783	0	1.13057	0.326745	1.53465	0	3.76277	0.824291
ENSG00000185436	0	1.58836	0	1.58299	1.51343	1.54923	1.31765	2.72724	1.40085	0.911026	1.34199	1.24897	0.488186	1.36291	2.46858	2.02348	2.60123	1.10453	0	1.1016	1.82879	3.43758	2.56084	3.11115	2.32708	1.05843	0.664023	2.84325	0.19165	1.99285	0.569561
ENSG00000158055	0	0	0	4.85396	0	0	0	5.63325	4.67292	0	5.87983	0	0	0	0	0	4.646	0	0	0	0	0	1.51541	0	0	0	1.91639	0	0	6.16951	0.837254
ENSG00000001460	1.2416	1.12655	0.487558	1.30848	2.12732	1.47945	0	1.49145	1.58137	1.47903	1.34202	2.55991	0	1.28226	0	1.64601	1.12013	0	1.00904	1.65185	0.0656435	2.6167	1.75706	1.30127	0.338961	0.790519	4.52686	1.83151	1.90189	1.63662	0.732065
ENSG00000001461	2.06776	2.7367	1.57678	2.67875	5.0927	2.64487	1.93565	3.37633	2.49616	3.32778	2.80854	2.79107	2.14633	2.69766	0.389967	3.14755	3.43009	0.480999	3.03896	2.42223	2.24696	3.0103	4.78708	3.07257	2.49505	3.01421	2.19181	4.03997	2.76662	2.99822	0.479871
ENSG00000117602	1.95175	0.0321276	0.860708	3.07005	3.51261	2.77495	2.12261	3.47696	2.49804	2.59177	3.14616	3.39931	0.682702	2.21675	0	2.98086	3.63879	0	3.32163	0.0880151	2.46372	3.72242	4.99601	3.33318	3.05143	3.01389	1.53864	3.80685	1.85571	3.31845	0.527416
ENSG00000184454	0	0	0	0.391758	0	0.98388	0	0	0	0	0	0	0	0.962372	0.325392	1.62854	3.42051	0	7.1555	0	2.7127	2.90511	1.61622	0.441796	0	2.55133	0	1.91339	0	0	0.904327
ENSG00000133226	5.88169	5.14163	6.04848	6.13763	5.33365	6.19151	5.11915	6.06794	6.68613	5.93298	5.78036	6.68257	4.58686	4.91126	4.10113	6.06243	5.71349	5.15721	6.91049	7.19116	4.28819	5.83464	6.4143	5.82414	5.95982	5.34779	6.18997	6.2112	7.11984	6.44292	0.194032
ENSG00000169504	7.80829	5.83116	9.52501	8.29972	5.49845	7.40382	4.35942	7.31733	8.11646	7.6357	7.74168	7.83933	6.83365	6.49691	4.6241	7.94981	6.33741	4.73136	8.63941	6.65466	4.34005	4.9097	7.25713	6.53545	5.6236	7.00906	5.35365	6.76138	8.41532	7.32468	0.298947
ENSG00000020633	2.31689	0.327548	2.18422	2.02498	0	2.72834	6.62232	3.67687	2.93347	1.53819	1.22391	1.88451	0	1.393	0.717754	4.16219	2.80715	0	0.784435	0	0	0.525388	1.7983	4.55425	5.87565	1.73452	2.36783	1.87198	1.06787	1.63992	0.728508
ENSG00000117614	5.51456	4.9693	5.93838	5.65694	4.16698	5.58673	4.80114	5.32877	5.91567	5.3939	5.19425	5.5725	3.88268	4.79085	3.4919	5.21517	5.04703	4.77375	5.64647	6.22125	4.0851	4.75138	5.22994	5.15903	5.27328	5.00725	4.71441	5.64243	5.84227	5.53646	0.178963
ENSG00000117616	5.53334	5.28616	5.98813	5.95443	5.20005	5.71888	5.192	5.39183	6.13187	5.7488	5.50664	5.95113	4.31418	5.43295	4.69327	6.29862	6.20652	3.74713	6.10428	6.14421	4.29679	6.61718	6.29535	6.07321	6.65444	5.35844	5.46131	6.69519	6.15885	6.01979	0.158018
ENSG00000272514	0	0	0	0	0.208005	0	0	0	0.50911	0	0	4.04869	0	0	0	1.57209	0	0	0	0	0	1.49425	0.190127	0	0	0	6.17786	0.790375	0	0	0.950811
ENSG00000183726	6.3826	6.48244	6.57383	6.23282	5.38928	6.27663	5.89965	6.54988	6.16269	6.09285	6.03683	6.0958	4.94465	5.37724	4.11311	6.39251	6.26052	4.20859	6.1984	5.77362	4.40702	5.10058	5.85167	5.81631	5.88715	5.52811	4.8301	6.21641	6.19333	6.20738	0.12449
ENSG00000188672	0	0	0	0	0.338931	0	1.97018	0	0	0	0	0	0	0	0	0	2.37963	0	0	0	0	2.16141	0	0	0.570002	0	2.04145	0	0	0	0.897376
ENSG00000204178	4.06071	4.61564	4.21326	4.09278	4.16718	4.04552	3.41795	4.12577	4.34593	3.94033	4.36631	4.12834	2.82118	3.21837	4.30957	4.28406	4.47722	4.746	4.15395	4.80892	4.32991	4.24138	4.34742	4.0385	4.14792	4.08306	5.19589	4.54163	4.36495	4.41692	0.197969
ENSG00000157978	3.75055	4.23426	4.57785	3.74667	4.94979	4.00286	3.966	4.15646	4.28507	3.9706	3.99682	3.83982	2.43004	3.68767	3.66568	4.52826	4.69402	2.71954	4.1225	3.94006	4.23181	4.70232	4.91258	4.40629	6.24989	3.86503	3.2207	4.88588	4.28269	4.53789	0.347245
ENSG00000117643	3.39555	3.09996	3.24671	3.52122	3.30684	2.763	0	2.24135	4.21382	2.91144	3.00275	3.57549	1.79017	3.43872	2.65955	3.30713	2.34458	0.363912	3.28804	4.0936	0.178101	4.24003	3.70955	2.45633	3.7421	2.63326	1.95447	4.42312	3.99931	3.66344	0.351835
ENSG00000162430	6.53439	5.8767	6.09239	6.28673	5.18926	6.60172	3.34871	6.28357	6.53975	5.78829	6.04274	6.42178	4.94981	5.68962	3.67655	6.57247	6.01759	5.31843	6.55173	6.58411	5.17471	6.05889	6.5983	5.43299	6.01184	5.71917	4.65806	6.71117	6.6462	5.99325	0.133407
ENSG00000117640	5.05455	6.70173	5.59883	5.82671	5.26137	5.15197	3.90176	5.04096	5.64485	5.69947	5.64278	5.65972	5.68953	5.30195	4.96119	5.08347	5.09351	5.71614	5.92746	6.29419	4.09769	5.78001	5.82474	5.37968	5.36337	5.26581	6.54568	5.88746	5.97465	5.42322	0.186557
ENSG00000121270	0	0	0	0	0	1.64306	0	0	0	0	0	0	0	0	0.99865	0	0	0	0	0	0	0	0.693064	0	0	0	2.33881	0	0	0	0.950833
ENSG00000182749	3.10655	5.10645	3.44206	5.11879	2.94882	3.28006	2.54036	5.00782	4.49564	3.20724	3.98134	4.80374	1.18649	4.49696	1.76243	3.55392	3.08855	0.838455	4.29526	5.95147	2.10598	3.73873	3.99741	3.49906	4.23595	3.35373	6.56508	3.50785	4.81394	4.71752	0.442282
ENSG00000117632	3.93964	2.96616	3.9436	3.74746	7.02983	4.0388	5.02077	4.84458	4.33611	4.31796	4.26332	4.18982	2.2753	3.82717	1.33401	4.43881	3.71411	1.97626	6.5355	5.93665	1.76705	5.14715	3.48513	4.48765	4.59837	3.78734	7.32028	3.72846	5.44851	4.69771	0.435563
ENSG00000158006	2.86691	3.32116	2.66191	3.54379	2.01074	3.18202	2.87067	3.73566	3.14777	3.49755	3.09453	3.00458	1.93824	3.55977	3.20425	3.27793	3.61595	3.60874	3.61061	2.9189	4.22757	3.51184	3.37399	4.08053	3.59267	3.58416	4.00316	4.0901	3.19335	3.42934	0.220789
ENSG00000158008	0	0.804691	0	0	3.81196	0.7782	0	1.53166	0	0.437063	0	0.949135	0.871173	0	0	0	0	2.29124	5.96608	1.44382	0.658956	0.973868	0.185473	0	2.66427	0	0.83181	0	2.35608	0	0.880997
ENSG00000158014	0	0.627174	0	0.690072	0	0	0	0	0	0	0	0	1.01457	4.00504	0	0	0	1.36977	0	0	5.97965	0	0	0	0	0	0	4.24104	0	0	0.931102
ENSG00000158022	0.355314	0	0.501213	4.16552	0	0.361988	0.173823	1.04338	0.74638	0	0.639663	0.221037	6.75883	0.0947715	0	0.238487	3.44914	10.1091	1.22205	0	0	0	1.206	0.205428	0	0	0	0	2.88873	0.783681	0.914535
ENSG00000175087	1.8964	1.68397	1.70861	2.73215	2.35342	2.28001	1.49996	2.57961	2.44505	2.24727	2.26559	2.22981	0.397857	1.36513	1.82491	2.01627	2.6785	1.35614	2.31769	2.48739	1.9874	2.45298	2.21491	2.42044	2.3636	2.19857	2.82922	3.4356	2.51393	2.67858	0.377458
ENSG00000197245	4.74674	1.51979	3.15759	3.35815	1.2654	4.70487	0	2.49532	4.3662	2.96136	3.2753	4.88753	2.30807	2.35919	0	3.86001	2.59678	1.7703	4.33009	2.26743	1.39782	2.15656	3.44041	3.04404	1.35135	2.92599	1.47511	4.0699	4.52576	3.64645	0.439982
ENSG00000161944	0.559832	0	0	0	0	0	4.38462	1.91812	0	0	0	0.283024	0	0	8.6859	1.97979	0	0	0	0	0	0	0	0	3.25632	0	0	0	0	0	0.950845
ENSG00000141485	0	2.01253	0	0	2.1649	0	0	0	0	0	0	0.906752	0	0	8.28184	0	0	0	0	0.41207	0	0.845571	0	0	2.9249	0	2.53636	0	0	0	0.950856
ENSG00000142675	0.630782	0	1.02101	4.28591	2.45603	4.06415	0.396999	4.1719	3.95364	3.42084	3.86878	4.02962	0.294749	3.2645	0.907867	4.12827	4.90157	5.31095	2.44956	2.9658	3.89719	4.4788	4.76152	4.08487	2.41229	3.99516	2.7818	5.52585	2.87782	4.33706	0.437443
ENSG00000258986	0	1.91256	0	0	3.87091	0	0	0	0	0.216576	0	0	0	0	0	0	0	0	0	0	0	5.34046	0	0	0	0	1.60981	0	0	0	0.950864
ENSG00000130695	1.96543	2.11099	1.36165	2.6489	2.96843	2.37183	2.86751	3.35272	2.63715	2.43094	2.82567	2.48495	3.58799	2.46545	1.84346	3.00934	2.731	4.99319	4.60234	2.49088	1.62483	3.24227	2.32275	2.75609	3.21088	2.35408	5.6533	3.84507	2.68947	3.21903	0.505847
ENSG00000142669	7.57601	6.40187	7.76498	6.95783	6.15886	7.21786	9.53969	8.13213	7.24181	6.92453	7.39565	6.95363	5.60149	6.34678	5.27307	7.96707	7.01643	4.09531	7.18328	6.30324	5.66799	6.59327	6.5669	7.14427	8.18171	6.77384	5.09917	6.75645	6.66669	7.63619	0.292978
ENSG00000158062	4.4161	3.91517	3.62078	3.90914	4.05278	4.63155	5.17433	3.51282	4.51227	3.85827	3.80476	6.29491	2.71156	4.60824	2.82729	5.65222	4.16175	1.7175	4.38765	5.04754	3.21098	5.93359	4.80653	4.25307	5.99968	3.65551	6.05733	6.32962	5.00884	4.11416	0.314355
ENSG00000169442	4.8686	1.86773	2.95038	3.30711	0.926411	4.2655	8.0609	2.42774	2.45583	3.48675	2.94761	3.14391	1.4506	3.36567	2.5002	7.35261	3.45528	0	2.24183	1.2081	0.972263	1.97106	3.05888	7.25914	8.54232	3.1359	0.2544	4.00601	2.38381	3.11678	0.64299
ENSG00000176092	0	0	0	2.32792	0	0	0	4.74587	4.07512	0.751037	5.28796	0	0	0	0	0.879762	3.61835	0	0	0	0	0	0.587972	2.6159	0	0	2.52688	0	0	5.62004	0.831779
ENSG00000084674	0.449693	0	1.39953	0	0	0.657917	0	0.160171	0	0	0	0	2.00807	0	8.65536	0	0	0	0	0	0	0	0	7.18633	0.467811	0	0	0	0	0	0.950879
ENSG00000161634	5.86229	0	1.6979	0	0	2.65239	0	10.546	0	0	1.39334	0	0	0	0	0.0949377	0	1.51334	0.573111	0	0	0	0	0	0	0	1.21782	0	0	0	0.950937
ENSG00000117682	5.02677	4.03061	4.36919	4.33355	4.73002	4.74986	3.18469	4.67194	4.2314	4.32636	4.22218	4.156	2.88238	3.76695	3.17918	4.10083	4.25231	2.62386	4.11894	3.9382	2.93446	4.63105	4.09828	4.22378	3.99019	3.90384	4.20598	4.31945	4.23058	4.18693	0.200193
ENSG00000198830	6.87841	6.61241	7.3175	7.00697	6.05693	7.13647	7.38113	7.15572	7.70453	6.97167	6.90141	7.61113	5.33269	6.36475	5.2834	7.36655	6.68573	5.84715	7.44488	8.00014	5.78435	7.56707	7.27271	7.01956	7.39824	6.4679	6.86982	7.68327	7.74963	7.31316	0.137148
ENSG00000117676	3.47602	4.2206	2.40119	3.91143	3.69175	3.87541	7.62308	4.22244	3.65427	4.77412	3.47443	4.19755	1.16452	4.7369	2.76309	6.07049	4.84703	0.255192	3.57763	1.77116	3.50271	4.47918	4.83982	6.22269	6.4846	4.47683	3.44584	5.59169	2.51537	3.93579	0.490749
ENSG00000117713	4.7981	4.58597	5.05158	5.42562	4.09472	4.95688	4.68608	4.98866	5.21656	4.82601	4.84989	5.3906	3.58401	3.99515	3.56312	5.15846	4.93723	4.04328	5.45808	5.41392	3.63912	4.78316	4.92363	5.06442	5.53029	4.69276	5.30251	5.61436	5.41857	5.11379	0.143255
ENSG00000060642	3.12065	4.01041	3.07418	4.01962	2.50321	3.46571	2.90413	3.91398	3.77376	3.23828	3.31863	3.71824	1.3434	2.7737	3.58288	3.32048	3.55778	1.4013	3.61681	3.78902	2.45903	3.89205	3.68768	3.20521	3.29566	3.16387	5.76007	4.0056	3.94015	3.68751	0.426593
ENSG00000204160	4.60636	2.98324	4.12885	4.42474	3.60642	4.50023	7.09869	4.24088	4.30716	4.14048	4.34584	4.31956	2.82979	3.2779	3.44916	4.75323	4.37536	2.42716	4.17215	4.04329	2.47077	4.25069	4.32609	4.27098	5.69977	3.74692	3.78518	4.87408	4.58973	4.45535	0.429708
ENSG00000175793	2.19675	0.183996	2.36661	6.27391	2.28868	4.64478	1.283	10.3722	8.8335	6.26096	10.4198	2.65584	0	4.02804	1.79737	6.93963	8.98954	0.977507	1.24423	0.699765	0.794817	1.92701	7.17267	6.03234	0.76987	6.371	0.986129	2.17506	1.45363	10.2415	0.636103
ENSG00000142751	3.79662	4.24021	3.9673	4.28473	3.6328	3.90803	3.50565	4.28731	4.12004	3.87668	3.92779	4.10446	2.56505	3.39835	3.14158	3.9773	3.79473	3.0214	4.22768	4.10784	2.82248	4.26109	4.35075	4.04433	4.39696	3.7323	4.00317	4.19735	4.29701	3.96764	0.125088
ENSG00000198746	3.72346	3.84767	3.67663	4.01978	3.38277	3.88057	3.45716	4.21906	3.96609	3.71028	3.70091	3.91005	2.3643	3.15824	2.89303	3.78512	3.57162	3.75474	4.19332	3.77042	2.39133	3.74132	3.87896	3.80334	4.30205	3.55502	4.54058	3.97541	4.19752	3.84754	0.189852
ENSG00000090273	6.26976	7.13917	6.8388	6.61853	6.44671	6.39573	5.6647	6.41181	6.8254	6.5927	6.46691	7.0716	5.79978	5.88644	5.9606	6.54654	5.91573	6.08274	6.86848	6.76641	5.33081	6.71624	6.66184	5.91505	6.36555	6.34348	7.07794	6.67133	6.93692	6.47026	0.101998
ENSG00000131910	0	4.69512	0	0	0	0	0	0	0	0	0	0	2.99508	4.7811	6.49957	1.45201	0	0.870496	0	0	4.27268	0	0	2.92428	4.26287	4.9522	1.4253	0	0	0	0.826879
ENSG00000175707	0	0.8089	0	3.74246	0	3.29886	0	4.38641	2.5996	2.76243	3.55849	2.6382	0	3.54405	1.66489	3.09261	4.35876	0	0	0	3.55761	4.34604	3.87381	3.53719	0.298716	3.7786	2.65498	4.56364	0	3.88411	0.528608
ENSG00000253368	3.96172	2.40552	5.18993	5.44593	4.94072	4.00054	0	6.21874	5.05406	4.24681	6.03163	5.13181	4.13662	4.52669	1.86618	4.15701	3.22153	0.701852	5.00371	2.98309	3.87514	4.57587	4.23368	3.30706	3.11322	6.34932	2.199	3.06985	4.95613	4.99665	0.383313
ENSG00000158246	3.68758	0.412673	6.7613	6.4137	0	5.05581	0	7.14747	5.72864	5.862	7.24077	5.42058	4.40939	2.60246	0	4.84046	5.42501	0.853824	3.9637	2.97634	0.00696325	2.38898	4.74601	4.32929	0.288802	4.88398	3.91271	3.52044	5.50835	6.47413	0.487478
ENSG00000090020	3.96993	4.39585	4.38292	5.50251	3.92875	4.3356	4.22495	4.53784	4.7665	4.89936	4.12108	4.27926	3.64155	3.51672	1.47605	4.93892	4.96973	1.88028	3.78811	4.08264	2.69576	4.51049	4.74017	4.64453	4.7216	5.56683	4.4118	4.52907	4.78997	4.48512	0.249452
ENSG00000142784	5.21869	5.51384	5.68838	5.87021	5.19608	5.50238	6.05261	5.55244	5.89197	5.57463	5.53693	5.70511	5.06456	4.93619	4.15484	5.60676	5.41976	5.81672	5.78526	5.83352	4.31123	5.56315	5.76669	5.36079	5.63953	5.35124	6.69949	5.90256	6.0878	5.6719	0.178652
ENSG00000186501	5.03333	5.1711	5.30183	5.34522	5.32072	5.23214	4.59107	5.22024	5.51902	5.03518	5.26932	5.68822	4.0421	4.90023	4.53525	5.21819	5.00769	4.17776	5.9637	5.67173	3.95552	5.84993	5.98274	5.00839	5.44444	4.94169	5.70164	5.76667	5.73436	5.3685	0.135356
ENSG00000142765	1.9757	0	0.978538	6.25951	4.20269	4.14021	6.16429	6.39963	5.37445	2.56455	5.87125	5.16608	0	2.45743	0.96142	5.06699	6.07568	0	0.882587	0.780832	5.95326	4.98442	6.93316	5.25683	6.5896	5.47246	1.97523	4.66479	1.60276	6.6483	0.460516
ENSG00000142733	6.44522	4.37965	6.33701	6.18956	3.627	6.53524	1.67288	6.50602	6.75454	5.4389	6.3603	6.44848	5.08263	5.14279	2.68757	6.9726	5.72823	4.07457	6.73553	5.1058	3.35426	4.96057	6.23615	4.94456	5.19361	5.10437	4.23798	6.19018	6.50739	6.71773	0.234943
ENSG00000142748	5.98509	5.57144	2.78016	2.4162	0	5.91518	0	1.14911	1.9458	2.33953	2.99648	3.18103	4.81347	5.49874	6.72157	10.471	2.16657	2.77351	2.31514	1.65326	3.1206	3.8968	3.38037	3.41258	4.25527	3.30858	2.54422	5.41236	2.68261	1.89866	0.69
ENSG00000174950	0	0	0	0	0	1.81031	0	3.21219	2.93258	0	3.17257	5.08336	0	0	0	3.12123	3.32753	0	0	0	0	2.24615	2.43373	0	0	0	0.0189052	0	0	3.70971	0.823732
ENSG00000181773	1.44736	0.0967638	0.193671	0.559203	2.11523	1.2821	0	0.681587	0.547163	0.270141	0.237077	1.21385	1.6364	0.307349	0	2.25071	0	0	0	0	0	3.13661	1.04975	0	0	0.393038	0	2.04343	0.458863	0	0.815486
ENSG00000158195	6.55593	5.7668	7.06834	6.75693	4.63502	6.52584	6.54662	6.65211	6.67398	6.39254	6.94224	6.81272	4.70987	5.36047	3.66819	6.71183	6.08335	3.88618	6.95971	6.91101	4.84494	5.21005	6.14345	6.24281	6.54719	5.93782	6.1175	6.29466	7.07882	6.41156	0.145729
ENSG00000126705	4.31951	5.07046	5.53781	5.09178	4.43133	4.68085	1.89024	5.31203	5.74536	4.50135	5.29298	5.64089	3.74043	3.87453	2.45541	4.61837	4.73756	4.56167	5.27638	5.64225	2.64408	5.20469	4.63574	3.72536	4.96284	4.03887	4.57339	5.57838	5.95657	5.56005	0.228065
ENSG00000000938	5.0652	2.94835	3.61461	3.51471	2.32532	4.57636	9.07923	2.25143	3.93599	3.03032	2.98854	4.97083	2.32182	2.84593	2.79339	7.20689	3.29706	1.13431	4.13693	2.30264	1.50075	2.18998	3.51823	3.74995	7.71401	2.85924	2.34467	3.7708	4.14864	3.65793	0.617487
ENSG00000126709	6.98941	7.7022	7.74728	6.33268	7.1902	6.85491	7.3883	6.00806	7.03	6.46202	6.25139	6.72186	6.17428	8.28666	6.54213	8.01493	6.59844	4.03566	7.58388	7.26122	4.89672	9.24408	6.56801	6.21029	7.05856	6.25861	7.14095	8.38353	7.16244	6.46145	0.263961
ENSG00000009780	3.56082	2.21305	3.61981	3.38279	2.87141	3.47626	1.68125	3.3406	3.84744	3.35733	3.25618	3.83538	1.94005	2.47746	1.60616	3.52527	2.84679	2.41401	4.01937	3.62879	1.89793	3.67994	3.57794	3.06783	3.24719	2.7183	4.40242	4.01977	4.05154	3.60601	0.289053
ENSG00000117758	6.02705	4.92869	5.73826	5.55816	5.48219	5.87132	4.30139	5.38338	5.51177	5.21476	5.32012	5.54927	3.79403	4.55695	3.47812	6.51279	5.25228	3.91043	5.84699	5.13506	3.63881	5.47924	5.3114	4.94644	5.28223	6.10545	4.2459	6.94757	5.68553	5.35367	0.258377
ENSG00000117751	4.84718	4.23305	5.03367	5.08089	4.4278	4.8875	4.34204	5.18279	5.19588	4.69633	4.78121	5.21018	3.35199	3.83969	3.27622	4.58683	4.4598	3.73821	5.13222	5.06201	3.17228	4.59052	4.68434	4.59546	4.80699	4.24833	4.93854	4.84759	5.35124	4.89497	0.148476
ENSG00000130775	4.48883	3.3796	3.76735	3.4188	2.24185	3.79842	7.59804	2.0327	3.47296	3.48306	2.75752	3.97746	1.76542	3.39796	1.99794	6.01292	3.70843	0.806343	4.02347	2.26897	1.21247	3.01105	3.08607	5.05551	7.29269	2.89241	4.54184	4.11998	2.85503	3.30569	0.554455
ENSG00000117748	5.38555	4.92123	5.43938	5.59704	5.10807	5.50557	5.88898	5.39819	5.74375	4.96453	5.023	5.75496	4.24139	4.62968	3.84239	5.38387	5.01474	5.56248	5.73653	6.08483	3.65881	5.74121	5.2172	5.18846	6.00269	4.75122	6.56297	5.83724	5.70296	5.47143	0.197182
ENSG00000130768	0	0	0	0.932348	0.0466374	1.46624	0	0	0	2.77353	0	1.57295	0	1.71659	0	2.82716	3.08675	0	0	0	3.697	0.415849	1.4609	2.91058	0.964983	3.32822	0.628847	3.94591	0	0	0.75681
ENSG00000158156	2.91842	2.78964	3.37817	3.49526	3.24278	2.92066	5.05607	2.98191	3.41189	3.31399	3.15935	3.72699	2.04757	2.98665	3.48068	3.59944	3.35685	2.14732	3.20966	3.40786	3.44995	3.25155	3.77861	3.40788	4.18419	3.65789	3.27296	3.91046	3.83163	3.39803	0.347195
ENSG00000158161	3.13659	2.83707	3.28496	3.32351	3.07457	3.25683	3.46013	3.70002	3.55723	3.10816	3.39627	3.45945	2.30306	3.5884	2.16972	3.73767	3.25488	2.58919	3.60468	3.64021	2.28052	3.91792	3.58983	3.42937	3.75956	2.77835	4.74113	4.05518	3.82489	3.66675	0.303346
ENSG00000169403	2.74508	1.5865	1.70363	2.08756	0.742748	2.0253	6.32795	1.50702	1.35742	1.86193	2.41759	2.5732	0	1.95203	0	4.09234	1.90687	0	1.6389	0.291079	0.185645	0.448685	1.47295	2.90336	4.58088	1.50449	1.11366	1.40963	0.938025	1.78862	0.744782
ENSG00000126698	6.13328	5.70414	6.50771	6.14304	5.78499	6.17385	5.55127	6.05594	6.51985	6.00812	5.965	6.2174	4.85016	5.37722	4.50546	6.12978	5.51562	4.99261	6.38611	6.3919	3.97028	5.68761	5.92241	5.72335	6.01426	5.46589	5.63497	6.24777	6.62238	6.10848	0.126845
ENSG00000130770	5.20412	6.07585	5.71084	5.74856	6.519	5.50393	5.65717	5.92162	5.97123	6.07919	5.71456	6.24521	6.31864	6.79171	5.87255	5.91581	5.7724	5.97946	6.09728	6.4023	4.89508	7.00984	6.34791	6.29675	6.29089	5.98613	7.22751	6.91196	6.13233	6.07916	0.162913
ENSG00000130766	4.25767	3.91076	3.7602	3.93842	3.23487	4.09545	4.74686	4.51334	4.14908	3.80541	4.30504	4.34645	2.33244	4.14985	4.2444	4.47494	3.97494	2.78848	3.60268	5.92573	3.05341	3.81506	3.80336	3.97702	3.75474	3.84218	4.79405	3.79959	4.38338	4.17327	0.336456
ENSG00000130772	3.04579	3.55549	3.09875	3.71821	2.34936	3.16729	4.02274	4.10577	3.21029	3.6031	3.63948	3.64039	2.09438	2.92562	3.44478	3.15789	3.23107	2.85044	3.09172	2.88958	2.27275	3.15758	3.30528	3.93518	4.24735	3.39881	3.76432	3.21509	3.3654	3.34945	0.231926
ENSG00000204138	3.79555	3.6129	4.00572	4.15954	2.83248	3.99371	2.84617	4.41978	4.86592	3.93505	4.54855	4.24184	2.62988	3.75893	3.34201	4.14884	4.31988	3.20268	4.75157	4.29067	2.78623	3.40714	4.24759	4.00836	4.19274	3.60407	3.94993	4.42875	4.65817	4.92461	0.208867
ENSG00000180198	3.97347	3.50769	3.10594	4.6014	1.98507	4.08567	4.46918	4.63218	4.38694	3.86974	4.29536	3.97979	1.92239	2.97522	3.68472	4.3103	4.58217	2.92725	3.75046	4.64125	3.13416	2.74588	3.96751	4.16127	4.44876	3.57115	5.92282	4.18486	4.22731	4.42641	0.356355
ENSG00000180098	3.43204	2.79677	3.51448	3.69507	2.72373	3.51455	2.91898	3.45995	3.70067	3.29729	3.46501	3.70582	1.94109	2.64856	1.53181	3.59008	3.20084	1.92965	3.78968	3.86818	2.1256	2.97484	3.21409	3.25238	3.62977	2.94053	2.87582	3.32872	3.82095	3.50497	0.19303
ENSG00000120656	4.25025	3.78363	4.22714	4.16386	3.21812	4.19293	4.21556	4.51808	4.58299	3.9481	4.01932	4.26228	3.25315	3.41056	2.9657	4.222	3.72671	3.7442	4.5314	4.42263	2.94047	4.16594	3.88447	3.69263	4.15988	3.56122	5.04592	4.24236	4.46345	4.40748	0.212907
ENSG00000188060	1.92174	0	0.395014	0.809998	0	1.74151	1.26349	1.11958	1.94579	0.840663	0	0.961898	0	0.0607585	0	1.82373	1.81179	0	0.450777	0	0	0	0.324811	1.0949	2.43463	0	1.19542	0.288394	1.13	1.01973	0.713899
ENSG00000162419	2.32103	1.69437	2.37328	2.41157	1.67671	2.44505	2.30141	2.6854	2.809	2.11976	2.19898	2.70215	0.756396	1.51464	0.913831	2.49518	1.97033	1.61013	2.6663	3.02933	0.926636	2.40844	2.30765	2.37842	2.90756	1.7558	2.99825	2.50081	2.92915	2.51682	0.279514
ENSG00000198492	5.32117	5.22291	5.03204	5.4554	4.09282	5.48765	4.71349	5.89812	5.43905	4.98886	5.15352	5.67485	3.81153	4.37232	4.24422	5.547	5.2698	4.71084	5.4127	5.37226	3.98073	4.78979	5.08585	5.0807	5.39609	4.82396	5.56741	5.33054	5.45712	5.35479	0.145318
ENSG00000159023	3.53874	3.55978	2.88959	4.28763	4.56594	3.63789	4.72958	3.81372	3.82574	3.64353	3.43243	3.18231	2.30914	3.15299	3.69817	4.15912	3.82068	3.2086	2.31233	4.16057	3.18075	3.53553	3.81799	4.64088	4.51601	3.77776	3.80934	4.0757	4.14369	3.77402	0.223737
ENSG00000253304	4.51997	2.15901	5.09529	5.17958	1.98396	4.23883	0	3.56279	6.41752	5.11558	4.09814	5.245	1.8761	3.15607	1.63898	4.11028	2.40719	0.574846	4.76169	6.01882	0	2.24621	5.44061	3.58724	2.89448	2.74745	4.80717	3.11251	7.08309	5.61844	0.500443
ENSG00000116350	6.92773	6.12579	6.8245	7.02307	5.72423	6.98134	6.3421	6.75182	7.29333	6.8406	6.71725	7.04814	5.30107	5.97865	5.84798	7.17407	6.43305	5.96892	7.04334	7.30531	5.25083	6.5856	6.96053	6.69206	6.97958	6.2799	6.5103	7.18126	7.42346	7.02563	0.112237
ENSG00000116353	3.7713	3.41988	3.35946	3.41366	3.46548	3.79288	2.13324	3.82932	3.77499	3.13973	3.23151	3.78106	2.99656	3.05958	2.66949	3.08936	3.41778	3.71769	3.97742	3.83482	2.07483	3.16184	3.3796	2.69092	2.88706	2.93079	3.87001	3.54249	3.99681	3.52243	0.172312
ENSG00000060656	3.72244	1.85891	4.1496	5.29307	3.63422	4.02786	0	4.16918	6.38356	3.10923	3.37591	4.93297	3.03257	2.94019	3.00755	4.6581	4.77447	3.96923	5.9038	5.08416	3.28404	4.62531	5.09516	2.21049	2.24084	3.26988	3.5555	3.8234	5.1831	5.00591	0.406141
ENSG00000213171	0	0	0	0	0.969727	0	0	0	0	0	0	0.959669	0	0	0	0	0.207067	4.17985	0	0	0	1.6352	0.661845	0	0	0	0.81888	0.683312	0	0	0.951032
ENSG00000162511	7.03927	5.91174	6.54905	5.88901	4.7196	6.32014	10.4184	4.14069	5.26071	5.45774	5.01187	6.46266	4.00065	5.22206	4.27147	8.31963	5.68086	2.13877	5.99721	4.46667	3.57206	5.08237	5.46158	7.5279	9.35793	5.05469	2.98378	5.90848	5.03433	5.10485	0.477225
ENSG00000162512	4.85381	7.10925	5.40188	5.75843	6.16663	5.10548	0.683908	4.35861	5.87194	6.17315	5.32939	6.25744	3.90266	3.73952	2.65317	5.37128	4.11718	1.37973	6.69304	4.22685	2.19347	4.5489	5.79587	4.77581	6.73353	4.89915	2.54779	4.47775	6.48968	4.85691	0.343434
ENSG00000134644	5.27866	5.04838	5.49634	5.47991	4.68883	5.54653	3.8949	5.49035	5.66469	5.01863	5.01831	5.50026	3.81841	4.33957	3.71666	5.27344	5.17676	4.9512	5.70805	5.78519	3.63844	4.99737	5.23134	4.86335	4.88874	4.54361	4.59126	5.63929	5.79158	5.49244	0.137982
ENSG00000084628	0	4.20012	0	0	4.10751	0	0	1.0348	0	0	0	0	0	0	0	0	0	3.20469	0	0	0	2.04342	0.288665	0	0	0	0	0	0	0	0.912325
ENSG00000060688	3.87697	3.66162	3.79455	4.00622	3.16105	4.07289	3.85753	4.21102	4.3617	3.69453	3.73066	4.36457	2.4858	3.06737	2.40317	3.95477	3.51136	2.90782	4.37694	4.26084	2.23244	4.05801	4.0333	3.79784	4.34474	3.36686	4.38306	4.10093	4.46146	4.07276	0.164095
ENSG00000121766	4.95366	4.93704	5.23419	5.09788	5.92423	5.09633	4.27906	5.23154	5.18684	4.97983	5.03712	5.21057	4.6993	4.62993	3.28738	4.97652	4.67819	4.32553	5.71963	5.10074	3.3735	5.3935	5.1564	4.61893	4.9582	4.5204	6.60225	5.262	5.32457	5.0974	0.256834
ENSG00000121769	4.81876	5.98758	6.95527	3.46945	6.05026	4.47101	3.23803	3.64443	5.92508	3.96496	4.78412	5.85947	11.0831	6.73083	1.6194	4.96871	5.7043	9.94608	3.86829	4.81472	0.220623	3.6603	6.15503	3.18234	5.18275	5.56761	4.88258	3.52244	6.44966	5.58231	0.560605
ENSG00000168528	2.54056	4.28905	1.8961	7.18802	0	5.4129	3.41991	6.02222	4.98742	5.64349	5.42435	4.42297	0.454418	6.29129	6.79238	4.75886	7.18629	5.22923	1.54332	0.100107	4.1149	3.51162	6.15564	6.08543	1.95834	5.77712	2.89249	5.13745	2.02371	5.35313	0.42709
ENSG00000142910	7.21895	4.82358	8.06633	6.58621	2.70448	7.11893	0	4.52742	6.77371	6.18876	5.96392	6.58354	5.84549	6.84618	3.26678	6.56711	5.84961	4.20827	6.26783	5.53031	3.64321	4.81914	6.37719	5.57134	7.0933	5.67554	3.17351	7.1355	7.09711	6.42334	0.316528
ENSG00000100583	0	0	0	0	0.0619944	0	0	0	0	0	0	2.22003	0	0.571654	0	0.21992	0	0	0	0	0	2.31398	0	0	0	0	5.02895	1.7528	0	0	0.951039
ENSG00000162517	5.94132	5.8515	6.6427	6.04662	5.49577	6.02902	5.60161	6.3119	6.3273	5.80032	5.99116	6.20334	4.66896	5.46934	4.95144	6.32526	5.31258	4.42512	6.45701	6.01938	4.17962	5.97682	6.17931	5.47759	5.98566	5.46143	5.93025	7.26557	6.46751	6.00651	0.204865
ENSG00000084636	5.47544	3.75364	6.86517	7.13532	5.00195	6.02149	0	6.39796	7.80333	6.38039	5.5885	5.96783	3.93481	4.12502	1.23101	5.58862	4.43415	2.29904	7.01048	8.21162	2.26388	5.5459	7.48083	5.63894	3.59123	5.53922	6.10836	6.52466	7.3675	7.26403	0.360289
ENSG00000121753	1.53147	1.81539	1.13088	1.73106	5.87821	1.45217	0	0.959965	2.17506	1.3273	1.02415	1.81786	1.7965	0.533796	0	0.734761	0	0	2.10633	1.59672	0	4.12541	2.23994	1.88751	0.791598	0.770553	2.98373	2.68327	2.41393	1.39224	0.759359
ENSG00000134668	1.77671	0	1.2401	3.57664	0	1.30874	0.7509	2.98291	1.98984	0	0	0	0	0	0	3.65842	0	0	1.26079	0	0	1.42617	1.64333	0	1.30351	0	4.08786	0	1.91195	0.447549	0.786774
ENSG00000184007	6.94059	5.76719	6.55834	7.13639	6.65173	6.79106	6.33683	6.19397	6.6267	6.32426	6.07172	6.44446	5.89181	5.50175	4.90597	6.70203	6.02439	7.03521	6.54081	6.53967	4.82416	6.10315	6.38101	6.13294	6.41742	6.1612	6.14004	6.693	6.47015	6.16503	0.123788
ENSG00000121774	6.35953	5.72188	6.53127	6.61428	5.64705	6.45538	6.10262	6.40733	7.05084	6.13642	6.12086	6.74129	4.88424	5.43768	4.41528	6.3215	5.95119	4.9708	6.53679	7.22695	4.73166	6.12163	6.09103	5.98444	6.05599	5.71473	6.16951	6.3928	7.05448	6.52425	0.163825
ENSG00000121775	3.50266	2.85425	3.64367	3.67927	2.71457	3.53001	2.97516	3.56542	4.22124	3.21481	3.16805	3.85869	1.86642	2.74831	2.43933	3.59372	3.00106	1.99116	3.72923	4.0164	1.80985	3.65281	3.66858	3.2276	3.65618	2.86768	4.02799	3.93443	4.38017	3.91925	0.251502
ENSG00000025800	4.76723	4.59654	5.22377	5.11023	4.24814	4.77077	4.17099	5.14114	5.17803	4.83371	5.06605	5.08546	4.13397	3.98498	3.62178	5.08735	4.56629	5.06152	5.03846	4.96159	3.37242	4.90306	4.93807	4.46825	4.57848	4.49418	5.29548	5.04774	5.41848	5.07905	0.129258
ENSG00000084652	5.40431	5.76607	5.89387	5.69804	4.5531	5.38788	4.76584	5.89306	6.00049	5.73059	5.78777	6.25423	4.053	4.95321	5.11474	5.70569	5.31031	4.19837	6.03224	6.04025	4.47419	6.0344	6.03672	5.40552	5.78781	5.28599	6.20677	6.0432	6.48785	5.73526	0.151981
ENSG00000160050	1.88464	3.30833	2.14108	2.17025	3.04392	2.11944	3.94323	1.96485	2.81444	2.44056	1.94516	3.52575	2.2613	2.27789	0.261308	2.29458	1.84277	4.8009	2.54322	2.94818	0.886369	4.27431	2.80316	2.18249	2.54901	1.72536	4.75911	3.53654	3.01372	2.4331	0.469251
ENSG00000160051	1.68074	2.2967	1.49872	2.31248	2.5361	2.35162	1.46008	2.44308	2.61758	2.03769	1.8481	3.72192	0.396184	2.05849	0.254011	2.26944	2.08495	1.05515	2.95241	3.22683	1.41799	3.96076	2.84554	1.96306	2.28123	1.86797	4.98526	3.92957	3.123	2.38505	0.551253
ENSG00000222046	0	0	0	0	0	0	0	0	1.63129	0	0	5.17458	0	0	0	2.64081	0	0	0.438072	0.776515	0	1.10452	0.742024	0	0	0	2.58952	1.79665	0.772818	0	0.916753
ENSG00000160055	3.40517	3.62724	3.70483	3.76244	2.6983	3.85261	3.3126	3.13434	4.20106	3.58701	3.50667	5.17419	2.36481	3.81175	2.34969	4.18856	3.56115	1.0269	4.33149	4.55049	2.49223	5.2551	4.65182	3.4385	4.10454	3.26488	5.06204	5.44367	4.62944	4.06128	0.321507
ENSG00000084623	7.62627	7.65411	7.6741	7.64903	6.55552	7.69855	7.27466	7.95528	7.91294	7.41064	7.55386	7.72656	6.46596	6.87271	6.50724	7.69171	7.29704	7.51668	7.62531	8.04594	6.52121	7.26044	7.6099	7.07236	7.24099	7.27092	6.87862	7.72519	7.88024	7.68354	0.0836602
ENSG00000183615	4.46286	4.6413	3.389	3.64096	1.3356	4.10768	0.155125	2.12821	4.54994	3.46851	3.37868	3.90264	2.4463	5.33149	2.97408	5.37684	2.96364	1.26784	3.78401	3.08895	2.60324	4.95215	4.99386	3.65384	1.79501	3.30499	1.37711	5.4434	5.29541	4.11213	0.376142
ENSG00000182866	2.04094	0	1.06039	2.25297	0	1.45372	6.42496	0.263798	1.55571	1.92769	1.06453	1.9817	0	2.05692	0.925631	4.07852	1.44948	0	0.850012	0.143375	0	0.418629	2.287	5.08476	5.91129	2.13749	0.26993	2.86118	1.28046	2.28612	0.755038
ENSG00000116478	5.72503	6.09907	6.19121	6.79989	4.16553	6.13468	6.57647	6.13774	6.91962	6.74304	6.5361	6.70629	4.50223	5.83468	5.12415	6.46104	6.3577	3.57114	6.21068	6.97684	4.97642	6.57571	6.73766	6.9197	7.04059	6.35909	6.40769	7.06101	6.84388	6.87799	0.128229
ENSG00000175130	6.20122	6.28231	4.93101	6.18007	8.29093	6.82225	7.06887	5.31817	7.34589	6.06515	4.49744	7.51683	5.16778	5.40033	4.75678	6.36468	6.75303	2.84142	7.49676	9.55278	4.14783	5.58101	6.90536	6.52671	6.88597	6.52023	8.45176	7.88453	7.12121	5.90979	0.345793
ENSG00000162526	3.09313	3.04993	3.01045	3.16228	2.72324	3.21985	2.67298	3.1815	3.75923	3.12727	2.91467	3.92383	1.25465	2.82969	2.5237	3.61777	3.21625	1.62283	3.73986	4.09707	1.84367	3.25294	3.65609	3.6856	4.20706	2.81165	5.83114	3.9188	4.12793	3.51599	0.457373
ENSG00000225828	3.44345	3.59986	3.26299	3.65729	3.41995	3.59209	2.96955	3.50129	4.39009	3.442	3.29887	4.58187	1.56894	3.68919	3.22826	3.88392	3.46438	1.50256	4.07643	4.863	1.94841	3.87319	4.41089	3.99764	4.72474	3.09687	8.05552	4.48832	4.46316	3.93908	0.553195
ENSG00000160058	5.5101	5.91178	5.59432	5.63657	5.43652	5.64965	4.63344	5.62727	5.84542	5.36027	5.32075	5.65748	4.24031	4.98073	5.13555	5.62131	5.60797	4.53336	5.91211	6.36205	4.78233	5.93279	5.84031	5.35393	5.55507	5.24064	6.36112	5.93309	6.04135	5.7155	0.138366
ENSG00000163449	0	0	0	0	1.6589	0	0.456048	0	0	0	0	0	0	0.373563	0	0	0	0	0.271429	0	0	0.6625	0	0	0	0	0	0.589013	0	0	0.951099
ENSG00000160062	2.45107	0.986382	2.37313	2.4939	1.0099	2.30766	0	1.71289	2.91345	1.8592	1.92179	2.75894	0.420665	0.773769	0.000777197	2.39998	1.79179	0.701346	2.85856	2.52535	0.601379	1.59135	2.10414	1.21373	0.465486	1.49952	1.73185	2.59261	3.25775	2.31901	0.487909
ENSG00000176261	3.28156	3.24578	3.77681	3.74651	3.10482	3.4045	3.28715	3.28596	3.57982	3.54265	3.56682	3.85314	2.46513	3.0225	2.6059	3.68274	3.24888	2.98264	3.59596	3.26709	2.42633	4.10374	3.76336	3.63745	3.86539	3.40168	3.94431	3.81596	3.63977	3.46538	0.172278
ENSG00000162521	4.70118	4.83675	4.92095	5.33985	4.5481	4.95741	4.6847	5.00928	5.63731	4.80857	4.81501	5.56747	3.5182	4.06652	3.43959	5.04344	4.92502	3.95868	5.2875	5.70436	3.94738	5.1413	4.99338	4.94254	5.12788	4.70985	5.94154	5.23623	5.60029	5.05025	0.184474
ENSG00000162520	2.69599	2.15325	4.4013	3.40235	0.821328	2.34034	0	2.57047	2.7485	3.5652	4.55637	3.95553	2.19509	0	0	2.70912	2.31734	5.60396	2.72195	1.67482	0	0.180942	3.03292	2.99447	0.624198	3.51254	2.12994	1.621	3.81893	2.26561	0.599978
ENSG00000162522	3.6035	6.91793	3.12024	6.06695	3.48124	5.43402	0	6.43263	5.05624	5.29015	5.87691	5.77128	1.79283	5.55987	3.1955	5.30922	6.69063	1.37152	4.06419	5.56227	5.6886	4.19915	6.30637	5.93821	1.45374	6.33516	3.6092	6.49989	4.55165	5.65185	0.332504
ENSG00000134684	4.52545	5.23201	4.38441	4.38631	4.59348	4.50518	4.70328	5.27475	4.39269	4.18038	4.48337	4.59872	3.20958	3.46671	4.0849	5.29846	4.36431	4.08181	4.52907	4.38813	3.74351	4.53561	4.34963	3.98545	4.50716	4.64842	4.98121	4.72667	4.42653	4.45265	0.16865
ENSG00000116497	3.25692	3.15264	3.32837	3.52496	3.14282	3.41905	3.1959	3.20842	3.95301	3.22837	3.02995	3.97373	1.51992	2.4339	1.79151	3.43829	3.04006	1.63837	3.98542	4.27215	1.54117	3.6008	3.49515	3.42892	4.03132	2.67062	5.06288	3.84552	4.04527	3.54765	0.368357
ENSG00000160097	1.15702	4.3196	2.50116	0.411742	4.98899	1.34848	0	0	1.46622	1.48106	3.24019	2.74207	4.80969	0.240194	3.20999	0.826048	3.83697	6.30559	1.35121	3.54375	0	3.7658	2.4446	1.1782	0	3.3785	3.20654	2.02014	2.73802	1.51885	0.66245
ENSG00000171126	0	0.41283	0	0	0	0	0	0	0	0	0	0	0	0	0	0	0	0	0.381055	0	0	0	0	0	0	0	0.560581	0	0	0	0.951166
ENSG00000121900	4.22769	3.90435	4.44326	6.34863	4.98641	4.9219	0	6.53636	5.95255	7.36769	6.50755	5.14329	3.10512	5.22629	2.92569	5.18438	5.80141	1.83566	4.05542	4.82274	3.93104	4.94609	6.24393	7.01896	3.99513	6.38246	4.58184	6.18605	5.81611	6.56037	0.337318
ENSG00000116514	4.58263	4.24693	5.15841	4.95534	3.89268	4.39827	5.48284	4.9556	5.0582	4.9001	5.04175	4.79323	2.96715	4.24054	2.92701	5.2674	4.71975	3.7231	4.79786	4.42337	2.70167	4.02148	4.50972	4.91086	4.64969	3.98515	7.52769	4.43813	5.1427	5.34113	0.403432
ENSG00000004455	5.5705	5.27915	5.28004	5.35611	4.2693	5.70138	5.64696	5.65822	5.73353	5.40036	5.35565	5.6384	4.46424	5.75065	5.31629	5.57217	5.39551	4.97771	5.84363	5.56113	4.10934	5.1886	5.46472	5.61129	5.38532	5.12058	5.21371	6.13966	5.70774	5.60084	0.128487
ENSG00000142920	0.985716	2.02868	1.04346	1.00753	3.4442	1.79407	0	1.25443	2.52212	1.99388	0.704956	2.08887	0.893628	1.28807	0	1.41337	1.42161	0	2.43994	3.0071	0	2.79939	2.10133	1.18406	1.15763	0.278028	5.31396	2.38901	2.67363	2.05811	0.714656
ENSG00000116525	2.42286	3.26744	3.06322	3.60326	3.31085	2.8558	2.25798	4.07194	2.96117	2.42575	2.73255	2.84611	1.14071	2.24506	0.475113	2.75953	3.09063	2.09235	3.59344	3.0448	1.18944	3.67791	3.41369	2.85449	3.28268	2.62315	2.54608	3.17469	2.90481	3.12179	0.331189
ENSG00000160094	4.49994	3.95034	5.72601	5.27937	4.16728	4.74608	2.96413	4.58242	5.20594	4.44681	4.44516	5.12769	3.56794	4.03407	2.24859	4.54122	4.58939	3.55261	5.21834	5.06297	3.09163	4.84718	5.05078	4.03577	4.58722	4.025	4.06197	4.97906	5.32946	4.75982	0.235201
ENSG00000236782	0	0	0	0	0	0	0	0	0	0	0	0	0	0	0	0	0	0.219097	0	0.789533	0	0.129901	0	0	0	0	0.0434337	0.725278	0	0	0.951184
ENSG00000134686	6.72106	5.89481	7.38605	6.6828	5.27289	6.72695	7.81283	6.19619	6.62386	6.35596	6.37636	6.69587	5.49691	6.22015	5.66806	7.23005	5.98098	6.83744	7.48249	6.32911	4.46156	6.28988	6.43493	5.77949	6.919	6.16206	6.40237	6.6221	6.66144	6.09812	0.187857
ENSG00000121903	0.457131	0.164678	0.704193	0.996783	0	0.56199	0	0.566716	0.597551	0.531095	0.547405	0.805587	0	0	0	0.212595	0.387986	0	1.09672	1.29871	0	0.698677	0.613741	0.384441	0.0699185	0.218139	1.6886	0.876317	1.09535	0.390382	0.72889
ENSG00000091536	0	0	0	0	0.677718	0	0	0	0.315503	0	0	0.719014	0	0	0	0	0	0	0.747966	1.57925	0	6.27757	0.107851	0	0	0	3.24854	0.0586116	1.41625	0.0115591	0.95121
ENSG00000042832	0.562694	0.68317	0.648019	0	0.0925008	0.429187	0.739413	2.21496	0	0.334115	0.700018	0	0	0	0	1.95734	1.20649	0.0581618	0.542208	0.206177	1.54369	0	1.88865	0.381283	0.465353	0.597479	1.98534	12.8994	0.255254	0.751071	0.951234
ENSG00000184544	0	0	0	0	0	0	0	0	0	0	0	0	6.10948	0	0	0	2.12689	6.26167	0	0	0	0	0	0	0	0	0.617196	0	0	0	0.951244
ENSG00000163866	3.511	3.64611	3.95198	3.0828	2.74064	3.38343	2.75478	3.22156	3.0632	3.14449	3.33967	3.2682	2.64642	2.91556	3.32566	3.53017	2.82821	2.70066	3.52705	2.70652	1.73432	3.18342	2.82778	3.13126	3.35475	2.83942	3.73117	3.31636	3.20762	3.06312	0.217106
ENSG00000189280	0	0	0	3.58155	0.0249834	0.505747	0	6.69009	4.1393	0	5.80148	0	0	0	0	0	4.47996	0	0	0	0	0.687056	3.31171	0	0	0	2.52003	0	0	5.8881	0.840526
ENSG00000138039	0.103359	0	0	0	0	0	0	0	0	0	1.59768	0	0	0	0	0	0	0	2.6634	1.47571	0	0	0	0	0	0	0.588918	0	0	0	0.951246
ENSG00000188910	0	0	0	3.18787	0	0	0	7.06992	3.47744	1.16395	5.19198	0.57563	0	0	0	0.214662	3.66725	0	0.321883	0	0	0	2.80941	1.10979	0	1.06106	0.733992	0	0	5.24027	0.85975
ENSG00000187513	6.95227	4.68373	7.00984	5.16843	2.74564	6.61545	0	3.78658	5.81183	4.38255	4.65634	6.42014	5.25906	4.73764	3.60968	6.17956	3.90737	4.60404	6.54812	5.07488	2.25173	3.5857	5.04221	4.38063	4.04935	4.06665	3.67584	6.30808	6.13747	5.3357	0.331104
ENSG00000116544	0	0	0	0	5.30176	0	0	0	0	0	0	0	0	0	0	0	0	0	0	0	0	3.25184	0	0.026691	1.94177	0	4.15518	0.124185	0	0	0.938214
ENSG00000243749	6.14566	5.59686	6.10185	5.95102	3.39387	6.08197	4.94701	5.23904	6.30101	5.36826	5.17096	6.26153	4.26844	5.32499	4.22538	6.36069	5.23559	2.7118	6.52735	5.98258	4.30785	5.36852	5.82906	5.36437	5.78659	4.90555	5.66979	6.421	6.43258	6.0654	0.171553
ENSG00000163867	2.9246	2.92584	3.12132	3.13178	2.44922	2.97865	2.38864	3.03	3.30434	2.9412	2.85867	3.28629	1.7985	2.46821	1.66804	3.23742	2.73759	1.2773	3.50108	3.64398	1.83516	3.55717	3.18201	3.2377	3.72842	2.63114	3.26616	3.46455	3.49454	3.20804	0.227285
ENSG00000197056	2.39539	1.99875	2.35943	2.79856	0.977414	2.61167	0.375355	2.6625	3.23598	2.49937	2.49372	3.02743	0.717262	1.79953	1.3532	2.42245	2.21939	0.422441	3.0183	3.36879	1.24558	2.36804	2.77315	2.46731	2.77405	1.93362	3.40094	3.07526	3.30663	3.08923	0.332944
ENSG00000116560	6.88056	6.23664	6.69796	6.79555	6.14734	7.03137	6.10241	7.10348	7.16999	6.52489	6.50979	7.40438	5.2875	5.89127	5.17403	6.83477	6.68704	5.64297	7.54217	7.73229	5.67947	6.7725	6.93259	6.65976	6.94642	6.32032	6.8596	7.1103	7.40432	6.94148	0.146923
ENSG00000146463	4.10745	3.75326	4.15771	4.34547	3.78969	4.21918	2.90639	4.29644	4.4655	3.91968	3.75453	4.51773	2.68972	3.35756	2.50155	4.16211	4.07348	3.0556	4.50831	4.9146	2.70591	4.08874	4.46968	3.67772	4.10852	3.57184	4.95517	4.50733	4.63247	4.20935	0.210386
ENSG00000142687	4.07278	4.64066	3.91482	4.46158	4.30569	4.48058	4.57926	4.28909	4.46858	3.98941	3.94976	4.67872	3.96796	4.10988	3.88463	4.89446	4.63889	4.13444	4.93697	4.5828	4.04221	5.10745	4.78208	4.39952	4.68469	4.49307	4.52849	5.15858	4.49437	4.44721	0.144646
ENSG00000020129	3.72661	4.87002	4.66354	4.80125	8.52376	3.99471	3.35756	4.22133	5.24402	4.31497	4.38039	4.90318	3.87358	3.81513	2.7065	4.36347	3.81325	3.22104	5.36588	5.05403	2.58406	5.92203	4.843	3.8554	4.14163	4.06565	4.85866	4.97818	4.99258	4.75803	0.491524
ENSG00000116819	1.12466	0	0.881199	0.874035	4.37258	1.41203	0.58673	2.89834	2.70923	1.05652	1.28119	2.63054	0	0.166464	0	1.75609	0.823462	0	2.84396	2.62606	0	2.90972	2.00287	1.28521	2.06189	0.729218	2.65645	0.584608	2.43818	2.89156	0.674853
ENSG00000126067	5.75684	5.73495	5.98488	5.82331	5.27427	5.76413	5.7991	6.13186	6.02227	5.60378	5.74856	5.9609	4.62846	5.03983	5.38752	6.01666	5.42884	5.85984	5.96994	5.72211	4.37416	5.63839	5.68366	5.48655	5.84842	5.29995	5.57104	5.68985	6.01817	5.81916	0.0836137
ENSG00000142686	3.93299	3.86149	4.84307	4.04241	5.43102	3.71706	2.5723	4.11783	4.29154	4.45157	4.13841	4.28933	3.0553	2.38098	1.88246	4.27621	2.97461	3.53564	4.90479	4.03822	1.58323	4.09117	4.03804	3.61851	3.92129	3.29343	4.44563	3.68844	4.78217	3.98213	0.30952
ENSG00000041515	0	0.563595	0	0	0.611269	0	0	0	0	0	0.470475	0	0.0227649	0	0	0	0	0	0	0	0	2.2726	0	0	0	0	1.17244	0	0	0.369667	0.951291
ENSG00000134698	4.05419	2.98319	4.22611	4.39668	3.34338	4.05187	4.54256	4.42536	4.31417	3.98279	4.11835	4.24162	2.9835	2.81791	2.57988	4.76096	3.9375	3.49619	4.21821	4.10544	2.87098	3.64534	4.23341	3.88252	4.88709	3.89392	3.94812	3.85469	4.62357	4.26697	0.2041
ENSG00000092847	3.05347	3.35966	3.56196	3.54583	3.2164	3.12434	3.13114	3.39614	3.61604	3.18246	3.05403	3.38318	2.05599	2.27329	1.47967	3.46066	3.0239	1.97547	3.60702	3.62436	1.97601	3.52009	3.61971	3.37842	3.63159	2.81035	3.29482	3.38084	3.74012	3.43212	0.16867
ENSG00000126070	2.23639	1.65264	2.32248	2.36304	1.80881	2.18916	1.00012	2.03303	2.4999	2.05905	2.081	2.49672	0.753103	1.16256	0.839111	2.41319	1.78021	0.887003	2.94767	2.74121	0.691425	3.4127	2.42974	1.92327	2.15665	1.62569	2.4898	2.65005	2.74481	2.28043	0.421448
ENSG00000092850	0	0	0	0	1.35239	0.291898	0	0	2.93725	0	0	6.51948	0	1.77544	0	3.93944	0	0	0.240277	0.291033	0.96794	3.28132	0.753169	0	0	0	7.02385	2.85596	0.837308	0	0.872145
ENSG00000116863	5.06099	5.69636	5.20562	5.32432	4.73128	5.15112	5.08955	5.75323	5.54883	4.9809	5.33866	6.48844	3.77894	4.99153	4.05684	5.50328	5.06721	4.74264	5.56795	5.42522	3.71023	5.15749	5.33024	4.8119	5.43573	4.6298	6.08997	5.47767	5.38365	5.44864	0.210852
ENSG00000171812	3.11096	0.690864	5.94641	4.6505	1.74889	3.62365	0	3.0205	4.5864	3.08127	4.14981	3.29484	1.5971	1.03064	0	3.00736	3.62047	0	5.32971	2.93985	0	3.07832	3.74436	2.04269	3.99361	3.93432	1.22681	4.18504	3.64605	3.77229	0.541269
ENSG00000054116	5.01219	5.57931	5.38161	5.26249	4.49352	5.17942	4.50992	5.35591	5.26553	5.22824	5.32028	5.194	4.03504	4.5743	3.93079	5.15605	5.02603	3.856	5.2044	4.8333	3.78658	5.53977	5.31725	4.86949	5.29505	4.84141	5.71827	5.94134	5.29475	5.22078	0.162609
ENSG00000116871	6.89901	5.5821	7.23492	7.10692	6.87601	6.77938	6.35479	6.99874	6.597	7.09867	7.06505	6.49048	6.9944	5.32036	3.33632	7.08699	6.10077	7.46461	7.0701	5.99038	3.62158	6.60874	6.742	6.12438	6.51427	6.25795	5.52826	6.5814	6.87144	6.62508	0.147899
ENSG00000054118	6.08679	5.98065	6.39418	6.39813	5.23345	6.19351	6.0018	6.39929	6.38971	6.08964	6.25895	6.3734	5.0556	5.14032	4.99882	6.27271	6.00282	6.6326	6.43657	6.40469	4.70614	5.99702	6.56827	5.91636	6.29875	5.76332	6.10432	6.57662	6.52012	6.31705	0.0908071
ENSG00000214193	1.73206	0.660687	1.86598	2.19919	2.28237	4.7082	2.98065	4.90146	3.71244	2.10019	2.75177	2.21026	1.02746	3.81297	0.00571986	3.45316	4.77612	0.315585	2.32656	3.99847	0	2.36509	4.11534	3.50815	2.32339	0.806345	4.06522	6.28773	3.09893	4.42099	0.580328
ENSG00000142694	5.59985	4.80729	6.3257	5.29899	2.86043	6.07807	3.53301	6.15052	6.44839	4.92972	4.78858	5.62289	3.65226	5.58242	2.76711	5.76644	5.57112	2.21165	5.60649	6.03237	2.5605	4.28472	5.84865	4.6589	6.14548	4.4025	4.12057	6.19493	6.14325	6.03013	0.232235
ENSG00000196182	5.1732	3.94985	5.85584	5.71222	3.82378	5.04722	6.30836	5.23462	5.32366	5.55217	5.67858	5.34468	4.54528	4.62421	4.57974	5.78625	5.23976	6.1826	5.22222	5.94744	4.50426	5.40486	5.39739	4.84688	5.58261	5.18586	6.46823	5.39713	5.36591	5.28421	0.189135
ENSG00000181817	5.03178	4.56473	5.24238	5.24782	4.73094	4.96771	5.56768	5.02331	5.18849	5.44792	5.22025	5.23014	4.80105	4.64339	4.28203	5.05082	4.54254	5.9518	5.15976	5.11815	3.42524	5.40204	5.38765	4.97767	5.70817	4.81391	5.19118	5.19054	5.38396	4.90133	0.157354
ENSG00000116885	2.55877	2.68171	2.38908	2.71869	3.04713	2.92672	0	2.3898	3.09139	2.47095	2.50667	4.5326	1.41156	2.79216	0	3.27867	2.73732	1.03768	3.12829	3.29224	1.26298	4.68008	3.05451	1.26448	0.465026	2.23797	6.23517	3.78794	3.5063	2.49039	0.603246
ENSG00000116898	5.40326	5.1682	5.09975	5.17036	4.40526	5.31358	4.60485	5.20042	5.03078	5.11272	5.2179	4.92159	4.84919	4.94675	5.04779	5.27129	4.92872	5.86585	5.00239	4.82791	4.04188	5.19898	5.18784	4.69435	5.00337	5.02376	6.89422	5.20759	5.14875	5.01517	0.270202
ENSG00000119535	4.67996	2.62843	3.23262	3.55462	2.51458	4.22428	10.9862	0.578927	2.75487	2.75166	2.52833	5.77214	2.98045	2.76344	3.46878	7.75088	3.11346	1.05276	3.72257	2.22045	1.25962	3.053	3.43789	3.24809	8.8056	3.30105	1.12054	3.28934	3.09131	3.26508	0.698164
ENSG00000163873	0	0	0	0.777727	2.58231	1.16762	0	0	0.773636	3.21323	2.23708	0	0	0	0	0	0	0	5.1138	0	0	4.38763	1.57922	1.87465	0	1.10224	0.377904	0	0	0.810892	0.859177
ENSG00000163874	4.91278	4.72179	4.69616	5.01903	0.968102	5.14205	5.55711	5.90757	4.18781	4.47399	5.21329	5.39222	3.0936	4.17321	4.15614	6.46558	5.23702	3.27176	3.6403	3.77317	3.33462	4.28147	6.11091	5.11242	4.88385	5.09571	3.75669	3.99347	3.23303	5.43893	0.31319
ENSG00000163875	4.89894	4.53141	5.48916	5.3579	5.16926	5.15776	4.10411	5.20337	5.46799	5.01678	4.94547	5.20096	3.51775	4.37841	3.58864	5.10701	5.05373	4.22067	5.28672	5.39931	3.83927	6.28222	6.06836	4.69844	4.74263	4.56387	5.51726	5.21703	5.46729	5.24495	0.218075
ENSG00000163877	3.02604	2.73938	3.03368	3.13015	2.25842	3.2269	2.64922	3.44756	3.26589	3.029	3.14237	3.53171	1.52561	2.03862	2.2017	3.17697	2.94781	1.84233	3.31196	3.37694	1.67252	3.16627	3.26137	3.13059	3.47161	2.78591	4.10694	3.1758	3.582	3.18244	0.291941
ENSG00000163879	2.05988	3.08916	2.48981	2.98489	3.161	3.43041	0	0.96455	3.42388	2.88549	2.85092	5.47503	1.25026	3.57073	2.17672	3.95158	3.11515	0	3.8012	4.33497	3.0284	5.32822	4.05631	2.09862	0.910796	3.2936	6.22736	4.70893	3.76937	2.26312	0.532248
ENSG00000134697	4.41058	3.83867	4.30084	4.03162	2.81857	4.45308	3.71319	4.75266	4.57079	4.01344	4.09141	4.49332	3.07088	3.17152	3.18094	4.56802	4.21069	4.19867	4.51053	4.43877	2.94866	4.2454	4.19253	3.8895	4.10113	3.88736	4.75514	4.19029	4.62175	4.36295	0.14954
ENSG00000169218	3.31721	0	2.57083	1.45971	0	2.42356	0	2.8677	6.0291	1.50985	1.5168	5.40483	0	0.602465	0	2.93005	1.11737	0	0	1.99447	0	0	3.54304	2.34011	0.552379	2.49498	0	0	6.32038	5.20487	0.73878
ENSG00000116922	3.1219	2.79678	3.12928	3.19283	2.4154	3.29703	1.96123	3.31936	3.26541	2.76025	2.89304	3.33416	1.33809	2.18422	1.53217	2.77031	2.97002	2.03085	3.35646	3.57308	1.81009	2.9411	3.11442	2.59767	2.91022	2.54135	3.02154	3.2241	3.56154	3.12401	0.222974
ENSG00000134690	0.626074	0.826583	0.135866	0.884971	0	0.816667	4.53961	3.64747	1.48486	2.40562	2.61149	0.290408	0	0.518119	0	1.77808	1.6637	0	0.737383	0.516529	0	0.326793	0.720251	3.13487	3.19536	2.24038	5.71883	0.690939	0.63217	2.48611	0.777442
ENSG00000183317	0	0	0	0	2.23989	0	0	0	0	3.24587	0	0	0	0	0	0	0	0	0	0	0.447719	3.46135	0	3.252	0	0.444576	4.97766	0	0	0	0.909309
ENSG00000185090	0	2.0946	0.252488	1.37341	3.18487	0.936143	0.56078	1.28581	1.36539	1.24524	1.18274	0.628154	0	0.553218	1.36876	0.703432	1.49568	0.722195	0.975626	0	1.76001	4.2022	1.54664	1.00617	0.802323	0.887571	1.69047	0.847939	0.478858	1.30937	0.751708
ENSG00000196449	4.39475	4.10086	4.04393	4.28634	3.75815	4.38751	4.16636	4.9162	4.2268	4.03921	4.41158	4.65167	2.70895	3.7461	3.77049	4.59331	4.2547	3.05449	4.28549	4.22704	3.66954	4.7508	4.33932	4.13514	4.43859	4.14416	5.64168	4.25031	4.2258	4.49383	0.263661
ENSG00000197982	5.41538	5.93043	6.01199	5.47	6.11646	5.43488	4.20385	5.20156	5.60118	5.44133	5.64479	5.5505	4.88475	5.47225	4.98298	5.28636	5.09768	4.57993	5.81668	5.13733	4.54409	6.75521	6.03611	4.89471	5.00482	5.35389	5.71965	5.69715	5.40437	5.34653	0.207346
ENSG00000188786	2.71275	2.42241	2.75355	2.93758	2.26755	2.58913	3.66701	3.13007	3.09035	2.64697	3.15146	3.18596	1.137	1.7216	1.11329	3.06281	2.59118	2.25639	3.03895	3.11357	1.16446	2.88707	2.53616	2.49114	2.96793	2.26543	3.88612	2.65999	3.08574	3.11232	0.327759
ENSG00000204084	3.42038	2.54608	4.29623	3.91468	2.65572	3.36322	3.07909	3.00729	3.8646	3.6079	3.54424	3.82931	2.05194	2.57125	2.31788	3.77092	2.6342	1.78794	4.03343	4.58146	1.8095	3.33237	3.27094	3.31444	3.78349	3.10813	2.85932	3.63921	4.06191	3.48872	0.300295
ENSG00000183431	5.0642	4.72443	5.38134	5.19349	4.15024	5.13479	4.77919	5.38449	5.35185	4.95815	5.01488	5.5206	3.50756	4.16015	3.57326	5.17836	4.75901	4.92194	5.50046	5.48068	3.66597	4.84664	5.00615	4.81777	5.26332	4.58262	5.48969	5.13603	5.65267	5.10152	0.135905
ENSG00000183386	4.71837	4.21113	6.15301	6.29811	2.73866	4.80915	5.4554	5.1235	5.76765	5.85949	5.50666	6.06532	3.62511	3.80962	2.40479	5.29999	5.30357	9.88623	5.63923	5.54591	3.18797	3.61475	5.30704	4.35413	4.65199	4.71042	4.25763	4.31325	6.69866	5.17982	0.509557
ENSG00000183520	4.09177	4.24221	4.3011	4.89667	3.36345	4.04582	3.24003	4.32282	4.29946	4.42605	4.48494	4.63816	3.3145	3.06687	2.80638	4.09248	3.93661	5.99002	4.52786	4.08951	3.07397	3.82456	4.16196	3.66357	3.84384	3.92296	4.39483	3.90329	4.58523	4.17762	0.333728
ENSG00000185668	0	1.3566	0	2.12902	2.28253	0	0	5.21802	0	0	1.53323	0	0	0	0	0	0	0	5.83773	0	0	0	0	0	0	0	1.33355	0	0	0.153012	0.917268
ENSG00000116954	5.02213	3.71086	4.63932	4.41235	3.30388	4.70757	3.6444	4.99437	4.41868	4.22936	4.31316	4.18994	2.88855	3.37276	2.4298	4.4398	3.75603	2.99324	4.52186	4.32372	2.25208	3.50074	3.84599	3.83117	3.93442	3.5854	4.35168	3.91404	4.38634	4.37243	0.222312
ENSG00000214114	3.64417	3.54338	4.06221	4.27114	1.99156	3.98063	3.95342	4.05197	4.24613	4.1616	4.4967	4.38441	2.44996	3.92525	2.62479	4.15452	4.05866	3.02816	3.85884	3.91893	3.14193	4.04446	4.33661	4.02541	4.19731	3.91059	4.63381	4.44171	4.11975	4.31248	0.171481
ENSG00000158315	0.333348	0	0	3.40459	1.83678	0.356691	0	3.43359	1.8337	1.95492	2.95625	0	0	0	0	0	2.85508	0	0	0	0	1.01985	1.16328	0	0	1.78741	3.2203	0	0	3.59528	0.749137
ENSG00000174574	5.60498	5.21556	5.92626	5.9753	5.49604	5.37544	5.55248	5.28177	5.38157	5.85516	5.77492	5.98706	4.84704	5.25924	4.90482	5.81274	5.29642	4.63702	5.51504	5.41393	3.92214	6.3521	5.82242	5.54706	5.71764	5.62284	7.22352	5.75106	5.77902	5.29192	0.241372
ENSG00000168653	8.61411	8.59775	9.02793	8.61511	8.78599	8.59594	7.37514	8.59999	8.55386	8.92658	8.91529	8.76222	9.30018	8.29378	7.54687	8.45757	8.31852	9.00955	8.57506	8.84702	6.90688	8.88635	8.66952	8.15252	7.9209	8.40847	7.7591	8.65949	8.92145	8.61212	0.0904328
ENSG00000127603	4.62824	4.04145	5.72282	4.87252	4.61407	4.40956	3.36756	5.19227	4.74861	5.21753	4.93438	5.3283	3.90586	3.89596	2.89153	6.40541	4.20231	3.19467	4.25205	5.3337	2.62893	4.44629	4.65084	4.35248	4.68142	4.29692	4.4477	5.0721	5.88887	4.67557	0.300728
ENSG00000183682	0	0	0	0	0.586254	0	0	0	0.752928	0.101902	0	1.25615	0	0	0	0.0556216	0	0	2.13665	2.24245	0	0.779451	0.888383	0.44674	0.747141	0	2.43477	4.23312	1.12711	0.568937	0.884943
ENSG00000090621	6.78632	6.43889	6.65749	7.20168	4.85858	6.55674	6.31632	6.83883	6.75424	6.47343	6.32431	6.77796	6.26348	5.49999	5.3488	6.75264	6.3989	8.15658	6.59015	7.53262	7.70496	5.75253	6.41487	6.24928	6.51328	7.01559	7.31589	6.46964	6.96993	6.59881	0.199394
ENSG00000163909	4.58963	4.34492	6.98351	3.5605	2.61623	4.12558	0	2.05025	5.72978	3.59575	3.15151	5.4678	5.31693	3.91699	1.82475	5.67385	2.13159	2.30638	4.98352	4.95304	5.55801	4.96015	5.05975	3.07521	3.6293	3.2536	5.37955	5.58791	5.86043	4.68557	0.420366
ENSG00000157322	0	0	1.87049	0	0	0	0.00115965	0	0	0	0	0	0	2.68727	0	0	0	0	0	0	0	0	0	0	0.352318	0	1.57004	0	0	0	0.951316
ENSG00000116983	0	0.975565	0	0	6.80874	0	0	0	0	0	0	0	0	2.4008	0	0.135497	0	1.56163	0	2.22744	1.85464	1.50389	0	0	0	0	3.54912	0	0	0	0.928041
ENSG00000084072	3.60015	3.31223	4.09355	4.23266	2.9999	3.86901	3.43218	3.94979	4.15264	3.83049	3.73992	4.20622	2.53749	3.21045	2.70789	3.87319	3.67427	2.93139	4.50378	4.38612	3.12439	3.84178	4.07798	3.87049	4.14774	3.48643	4.70386	4.24734	4.29295	3.96742	0.206083
ENSG00000116985	0.924323	0.824733	0.873694	1.5398	1.41377	0.858095	0.83891	0.944235	2.1384	2.38014	1.69901	1.83615	0	0.429928	0	1.54326	1.46172	0	5.98457	1.02434	2.14385	2.49545	2.40495	2.68048	1.52903	1.43999	2.49864	2.83885	1.63776	2.14088	0.754885
ENSG00000214562	0	0	0	0	0	0	0	0	0	0	0	0	0	0	0	0	0	0	0.224272	0	0	0	0	0	0	0	0.323677	0.232604	0	0	0.951327
ENSG00000043514	3.83205	3.48676	3.988	4.88407	3.53437	4.25501	3.40415	4.82744	4.71599	4.17708	4.41909	4.64567	3.28929	3.66803	2.89632	4.09477	4.28374	2.75063	4.67938	4.77821	3.72603	4.75198	5.05854	3.97843	4.2442	3.82415	4.60591	5.07491	5.09508	4.85462	0.182924
ENSG00000116990	0	0	0	5.04169	0	0.0015936	0.795523	4.92774	2.15037	1.16123	2.98276	0	0	0	2.06143	0.947178	2.69706	0	0.47861	0	3.60569	1.73676	2.38499	2.14899	1.63442	1.90805	1.03568	1.83171	0	3.69911	0.738806
ENSG00000168389	2.20373	0	0.0160167	2.23809	3.54083	2.26792	2.15086	6.3072	2.88791	2.91475	2.91732	2.90141	0	2.38108	6.6561	5.81289	2.58887	0	4.68498	1.85175	0	3.95612	2.38752	5.1846	1.41246	0.900069	5.78069	4.11825	2.47058	4.60249	0.593433
ENSG00000131236	7.56674	6.51352	8.5766	7.71149	6.10974	7.38655	9.07568	7.54399	7.62717	7.48213	7.91606	7.71353	5.37627	6.56052	5.60052	8.00774	6.99543	4.67653	8.13898	6.92995	5.08497	6.44566	7.03913	7.36168	7.98984	6.986	6.87367	7.24172	7.92013	7.42364	0.221869
ENSG00000131238	6.01284	5.67871	6.59566	6.36373	6.22914	6.18638	7.26547	5.77242	6.51956	5.89327	5.65782	6.36342	4.4515	5.38857	3.45668	6.74935	5.92102	3.55175	6.38732	6.2844	4.40949	6.11036	6.02788	5.58749	7.35142	5.40764	5.5148	6.08095	6.73499	6.00788	0.209111
ENSG00000117000	4.04722	2.77973	4.17962	4.17043	3.29564	4.16249	4.16788	4.27175	4.2442	3.60522	3.61993	3.92029	2.47479	2.53028	2.4871	4.18343	3.29269	2.91699	4.32575	4.25211	1.80129	3.40955	3.83071	3.48168	3.57147	3.0913	4.33316	3.84532	4.2522	4.16886	0.169357
ENSG00000243627	0	0	0	0	0	0.178551	0	0	0.0594308	0	0	1.24382	0	2.40581	0	0.789914	0	0	0.394415	0	0	0	0	0	0.224767	0.496497	0.00829417	0	0	0	0.951329
ENSG00000084073	5.0097	5.06362	5.69106	5.23677	4.10962	4.99747	4.29044	5.21167	5.27538	5.09747	5.17936	5.51191	3.93735	4.43288	4.22959	4.96906	4.8811	3.77969	5.18477	4.97513	3.50812	4.38855	4.97277	4.78776	4.30698	4.72014	4.06248	5.03945	5.89071	5.07521	0.192619
ENSG00000049089	1.67895	2.24122	4.05384	4.96284	5.52866	3.61058	4.89623	2.43886	3.48491	2.70843	2.04841	4.87928	0.149528	4.18707	0	3.1079	4.34137	0	3.54229	1.49849	0.662729	7.73757	4.63649	4.01165	4.11266	3.68099	2.69053	4.622	3.67655	1.87969	0.601888
ENSG00000084070	5.78091	4.55504	5.42126	5.86924	5.77206	5.28337	9.24249	5.30783	5.23747	5.0501	4.67611	5.96172	3.48959	4.5215	5.04342	6.6828	5.39797	4.38009	5.46298	4.44813	3.70436	6.08595	5.01571	7.1424	8.35462	5.23357	4.98686	5.12597	4.99322	5.03104	0.425385
ENSG00000187801	0	0	0	0.221883	0.950011	0	0.812802	0.608852	0.616272	0	0	0.197704	0	0	0	0.0563716	0	0	0	0.283257	0	0.892699	0	0	0.290558	0	1.12407	0	0.473131	0.0511705	0.832667
ENSG00000187815	1.58139	0.587665	1.94556	2.17696	1.5116	1.64169	1.0525	1.5424	1.9629	1.78789	1.60783	2.27713	0.147599	0.828899	0.118886	1.59644	1.25623	0	2.11835	1.94629	0.53126	1.28944	2.08011	1.71128	2.23231	1.02441	2.743	1.8763	2.3056	1.87137	0.464338
ENSG00000164002	1.83516	1.68944	1.66116	2.0823	1.39391	2.03299	1.44524	1.92371	2.18713	1.96208	1.76313	2.31908	0.251423	1.26872	1.07114	1.96691	1.8666	0.203622	1.85298	1.96379	0.687565	1.795	2.11067	2.25564	2.76729	1.38994	2.27767	2.06361	2.50984	2.00561	0.379001
ENSG00000117010	1.35563	1.92338	1.41575	1.27327	1.06734	1.38852	0.379708	1.05543	1.63521	1.46268	1.04404	1.83564	1.15099	2.00891	2.71676	1.47372	1.11683	0	1.98668	1.61718	0.669603	0.984288	1.50432	1.26204	2.02155	1.14791	2.36756	1.90915	1.98541	1.37449	0.486999
ENSG00000117016	0.844074	1.38453	4.26722	2.61229	5.93203	1.4386	0	1.30537	1.89248	2.94023	2.24474	2.76113	0.444513	0.981819	0	2.97627	1.06677	0	2.60106	2.08278	0	0.576831	2.43392	2.03407	1.33668	2.30746	2.68483	1.31738	3.34637	1.85338	0.710893
ENSG00000066136	4.61091	4.33525	4.91297	5.03082	4.15591	4.94254	5.10572	4.99077	5.28129	4.75609	4.71157	5.23047	4.15589	4.36194	3.83033	4.76617	4.84226	4.60783	4.9465	5.319	3.54192	4.45698	4.88937	4.74384	5.38603	4.48181	4.7604	5.39322	5.39035	5.05336	0.120234
ENSG00000117013	1.99819	0	4.27297	3.8665	2.46525	2.02988	0	1.23063	2.72669	4.55515	4.20561	4.16304	0.857099	0	0	1.82182	2.71455	2.78198	2.13721	1.62122	0.76424	1.42502	3.34709	2.8374	0	2.77869	1.44845	0.93152	4.31832	2.53604	0.551251
ENSG00000179862	3.82916	4.34443	4.55915	4.36813	3.14005	5.98422	2.69727	5.79305	5.20375	5.1177	4.58907	5.06584	3.92049	4.69857	4.76097	4.37258	5.67909	4.13106	3.04419	4.43538	5.09952	3.23682	4.98072	3.73999	5.75061	4.1007	5.83551	4.00579	5.03041	5.39289	0.245585
ENSG00000171793	3.25753	3.70655	5.52961	5.30686	2.54693	3.06108	3.3053	3.74907	4.72083	4.91342	4.17984	5.51709	2.14745	3.04117	4.08897	3.79489	3.17102	2.9793	4.1035	3.89868	1.8453	3.25905	4.75229	4.57534	3.62979	3.49765	4.60819	3.16811	5.76237	4.18073	0.338541
ENSG00000171790	0	0	1.19132	0.816737	0	0	0	0	1.15048	0.97215	0.00410351	1.93114	0	0	0.846741	0.875834	0.214167	0	0.242042	1.67872	0	0.977321	1.71173	1.54252	0.106836	0	6.63221	0.8862	2.36212	0.894463	0.904309
ENSG00000010803	4.90993	4.64035	5.95503	6.01638	3.75836	5.10542	3.23145	4.2267	5.54015	5.7789	5.60093	5.72695	4.45117	4.59745	3.30001	5.05546	4.89354	4.51605	5.34151	5.90512	4.35966	5.34664	5.9366	4.88874	4.37422	5.10341	5.76969	5.39259	6.16214	5.11402	0.189508
ENSG00000204060	0.52031	0.720422	2.21938	2.46267	1.64226	1.34677	0	1.24901	2.39052	1.61881	1.51909	3.09706	0.566205	0.4009	0	0.733201	1.48571	0.985698	1.73706	3.77457	0	4.67767	2.53852	0.523144	0.280285	1.04204	3.12592	3.4691	3.73614	2.29755	0.664714
ENSG00000127129	0	0	1.96941	2.32182	0	2.77096	0	3.66652	4.88727	0.597109	3.3139	1.01057	0	2.49136	0	2.70975	3.3087	0	0.480528	0	0.305253	1.72196	3.45476	4.47892	0	0.0862981	0	0.0180504	1.65098	5.41898	0.73755
ENSG00000127124	1.58809	0.519863	0.447298	0.579821	1.89357	2.15152	1.31442	2.73669	0.679383	0.382592	1.19664	0.868732	0.0480097	0.274949	0	2.50523	1.89394	0	1.46725	0.65487	0	2.39781	1.99414	0.609903	1.43031	0.14529	0.675296	2.39023	0.741304	0.855072	0.625706
ENSG00000044012	0	0	0	0	0	0	0	0	0	5.58636	0	0	0	0	1.74235	0	0	0	0	0	0	0	0	7.44199	0	3.97664	0	0	0	0	0.947616
ENSG00000108684	0	0	0	0	2.71094	0	0	0	1.91298	0	0	0.0466028	0	0	0	0	0	0	0	0	0	0	0	0	0	0	0	0	1.85504	0	0.951479
ENSG00000198815	4.95223	3.87012	4.88165	4.91834	4.24655	5.04711	3.84162	4.83211	5.18576	4.48866	4.44202	4.92458	3.54304	3.64583	3.11774	4.8947	4.39383	4.76076	5.37583	5.16894	3.40048	4.67712	4.71685	4.50934	4.52322	4.22096	4.83677	5.00391	5.35231	4.93017	0.157618
ENSG00000177181	0	0	0	0	2.98026	0	0.467905	0	0	1.55397	0.582066	0	0.929749	0	0	1.55361	0	0	0	0	0	1.19854	0	0	0	0.498288	0.951078	0	0	0	0.910501
ENSG00000066185	0.397482	1.84402	0	0.909651	1.81482	0.83917	0	0	1.24943	0.213664	0	3.26323	0	2.05481	1.15462	1.5705	0.12686	0.317432	0.866795	1.64496	0.452497	3.01304	1.18683	0	0.490513	0.354717	5.67768	2.35579	0.464343	0.183911	0.837421
ENSG00000127125	5.34965	5.61588	5.35945	5.56977	4.20797	5.46439	4.57208	5.53265	5.48493	5.27687	5.215	5.38306	3.98216	5.25856	4.56706	5.1629	5.40641	4.03765	5.424	5.16624	4.53444	4.93512	5.56003	5.39925	5.53074	5.32822	4.32575	5.65438	5.32741	5.36362	0.0953541
ENSG00000186409	0	0.165711	0.582768	0.257241	0.944477	0.655548	0	0	1.20751	0.0417523	0	2.67736	0	1.26427	0	1.19582	0.0910308	0	1.23226	1.56289	0	2.88605	0.866183	0	0	0	2.71953	2.50767	1.23882	0.465703	0.764903
ENSG00000171960	3.6886	3.46607	3.74986	3.79471	3.11633	3.97231	3.97961	4.10045	4.13728	3.67169	3.76578	4.00399	2.6826	3.1019	2.07284	3.93326	3.67665	2.34781	4.17015	4.24585	2.22365	3.2075	3.83996	3.84237	4.29119	3.40542	4.65951	4.36762	4.2167	4.10904	0.221605
ENSG00000065978	9.28745	8.01998	9.64742	9.34991	7.02557	9.01198	9.07113	9.16144	9.1596	9.30627	9.19035	9.04611	8.71064	8.01926	7.2949	9.20641	8.33932	9.7408	9.33011	8.91057	7.1086	7.47243	8.80621	8.64255	8.69852	8.66956	10.356	8.85055	9.24583	8.91307	0.156786
ENSG00000148734	0	0	0	0	1.73965	0	0	0	0	0	0	0	0	0	0	0	0	0	2.1129	0	0	0	0	0	0	0	1.23273	0	0	0	0.951491
ENSG00000117385	4.9579	4.71834	5.2283	4.58922	3.22264	4.90106	3.84054	5.37158	5.41561	4.36148	4.28455	5.10655	3.36386	4.07247	4.2628	5.34637	4.06015	2.27034	5.80984	5.56997	3.03476	5.90328	4.87818	4.48682	5.47715	3.87357	5.57804	4.98891	5.52969	5.0091	0.219547
ENSG00000164008	2.65786	2.6418	2.80805	2.84519	2.57922	2.74392	2.25923	2.62201	2.82305	2.58472	2.51678	2.61767	1.88363	2.46087	2.24242	2.48446	2.154	2.09265	3.38193	3.1064	1.31307	3.22577	2.91483	2.49001	2.80449	2.21552	3.97961	2.81856	2.92687	2.83893	0.349669
ENSG00000177868	4.63163	3.30145	4.59284	4.37971	4.20337	4.58292	3.81653	3.9843	4.81551	4.25228	4.12	4.68169	2.92923	3.62586	2.6675	4.02255	3.49841	3.23958	5.23604	5.03857	1.96869	4.83898	4.14635	3.84411	4.15516	3.55593	5.78144	4.26788	4.82308	4.52619	0.297715
ENSG00000164010	3.23587	3.60369	3.05188	3.56629	1.93424	3.37563	2.64372	3.49137	3.41448	2.92527	3.03257	3.32795	1.22891	2.66165	2.87717	3.40567	3.15128	0.987402	3.64126	2.89626	2.50022	4.08871	3.51276	2.94543	3.5293	2.73702	2.77314	3.98402	3.37189	3.47196	0.263925
ENSG00000164011	3.04907	3.526	3.40484	3.79809	2.52465	3.3304	2.66618	3.10127	3.93283	3.51511	3.38245	3.79907	2.1932	3.23245	3.30791	3.21055	3.29637	2.26291	4.13288	4.1076	2.4061	3.84769	4.05616	3.30316	4.10602	3.05387	3.73094	4.39208	4.26823	3.51333	0.230124
ENSG00000117394	4.54693	3.35414	6.01859	7.01649	5.76385	4.97368	5.42835	7.79852	6.99442	3.9696	6.31411	5.52897	3.90075	5.35902	1.63369	3.92395	5.73713	1.70522	9.38907	4.69491	1.46402	4.63963	5.1964	4.06512	4.76462	3.9494	3.42944	4.04836	4.77376	7.6415	0.490844
ENSG00000186973	0	0	0	2.09625	1.71949	0	0	1.84066	2.85104	0	0.392818	6.47582	0	0.867958	0	4.10621	0.600319	0	0	0	0	4.37408	3.25875	0	0	0	4.00907	0	0	2.12035	0.849642
ENSG00000117395	4.82195	4.79679	5.10925	4.93014	4.63753	4.88888	4.21725	5.28448	5.0341	4.69807	4.93755	5.2809	3.72153	4.86355	5.62781	4.88771	4.61656	4.23315	5.25026	4.90864	3.70634	5.82299	4.99946	4.35741	4.67827	4.52463	5.79533	5.15304	5.19072	5.07224	0.16962
ENSG00000243710	0	0	0	0	0.128932	0	0.340266	0	0.780893	0	0	4.27699	0	0	0	1.64725	0	0	0	0	0	1.75891	0	0	0	0	4.83881	0.554726	0	0	0.932386
ENSG00000179178	0	0	0	2.70399	3.80639	3.10396	0	3.62154	3.09453	3.56275	2.44593	3.98136	0	3.9742	0	6.71076	5.06695	0	0.241386	1.34831	5.68042	5.66869	5.12438	4.43544	0	4.78186	1.73569	6.42638	0	2.38315	0.623932
ENSG00000253313	0	0	0	3.21083	0	3.64901	0	4.13455	2.85819	4.18543	3.17519	1.88149	0	4.5207	1.22771	4.01791	4.73525	0	0	0	3.95619	3.92619	3.55615	4.76783	0	4.87542	0	5.13163	0	3.79949	0.580173
ENSG00000066056	5.76623	3.2298	3.86238	4.11111	2.54012	5.61198	0	2.75802	4.49136	3.67168	3.84859	4.43744	3.7491	3.8594	1.80304	5.74518	3.08417	3.06336	5.00816	3.47633	1.11594	3.54054	3.95862	3.63643	4.7546	3.09252	2.60731	5.32546	5.3245	4.23712	0.36644
ENSG00000133958	0	0	0	0	3.33772	0	0	0	0	0	0	0	0	0	0	0	0	0	0	0	0.49714	4.66395	0	0	0	0	2.7178	0	0	0	0.951553
ENSG00000117399	1.20823	1.17138	0.22858	1.34992	0	1.41093	5.0312	4.73425	2.13719	3.08174	3.88624	0.334111	0	1.8434	0.241689	2.39409	2.65803	0	1.37029	0.71878	0	0	0.895109	3.87013	4.24379	3.09799	6.64947	1.86041	0.252847	3.54132	0.732612
ENSG00000066322	6.44108	5.62497	6.07897	6.62563	5.61988	6.33411	5.76143	7.54735	6.23877	5.87009	6.76453	5.98329	4.41606	5.62284	4.51268	6.44282	6.29096	3.65569	6.79909	5.40778	4.72882	5.26071	6.30166	5.94936	6.18681	6.01282	4.99195	6.71066	6.05842	6.84137	0.225427
ENSG00000159479	5.37978	4.97884	5.44032	5.17502	4.52423	5.30708	4.8076	5.73474	5.39892	5.06155	5.32289	5.19861	3.63134	4.65288	4.67646	5.38278	5.12108	3.68475	5.44827	5.2703	4.11907	5.82773	5.26278	4.95747	5.25638	4.95829	5.41146	5.59551	5.33295	5.40024	0.133207
ENSG00000198198	3.75038	3.39395	3.73456	4.15226	3.05201	3.93294	3.17102	3.81175	4.01946	3.80133	3.75588	4.32069	2.45461	3.24414	2.56744	4.07943	3.62949	2.59354	4.3478	4.52031	2.71971	4.53876	4.28452	4.06497	4.26363	3.4963	4.83596	4.70988	4.45426	3.8999	0.224454
ENSG00000178922	4.95271	4.51177	5.42792	5.27541	3.92087	5.0418	1.99513	4.1352	5.63169	5.03463	4.46851	5.43639	3.09511	4.68141	4.58422	5.00835	4.58452	2.93041	5.25579	5.99087	4.918	5.21009	5.36167	4.8921	4.49579	4.81534	3.51722	5.31652	5.85508	5.11606	0.220253
ENSG00000142949	5.9672	3.61097	4.10846	6.4354	4.44655	6.14693	0	6.38444	5.73244	5.81289	5.99951	6.04077	1.62815	4.54807	5.67909	5.29703	6.53095	0.848563	5.71912	5.21084	4.83757	5.01927	6.16331	5.95165	2.42818	5.36727	4.00875	5.35805	5.82084	6.1241	0.257142
ENSG00000066135	3.83992	4.67242	3.77882	4.48969	3.50178	4.08788	3.45733	4.69818	4.4185	3.92262	3.85055	4.39555	2.37504	3.26911	2.97773	4.10398	4.13991	2.81201	4.20136	4.59718	2.56969	4.05042	4.16584	4.0877	4.252	3.58796	3.35416	4.39746	4.5425	4.26035	0.176795
ENSG00000126091	3.62936	3.43551	4.20597	3.89917	3.92704	3.48883	1.77543	2.90686	4.04814	3.74612	3.76505	3.9124	3.05084	2.63324	2.27442	3.35404	2.41902	4.86032	4.44593	4.15206	1.55112	4.28301	3.83665	2.63479	2.95798	2.89403	5.34626	3.44736	4.38682	3.57579	0.358254
ENSG00000117407	0.766889	0	1.63474	1.23265	0.471338	0.853659	0	0	2.0924	0.8495	1.35602	1.34296	0	1.34712	0	1.35976	0.263531	0	1.7135	1.44129	0	2.70874	3.29847	0.345256	0	0.347599	1.71554	0.770795	2.15455	2.14191	0.718681
ENSG00000117408	3.95183	4.62118	4.47263	4.61968	5.44267	3.97464	3.12302	4.18604	4.60164	4.48852	4.62703	4.58101	4.09939	4.4098	3.21982	4.26476	4.2118	6.22415	5.16454	4.34859	2.76801	5.15823	4.73493	4.04822	4.24966	4.06244	6.46314	5.10522	4.94336	4.45058	0.316263
ENSG00000132768	4.17222	4.32356	4.21937	4.32494	3.62116	4.31997	3.93487	4.39136	4.30454	4.29335	4.36553	4.61126	3.37989	3.91081	3.62648	4.31494	4.10171	4.81294	4.61457	4.42638	3.91618	4.65522	4.59369	4.32736	4.88062	4.15147	4.50781	4.56694	4.62319	4.1366	0.127102
ENSG00000117410	5.81369	6.56142	5.98701	5.89272	6.2919	5.95293	7.48839	6.09504	6.0334	5.87319	5.8551	5.95645	4.97451	6.73053	5.7188	6.81048	6.29169	5.45423	6.24199	5.69326	5.67205	7.0161	6.44067	5.95698	6.90378	6.13666	5.88402	6.70075	5.96575	5.99887	0.185387
ENSG00000117411	4.86573	3.91222	5.08691	5.14067	5.00006	4.73198	2.73654	5.27424	5.22493	5.11972	5.16542	4.89308	4.02327	3.88706	4.01398	4.64976	4.43985	4.7336	5.15744	4.59567	4.41894	4.87088	5.17682	3.90497	3.71972	4.26538	4.96167	4.30406	5.1545	4.9892	0.129509
ENSG00000159214	1.81609	3.06975	2.80639	3.87651	3.27257	3.21834	0.81496	2.16116	3.79503	2.89175	2.54726	4.96524	0.102852	3.98801	1.68047	3.22562	3.35553	0	2.91876	3.03527	2.56556	5.38327	4.36225	2.67861	2.80602	2.68033	5.48308	5.01506	3.48323	3.0197	0.462072
ENSG00000196517	2.32042	4.96241	2.89452	4.39276	3.81699	2.75502	1.18175	5.42689	3.99406	3.7184	4.10022	3.78551	0.317655	1.78258	0.741147	4.24108	3.89383	0	2.11529	2.1302	1.65622	1.39388	2.73434	2.96658	1.51126	3.00453	0.763512	3.32551	4.129	5.13828	0.493157
ENSG00000178462	0	0	0	0	0	0	0	0	0	2.93411	0	0	0	1.87489	0	0	0.278337	0	0	0	0	0	0	4.54061	0	0	1.278	0	0	0	0.95166
ENSG00000178028	4.35894	5.26073	4.65977	4.91808	4.53348	4.79534	3.81476	4.52782	5.21034	4.49333	4.33986	5.09055	3.16828	4.25748	3.72556	4.69858	4.63474	3.29496	5.18673	5.44227	4.12156	5.366	5.21798	4.97397	5.30155	4.39783	5.16437	5.4392	5.36418	5.00564	0.142588
ENSG00000117419	5.10208	4.96244	5.54544	5.25224	5.76046	5.23772	3.75257	5.43126	5.4878	5.08189	5.11348	5.67529	4.40892	5.24148	4.17209	5.14179	4.81334	5.20971	5.78443	5.49224	3.91365	5.81107	5.54028	4.58311	4.95102	4.65002	6.57087	5.50833	5.61056	5.19466	0.221069
ENSG00000187147	3.78555	3.5897	3.96913	4.16818	4.7264	3.94041	3.29784	4.04016	4.42163	4.14105	4.0328	4.35453	2.91836	3.39095	2.59597	3.98754	3.76666	3.43194	4.48623	4.37512	2.83685	4.20827	4.23749	4.21522	4.50756	3.53136	4.51187	4.20618	4.76309	4.19369	0.175639
ENSG00000126106	3.11593	2.93792	2.48175	2.83097	2.25726	3.09089	1.2959	2.08601	2.72814	2.63383	2.04483	2.79047	2.10831	2.94733	4.02731	3.1276	2.19458	1.2631	3.26908	3.29228	1.27428	3.1786	2.58458	3.09681	2.13129	2.44678	4.80227	2.86396	2.99888	2.34502	0.458276
ENSG00000198520	1.00484	1.59693	0	0.433824	2.10083	1.21955	3.07789	0.103496	1.04139	0.704186	0.282058	3.89107	0	0.984947	2.69491	2.97275	0.530002	0	1.93023	3.09965	0	3.23937	1.95152	2.30978	3.27337	0.0702184	4.72242	1.41177	1.90096	0.707403	0.689428
ENSG00000142945	0.035852	0.12573	0.744087	0.756356	0	0.176524	4.16497	3.26364	1.13623	1.48493	2.1096	0.597412	0	0	0	1.31175	0.987244	0	0.0271537	0.491267	0	0	0.574701	2.15854	2.56128	1.27451	7.21615	0.921159	0.827101	2.14254	0.866809
ENSG00000142937	9.94605	9.61194	9.79043	9.89892	8.03523	10.2187	9.41446	10.3366	10.664	9.61004	9.77022	10.2212	8.01189	8.86228	8.01168	9.54558	9.45929	8.70632	10.0103	11.6818	9.20989	9.3571	9.94941	9.49366	9.86043	9.24163	8.16494	9.59519	10.6367	10.4002	0.185194
ENSG00000142959	0	1.66676	0.216392	0.0696397	1.66535	0	0	0.646351	1.70352	4.71851	0	4.73328	0	0	0	2.31572	0	0	0	0.634345	0	2.61526	0	3.9933	0.108937	0	1.10307	0.733981	1.31577	0	0.828748
ENSG00000173846	4.79578	3.55508	5.00307	3.48735	2.4402	4.56642	5.27488	4.99385	4.45124	3.49672	4.37457	5.23239	2.87403	3.29983	2.2671	5.42502	3.89465	1.54658	4.69959	4.40343	2.68941	4.43754	3.8563	4.02447	4.39197	3.58038	2.73164	4.56826	4.67172	4.58435	0.274163
ENSG00000188396	0.54408	1.49971	0.719817	0	0	0	0.65126	0.0499017	1.36201	0	0.310946	4.51265	0	0	0	2.45986	0.861873	0	0	0.237814	0	0.773364	0	0.0318104	0	0	0.0755821	1.00422	1.01601	0.0789382	0.91077
ENSG00000222009	3.21657	3.94433	3.77654	2.40304	0.317644	2.80927	1.71841	2.76886	4.45839	2.09217	2.47529	4.4363	1.84883	2.30745	1.07828	3.64941	1.85366	0	3.84262	4.49996	0.562508	4.50898	2.77924	2.35093	2.41803	1.94611	2.32376	4.0813	4.79183	3.60846	0.438151
ENSG00000117425	2.44631	2.13864	2.33682	2.1531	3.22473	2.83259	0	2.12517	2.78721	2.3209	2.08538	3.33653	0	0.839456	0	0.991413	3.26966	0.62472	5.94087	5.72991	0	4.25486	2.62808	1.63392	2.18576	1.55575	5.92176	3.43753	4.0544	3.00091	0.605796
ENSG00000070785	4.59842	4.62209	4.61257	4.16137	3.6625	4.63663	3.16141	4.38631	4.65774	3.98408	4.27936	4.40648	4.05934	3.2495	3.49145	4.14566	4.16111	5.12287	4.90639	4.55974	2.88511	4.25588	4.20432	3.44822	4.06169	3.59126	4.80191	4.13244	4.63644	4.42126	0.191047
ENSG00000126107	5.25225	4.95367	5.09367	5.42569	4.12125	5.29138	4.12728	5.30091	5.26092	5.30966	5.03206	5.01824	3.36249	4.47211	4.56934	4.97409	5.19584	4.59028	5.46976	5.41772	4.61581	4.58187	4.96143	5.82829	5.25053	4.81039	4.82154	5.37363	5.41697	5.26155	0.151982
ENSG00000126088	5.65555	6.65367	5.68712	5.54515	5.21625	5.67717	4.76177	5.42503	5.70467	5.48538	5.5067	5.8122	4.60582	5.19879	5.35298	5.37474	5.16494	4.72184	5.89225	6.06918	3.92986	5.81573	5.52802	5.21524	5.70815	5.02876	6.05135	6.10062	6.13206	5.41273	0.182302
ENSG00000162415	0.891058	4.28203	1.95611	2.67417	2.43825	1.50283	0	0.785698	2.26306	2.36785	2.12629	2.33363	0.0892658	1.51591	0	1.62822	2.27316	0	2.16215	4.05358	1.18384	3.63914	2.38243	2.81775	1.55993	1.53255	2.96295	3.28823	2.74777	1.57221	0.559119
ENSG00000186603	0	0	0	0.319702	1.46523	0	1.6525	1.11092	1.34023	1.6314	0.698796	0.73823	0	0	0	0	0.538084	0	2.17281	0.384323	0	0	0.218266	1.98224	1.68005	1.71971	0	0.471813	0.032278	1.07131	0.729334
ENSG00000132781	3.60202	3.2385	3.73149	4.00499	3.68572	3.92987	3.18214	3.54497	4.59937	3.77081	3.505	4.29013	1.99466	3.57577	2.60919	3.825	3.40686	2.278	4.69308	4.63085	2.53885	4.32898	4.34692	4.04613	4.62744	3.45403	3.51344	4.76486	4.66842	4.18808	0.219786
ENSG00000132773	3.61534	3.36038	3.63928	3.96515	2.73686	3.80154	3.15377	3.61619	4.11853	3.71952	3.51809	4.18076	1.97282	3.06388	2.64741	3.50713	3.58585	1.61862	4.16001	4.21113	2.04033	3.86715	4.21961	3.92518	4.41366	3.45948	5.18668	4.55527	4.28491	3.83818	0.316578
ENSG00000070759	2.62834	1.66938	3.10045	3.52733	2.62898	3.29707	3.29535	3.95657	3.54364	2.59859	2.92561	2.61013	0.714758	1.57683	2.04568	3.04458	3.53332	1.99257	3.8362	4.04395	1.43661	2.27967	4.56669	3.35565	3.23326	2.5661	4.43454	3.00357	3.15813	3.88562	0.366307
ENSG00000132763	1.40536	2.39757	0.996598	1.83317	1.60387	1.70155	1.22688	2.1133	1.50435	1.70847	1.3157	1.97038	2.20991	1.6689	3.40314	1.08965	1.87216	1.60446	1.77059	1.91891	1.2086	1.15127	1.60006	1.48782	1.45313	1.5443	3.23869	1.75448	1.71631	1.34111	0.509504
ENSG00000117450	8.2133	8.45647	8.67142	8.65284	8.06239	8.32504	7.54148	8.44485	8.69583	8.16314	9.08918	8.45392	7.8809	8.49351	8.04999	8.68693	8.48926	8.16798	8.51009	8.24994	5.82923	8.08401	8.16667	8.242	8.29552	8.27978	7.58692	9.64003	8.36333	8.82263	0.145201
ENSG00000117448	5.63019	5.51573	5.74061	5.72299	4.52619	5.74531	5.33399	5.66953	6.07339	5.59791	5.86804	5.99506	4.25596	6.38111	6.34983	6.09964	6.2663	4.03709	5.72684	5.9267	5.56234	6.3497	6.01119	6.37355	6.27354	5.98274	4.51917	6.29165	5.98189	5.92986	0.106431
ENSG00000132780	5.58751	4.43785	5.31424	5.40714	4.90962	5.66626	4.95117	5.09666	6.01454	5.28749	5.25332	6.0423	4.18574	4.49982	3.97638	5.66917	5.00081	3.99746	6.01376	6.34421	3.56587	5.22658	5.68014	5.3299	6.0186	4.80813	6.71082	5.70445	6.26398	5.76916	0.218851
ENSG00000159588	1.67978	0.428357	0.999896	1.41202	0.45951	1.86311	2.56397	1.16211	4.0794	1.46538	1.23938	7.66055	0.174794	1.41989	1.73346	5.19405	1.56772	1.59287	2.41171	2.31688	0.181843	1.14168	2.53312	2.1305	3.01586	1.03577	1.96396	2.79821	2.36028	1.85738	0.762406
ENSG00000159592	5.0287	4.52993	5.19358	5.30975	4.17774	5.19744	4.87232	5.42662	5.5343	5.25417	5.24702	5.36202	3.94392	4.58467	4.38166	5.47984	5.21463	4.24711	5.41517	5.38007	4.05067	5.00937	5.33381	5.33389	5.38042	4.89425	5.89077	5.67194	5.75603	5.59028	0.140671
ENSG00000159596	4.18619	4.43583	4.02979	4.74367	3.61138	4.36766	4.41296	4.59113	4.61267	4.16201	4.37177	4.39917	3.54977	3.71588	3.11582	4.02584	4.33026	3.5616	4.30874	4.88883	3.25226	4.13038	4.47154	4.17641	4.57265	3.83053	4.31657	4.5809	4.60983	4.6641	0.145573
ENSG00000197429	2.22723	2.36664	2.56048	2.9784	1.80198	2.37568	1.71764	2.81992	2.78256	2.3305	2.37831	2.82436	1.48912	1.53858	1.05887	2.01297	2.33304	2.6736	3.05044	2.96506	1.32544	2.35561	2.44425	2.12746	1.61466	2.03907	3.71057	2.84166	2.90945	2.53254	0.382236
ENSG00000086015	4.58292	3.7291	5.52265	6.27189	4.01933	4.9214	2.76936	4.54545	6.12248	5.59565	5.63785	5.66355	5.1223	3.56301	3.39154	4.90186	4.55238	6.69998	5.75711	6.52166	2.40327	5.39638	6.01308	5.31961	3.40617	4.80944	6.69152	4.64291	6.52421	5.68767	0.258434
ENSG00000117461	5.33204	3.73076	3.44394	4.0805	4.25371	5.25588	1.80319	2.50039	3.76619	3.24603	3.60139	4.19934	3.75512	2.9467	0.408194	4.93736	3.95861	2.92302	4.37406	2.72784	1.38903	3.67315	4.24316	3.41344	3.80676	3.41124	5.39318	4.62842	4.67299	3.40278	0.335781
ENSG00000117472	1.33214	2.98605	1.3486	7.5155	1.45531	2.63717	0	1.62195	5.41926	7.79445	2.2041	6.09062	0	7.86166	1.81994	5.72841	6.76227	0.00421684	2.15681	0	1.23032	4.85607	7.44459	7.02777	0.845217	6.60412	5.72242	6.94543	1.94395	3.97334	0.546161
ENSG00000125872	2.97116	0	0	0	0	0	0	0	0	0	0	0.834007	0	2.21787	0	4.4223	0	0	0	0	0.174688	0	0	0	0	0	0	0	0	0	0.951673
ENSG00000085998	4.39672	5.13315	4.99111	5.12951	4.90662	4.69761	2.7561	4.63142	5.27477	4.5604	4.53746	5.09984	4.84562	4.73063	4.18736	4.81398	4.55407	4.98719	5.63856	5.11451	3.75891	5.90841	5.68765	4.41341	4.82806	4.64025	5.73451	5.9008	5.43327	4.93255	0.181086
ENSG00000171357	1.57401	2.04114	3.3989	2.79233	2.56537	1.87855	0	1.54088	3.13397	1.85685	2.16113	2.46235	1.64931	2.36026	0	1.5607	1.75309	0	3.75106	2.80437	0	2.07383	3.08606	0.914614	1.19603	1.66662	3.50331	4.23489	3.01237	2.87326	0.530905
ENSG00000085999	0	0	0	0	1.35208	0	3.15392	1.69492	0.711631	0.890895	1.52257	0	0	0.489735	0	1.09927	0.462192	0	0.802837	0.129284	0	0.112405	0.905762	1.54433	1.95725	0.568803	4.75684	1.70615	0	1.61789	0.849785
ENSG00000132128	4.91718	4.84575	5.17066	5.45982	4.05771	5.02818	4.06703	5.22303	5.56041	4.85091	4.9873	5.69631	3.68508	4.29779	3.58592	5.07857	4.81975	4.21206	5.34145	5.63912	3.8151	5.41559	5.40521	4.54187	4.69964	4.52672	5.33265	5.46281	5.65718	5.23477	0.146942
ENSG00000173660	7.03113	6.33693	6.93767	7.13396	7.27059	6.98267	6.92995	7.191	7.09525	7.27237	7.15589	6.65386	7.97044	7.04989	5.68385	6.70507	6.89004	7.2207	6.48013	7.19788	5.46098	6.93933	6.9454	6.916	6.72913	6.85401	6.01124	6.78107	6.8735	7.19248	0.143724
ENSG00000117481	2.72555	3.16165	2.68301	3.05015	1.77362	2.85004	2.45113	2.73129	2.98543	2.41973	2.5653	2.91582	1.50795	2.31709	1.52797	2.89541	2.66341	2.01914	2.91812	3.12775	1.60733	2.92935	3.0452	2.39824	2.72991	2.28861	6.25766	3.19467	2.99237	2.8926	0.584686
ENSG00000117480	3.60574	4.66792	3.27085	4.67379	5.03735	4.5629	2.10134	3.88521	4.22155	4.54792	3.65524	4.2813	1.98367	4.91095	4.84205	4.35064	5.00054	2.87643	5.50893	3.51028	4.38324	5.53759	6.73938	5.06539	3.14049	4.73225	6.67697	6.81389	3.78165	4.40572	0.362573
ENSG00000244752	0	0	0	0	0.00585951	0	0	0	0	0	0	0	0	0	0	0	0	0	0	0	0	1.26792	0.305243	0	0	0	1.91444	1.10226	0	0	0.951705
ENSG00000250799	0	0	0	0	0	0	0	0	0	0	0	0	0	6.43192	6.53731	0	0	0	0	0	1.54934	0	0	0	0	0	1.1699	0	0	0	0.95173
ENSG00000079277	5.18432	4.46949	5.11794	4.9352	3.98969	4.89986	6.68934	4.34374	4.98492	5.09035	4.79087	5.14574	3.79875	4.04955	3.63658	5.63864	4.33821	3.95073	5.45896	5.06867	6.12239	4.91639	4.96925	4.95241	6.23112	4.53784	4.37844	4.80529	5.11017	5.00237	0.27874
ENSG00000142961	4.14363	3.20646	4.06413	4.06636	2.78967	3.9003	3.81803	2.96991	3.96859	3.86212	4.03249	4.06042	2.83821	3.12622	2.09932	4.42361	3.61884	3.47288	4.06358	4.32843	3.92383	4.04251	4.2954	3.78391	4.39331	3.56169	3.04255	4.17099	4.20189	4.17836	0.157934
ENSG00000123472	4.49304	5.66591	4.73635	4.53237	5.57248	4.38515	3.62429	4.18354	4.37561	4.70273	4.70868	4.56994	5.42583	4.57781	4.15849	4.10086	4.26525	5.61768	4.34912	4.61301	3.45161	5.3329	4.35657	4.15279	4.07837	4.55038	5.32932	4.68186	4.4996	4.17103	0.199102
ENSG00000180574	0	0	0	0.834954	0	0	0	0	0.570048	0	0	0	0	0	0	0	0	0	0	0.32104	0	0	0	0	0	0	1.42848	0	0.270352	0	0.951808
ENSG00000159658	5.93717	5.09525	6.20042	6.26274	5.1214	5.89678	4.75443	5.61738	6.05585	5.54665	5.6819	5.88958	4.33415	5.03941	3.93107	5.90782	5.46528	4.81708	6.03889	5.77533	3.98397	5.19667	5.53988	5.39084	5.37404	5.81059	5.31386	5.98156	6.09975	5.83252	0.132089
ENSG00000142973	6.6248	2.0369	5.19327	7.67489	0	6.29063	0	5.18984	4.44097	4.08661	5.48822	5.8589	3.48134	1.02229	0	7.47708	4.42166	3.84243	7.93396	1.86099	1.05213	3.75462	5.11166	4.08166	0	3.61071	0.327589	5.17439	3.61161	5.34637	0.534686
ENSG00000060566	0	3.46709	0	0	0	0	0	0	0	0.704383	0	0	0	0.426632	8.81901	0	0	0	0	0	0	0	0	7.18078	0	0	0.544251	0	0	0	0.951816
ENSG00000186377	3.99978	0.597853	5.19364	2.6039	3.09208	4.28739	0	2.83026	3.93049	0.972283	3.3977	3.41526	2.11618	1.72074	0.975178	3.78591	5.38197	1.66751	5.02953	1.06411	0.202449	2.67253	3.88111	1.04377	0	4.57814	2.6833	3.31008	2.33089	3.65242	0.519248
ENSG00000186160	1.77436	0	0.658824	0.480152	0	3.72926	0	0.337564	0	0	0.249444	0.938216	0	0	0	1.73658	0.476913	0	2.97002	0	0	0.140568	1.28119	0	0	0	0.194411	0.199735	0	0	0.894238
ENSG00000167483	0	0	0	0	0	0	3.34907	0	0	0	0	0	0	0	0	0	0	0	0	0	0	0	0	4.5997	5.84916	0	0.0440254	0.163574	0	0	0.951915
ENSG00000162366	3.32494	2.881	1.94523	0.295147	0	4.0671	5.48327	6.48749	4.52847	4.27159	6.08214	3.7893	0	9.09784	1.97782	5.05198	7.64881	0	0	0	5.20262	0.260033	3.61342	5.84065	2.03711	5.6155	0.599574	1.03839	0	5.97248	0.666408
ENSG00000162367	3.62803	1.68981	1.67999	2.01828	1.25682	3.55571	2.67696	1.13536	2.719	1.86375	2.13916	3.08758	1.62184	2.23676	0.33423	4.79735	0.966631	0.338842	2.37099	1.44827	0	1.88618	2.14714	2.32606	3.75622	1.38293	1.39273	3.70405	3.25864	2.51843	0.574906
ENSG00000123473	0	0	0	0.311503	0	0.31358	2.45055	1.77949	0.0492886	0.982839	0.85565	0	0	0	0	0.593591	1.36613	0	0	0.0868328	0	0	0.705208	1.63243	1.44835	0.434172	3.27239	0.0972498	0	0.962349	0.851746
ENSG00000162368	6.80468	5.45266	7.2909	6.76497	5.65572	6.65297	5.52707	6.37958	6.77875	6.41121	6.67488	5.85018	5.08972	5.50465	6.40427	6.54514	7.01814	5.63348	6.72755	5.81226	5.4608	5.84145	6.64387	6.45789	5.79154	6.04029	4.43818	6.71747	5.98755	6.77523	0.158885
ENSG00000021461	0	0	0	0	0	0	0	0	0	0	0	0	0	0	2.85821	0	0	0	0	0	2.36253	0	0.690236	0	0	0	0.931554	0	0	0	0.951931
ENSG00000186564	0	0.0990599	2.39965	0	0	0	0	0	1.22916	1.97193	0	0	0	1.2352	0	0	0	0	4.18567	0	0	1.31495	1.63111	0	0.485321	0	0.256546	0	0	0.392931	0.909248
ENSG00000269113	2.21017	0.556364	5.12324	2.51622	0	2.62969	0	1.13034	2.88559	2.1165	2.46144	2.32637	2.02297	4.24093	1.68261	1.98835	1.50639	0	3.34607	0.961741	1.10569	1.74291	2.90788	1.52599	1.29088	1.3462	1.3188	1.31232	1.6072	2.57703	0.654605
ENSG00000117834	0	0	0	0.214973	0	0.0115356	1.30347	1.53779	0.76572	1.12484	0.0980894	1.14659	0	3.19948	3.08078	3.26105	0	0	1.57528	0.278749	1.99669	0.0626947	0.0482481	5.98362	0.762922	0.864907	2.09287	0.707767	0.415	0.789935	0.853973
ENSG00000132122	3.09331	3.13438	2.8577	3.50546	2.09486	3.29516	0.329947	2.48264	3.64104	2.71283	2.50396	4.09598	1.26761	2.18308	0	3.07315	2.66049	0.249757	4.75826	4.08653	1.21676	3.84772	3.17089	2.18938	2.45663	2.28223	6.21863	3.59387	3.5811	3.48671	0.568308
ENSG00000158486	0	0	0	0	0	0	0	0	0.184093	0	0	3.8748	0	0	0	1.69769	0	0	0	0	0	0	0	0	0	0	3.51298	0	0	0	0.951991
ENSG00000162373	2.69081	2.73856	3.45003	3.87898	3.3338	3.24681	0.49762	1.55626	3.79834	3.60711	2.62687	3.77552	1.53047	3.27854	0	2.47961	2.16191	1.60545	2.84021	4.60374	1.36508	4.27324	3.22379	2.88563	3.89858	2.5346	2.80589	3.53766	3.77154	3.38362	0.39497
ENSG00000162374	0	0.284606	0	0	3.48243	0	0	0	0	0.587437	0	0	0	0	0	0	0	0	0	0	0	2.51421	0	0	0	0	2.78249	0	0	0	0.938918
ENSG00000171102	0	0	0	0	0	2.55061	0	2.03291	0	0	0	1.22199	0	0	0	0	0	0	0	0	0	0	0	0	0	0	4.17112	0	0	0	0.952006
ENSG00000185104	4.17306	3.74507	4.71072	4.74152	3.6563	4.36428	3.62935	4.62385	4.63163	4.31635	4.48783	4.43134	3.83124	3.59239	3.03093	4.14939	4.10947	5.07355	4.47181	4.61455	3.41693	4.32061	4.24111	3.9169	3.72201	3.85382	5.81338	4.49904	4.6122	4.4081	0.280048
ENSG00000123080	4.81074	3.65464	4.74425	3.77477	2.18635	4.60335	3.51363	3.87839	4.18154	3.76355	3.8885	3.77116	2.54716	2.20207	0.728821	3.34119	2.63675	2.19752	3.86273	4.57297	2.20238	3.09243	3.33644	3.31945	3.18924	2.42119	2.70193	3.12595	4.41538	4.07132	0.312421
ENSG00000125414	0	0	0.695149	0	0	1.23841	1.72797	0	0	1.07991	0.0524032	0.0895911	0	0	0	0.152079	7.4155	10.6354	0.96351	0	0	0	1.01295	0	0	0	0	0.362158	0	0	0.952048
ENSG00000123091	6.49909	6.10585	7.27332	6.703	6.95787	6.4059	4.89528	6.03712	6.84138	6.18043	6.44535	6.40922	5.35662	5.62393	5.03491	6.43061	6.0605	6.18738	6.31511	7.12489	4.29658	6.75807	6.32075	5.53513	5.40882	5.69124	5.976	6.61847	6.6363	6.65459	0.158424
ENSG00000085831	0	1.6371	0	2.39073	0.0615119	2.88412	0	1.36089	1.56573	1.6079	1.53584	1.09809	0.99737	2.79454	0	2.08319	2.15444	0	0	0	1.3446	2.43963	2.96459	1.54889	0	2.23656	5.08451	1.84915	0	2.26625	0.750282
ENSG00000085832	5.3968	5.33806	5.57482	5.08437	5.36674	5.24127	4.97742	5.16386	5.47812	4.82385	4.70609	5.24749	3.94749	4.14125	3.31037	5.4085	4.5318	4.73175	5.76891	5.37003	3.17813	4.85194	5.10204	4.74352	5.28186	4.38583	5.5588	5.27205	5.60687	5.38954	0.143981
ENSG00000117859	5.41638	5.38664	6.26871	5.64113	4.11528	5.71588	5.39891	4.96983	5.95966	4.9518	4.89148	5.64517	4.39673	4.98118	4.87273	5.81404	4.98166	5.36993	6.25933	6.08167	4.14937	5.0139	5.70894	4.97802	5.34747	5.12499	5.73671	5.74926	6.0766	5.72281	0.150365
ENSG00000078618	5.74048	5.60405	5.81084	5.86695	5.12736	5.70902	6.44327	6.32619	6.06182	5.62705	5.61316	5.99871	5.03629	4.97025	5.21089	6.05387	5.38124	7.19675	6.3873	6.04687	4.63873	6.16464	5.93422	5.47758	6.22484	5.26435	7.16608	5.90418	6.03322	5.85493	0.19658
ENSG00000169213	0	0.52906	0	0	2.07558	0	0	2.00115	0	0.830946	0	0	0	0	0	0	0	0	0	1.643	0	4.57539	3.47041	0	0	0	0	0	0	0	0.920488
ENSG00000117862	5.12509	4.88717	4.93883	4.90422	4.2677	5.12723	5.05636	5.20556	5.10594	4.61356	4.43712	5.18903	3.67189	4.33713	4.15563	5.274	5.0057	3.27955	5.34927	5.3849	4.35652	5.14146	4.83038	4.74859	5.08172	4.73393	5.06161	5.29591	5.08901	4.83532	0.109225
ENSG00000198841	3.69846	4.06004	3.70016	3.79466	2.7806	3.60704	3.7407	3.9562	3.33433	3.4783	3.53674	4.37564	1.95403	2.77939	2.54932	3.38401	2.84166	2.01184	3.45118	4.26585	2.4732	3.85857	3.29203	3.7928	4.17238	3.44896	4.2365	3.39922	3.812	3.15054	0.22328
ENSG00000134717	4.1217	4.30032	4.04416	4.16474	3.82076	4.09277	3.12627	4.43403	4.31549	3.58749	3.82842	4.34422	2.75542	3.11026	2.49687	3.84937	3.77119	4.01299	4.18928	4.72669	2.91836	4.28806	3.83348	3.23402	3.69883	3.42993	4.12505	4.03988	4.19648	4.14306	0.195522
ENSG00000157077	3.75959	3.49379	3.90488	4.38738	4.31304	3.82183	0	4.15607	4.42504	3.53579	3.95258	4.18019	2.46241	2.96106	2.0124	3.75595	3.52386	4.20141	4.30685	4.55433	2.87873	4.00287	3.76878	2.93515	2.1395	3.23971	4.45123	4.30229	4.55362	4.05286	0.216519
ENSG00000154222	4.19412	4.04913	4.28914	4.36559	3.71596	4.26966	3.79113	4.04843	4.23608	4.02922	4.16718	4.2286	2.79628	4.0536	3.17556	4.93103	4.07666	3.98043	5.34668	4.6668	3.20856	5.00368	4.52615	4.33376	4.70908	3.83803	4.98784	5.09964	4.53599	4.28508	0.215804
ENSG00000085840	0	0.0523961	0	0	0	0	3.11455	1.66458	0.351731	0.584292	1.05191	0	0	0	0	0.624877	0.241075	0	0	0.265113	0	0	0	1.59436	1.99758	0.0923372	3.72895	0	0	1.03955	0.882796
ENSG00000134748	4.30579	3.5126	4.45851	4.31726	4.06491	4.51728	4.06318	4.32274	4.98844	4.32941	4.2635	4.89017	2.76234	3.65259	2.72326	4.45877	4.05579	2.71035	4.9014	5.33529	2.87352	4.47476	4.59833	4.42486	4.55068	3.79535	4.83046	4.92818	5.21748	4.75146	0.213154
ENSG00000134744	3.44882	3.67303	3.5731	3.87381	3.24171	3.60016	2.88641	3.89291	4.30756	3.48272	3.34477	4.24684	2.35577	2.77303	2.31825	3.73284	3.27727	3.98108	4.43034	4.89766	2.43112	4.362	3.81312	3.79973	3.88937	2.99984	4.77913	4.37512	4.58022	4.00874	0.257359
ENSG00000116157	3.37332	3.12525	3.72984	3.50714	1.65341	3.50362	2.53364	3.72469	4.12052	3.21852	2.84494	4.05212	2.36523	2.77466	0.923163	3.30132	2.71959	2.0215	3.61753	3.80481	2.59213	4.19967	3.56527	2.92842	3.47282	2.40692	3.29551	4.45017	4.01476	3.42238	0.296325
ENSG00000182183	0	0	0	0	0	0	1.92733	0	0	0	0	0	0	0	0	0	0	0	0	0	0	0.644256	0	2.01398	2.32137	0	0.34762	0	0	0	0.92672
ENSG00000162377	3.222	2.8722	2.58296	3.13685	2.57489	3.08855	2.43039	3.97691	3.04662	2.81144	2.85452	3.26711	2.08399	2.28153	2.43518	2.82064	2.62396	3.86359	3.04936	2.85087	1.95634	2.49203	2.32294	2.69445	2.32851	2.56031	2.64874	2.98972	3.23274	2.78073	0.30718
ENSG00000162378	3.63737	3.58505	3.90956	4.16985	3.95377	3.45442	2.09252	3.52716	4.10408	3.9525	3.49377	3.84072	3.31842	2.66683	3.03487	3.52911	3.05675	5.44817	3.95551	3.95793	1.66002	3.30075	3.59247	3.0854	2.7782	2.95027	3.76223	4.07696	4.32405	3.695	0.36413
ENSG00000138315	0	0	0	0	0	0	0	0	0	0	0	0	0.501736	0	4.74723	0	0	0	0	0	0	0	0	1.89892	3.94326	0	0.253652	0	0	0	0.952077
ENSG00000121310	5.9306	5.98779	5.8226	6.27482	4.85484	6.34823	3.13097	5.13036	6.50864	5.9821	6.08077	6.85196	4.97606	5.91575	7.84081	5.57514	5.74025	4.48157	6.39415	7.72822	5.32291	6.72839	7.00346	5.74854	5.24211	5.85729	6.2779	7.32233	6.79253	6.43236	0.241622
ENSG00000116171	5.38323	5.01153	5.30913	5.36635	4.24978	5.3643	3.80204	4.95708	5.32278	5.29512	4.91233	5.14981	4.25753	5.07775	7.07123	5.05501	4.91628	4.39202	5.38641	5.40525	3.90233	4.94448	5.16307	5.49015	4.22989	5.10584	4.60847	5.25938	5.14098	5.2117	0.299395
ENSG00000174348	7.52736	3.7312	6.84548	6.89655	1.77234	7.1758	0	5.4608	7.4717	6.25365	6.38085	7.62884	5.10328	2.55048	2.69816	6.57236	5.6999	3.49384	8.13076	8.11069	3.25894	4.91724	6.51388	4.9	1.96177	6.31334	5.62402	6.74661	7.23234	7.03957	0.338905
ENSG00000162383	2.72483	0	2.02983	2.34111	0.682971	2.32045	0.0904946	0.559162	2.65025	2.01926	2.4729	2.808	0.822082	0	0.476371	1.99273	0.789625	0.575226	3.61047	3.46776	0	0.19577	1.96114	2.04829	0	1.8644	1.43892	1.94309	2.58491	2.36822	0.587141
ENSG00000157184	3.4473	4.67094	3.11325	4.28983	2.56373	3.5772	3.36073	3.62143	3.53544	4.08726	3.74617	3.82506	3.2795	4.02657	5.08442	3.59788	3.81336	3.77248	3.61038	3.44688	3.0921	4.1369	3.59672	4.17177	3.69854	4.06406	4.53973	3.77413	3.3919	3.48876	0.272016
ENSG00000162384	6.51612	5.64481	6.97126	6.69099	5.6358	6.46958	4.77446	5.85274	6.88188	6.52345	6.30061	6.94454	5.08957	5.41807	4.76326	6.14287	5.31731	5.74734	6.77307	6.85474	4.21994	6.08829	6.39748	5.78728	6.01368	5.8103	6.22554	6.42942	7.10147	6.44509	0.151562
ENSG00000162385	4.96438	4.58944	5.06798	4.78384	3.89874	5.05912	4.53042	5.03537	5.10224	4.76476	4.7973	5.24217	3.57685	4.37796	4.05385	4.99785	4.55201	3.77373	5.01998	5.31467	3.43705	4.96158	4.70193	4.76273	5.12214	4.41922	4.91695	5.46229	5.43113	4.99079	0.139895
ENSG00000157193	1.43617	0.943461	2.16916	0.863931	3.48062	1.30385	2.85879	1.86786	1.61276	0.658082	2.20495	2.31159	0	0.626417	0	2.5417	1.22261	0	1.65082	1.04791	0	3.15401	1.07044	1.57096	2.21736	0.467305	5.50901	5.51388	1.57615	2.16725	0.708991
ENSG00000213714	0.41663	0	0.0521929	0	0	0.465064	2.3161	0.467146	0.122293	0	0	0.432914	0	0	0	0.965944	0	0	0.56143	0	0	0.841287	0.399129	0.679765	2.16793	0	7.20446	0	0	0.123048	0.952085
ENSG00000174332	0.858284	0	1.22996	2.78857	1.38799	1.4098	0	2.14117	3.29872	0	0.0316884	0.848478	0	2.2055	0	0	0.58314	0	0.783513	0.670819	0	0	4.28857	0.257099	0	0.217062	2.59888	0.125453	2.10905	3.50488	0.782501
ENSG00000058804	2.86966	2.77771	2.77857	3.06914	1.89962	3.0792	3.30695	3.59552	3.15339	2.85973	2.98822	3.29013	1.48319	2.15027	1.88833	2.76395	2.84861	1.91179	3.34505	3.10279	1.74459	1.93382	2.69596	3.07525	3.18887	2.65459	3.59373	3.01175	3.32362	3.20132	0.232859
ENSG00000058799	4.56006	4.96902	4.72521	4.85036	3.82214	4.96285	5.66636	4.83067	4.71898	4.39717	4.55017	4.57894	3.32799	4.39828	4.4919	4.85905	5.22753	4.11629	4.87382	4.58759	3.57323	4.71106	5.5639	4.308	4.93972	4.67601	4.86103	5.75344	4.64779	4.68493	0.194006
ENSG00000211452	0	0	0	0	0	0	0	0	0	0	0	0.856525	0	3.82939	5.71646	0	0	0	0	0	0	0	0	0	0	0	0.467943	7.25623	0	0	0.948343
ENSG00000081870	3.15405	3.44296	3.66529	3.87507	2.82041	3.34196	3.07	3.26765	3.72555	3.08275	3.36945	4.2378	1.84546	2.82526	2.31302	3.4192	3.12107	0.912126	3.79952	4.16597	1.85858	3.80564	3.60102	3.13886	3.5054	3.12769	3.9024	4.97513	4.00112	3.6284	0.34832
ENSG00000116212	4.23612	5.02219	4.65398	4.68899	2.93894	4.37078	3.83196	5.0168	4.76992	4.23221	4.59739	4.78166	3.09493	3.71348	3.31497	4.56016	4.33599	3.31671	5.17829	4.74237	2.73549	5.09876	4.47452	3.79603	3.65945	4.10266	5.06726	5.07535	4.9353	4.70791	0.175123
ENSG00000168748	0	0	0	0	2.70737	0	0	0	0	4.77939	0	0	0	0	0	0	0	0	0	0	0	0	0	3.41721	0	0	0.513793	0	0	0	0.952105
ENSG00000116209	6.82631	6.97748	7.239	7.05493	5.9676	6.98098	6.02812	6.70114	7.20154	6.77454	6.61077	7.19855	5.82951	6.48783	5.86348	7.04846	7.37925	5.47661	6.95073	6.9749	5.87799	6.88937	6.80911	6.76718	6.48483	6.74387	6.50271	7.30054	7.03802	6.96674	0.0954465
ENSG00000116205	1.40608	1.25401	1.28265	1.96307	1.00795	1.47942	1.90844	1.95408	1.53641	1.31499	1.58918	1.30142	0	0.69689	0	1.38572	1.31539	1.28579	1.85404	1.10725	0	0.682133	1.19912	1.51485	1.82799	1.02745	2.98039	1.5491	1.54741	1.51181	0.577669
ENSG00000180638	0	0	0	0	1.50796	0	0	1.89579	0	0	0	3.95059	0	5.64845	0	0	0.210495	0.269692	0	0	0	0	0	0	0	0	0	0	0	0	0.952172
ENSG00000215883	1.19913	2.00824	1.36366	1.46405	0.31747	1.3335	0.768383	1.40748	1.44837	1.07875	0.908176	1.70834	0	0.642271	0.207047	1.23219	1.10233	0.291985	1.54721	1.90412	1.0796	1.83679	1.4226	1.16344	1.71755	1.34729	0.971683	1.62198	1.78496	1.228	0.41451
ENSG00000116221	5.55409	6.06173	5.64185	5.5343	4.76472	5.54301	5.39787	6.09881	5.58767	5.38663	5.61092	5.49665	5.03469	5.22963	5.56829	5.31177	5.31656	6.0683	5.52732	5.72965	4.90345	4.66606	5.38153	5.17413	5.2855	5.33331	5.54378	5.30413	5.56393	5.60769	0.11159
ENSG00000157216	5.2846	5.19097	6.69087	5.6161	5.96865	5.38627	4.05213	5.18132	6.57673	5.56919	5.58488	6.17241	3.8789	4.77421	4.47644	5.28218	4.41687	3.91465	6.2229	7.15233	3.45579	5.26591	5.85996	5.1609	5.02098	5.70084	5.85329	5.10821	6.65776	6.201	0.255006
ENSG00000162390	0	0.734303	1.58329	2.97838	0.527726	0	0	0	1.33033	2.32241	2.33609	1.2911	2.15176	2.09488	0	0.271548	1.84875	0.37164	0.898559	2.12263	0	2.62087	1.66516	2.93181	0	1.91587	1.38797	3.02378	1.22142	2.03438	0.582153
ENSG00000162391	0	0	0	0	0	0	0	0	0	1.27352	0	0	0.201802	5.40925	2.16515	0	0	0	0	0	0	0	0	6.85098	0	0	0.938438	0.137098	0	0	0.949037
ENSG00000184313	0.785022	1.72271	3.62171	4.07398	2.83302	1.06075	0	1.27368	2.58769	3.96125	3.85935	3.92284	3.01065	3.02467	0.522085	1.98712	2.93793	1.44641	2.82424	4.37675	0.0662759	5.4981	4.20807	3.30421	0.369319	3.00246	7.2281	5.49377	3.38226	3.04727	0.626918
ENSG00000243725	4.55849	4.36556	4.82005	4.9163	4.57498	4.68015	3.58875	4.95696	4.91025	4.81959	4.98755	5.07535	3.94994	4.14057	3.56905	4.46868	4.33189	4.93293	5.18418	5.2468	3.18904	5.88288	5.21019	4.50802	4.5584	4.29083	5.82138	5.23349	5.14531	4.89986	0.209075
ENSG00000162396	1.235	2.25265	1.56016	2.32837	1.22714	1.63697	1.40911	2.38981	2.15148	2.1829	2.07293	2.49116	0.890374	1.84499	1.41492	1.24894	1.84602	1.45048	2.34223	2.55343	0.826618	2.09623	2.26055	1.75553	1.76018	1.79947	3.57229	2.03186	2.5815	2.07057	0.48153
ENSG00000006555	0	0	0	2.66708	0	1.75914	0.97522	4.50787	4.67071	3.32924	5.63335	2.28655	0	3.02833	1.94278	1.78864	4.46886	0	0	0	2.45211	3.2393	3.36607	4.28197	1.5789	2.86841	0.393965	2.84718	1.53626	6.08015	0.661862
ENSG00000162398	0	0	0	0	0	0	0	0	1.0951	0	2.87537	0	0	0	0	0	0.183142	0	0	0	0	0	0	0	0	0	3.53594	0	0	2.87323	0.931474
ENSG00000116133	6.34645	10.7481	5.09649	5.06796	6.73339	6.85984	4.80255	8.25986	6.46098	5.28615	7.5489	5.56512	3.7791	5.42192	8.69889	8.13634	7.88446	7.26727	7.02312	6.09192	4.57371	5.08314	7.12489	5.62486	7.50766	7.06794	6.11614	5.21807	4.48826	7.58571	0.413781
ENSG00000143001	0	2.69231	2.68166	1.86479	0.995912	2.30988	0	1.35509	0.655005	1.71808	1.42693	2.15166	0	3.85996	0	0.690618	3.71844	0	0	0	0.886706	5.83358	1.95194	2.19623	0	1.83952	0	0	0	0.542619	0.801758
ENSG00000139549	0.478793	0	0.207852	0	0	0.450135	0	0	0	0	0	0.308361	0	0	0	0.344992	0	0	5.88061	0	0	0.492432	0.0188995	0	0	0	5.35907	0	0.371425	0.124128	0.952174
ENSG00000169174	0	0	0	0	2.27411	0	0	0.818534	0.333481	1.8011	1.44199	0	0	0	4.77767	3.48662	0	0	1.23729	0	1.72848	0	0	2.28956	0	0.916401	0.182075	0	0	1.17794	0.87234
ENSG00000162402	4.72803	3.60543	4.30618	4.49535	4.1242	4.60495	3.25117	4.53215	4.37864	4.28393	4.14005	4.49167	3.2228	3.76346	3.06897	4.43369	4.1551	5.21807	4.91654	4.76004	3.05358	4.6904	4.39921	4.43153	4.73188	3.91748	3.89345	4.34443	4.77021	4.26792	0.195353
ENSG00000162407	7.48604	5.48049	7.09402	7.42657	5.59083	7.42096	0.545611	7.16052	8.53068	6.01421	6.11008	7.61266	5.35719	5.68486	5.24146	6.89631	6.3462	4.79634	7.52522	6.85221	4.07838	4.91487	6.90279	5.58715	4.68922	5.88262	5.4106	8.24224	7.02671	7.70709	0.284193
ENSG00000162409	1.35669	0.0639054	2.95267	2.0697	1.96561	1.34221	0	0.46966	1.93103	2.91073	3.18268	2.6432	3.97716	2.78427	0	1.70666	2.40853	4.85841	2.67892	1.66933	0.587025	1.5986	2.38398	1.38948	0.924247	1.92364	1.17943	2.44239	2.35746	1.73223	0.626446
ENSG00000187889	0	0	0	0	0	0	0	0	1.30171	0	0	4.42883	1.35834	2.6364	3.77839	1.74719	0	1.22826	0	0	0	2.16975	2.30645	1.23704	0	0	1.90792	0.432331	0	0	0.843473
ENSG00000144583	0	0	0	0	2.50863	0	0	2.65038	0	0	0	0	0	0	0	0	0	0	0	0	0	3.73092	0	0	0	0	0	0	0	0	0.952318
ENSG00000145248	0	0.515437	0.837722	0	1.85355	0	0	0	0.330527	0.813606	0	0	0	0	0	0	0	0	0	0	0	3.88201	0	0	0	0	0.35767	0.197605	0	0.461026	0.952325
ENSG00000173406	0	0	0.380111	1.08572	2.67386	0	0	0	0.623886	0	0	1.16513	0	0	1.12272	0	0	0	3.0041	0.269083	0	0	1.17202	2.96577	0	0	0	0	0	0.412785	0.863737
ENSG00000162600	2.51207	3.49561	2.7099	3.67726	2.02815	2.84364	2.73189	2.90206	3.33325	3.14142	3.01648	3.54215	2.2825	2.84628	2.62873	2.98306	3.19388	2.70148	3.20376	3.46092	2.23476	3.3288	3.69328	3.07696	3.50452	2.8373	2.68891	3.59978	3.493	3.34608	0.184496
ENSG00000184292	2.83186	0.397032	2.92931	8.6714	0	7.76258	1.18353	9.16776	8.52333	1.00261	9.35991	4.81634	0	7.16298	1.73123	7.19565	9.90239	0.413325	4.81433	1.50282	6.162	2.33264	7.75821	1.32356	1.15066	4.4109	0.606969	3.64836	3.51848	9.6149	0.582154
ENSG00000162601	4.33689	3.43421	4.16143	4.54614	3.15069	4.71521	3.17543	4.30065	4.64982	4.22036	4.03147	4.57885	2.93372	3.24639	2.50373	4.45914	4.36614	3.07128	4.99052	4.86417	3.16885	4.03585	4.34204	4.46909	4.38107	3.80987	3.47114	4.7734	4.91947	4.49564	0.19425
ENSG00000177606	9.24785	6.42928	8.54403	8.56773	6.40842	9.39522	6.40896	8.52265	8.66821	8.10719	7.59526	9.89096	6.90183	6.81199	7.30897	8.88373	7.67404	6.66456	8.86339	8.89816	7.12267	7.45636	7.70865	7.22457	6.10383	8.51999	5.87852	8.50494	8.51267	8.5957	0.213739
ENSG00000172456	1.24798	2.90221	1.7232	2.76534	1.41474	1.75503	0.935897	1.94408	2.2812	1.47196	1.38451	2.1086	1.09726	2.03599	3.9391	1.90422	2.39729	3.19843	2.23419	2.00627	1.49487	2.6685	2.20449	1.5312	1.08019	1.45153	1.94695	2.06764	2.23418	2.07801	0.513577
ENSG00000134709	0	2.66858	0	1.96697	2.697	2.25088	1.42476	3.68032	2.64483	2.24035	3.02145	2.28627	0.627356	3.29081	3.62275	2.16858	3.99657	0	0	0	3.65021	4.00345	2.71693	3.47956	0.928806	3.18912	5.73211	3.79856	0	3.37366	0.616632
ENSG00000134716	0.121207	0	0	4.33192	3.73753	1.591	0	3.01396	1.36916	3.10472	2.67904	0.79385	5.39499	0.493693	5.25833	0.970603	4.16558	3.11554	4.16209	0	0	0.800663	1.76247	5.06734	0	1.47292	2.21564	0	0	2.46868	0.663188
ENSG00000104760	0	0	0	0	0	0	0	0	0	0	0	0	0	0	10.634	0.588352	0	0	0	0	7.67259	0	1.64426	0	2.34937	0	2.43544	0	0	0	0.952365
ENSG00000162599	4.3626	3.8007	5.04771	4.66655	3.94087	4.27855	0	3.30376	4.20163	4.20083	4.55906	4.4473	3.21959	2.43023	3.19684	3.70231	3.72556	2.71161	4.53426	4.34073	2.12151	3.2818	4.43856	3.27909	3.01876	3.57012	3.29433	4.81083	4.24484	4.25361	0.276309
ENSG00000162604	3.5681	3.57854	4.3319	3.87498	3.09637	3.69443	2.45856	3.63577	3.91409	3.47109	3.46859	4.0321	2.6778	2.99837	2.07581	3.88717	3.45454	2.53532	4.15193	4.25684	2.15917	3.61446	3.69007	3.42513	3.64509	3.32834	3.79086	4.01577	4.19645	3.86477	0.19952
ENSG00000132849	1.98787	2.4882	3.29469	3.94768	3.54273	3.49338	1.02017	3.62451	3.52858	2.86743	3.60187	3.35193	3.30928	3.70263	2.12881	3.19865	4.28458	3.06539	2.80814	3.22719	2.73655	3.76095	3.90969	3.15069	1.52377	3.12491	2.3295	4.19056	3.08887	4.05147	0.275219
ENSG00000179846	0	0	0	0	0	0	0	4.0866	0.878101	0	0	0	0	0	0	0	0	0	0	0	0	0	0.649642	0	0	0	1.64019	0	0	2.47409	0.952393
ENSG00000110887	0	0	0	0	3.0736	0	0	0	0	0	0	0	0	3.39453	4.68529	0	0	0	0	0	0	0	0	0	0	0	0	0	0	0	0.952396
ENSG00000162607	4.24562	3.51095	4.59353	4.42119	3.73241	4.39385	4.16033	4.50585	4.79167	4.23342	4.34924	4.85898	2.66489	3.15686	2.41019	4.33329	4.17039	3.16045	4.87993	5.01885	3.01643	4.16985	4.15725	4.18769	4.32377	3.87057	5.76827	4.3764	4.96211	4.48442	0.287778
ENSG00000116641	3.07451	2.09357	3.67196	3.53303	2.66627	3.09617	1.36898	3.70499	3.73198	3.08676	2.8542	3.35306	1.19416	2.05095	1.30662	2.57867	3.05153	0.709797	4.25059	3.90722	1.18238	3.5617	2.87626	2.51427	2.06008	2.75933	3.7933	2.76944	3.729	3.21623	0.355089
ENSG00000171450	0	1.65152	0	0	5.48261	0	0	0	0	0.213383	0	0	0	0	0	0	0	0	0	0	0	6.11412	0	0	0	0	1.09147	0	0	0	0.952405
ENSG00000125703	3.05938	2.74301	3.16387	3.04716	3.69158	2.96792	2.63917	2.83467	3.31045	2.82733	2.62014	3.28127	1.51652	2.36503	2.12984	2.92809	2.60802	1.42342	3.45225	3.20001	2.30616	2.71926	2.82116	2.93197	3.66587	2.69443	3.05148	3.60263	3.47561	2.95918	0.23082
ENSG00000187140	0	0	0	0.73367	0	0	0	0	1.30446	2.55995	1.75987	0	0	0	0	0	0	0	5.70094	0	0	0	1.41821	1.14188	0	0.563429	1.74115	0	0	1.59672	0.922461
ENSG00000088035	2.39234	2.32348	1.82497	2.33126	1.67014	2.5638	2.24746	2.85015	2.79454	2.10993	2.27019	2.69415	0.607019	1.61398	1.40904	2.34344	2.51541	0.885159	3.41829	2.816	1.32033	1.95896	2.51168	2.68467	3.06841	1.8855	2.20213	2.68186	2.79669	2.83765	0.352264
ENSG00000142856	1.90075	1.88906	2.04195	2.30183	1.25568	2.3341	2.152	2.2388	2.52256	2.08755	2.29437	2.70516	0.536333	1.60646	0.187901	2.04972	2.06881	0.281147	2.7547	3.093	0.999613	2.39287	2.35765	1.99251	2.34072	1.58263	3.46389	2.43791	2.75687	2.4638	0.426334
ENSG00000203965	1.58866	1.49151	1.72507	2.19079	2.30058	1.97857	0.513821	1.80373	2.45216	1.60149	1.70113	2.73682	0.926739	1.06893	0	1.59662	1.91888	2.73926	2.60779	2.97245	0.548397	2.88803	2.0633	1.22703	1.338	1.04536	3.10717	2.39077	2.73773	2.16303	0.4194
ENSG00000079739	6.17175	6.10039	5.85167	5.75185	4.57469	5.94719	4.94605	5.34664	5.22518	5.50221	5.23292	4.66919	6.28526	4.65007	6.38531	5.41728	5.39984	8.78239	4.93564	5.92329	5.76861	5.32102	5.52025	5.21981	4.15006	4.75502	3.83992	4.8934	4.83591	4.83274	0.397489
ENSG00000185483	2.06451	0	3.8731	2.31055	0	1.40943	0	2.86649	3.33219	2.37435	1.4611	2.48965	1.24833	0	0	2.52419	0.793143	0	2.66646	2.7536	1.33169	0	1.87815	0.983934	0.615311	2.57617	0.224095	0.0762478	2.68856	2.08438	0.637175
ENSG00000137251	0	0	0	0	0	0	0	0	0	2.51743	0	0	0	4.44385	0	0	0	0	0	0	0	0	0	3.60361	0	0	0	0	0	0	0.952503
ENSG00000158966	4.33047	4.02161	3.24409	3.70654	3.24472	4.54037	0	3.70708	4.6207	2.34215	2.98418	4.58256	1.46928	2.24998	0.0922515	3.60652	3.14745	1.35552	3.12807	5.09713	2.13295	4.23993	4.08416	2.55029	3.0725	3.12852	2.54589	3.90667	4.83339	4.55752	0.381496
ENSG00000162437	2.78652	3.30124	3.85334	3.56244	3.32434	3.04653	0	2.84582	3.55034	4.01555	3.57615	3.6244	2.80543	2.38589	0	3.60272	4.16505	2.96349	2.58919	3.29946	1.92817	4.32518	3.83125	3.83524	2.55292	3.00946	2.15461	3.39537	3.62971	3.68193	0.303864
ENSG00000162434	6.83747	5.47564	6.42869	6.59601	4.99079	6.62629	6.15248	6.54582	6.67787	5.93413	5.82162	6.22063	5.01742	5.3654	4.59459	6.80292	5.61385	5.90672	6.13282	6.67536	4.74092	5.93436	5.6674	6.23068	6.6883	5.49552	5.66381	6.24176	6.53068	6.18922	0.127718
ENSG00000162433	4.05774	0	4.80471	4.59463	4.06046	3.96914	3.19652	4.60464	2.84989	4.21026	4.50622	3.36599	3.97256	5.59914	4.55196	1.60189	3.22615	0	3.10447	2.38187	0	2.59918	4.00602	2.84574	0.172779	3.97146	3.76129	1.87407	3.41136	3.6734	0.449581
ENSG00000116675	1.07078	2.75937	1.15495	1.01604	5.70998	0.876266	0	0.992776	0.349437	1.44258	0.375229	0.000473951	1.49664	1.41492	0	1.40759	0.0500201	0	2.97642	0	0	4.42875	0.112715	0.396983	0.884438	0.847457	1.16394	0.660391	0	0.657853	0.839748
ENSG00000116678	3.50643	0.693116	3.30367	2.22457	0.991835	3.96708	0	2.74696	3.23248	2.09753	2.26254	2.92065	1.19792	1.25128	3.9591	3.98458	3.26288	0	4.84424	4.27213	0	3.68176	2.67118	1.91182	0.259457	3.13994	0.866705	3.62435	3.74413	2.44887	0.514369
ENSG00000213625	6.41418	6.02275	6.5164	6.23851	4.15351	6.38121	4.1898	6.01025	6.4775	5.56284	5.57841	6.20574	4.49537	5.60788	4.38282	6.33495	5.7074	4.02805	6.27681	6.46138	4.41483	5.15753	5.55922	5.30403	5.54042	5.29238	4.76333	6.27382	6.49009	5.95125	0.146577
ENSG00000184588	3.64853	0.773242	3.59849	2.25322	4.02118	4.13371	3.49573	2.99425	3.06527	1.95339	1.7394	2.4634	2.85898	1.67313	0.77974	4.03028	3.23281	4.02178	3.04116	1.19248	0	2.07518	3.8784	3.47672	4.22026	1.58094	1.78481	3.10317	1.74777	2.47225	0.386463
ENSG00000118473	2.18829	0	4.25434	0.0281962	3.46441	1.21252	0	1.32681	2.94458	1.07297	1.89078	1.7038	0.783292	2.2712	0	2.99924	0.307173	0	1.62301	0.822839	0	2.8667	2.52887	0.678224	0	1.04335	2.14916	3.17477	2.79193	2.58545	0.655868
ENSG00000152760	1.28091	0	0	0.148609	2.07414	1.23829	0	0.972547	1.38	0.585827	0.523729	4.46721	0.584067	0	0.912578	2.775	0	0	1.59172	0	0	0.911626	0.642682	0.0774925	0	0	0	0.379136	0.57224	1.01435	0.863643
ENSG00000183034	0	0	0	0	0	0	0	0	0	3.37602	0	0	0	0	0	0	0	0	0	0	0	0	0	1.32963	0	0	3.41871	0	0	0	0.952537
ENSG00000152763	0	0.158802	0.656828	0	0	0.571277	0	0	1.32747	0.514826	0	3.55708	0	0.782582	0	1.51165	0	0	1.46911	0.994553	0	1.3604	0.303957	0	0	0	3.90984	1.92254	0.724755	0	0.86016
ENSG00000198160	3.85283	3.54177	4.30447	3.78755	2.64666	3.75448	3.69081	3.64271	4.15471	3.87778	3.53295	3.89156	1.95163	2.60171	2.5987	4.00763	3.07104	2.04193	3.97947	4.17549	1.79548	3.23792	3.65187	3.55932	3.57471	3.12747	3.9298	3.72869	4.21958	3.92931	0.202468
ENSG00000116704	2.86018	3.16518	3.51667	3.63181	2.1304	2.76431	2.10301	3.75632	3.93685	3.89368	2.97925	3.34422	1.49546	2.33645	4.72785	2.88424	2.54595	2.60466	3.16227	3.7196	2.3954	3.52112	3.35291	3.97133	2.814	3.39953	3.4123	3.48137	3.67557	3.79787	0.338827
ENSG00000104327	0	0	0	0	5.52572	0	0	0	0	0	0	0	0	6.83259	0	0	0	0	0	0	0	3.87333	0	0	0	0	0	0	0	0	0.952565
ENSG00000169495	0.569915	0	0	0	0	0	0	0	0.486023	0	0	0	0	0	0	1.88907	0	0	0	0	0	0	0	0	0.93264	0	0	0	0.606489	0	0.95263
ENSG00000081985	0.186707	0	0	0	0	0	1.9017	0	0	0	0	0	0	0	0	0	0	1.61196	0	0	0.944937	0	0	0	0.463847	0	1.14092	0	0	0	0.921153
ENSG00000142864	6.23176	5.44329	6.23935	6.06372	4.73598	6.24399	6.07321	6.70478	6.38353	5.82086	6.23649	6.11535	4.67237	5.09717	4.92856	5.94128	5.83185	6.16591	6.19136	6.19419	5.02464	5.20163	5.79996	5.58603	5.64665	5.54971	5.8821	6.03328	6.2742	6.46557	0.135594
ENSG00000116717	7.15718	4.06427	7.97237	6.0882	4.61344	6.84414	5.82154	6.32925	6.44264	4.898	5.33125	5.95273	4.90942	6.77422	5.58961	6.72406	5.44321	7.18702	6.59113	6.26262	3.10118	4.84809	5.25604	5.23479	5.21949	5.58442	4.63892	6.34615	6.62541	6.05299	0.2823
ENSG00000172380	6.41137	5.84538	7.12445	6.3068	3.41606	6.16661	0	6.89925	6.69141	5.58019	6.28414	6.402	4.11323	5.52911	3.98707	5.90104	5.47198	3.44189	6.20318	5.97642	3.85596	4.70497	5.62313	6.17391	5.39722	5.51957	4.27253	6.10016	6.61526	6.56579	0.247586
ENSG00000162595	1.01365	4.19382	2.4974	2.28042	4.76513	2.3596	0	2.73494	3.57472	2.27043	2.64363	3.00167	2.82204	2.49502	1.6566	2.32912	1.82134	0	2.6485	6.40522	3.70885	6.70628	2.64665	1.36113	1.89337	2.38871	1.5943	2.41469	2.70131	3.95027	0.618615
ENSG00000116729	4.67016	4.88027	5.13681	6.4285	4.83258	5.07378	3.84001	5.61236	5.62216	5.9888	6.45149	5.41578	4.12485	4.68132	2.51358	5.41111	4.95036	2.2196	5.34559	6.18706	4.56979	4.4666	5.39131	5.04665	4.38363	5.56249	4.3427	4.57297	5.20025	5.56181	0.240844
ENSG00000080166	0	0	0	0	0.0370082	0	0	4.5572	0	0	0	1.58804	0	0	0	0	1.57691	0	0	0.13185	0	1.89222	0	0	0	0	1.0283	0	0	0	0.952676
ENSG00000024526	0	0	0	0	0	0	1.76825	2.06001	0	0	0.731769	0	0	0	0	0	0	0	0	0	0	0	0	0.393358	0.0703792	0	3.50895	0	0	0.592293	0.94481
ENSG00000033122	0	0	0	0	2.45119	0	0	0	0	0	0	0	0	0	0	0	0	0	2.308	0	0	0	0	0	0	0	1.21143	1.53534	0	0	0.928891
ENSG00000066557	3.68784	3.10486	3.66974	3.50435	3.58077	3.66068	3.21371	3.61858	3.54483	3.36874	3.41328	3.6252	2.36873	2.73992	3.03067	3.52873	3.08577	2.4953	3.95917	3.77432	1.90443	2.9712	3.25951	3.54229	3.39949	2.90434	3.75822	3.51806	3.9469	3.57177	0.16569
ENSG00000116754	6.68527	5.89242	6.75946	6.78611	5.68081	6.90229	5.33955	6.622	6.97504	6.5	6.40223	7.07376	4.6941	5.58552	5.47273	6.73463	6.39309	5.28444	7.36105	7.28322	5.51877	6.71726	6.73273	6.75778	6.77615	6.2103	6.56756	7.21411	7.33713	6.85726	0.12983
ENSG00000118454	3.83517	3.30011	3.90626	3.70759	3.63368	3.8011	2.61456	3.97932	3.97285	3.56776	3.54718	3.83535	2.09144	2.70132	2.07359	3.78911	3.37088	2.92842	4.37855	4.18939	2.16051	3.2473	3.69473	3.39297	3.38492	3.17224	2.86525	3.82563	4.13115	3.81435	0.224006
ENSG00000116761	2.35841	3.1401	3.0757	1.98076	1.92181	2.06953	2.41667	1.97722	2.60424	1.74892	2.0375	3.02968	0.599435	2.27872	5.95735	2.55896	1.65706	1.26127	3.35362	5.98644	2.70068	2.34218	2.65396	1.54376	0.776462	3.00384	3.124	3.69033	2.63308	1.80481	0.595062
ENSG00000050628	4.62913	1.32584	4.09152	2.49579	0	4.21339	0	2.80137	1.54482	2.93034	1.46477	3.17841	0	4.31635	0	0	2.07777	0	0.754807	0.592676	0.576457	0	1.18003	1.32912	0	3.60366	0	0.110844	6.34576	2.54924	0.751306
ENSG00000132485	6.00082	5.27143	6.66997	6.2941	5.70512	6.38375	5.11764	5.96311	6.71109	6.25622	6.03198	6.80537	4.78856	5.27822	4.42805	6.4176	5.93506	5.08557	7.07906	7.14503	4.92889	7.15643	6.5356	6.14494	6.20694	5.69019	6.23719	6.94056	7.3823	6.56308	0.17897
ENSG00000172260	3.84932	0	3.64718	3.65802	3.56545	2.47237	0	3.00012	3.11011	3.61027	3.20605	2.8548	1.82776	1.20115	0	2.54981	1.05592	0.52885	4.71525	1.95193	0	2.19071	2.24055	2.1248	0	2.48274	1.05263	2.08235	2.96441	2.83	0.560799
ENSG00000175497	0	2.62133	0	0	2.72252	0	0	0	0	0.164119	0.0176809	0	0	0	0	0	0	0	0	0	0.874154	0	0	0	0	0	0.0583333	0	0	0	0.952686
ENSG00000254685	3.03524	2.88906	3.10724	3.12553	1.53356	3.07935	2.05276	3.06353	3.18096	2.77777	2.78476	3.1912	1.90231	2.42269	1.95591	2.75395	2.93572	1.37406	3.60589	3.43268	1.91849	3.0098	2.95491	2.73422	2.91739	2.54337	2.95256	3.4592	3.29994	3.21825	0.238733
ENSG00000116783	1.23571	0.636435	1.81337	1.21903	2.28941	1.19605	0	0.692171	1.00671	1.31331	1.0361	1.60047	4.34513	0.209954	0	0.79389	0.1669	0.470971	2.89425	1.69725	0	1.71313	0.81864	0.274177	0.718146	0.58308	2.60431	1.11219	1.75413	1.13479	0.754108
ENSG00000178965	0	0.296141	0	0	3.11958	0.351672	0	0	1.20468	0	0	4.03264	0	0	0	2.06954	0	0	0	0	0	2.84896	0	0	0	0	4.77908	0	0	0	0.899539
ENSG00000116791	3.91458	4.59917	4.69092	5.30318	2.83592	4.0888	4.50138	4.00601	4.78944	4.01213	4.32924	4.97026	3.43083	6.01729	5.81424	4.17733	3.68621	2.48998	4.37302	4.68293	4.65091	4.36918	4.71308	4.38783	3.69601	4.22734	3.02325	4.83843	5.27516	4.79945	0.285529
ENSG00000162623	3.73403	3.75196	4.3443	4.37725	3.16621	3.82181	3.34181	3.61813	4.13222	3.93527	3.9706	4.29981	2.85587	3.17373	2.42984	3.59751	3.41093	2.1772	4.22541	4.51475	2.40002	3.97936	4.04327	3.38854	3.61987	3.51183	3.59834	4.16158	4.54379	3.87154	0.199718
ENSG00000216937	0.20502	0	0.415797	0.030702	0.081936	0.411911	0	0.00449867	0.31428	0	0	0	0	0	0	0.24292	0.043434	0	0.9785	0.531173	0	0.815753	0.342299	0.0919565	0.559495	0	4.9129	0.805434	0.54546	0.316871	0.952711
ENSG00000137968	0	0	0	1.79379	0.460123	0.441515	0	2.36136	0.440237	0	1.617	0.820579	0	0.320137	0	0	0.927588	0	0	0.458143	0	2.22956	0	0	0	0	2.55586	0.367061	0	1.49677	0.814707
ENSG00000117054	4.99203	5.95993	5.09944	5.13029	4.78955	5.02602	5.25826	4.30888	4.84385	5.05789	5.2993	4.76561	5.95004	5.70895	5.9012	4.45991	4.80253	6.59865	4.9998	5.26255	3.97322	5.0468	4.5254	5.07915	4.92328	4.85617	5.19412	5.08919	4.89101	5.16667	0.235157
ENSG00000137955	4.89925	4.89471	4.73284	4.73281	3.86811	5.02781	4.10259	4.84262	5.03234	4.55671	4.58817	4.9177	3.82916	4.24674	4.10952	5.41576	4.66052	4.57516	5.11155	5.21384	4.28619	4.56204	4.68729	4.87793	5.1361	4.42541	3.8088	4.91461	4.90799	4.98258	0.143425
ENSG00000112053	0	0	0	0	2.00997	0	3.52438	0	0	0	0	0	0	0	0	0.572175	0	0	0	0	0	0	0	0	2.07793	0	5.9789	0	0	0	0.952797
ENSG00000138311	0	0	0.726695	0	3.72906	0	0	0	0	0	1.41836	0	0	0	0	0	0.10648	0	0	0	0	1.91676	0.0642039	0	0	0	0	0	0	0.865861	0.952855
ENSG00000184005	2.9709	0.480008	1.10471	1.05042	1.5555	2.85583	1.26109	0	1.51507	1.07542	0.836869	1.80772	0.769482	2.11816	0	2.94146	0.231739	0	2.25164	0.849034	0	1.81234	0.764103	0.739799	1.02795	0.63291	0	3.37517	2.44042	1.24233	0.649214
ENSG00000117069	0	2.60792	2.71007	2.06516	2.74596	1.61844	0	0	0.909162	2.03497	0.966184	1.12889	0	0	0	3.10068	0.437163	0	3.39934	2.26149	0	3.38452	0.761014	1.47672	0	2.08245	0.79187	0	0	1.39315	0.670566
ENSG00000142892	3.53947	3.30539	4.488	3.53803	3.10364	3.6704	2.31952	3.66973	3.66307	3.25783	3.00971	3.69808	2.79246	3.08884	2.09172	3.61137	3.16065	2.14445	4.16881	3.63887	2.03285	3.68559	3.16633	2.95463	3.23646	2.92735	2.94519	3.84628	3.7974	3.19389	0.283469
ENSG00000154027	0	0	1.67285	0	5.40915	3.4612	0	3.0644	0	0.855418	0.211829	0	0	0	0	0	0	0	4.08766	0	0	1.98449	0.934278	0	0	0	1.75823	0	0	0	0.885058
ENSG00000036549	3.33619	3.17768	3.48792	3.73818	2.45416	3.63888	1.99701	3.86315	3.79302	3.23622	3.14961	3.58522	1.8307	2.54886	2.24356	3.16198	3.07586	2.47329	4.05604	3.84181	2.09927	3.32384	3.43927	2.95511	2.99032	2.78027	2.69297	3.8465	3.93228	3.55432	0.232753
ENSG00000077254	5.44841	5.07595	5.12992	5.08569	5.08023	5.34835	3.81633	5.13368	5.35262	4.66259	4.75949	5.29373	3.38025	4.08411	3.34364	5.14959	4.79511	3.66327	5.39531	5.14662	3.36291	4.99585	4.89541	4.86286	5.02561	4.48111	4.77914	5.19197	5.29987	5.07966	0.128687
ENSG00000180488	3.12079	2.49909	3.31264	3.24284	3.07548	3.08258	1.28561	2.97716	3.0524	2.49408	2.45498	2.91781	1.28264	1.82195	1.00166	2.7376	3.0978	2.57546	3.41822	3.15159	1.43891	2.45366	2.43383	2.52565	1.84982	2.11937	2.46657	3.34942	3.31175	2.81771	0.25399
ENSG00000162614	5.19423	4.34354	7.83648	6.30499	0.640619	4.52635	1.07609	4.98963	5.41318	6.55492	6.87314	6.54659	7.27193	2.68936	1.23497	5.35876	3.85529	8.13142	4.7859	4.66199	2.36472	1.27398	5.91672	5.14662	3.39887	5.73943	3.39683	4.21262	6.78441	5.03846	0.434164
ENSG00000162613	5.40331	5.31476	5.60422	5.5782	4.59914	5.66806	4.95688	5.30984	5.9108	5.26692	5.19555	5.81554	4.18456	4.78755	3.3854	5.87917	5.38824	4.47847	6.09198	6.54971	4.34604	5.93	5.50955	5.45483	5.52728	4.89004	5.11918	6.30408	6.26295	5.80161	0.189413
ENSG00000162616	5.13224	5.41185	5.77298	4.47444	4.06066	4.63283	2.03924	5.35829	4.40061	4.39918	4.82096	4.77851	4.54046	3.5104	3.29865	5.01343	3.47777	4.54202	4.97801	4.99311	3.74146	4.49556	4.30249	3.92939	4.50805	4.02624	4.1004	5.31106	5.36285	4.67787	0.23354
ENSG00000137960	2.72044	4.81238	1.34235	1.83073	0	2.68133	0	2.10408	1.76673	2.78039	1.95748	1.76019	0.310658	3.64689	2.93742	1.82876	2.01516	0	1.80068	1.84217	3.72183	1.12865	1.57621	4.31021	4.72992	2.29107	0.587481	1.38387	2.20272	2.09516	0.589044
ENSG00000122420	3.68396	2.13061	3.2248	3.71653	0	3.68761	0	4.27026	2.91563	1.67213	2.57608	3.1998	0.0592908	1.13398	0.131954	1.65491	2.99016	1.00285	5.69523	2.45914	0	0	1.75825	1.9384	0	1.44052	0.0885775	1.05607	4.41212	3.4439	0.669127
ENSG00000137959	3.65772	2.56134	2.86392	2.56418	2.74483	3.53924	5.87882	2.59707	2.53874	2.26374	2.62422	2.84662	2.13292	4.15967	0.77659	3.60244	1.94699	0.967347	4.07141	3.44495	0	3.08336	2.18821	2.2812	4.08426	1.74282	2.65312	3.8231	2.93056	2.34107	0.548164
ENSG00000137965	4.99299	4.33753	4.02683	4.12101	3.29633	4.94822	5.55844	3.62698	4.56156	3.74785	3.97348	4.51889	3.33204	5.27364	2.93438	5.55873	3.81715	2.0586	5.53849	4.74398	2.00566	4.80022	4.10406	4.05445	5.89764	3.65073	3.43975	5.18423	4.55399	4.30963	0.29212
ENSG00000162618	6.93549	3.24638	4.4492	4.13942	2.27263	6.7377	0	4.02153	4.70885	3.92444	3.96061	4.59329	3.64376	3.83101	1.70822	5.19608	3.53312	3.34238	5.33761	3.19871	1.6497	3.39983	4.2335	3.66228	5.46831	3.35969	3.31887	5.50731	5.26844	4.40697	0.442548
ENSG00000117114	4.3871	4.17685	4.46888	3.90584	2.61279	4.37417	0	3.69001	4.23238	3.82372	4.51008	4.34158	3.54056	3.55784	3.46137	6.32712	4.54937	1.23568	3.91227	5.29832	1.96961	4.54325	4.86183	3.64936	4.18118	3.67778	2.28949	5.65322	3.90538	4.79998	0.402627
ENSG00000137941	2.22326	0.15769	5.20274	3.83362	4.53342	1.76494	0	0.928753	2.51672	2.82621	3.51594	3.97439	1.40313	0.562453	0.256933	2.66448	2.3584	1.74753	3.34034	1.6201	2.25598	4.42771	3.40142	1.93792	0.373937	2.66162	3.05056	2.1745	3.7933	2.77179	0.555426
ENSG00000142875	3.35626	3.35572	4.69364	4.90606	6.24881	3.37867	2.80062	2.67949	3.99538	4.48579	3.86189	3.96398	2.65031	2.86408	1.98653	3.23827	4.11037	1.41516	3.28639	3.53164	1.98734	4.94759	4.1021	3.85287	4.23476	4.18991	2.52687	3.64253	4.22591	3.52084	0.438288
ENSG00000203943	0	1.10066	0	0.655818	0	0	0	0	0	1.37212	0	0.511135	0	0	0	0	0.812833	0.810843	0	0	0	0.0527238	0.662431	0.336904	0	1.29434	3.26465	1.88252	0	0	0.899738
ENSG00000240563	0	0	0	0	0	0	0	0	0	1.22452	0	0	0	0	0	0.369574	0	0	1.83889	0	0	0	0	0	0.837925	0	3.34855	0.303785	0	0	0.952891
ENSG00000117133	5.0876	4.64045	5.33521	5.27484	4.15069	5.2037	4.55112	5.27633	5.39204	5.17898	5.10169	5.39398	4.27865	4.40256	3.97513	5.12457	4.83851	4.7442	5.30006	5.13469	3.72806	5.05436	5.07209	4.90858	5.27445	4.80531	5.56329	5.33629	5.55548	5.22043	0.11154
ENSG00000174021	7.18597	6.48878	7.50414	7.0107	5.1619	7.1369	8.12336	7.05841	7.33872	7.09075	7.10054	7.26812	7.0539	6.97504	6.4329	7.81418	6.92232	7.05094	7.2108	6.80174	5.89426	6.66516	7.02548	6.94664	7.54357	7.01293	7.30819	7.36304	7.19703	7.1134	0.13966
ENSG00000226979	0	0	0	0	0	0	6.38239	0	0	0	0	0	0	0	0	0.217389	0	0	0	0	0	0	0.0145774	1.7375	3.3113	0	3.43271	0	0	0	0.952923
ENSG00000117151	3.07516	3.027	3.57607	2.79424	1.42825	3.08805	4.01614	2.97987	3.26175	2.47245	2.27827	3.1128	1.16075	2.59597	3.08729	3.20027	3.26271	0.485621	3.0219	2.68398	2.1371	3.02742	3.18902	2.51682	3.48966	2.47243	1.98644	2.95605	3.12505	2.8996	0.326924
ENSG00000117155	0.791495	0.838835	2.08521	2.39347	3.99141	1.11821	0.938904	2.17574	2.21214	3.27525	2.17672	2.51407	1.64608	2.34837	1.72678	1.70932	2.23171	0.985197	2.00371	1.00613	0.541294	3.87685	3.12218	2.3956	1.92128	1.53546	6.25783	2.20402	2.98839	2.32351	0.674464
ENSG00000171517	0	0.804128	0	2.9504	0.933061	0	0	2.36134	2.56796	0	2.08729	3.98733	2.81533	0	0	1.56194	2.70074	0	0	1.5192	2.60354	0	4.04102	0	0	0	4.18336	0	0	3.25125	0.718223
ENSG00000153898	0.415705	3.78376	0.226254	0.292107	0	0.55298	5.14259	0.989423	0.314765	2.80085	0	2.37199	0	0.297803	0	3.67861	0.126044	0	2.93401	0	0	0.513151	0.535623	3.4773	3.81562	0.853004	1.94179	0.596827	0.102259	0.911751	0.78857
ENSG00000162643	0	3.76056	0	0	0	0	0	0	0.0759035	0	0	3.40308	0	0	0	1.26508	0	0	0.138412	0	0	1.95695	0	0	0	0	4.36523	0	0	0	0.916266
ENSG00000055732	2.34935	5.78579	0.879301	0.882597	0	3.07668	0.116671	2.38469	3.49706	1.71885	1.34708	1.85445	2.06243	2.1433	0	3.45398	1.69559	0	3.38929	2.1563	2.75347	4.982	0.45988	1.61507	1.59711	1.76775	0.838132	1.93281	3.52965	3.70243	0.665138
ENSG00000097096	0.765135	0.0300111	1.20514	2.48718	0	1.09944	0	0.595555	1.03922	2.90622	2.29862	1.07166	0.680547	0.0530248	0.181742	1.56247	0.720055	0	1.43603	1.39724	0.581421	0.893634	0.77029	1.392	0	1.82088	1.6867	1.59069	1.76616	0.776395	0.668947
ENSG00000162642	3.89056	3.08823	3.78343	3.92012	4.06223	3.96759	2.87152	3.87734	4.118	3.74657	3.65093	4.13762	2.48228	2.91541	2.49528	4.07935	3.29748	2.73313	4.37865	4.11164	2.61365	3.82392	3.88704	3.64573	3.9787	3.43825	4.11409	3.96453	4.31478	4.04375	0.172685
ENSG00000142867	3.87658	3.24567	3.30569	3.68481	1.9211	3.75752	3.9856	4.37235	3.9384	3.87595	3.99098	3.59241	1.76874	2.8962	2.16114	3.92403	3.57336	1.13127	3.28371	3.13081	2.00797	2.54439	3.29618	4.15231	3.95368	3.55659	3.70095	3.41541	3.58036	4.56658	0.277931
ENSG00000153904	3.44999	4.6668	4.5797	4.25213	5.83163	3.47539	0	5.00903	3.51507	4.20242	3.33582	4.24054	2.06042	5.28553	4.78064	4.63372	3.48676	3.51053	4.03702	2.53873	3.38963	3.86769	4.34169	4.16248	3.11951	4.13031	4.35516	4.30623	4.12304	3.28288	0.348743
ENSG00000142871	9.88031	6.82675	10.0361	8.56016	4.54167	9.26281	1.16211	9.39159	7.94322	8.28749	7.75421	10.2115	7.82555	8.04096	7.0636	9.74696	7.27299	6.36465	9.31078	7.92133	5.73382	6.79571	8.28192	7.56835	7.60124	8.30703	5.80806	9.27186	9.29174	8.46825	0.242502
ENSG00000117174	3.36456	2.45807	3.68005	3.67089	2.84665	3.47867	2.42615	3.88009	3.9914	3.1228	3.26329	3.67598	1.7699	2.24517	1.50952	3.09896	3.17814	2.02131	4.16342	3.69953	1.66284	3.03958	3.38597	2.9416	3.11921	2.52159	3.00665	3.50367	3.85308	3.7547	0.269748
ENSG00000171502	0	0	1.21758	3.36258	0.940742	0	0.216118	0.0601715	2.86729	2.74644	1.66841	0	0	0	0	0.335667	0	0	1.80082	1.95262	0	0.859222	1.05517	1.30067	0	1.04218	0.925352	0	0.750585	2.50288	0.771913
ENSG00000122417	3.73388	3.08049	2.75288	3.44163	2.64242	3.99404	1.79455	3.1321	3.89114	3.13381	2.81126	4.24229	1.70593	2.92359	0.682849	4.28792	3.12288	0.564658	3.88612	4.02793	1.47515	3.90828	3.69794	3.68307	4.2968	2.01432	2.96479	4.22491	4.03906	3.68319	0.281398
ENSG00000137975	0	0	0	4.15537	0	1.44346	0	5.65581	4.87539	0	6.07371	0	0	0	0	0	4.43288	0	0	0	0	0	2.41022	0	0	0	1.07589	0	0	6.54318	0.841252
ENSG00000166856	0	1.6867	0	0	0	0	0	0	0	0	0	0.091666	0	0.124494	0.651128	0.176419	0	0	0	0	0	0	0	0	4.26124	0	2.01828	1.06852	0	0	0.952926
ENSG00000016602	0	0	0	5.72345	1.83206	0.0748197	0	1.66465	5.76886	7.31303	7.76986	0	0	0	0	0	5.43717	0	0	0	0	0	2.52257	5.52721	0	0	0	0	0	6.91186	0.810161
ENSG00000097033	6.20447	4.81571	5.91348	5.69336	4.33412	5.89697	5.99834	5.55312	5.55487	5.40895	5.50321	5.55218	4.78878	4.35163	3.50708	5.89202	5.40157	6.25778	5.37374	5.00595	4.0137	4.91907	5.17157	5.04362	5.40084	4.62307	5.79215	5.27854	5.64008	5.53835	0.161482
ENSG00000183291	7.03321	7.02774	6.90695	6.69775	5.95272	7.04683	6.68228	6.87932	7.27179	6.33751	6.31548	7.09638	5.34163	6.2408	5.94955	7.19969	6.72578	4.80925	7.11027	7.11976	5.43871	7.03453	6.75277	6.53803	6.82767	6.28933	6.38644	7.60709	7.16652	6.83386	0.134144
ENSG00000153936	3.55834	4.77954	3.04123	3.68388	3.19863	3.29733	3.32091	3.66108	3.64338	2.86292	2.67842	3.48089	1.71668	2.35594	2.4092	3.46144	3.15908	1.62689	3.47193	3.81316	2.10405	3.40121	3.04876	2.88517	3.31084	2.6473	3.2843	3.37051	3.51942	3.39989	0.354917
ENSG00000143013	4.93574	2.86418	5.15957	4.82856	5.4867	4.6033	3.30122	4.72539	5.27606	4.56387	5.05752	4.7166	3.43428	3.74215	2.7224	4.83984	4.78861	3.52337	5.00733	4.67969	2.78502	4.48949	5.13416	4.43462	4.55644	5.07434	4.2312	4.83466	4.86563	5.32301	0.192416
ENSG00000065243	4.55621	4.22399	4.41888	4.80909	3.14845	4.61088	3.42623	4.54373	4.85753	4.26109	4.47081	4.66221	2.74847	3.36026	2.88993	4.62881	4.31467	2.91888	4.85799	5.15817	3.14031	4.24854	4.40134	4.61588	4.34586	3.82091	3.70447	4.75078	4.98983	4.89915	0.193612
ENSG00000137947	4.64125	4.48106	4.83496	4.81287	3.74552	4.73252	4.57536	4.80205	4.87966	4.41735	4.44556	4.98855	2.85042	3.70059	3.66278	4.78661	4.437	3.43729	4.8305	5.06353	3.34155	4.55824	4.43753	4.53018	4.9695	4.22874	4.56629	4.66771	4.89962	4.7753	0.128068
ENSG00000137944	5.04724	5.02194	5.04563	5.36263	3.96415	5.24923	4.69225	5.24896	5.23861	4.5693	4.9063	5.31692	2.96837	4.5233	3.83805	5.04542	4.85385	2.90055	5.95793	5.43168	4.19144	5.09801	5.08899	4.74067	5.07629	4.88009	4.44293	5.27413	5.30633	5.0212	0.199302
ENSG00000213516	3.49276	2.57448	3.99954	3.75739	2.92744	3.54103	2.53384	3.44158	3.79494	3.15711	3.62243	4.16729	2.08188	2.25132	2.68597	3.64123	3.08277	1.71713	4.26207	4.1135	1.98402	2.7876	3.5196	3.05615	3.17026	3.14197	3.77121	3.47553	4.01806	3.54992	0.247104
ENSG00000117226	3.98729	4.1159	4.20532	4.5068	1.68656	4.04856	2.62329	3.44331	4.32192	4.1399	3.46022	4.22594	2.2305	4.03347	2.4215	5.28282	4.01195	0.461649	4.19484	4.13331	1.71495	3.60022	4.53353	5.30586	4.42158	3.6369	1.74673	4.33232	4.29148	4.41192	0.322644
ENSG00000117228	4.99715	2.88951	4.44465	4.21396	2.17526	4.83458	4.20548	3.90955	4.82477	4.60737	4.08453	4.80064	2.55706	3.82239	4.12519	5.87436	3.01385	1.68633	4.86735	4.44205	0.860419	3.18089	4.84401	4.38984	5.08347	3.8102	2.28952	5.05862	5.78811	4.64081	0.328188
ENSG00000162645	5.83245	6.17183	6.09371	6.53687	2.10722	6.05252	6.66122	5.14588	5.99583	6.10931	5.93012	5.69177	3.01688	4.3996	3.87208	6.55089	4.87624	4.35693	6.02415	5.9933	1.75686	3.86286	5.85847	5.67167	5.69538	5.13745	3.84431	4.69646	6.58155	6.02007	0.224111
ENSG00000169397	0	0	0	0	0	0	5.76054	0	0	0	0	0	0	0	0	2.24444	0	0	0	0	0	0	0	0	3.80522	0	1.81245	0	0	0	0.952937
ENSG00000162654	4.33449	2.21581	2.42526	3.19067	1.75307	3.86676	3.45505	1.36001	3.44491	2.73226	2.70528	3.08581	2.33636	3.16242	1.9755	5.62293	1.91102	1.49996	3.31399	3.96802	0.128299	2.83649	3.45885	3.69088	4.69156	2.43972	0.909802	3.83161	3.66158	3.4384	0.498213
ENSG00000154451	1.522	0	0.457457	0.726411	0	0.621101	4.47971	0	0.755835	0.609595	0.184477	1.87286	0	0.873991	0.196602	3.72799	0.497967	0	0.527361	0.331874	0	0.287258	0.921445	2.95096	4.57351	0.891874	0.821524	1.51842	0.289974	0.637261	0.806201
ENSG00000183347	0	0	0	0	0	0	0	0	5.19173	0	7.73012	0	0	0	0	0	6.90575	0	0	0	0	0.455439	0	0	0	0	0	0	0	6.05132	0.91701
ENSG00000197147	2.56251	3.81163	1.18954	1.76501	3.3018	2.75611	0.983304	2.65383	1.92164	1.68137	1.85701	2.02351	0.819857	1.18841	0.777909	2.99998	2.49513	1.78546	4.9706	1.70244	1.53437	2.65182	2.22357	1.86989	2.03325	1.66066	3.95943	2.33077	1.91023	2.14235	0.579647
ENSG00000171488	3.61114	2.61125	1.89776	1.30634	1.16672	3.25244	1.78056	2.25163	1.78054	1.47195	1.25971	2.16841	1.17845	0.767421	0	2.86749	1.18885	0.36864	3.2054	2.11421	0	1.66955	1.28456	2.15315	2.75302	0.915127	2.73449	2.44618	2.95736	1.54894	0.512044
ENSG00000171492	2.42772	4.80832	1.90409	2.89548	3.84611	2.91846	3.30204	3.44554	2.48125	3.05557	2.42482	2.46571	1.54318	3.06306	3.03548	2.84206	3.68048	2.28004	3.72904	2.38859	2.40387	4.6004	2.2082	4.15351	3.98441	2.5527	3.45268	3.84228	3.20295	2.10122	0.381596
ENSG00000162664	3.30474	2.78516	3.15363	3.48247	3.28356	3.57995	1.7541	3.39472	3.82351	3.3119	3.18207	3.71121	1.80386	2.37312	2.27578	3.37699	3.43166	2.22949	4.12385	4.20868	2.68889	3.43865	3.39723	3.5567	3.08781	2.88641	3.22963	3.70733	4.03004	3.65142	0.245764
ENSG00000188580	0	0	0	0	4.34523	0	0	0	0	0	0	0	0	0	0	0	0	0	4.28627	0	0	1.6379	0	0	0	0	0	0	0	0	0.952987
ENSG00000122482	3.56296	2.58339	3.65672	3.7672	2.89957	3.73743	2.27982	3.47269	3.96791	3.49606	3.25423	3.70139	2.00521	2.31229	2.33543	3.49605	3.58643	2.92024	4.34633	3.96589	1.85868	3.04604	3.48976	3.30798	3.3184	2.86183	3.61098	3.82466	4.22008	3.74065	0.252005
ENSG00000162669	0	0	0	0	1.00465	0	0	0	1.19095	0.0915158	0	1.11372	0	0	0	0	0	0	0.201502	2.79429	0	4.8044	0.281553	0	0	0	4.13778	2.01675	1.71996	0.262865	0.893664
ENSG00000097046	1.75012	1.94382	0.759564	1.80195	3.03842	1.71623	2.76954	2.31866	2.07382	1.91975	2.12125	1.52521	0.0738427	1.77112	0.220968	3.11498	1.54763	0	1.83239	2.52122	0.323591	2.92658	1.99885	2.50293	4.19598	1.26456	4.64871	2.01979	2.39201	2.18181	0.594796
ENSG00000069702	6.32589	5.13015	4.9336	6.53335	1.59318	6.34982	1.64591	5.19977	6.5753	5.20607	5.5707	6.08637	3.27271	3.94317	2.73766	5.66922	4.56384	3.18953	5.71473	6.98503	3.09862	3.64916	4.69527	4.76662	5.31509	4.60208	3.6122	4.70829	6.09775	5.75585	0.325938
ENSG00000196711	0	0	0	1.484	0	0	0	0	0	0.147504	0.706432	0	0	0	0	0	0.27858	0	0	0	0	0	0	0	0	0	0	1.92013	0	0	0.953011
ENSG00000144035	0	0	0	0	0	0	0	0	0	0	0	0.386906	0	8.14744	5.36389	0	0	0	0	1.75651	0	0.491162	0	1.88924	0.725632	0	0.479229	0	0	0	0.953052
ENSG00000189195	0	0	0	0.375512	0	0	0	0	0	0	0	0	0	0	0	0	0	0	0.553012	0.504893	0	0	0	0	0	0	0.401554	0.0428274	0.211027	0	0.904235
ENSG00000242689	0.67572	0	0.328542	0.127033	1.14898	0.368194	0	0.719864	0	0.193931	0.149529	1.68148	0	0	0	0.562767	0.947208	1.52131	8.13815	0	0	0.0937517	0	0.425531	0	0	2.00076	0.125417	0	0	0.953094
ENSG00000174842	2.57908	2.45533	2.68398	3.16672	3.14254	2.69633	2.33486	3.14437	3.39529	2.82527	3.13289	3.19429	1.74129	1.96438	1.27023	2.82401	2.27136	1.98006	3.03524	3.50556	1.05071	3.04077	3.21875	2.83042	3.14093	2.26285	3.99197	3.49347	3.43976	3.18814	0.317519
ENSG00000122484	1.28532	1.40706	1.44482	1.84854	2.23759	1.50826	0.613876	1.78346	2.05516	1.51792	1.53333	2.03773	0.435344	0.968233	0.354731	1.34851	1.48181	1.5078	2.05462	1.9024	0.889633	2.13887	2.02962	1.49136	1.56998	1.2099	1.4344	2.31072	2.24256	1.79924	0.341418
ENSG00000162676	0.256481	0	0	0.963611	0	0	3.14646	0	0.141081	1.11798	0	0.769445	0	0	0	2.39398	0.308067	0	0	0	2.60888	0	0.627071	3.02973	3.45511	0.716402	0.989701	0.923238	0.111324	0.32043	0.816125
ENSG00000067208	2.86621	3.3393	3.43925	2.99018	2.27832	2.66067	0.414632	2.8899	3.07502	2.6963	2.53819	3.10347	1.90119	1.75236	2.38199	3.3302	2.56204	1.0807	4.00296	2.7035	1.48377	2.90345	2.82174	2.35564	2.41058	2.54018	3.55987	3.17568	3.34543	2.88034	0.349791
ENSG00000122406	10.6111	10.0005	10.6883	10.7916	8.82131	10.8249	10.0325	10.763	11.3055	10.5642	10.5046	10.9068	8.9673	9.54766	8.54331	10.2247	10.2775	9.29869	10.5733	12.2464	10.1551	10.2745	10.5911	10.1265	10.2001	10.1448	9.38624	10.7075	11.3642	10.8714	0.163529
ENSG00000154511	4.25152	1.3789	4.32805	4.5177	4.58491	3.71795	2.5021	3.8236	3.94624	4.47633	4.30022	4.3429	1.86572	1.83927	2.99777	2.90252	3.0853	1.94804	2.86585	3.22333	0.862268	2.83657	3.54738	3.85829	3.32924	3.43684	3.43052	3.39538	4.97084	3.62998	0.339425
ENSG00000143033	3.18479	2.93025	2.87208	3.17756	3.00612	3.54517	3.40587	3.21	3.77796	3.01611	2.84313	3.57542	1.47975	2.68168	1.87216	3.74757	2.91345	1.81202	3.81503	4.06478	1.77494	3.34268	3.3239	3.33236	3.92269	2.55475	4.51318	3.93753	4.04718	3.64012	0.306193
ENSG00000117500	4.53712	4.29613	4.21241	4.10264	2.82332	4.17093	3.91811	3.57133	4.01948	3.71349	3.64207	3.9951	3.25772	3.67552	4.38579	4.6335	3.83653	4.08022	4.04409	4.05415	2.68405	3.79517	3.78818	3.81165	4.04274	3.56458	3.56116	4.29162	3.81271	3.70659	0.170995
ENSG00000122483	1.51995	0.633637	0.517332	1.12056	0.0039545	1.2568	2.20413	1.41611	1.12198	0.63025	0.777242	1.06262	0	0	0.483711	1.54044	0.477318	0.814094	1.33184	1.361	0	0.967653	0.72004	1.598	2.21618	0.175911	3.78645	1.00872	0.936234	1.18147	0.753411
ENSG00000117505	3.59065	2.9121	3.86925	3.58948	2.83091	3.57549	3.55376	4.30633	3.95205	3.37912	3.50226	3.68049	2.38395	2.76848	2.14529	3.9423	3.33851	2.94601	3.62912	3.44461	2.04561	3.26509	3.41804	3.46664	3.72801	3.10093	4.52187	3.65721	4.01913	4.03677	0.252082
ENSG00000137942	4.8104	3.3035	3.21327	4.68215	3.91587	5.22219	0	4.21071	4.64412	4.05072	3.45835	4.19793	3.28553	4.63267	2.80485	4.91888	5.20393	3.50522	4.32693	4.46297	3.51063	4.20702	4.53195	3.97156	2.13549	4.21898	4.48099	5.46133	4.77267	4.56669	0.272337
ENSG00000137936	4.49845	3.38329	3.9715	4.31193	2.73184	4.4692	0	4.30853	3.6053	3.57873	3.40287	3.26314	2.57904	3.25552	2.14785	4.31583	3.24675	3.49843	4.658	3.65064	0.704473	2.66766	3.58213	3.33968	2.44702	3.16792	3.34943	3.96747	3.38949	3.68825	0.30026
ENSG00000067334	4.56429	3.80165	4.54071	4.3727	3.52355	4.45359	3.92423	4.70741	4.35505	4.16601	4.27507	4.7089	3.23688	3.27774	2.85704	4.69274	4.06099	4.48908	4.61181	4.44107	2.67513	3.92673	4.15189	4.04814	4.32845	3.89284	4.56695	4.46718	4.56584	4.33264	0.126324
ENSG00000023909	3.70346	4.31497	2.85602	3.28597	2.64476	3.39344	2.6781	3.1856	2.36989	2.35849	2.81135	3.40354	1.69215	2.97789	3.48573	3.69506	3.0338	3.70925	3.65135	2.38479	1.53006	2.83875	2.92899	3.11015	3.08685	2.7169	2.13984	4.20253	2.35469	2.9097	0.319617
ENSG00000160870	0	0.309155	0	0	0	2.46673	0	0	0	0	0	0	0	0.0836801	5.4043	1.2117	0	0	0	0	0	0	0.0344184	2.24076	0	0	0	0	1.00059	0	0.953121
ENSG00000137962	4.87802	1.34519	4.06452	2.89786	2.5773	5.01139	0	4.03553	3.3423	2.82161	2.81009	3.58676	2.69978	3.99603	2.59793	4.92277	3.04823	2.28429	4.5787	3.55921	1.58958	2.73081	3.62659	2.49631	4.06495	2.94849	2.99794	4.83637	3.70479	3.46996	0.363437
ENSG00000117528	3.60316	3.87174	3.99443	4.22279	3.3497	4.0415	2.0751	4.29878	4.23941	4.20724	3.98131	4.03977	3.46337	3.74836	4.64741	4.08272	3.95583	3.12381	5.28988	3.69434	3.28677	3.95622	3.95889	4.21979	3.22075	4.18896	3.8838	4.11181	4.00223	4.24815	0.27175
ENSG00000117525	7.4234	4.88772	5.80185	7.3855	5.67076	6.98202	0	6.65926	6.54781	5.7405	5.22831	7.08443	3.8468	3.93998	1.94293	6.92934	7.08498	2.63171	6.70399	7.97376	6.32271	7.31398	6.52042	6.21912	3.72049	5.83208	6.45549	7.12993	5.78624	7.02959	0.287225
ENSG00000143036	1.13026	3.33625	1.86926	4.48203	2.75408	2.61738	0	2.35412	2.16771	3.79279	2.4766	2.16818	0.94138	4.01052	0.954716	3.25655	4.45584	0	2.7888	1.42727	3.8795	4.34753	3.49229	3.9637	0	3.94873	2.30919	2.90351	2.02891	3.2232	0.441461
ENSG00000117519	7.86492	8.2778	8.10379	7.24413	6.71189	7.92968	2.3746	7.02267	8.12262	7.40673	7.44001	8.06962	6.06354	7.41531	5.86943	8.43862	7.44048	4.10522	8.76261	8.04229	5.37765	7.37188	7.67793	6.89578	6.31739	7.03306	6.08183	7.85558	8.61659	8.11118	0.19217
ENSG00000172339	1.05452	2.12922	0.848446	0.750482	0.800502	1.05815	0	0.938675	0.858032	0.693693	0.530441	1.12016	0	0.422439	0.60474	0.558385	1.1677	0	1.84881	0.909934	0.563987	1.18607	0.883843	0.737749	0.811903	0.839283	1.53926	1.44796	0.943587	0.725804	0.613837
ENSG00000152078	2.1627	3.1594	3.1504	3.42512	3.0912	1.91106	0	0.685512	1.70073	2.94875	1.65907	2.33408	3.20325	1.01652	4.95778	1.58962	2.69942	2.59821	2.21392	1.35843	2.01101	2.81879	2.37018	2.27017	0.110972	2.57296	2.55918	2.46097	2.66118	1.55452	0.566705
ENSG00000122481	3.63795	3.68268	3.79729	4.17654	3.39144	3.91305	2.29104	3.60575	4.09922	3.86083	3.58915	4.27618	2.9412	3.33593	3.42167	3.42874	3.8049	2.54376	4.40666	4.2805	3.23124	4.1757	4.19767	3.82918	4.10488	3.52787	3.58343	4.39962	4.42411	3.9915	0.161916
ENSG00000117569	2.87523	1.68773	3.07905	3.30474	2.68655	3.06034	1.08047	2.18227	3.66448	3.67982	3.16183	3.32836	0.834849	1.52731	0.650089	2.56317	2.09103	1.49137	3.5094	3.05159	0.686881	2.63506	2.88406	2.75832	2.72829	2.42673	3.4954	3.03496	3.73643	3.20597	0.322926
ENSG00000188641	4.45136	3.45787	4.14832	4.09431	1.09889	4.15901	4.36532	4.03859	4.36794	3.64122	3.75864	3.94837	2.06609	2.43904	3.57212	4.81292	3.72186	1.32764	4.25323	4.33557	1.7103	3.04041	3.36909	3.47818	4.26587	2.99112	1.76891	3.82554	4.22623	4.33184	0.281726
ENSG00000162627	4.67955	4.06701	5.56423	5.09669	2.84927	4.57303	0	4.75729	4.72222	4.79365	4.57063	4.53659	3.41647	4.01068	2.79526	4.14997	4.38278	2.04936	5.32801	3.99536	3.11368	3.95299	4.32793	4.19595	2.94305	3.98057	4.63692	4.23004	5.00153	4.75205	0.281689
ENSG00000196132	0	1.53149	0	0	4.11058	0	0	0	0	0	0	0	0	0	0	0	0	0	0	0	0	3.41241	0	0	0	0	0.40368	0.237273	0	0	0.95315
ENSG00000117600	2.04743	0	0.739717	4.45046	4.06724	1.56736	0	0.629456	0.958144	0.194388	0.511559	0.346142	0	0	0	1.12042	0.339867	0	2.0744	0	0	4.41162	0	0	0	0	1.81003	1.54126	0.00785103	1.03702	0.818663
ENSG00000099260	7.23143	6.1025	4.35363	4.2502	2.67792	7.01363	0	5.68592	4.6241	3.89577	4.96867	5.55371	5.64572	3.04438	4.23159	5.12752	6.0439	6.39436	6.38746	5.1946	1.79975	4.45405	4.43653	3.76104	3.13578	3.05896	4.24865	4.00208	6.1916	5.02702	0.373849
ENSG00000156869	1.65341	2.46376	1.32898	2.20524	0	1.82749	1.20341	2.94586	2.92365	1.09814	2.41723	1.12754	0.389441	0	2.86125	1.86499	1.73316	0	1.01421	2.1733	0	0	1.15245	0.917775	0.43995	1.77342	0.387216	1.88643	1.68519	3.2865	0.585835
ENSG00000162688	3.31401	3.04604	3.86182	4.18248	2.82102	3.3294	2.45811	2.9005	3.22148	3.70162	4.85926	3.39712	3.43311	2.4328	3.67439	2.86071	3.5178	6.13085	3.22375	3.12689	1.52803	3.09246	3.58511	3.25834	3.09327	3.08882	2.87153	3.57538	3.63416	3.29284	0.46915
ENSG00000117620	3.42191	2.71224	3.65997	3.73743	2.08328	3.6567	2.04691	3.42207	3.85497	4.10582	3.32115	3.49185	1.46176	2.53042	3.10925	3.76208	4.30729	1.54439	3.63229	3.34137	2.31254	2.90754	3.67794	4.31833	2.83217	3.66703	2.34682	4.01543	3.52712	4.02044	0.261287
ENSG00000156875	5.6173	5.15504	5.91489	5.68538	4.52612	5.59506	5.168	5.53359	5.87661	5.40938	5.46624	5.84064	3.7374	4.43861	3.88699	5.96312	5.29342	3.66697	5.79982	5.84741	4.16181	5.24304	5.43893	5.08709	5.29324	5.03442	6.1252	5.60167	6.03158	5.65948	0.144444
ENSG00000156876	1.37708	1.0541	1.39469	1.80728	1.24301	1.74166	2.25949	1.58348	2.0765	1.815	1.67189	1.99814	0	0.665077	0.126739	1.48646	1.66225	0.347176	1.82649	2.17583	0.293876	1.97485	1.83198	1.92533	2.18691	1.36409	3.62342	1.89373	2.47001	2.03535	0.578523
ENSG00000122435	3.50681	3.12792	3.30404	3.72463	2.70529	3.77085	2.39755	3.53128	4.15396	3.55265	3.35558	4.09724	2.34958	2.78262	2.31671	3.35113	3.53971	2.95971	4.39827	4.51843	2.79174	3.48448	3.96384	3.67425	3.93525	3.22006	3.39269	4.2416	4.39934	4.09513	0.235897
ENSG00000122477	1.93031	4.03211	1.99952	1.65602	2.22262	1.98851	0	1.7921	1.87066	1.48472	1.23706	1.99002	5.93691	0.960872	0.858691	1.94641	2.39304	7.08669	3.00744	1.74863	0.222998	2.27115	2.35087	1.51917	2.04154	1.27259	3.94565	2.12199	1.79486	1.33405	0.718119
ENSG00000137992	2.55156	3.14794	2.93278	3.50915	2.26747	2.58318	1.36012	2.73722	2.88161	2.72955	2.89671	3.15586	2.37506	2.43147	2.82764	2.47141	2.4821	2.62262	3.18439	3.04878	1.7656	2.24389	3.04357	2.13186	1.88544	3.01961	1.76253	2.80513	2.96578	2.85096	0.261421
ENSG00000137996	4.46759	4.50552	4.42648	4.4954	4.15604	4.40654	4.14101	4.61993	4.30444	4.28471	4.33855	4.41626	3.81003	4.31084	3.40377	4.53324	4.25524	4.2614	4.60747	4.17503	3.67473	4.39696	4.52571	4.57331	4.89871	4.33665	4.09334	4.37545	4.38371	4.4965	0.121683
ENSG00000079335	2.39305	0.233136	1.54667	2.65362	0.769711	2.88051	1.59796	2.02316	2.62502	2.19237	1.55955	3.73452	0.482472	2.10987	0	3.21597	1.9332	0.782419	2.81639	2.35891	0.182144	2.57166	2.92219	3.03243	2.67974	2.27353	4.77166	2.66782	3.04858	2.45748	0.568255
ENSG00000181656	0	0	0.560577	0	4.48455	1.29044	0	0	0	0.430342	0.576447	0	0	0	1.69939	0	0	0	0.764408	2.15153	0	1.49642	0	0	2.79862	0	0	0	0	0	0.909512
ENSG00000162692	5.32947	5.94495	5.24725	3.73739	1.6408	4.51133	0.172076	2.51919	3.44209	3.85438	3.22885	4.71069	2.64764	6.25269	2.24576	5.18319	3.58921	1.48222	4.73687	5.72359	3.3396	3.84838	3.8272	4.26772	8.19814	2.50949	2.29796	4.11666	3.67082	3.65155	0.546873
ENSG00000162694	3.11854	4.35362	3.82432	3.48224	3.66019	3.05961	1.8468	3.32573	3.92046	3.45986	3.40294	4.08114	2.12419	2.90069	2.58483	3.34385	2.60351	1.31458	3.80773	4.18078	2.17083	4.12042	3.66404	2.65975	2.88001	2.81211	3.78173	3.89361	4.28023	3.37748	0.257991
ENSG00000162695	3.48488	3.25669	3.17649	3.13292	1.61365	3.4198	2.75917	3.57488	3.50842	2.8873	2.81464	3.36861	1.5286	2.48943	2.85638	4.2248	3.69898	1.02139	3.77476	3.28716	2.48874	3.4778	3.52744	3.28736	3.60625	2.95713	2.53583	3.7974	3.54086	3.37763	0.279699
ENSG00000117543	3.13339	3.86367	3.05125	3.52858	2.50762	3.28991	3.07545	3.73321	3.7815	3.05521	3.09732	3.50674	2.7071	2.48862	2.29272	3.08757	3.06579	2.90019	3.50462	4.66165	3.03356	3.57557	3.30385	2.83402	3.27236	2.8898	3.10558	3.45996	3.82933	3.47801	0.316118
ENSG00000170989	7.54194	4.34978	5.58209	5.14594	5.44074	7.36079	4.77277	4.91149	5.36184	5.0443	5.03951	5.57711	5.35623	4.07129	3.08174	7.38941	4.65326	4.48557	6.36704	4.04552	2.87103	4.17947	4.77487	5.17401	6.25349	4.55402	2.79035	6.33856	5.90008	5.27485	0.331796
ENSG00000166840	0	0	0	0	0	0	0	0	0	0	0	0	0	6.00236	6.85331	0	0.910295	0	0	0	0	0	2.37294	0	0	0	0	0	0	0	0.953279
ENSG00000060718	0	0	0	0	2.2539	0	0	4.39933	0	0	0	0	0	0	0	0	0	0	3.33973	0.64923	0	3.07999	0	0	0.173291	0	3.18716	0	0	0	0.900586
ENSG00000185946	5.12847	4.46459	5.25574	5.39179	4.54823	5.44327	3.60103	4.68852	5.62527	4.99095	4.84263	5.81638	4.00673	4.6652	2.99555	5.28606	5.07423	4.63482	6.24068	5.90669	4.63542	5.40844	5.09485	5.09234	4.79694	4.27378	4.33593	6.42388	5.83101	5.35941	0.230055
ENSG00000240038	4.16514	3.24763	3.6663	3.95403	4.12264	4.36599	2.26481	3.44513	4.54289	3.83762	3.63452	5.03474	3.17327	4.15713	2.85139	4.23955	3.42074	3.88777	5.26408	4.70586	9.58919	4.42132	4.3202	3.96212	4.21969	2.86584	2.28856	5.43124	4.52668	4.07591	0.589722
ENSG00000146216	0	0	0	0	4.00442	0	0	0	0	0	0	0	0	0	0.401683	0	0	0	0	0	0	4.09062	0	0	0	0	1.13216	0	0	0	0.953314
ENSG00000144820	0	0	0	1.03523	0	0	0	0	0.879649	0.529205	0	0.890106	0	0	2.29415	0	0	0	0	0	0	0	0	4.16364	0	0	0	0	0	0	0.953387
ENSG00000253626	0.313404	0.228448	0.166566	0	0	0.252986	0.147727	0.968378	0	0	0.450548	0	0	0	0.0777782	0.510575	0	0.171927	0.290214	0	0	0	0.169751	0	0.275825	0	3.4127	0.267754	0	0.316113	0.95344
ENSG00000166143	0	0	0	0	0	0	0	0	0	5.16658	0	0	0	1.52428	0	0	0	0	0	0	0	0	0.312114	5.55791	0	0	0	0.484842	0	0	0.953544
ENSG00000198890	2.93324	4.0128	2.76929	4.05871	3.14822	3.20834	3.0016	3.84648	3.87163	3.31656	3.24364	3.80142	1.40338	3.42117	2.50759	2.90667	3.13068	0.385765	3.61813	3.68869	3.04793	4.10459	3.7967	3.40911	3.6473	3.13952	3.87753	3.68722	3.69633	3.38419	0.210641
ENSG00000162631	0.980492	0	0	2.30871	1.81717	0	0	0.788782	1.76669	0.64679	0	0	0	2.15431	0	2.11617	0	0	2.71751	0	0	1.59887	1.98038	0	0	0	0	0	0	1.43547	0.776751
ENSG00000134215	1.4159	0.14425	0.242882	3.69803	1.03795	3.76454	2.82081	4.98817	3.20029	3.24695	3.87863	1.40817	0	4.55448	0	2.54704	3.0651	0	0.275804	0	2.00716	1.10448	2.67677	3.16992	3.77324	2.29796	2.37132	2.8499	1.85267	4.44528	0.57244
ENSG00000085491	4.15652	3.49248	3.95637	3.93579	0.764653	4.07924	2.18866	3.88406	4.15907	3.84007	3.36648	3.83953	2.06534	2.62569	0	4.25231	3.62536	1.77921	3.93471	3.76122	1.78541	2.70687	3.09297	4.23301	3.73228	3.13866	2.39792	3.71634	3.8997	3.98403	0.252807
ENSG00000138741	0	0	0	1.65469	1.22469	0	0	0	0.74711	0	0	0	0	0	0	0.900629	0	0	0	0	0	3.79957	0	0	0	0	0	0	0	0.59155	0.953546
ENSG00000163576	0	0	0	0	0.138489	0	0	0	0.33567	0	0	2.92231	0	0	0	1.04723	0	0	0.908444	0.092383	0	0	0	0	0	0	4.04617	0	0	0	0.9536
ENSG00000162636	3.81781	2.168	3.75513	4.61707	3.48164	3.38594	2.43066	2.43512	3.42397	3.49249	3.08698	3.35622	1.89204	1.78492	0.476965	3.55154	3.71099	0	4.17112	3.76176	1.40287	3.15764	3.3715	3.48206	3.20081	2.56364	3.3115	3.24976	3.42382	3.47084	0.366536
ENSG00000162639	2.2904	1.55179	1.84685	2.90097	3.02232	2.58222	3.13434	2.15831	2.14155	2.10255	1.37948	2.03733	0	1.08728	0	2.49654	1.94322	0.567166	2.36589	2.70823	0	2.923	2.01222	3.03654	3.93527	1.31274	6.66223	1.90355	2.08242	1.69205	0.703867
ENSG00000134186	5.16725	4.6263	5.05504	5.30852	4.85287	5.32621	4.61301	5.17936	5.30819	5.04235	4.9307	5.45366	3.54008	4.41055	3.937	5.57331	5.18861	3.97437	5.55613	5.40923	4.3553	5.23389	5.30428	5.70865	6.11757	4.82102	4.814	5.68489	5.50186	5.19532	0.182276
ENSG00000204969	0	0	0	0	0	0	0	0	0	0	0	0	0	0	0	0	0	0	0	0.174154	0	0.969385	0	0	0	0	0.940401	0	0.189298	0	0.95362
ENSG00000116266	4.54705	4.04848	4.8152	4.70311	4.2979	4.66835	4.18688	4.52329	4.86119	4.54204	4.46515	4.73289	2.90805	3.8298	2.94441	4.65518	4.31601	3.13564	5.0747	4.61007	3.26871	4.07894	4.46923	4.49437	4.68453	3.91837	4.09496	4.99078	5.05904	4.72914	0.153483
ENSG00000144550	0	1.50594	0	0	4.54496	0	0	0.0468129	0	0	0	0	0	0	0	0	0	0	0	0	0	3.34033	0	0	0	0	1.20798	0	0	0	0.953711
ENSG00000121957	2.29919	1.50472	2.0199	2.5356	3.22204	2.43017	1.64352	4.13502	3.49447	3.5137	4.06808	2.36317	0.667366	0.79128	0.360601	3.3024	3.15784	2.04511	3.52049	2.15151	0.656728	1.77309	2.71697	2.71501	1.56094	2.03396	3.21008	2.2012	2.99816	4.01513	0.424826
ENSG00000121940	4.552	4.42323	4.85675	4.79257	3.85988	4.59026	3.25919	4.43662	5.01622	4.37276	4.3561	4.83246	3.58721	3.3069	3.34722	4.61587	4.60559	4.26776	5.07737	5.16243	4.1304	4.81898	4.77345	4.07603	4.09386	4.33679	3.91137	4.88374	5.19667	4.68614	0.157092
ENSG00000085433	3.70825	2.67562	4.25192	3.81343	4.99541	3.49873	2.36949	4.94992	4.24059	3.54006	4.01961	4.08613	2.35384	2.37567	0.961235	3.63847	3.26223	3.37108	4.3294	3.68923	1.52166	3.38595	3.21589	2.90554	2.92363	2.99339	4.9374	3.3978	4.03125	4.11535	0.319632
ENSG00000197780	5.02853	4.55305	5.30842	4.5571	5.19003	4.80755	3.43969	5.24104	4.62739	4.8124	5.00058	4.74923	4.32597	4.32652	4.34571	4.95145	4.55431	5.15447	4.98964	3.79718	3.24588	5.18932	4.89569	4.30278	4.19886	4.63814	4.76222	4.81672	4.62208	4.81098	0.12998
ENSG00000215717	5.35395	5.29801	5.44883	5.4655	4.69777	5.35677	5.30199	5.49411	5.39147	5.11475	5.01472	5.22568	4.12262	4.39766	3.70981	5.55888	4.95174	4.32559	5.32404	5.35199	3.7862	5.13513	5.19683	4.74383	5.052	4.94604	4.89114	5.5141	5.36074	5.24629	0.0991777
ENSG00000179902	0	0	0	0	3.133	0	0	0	3.19824	0	0	7.03817	0	0	0	4.39179	0	0	0	0	0	3.84396	0	0	0	0	8.44147	0	0	0	0.911745
ENSG00000116299	0	0.702705	0	0.797864	1.69948	5.10218	3.05139	2.52905	3.46075	3.16978	0.23877	3.58831	0	0	0	2.24215	7.01952	0	0	0	6.01323	6.66975	5.50164	4.61165	0.68748	6.16421	5.2486	3.73373	1.4015	0	0.672764
ENSG00000031698	6.45937	6.22305	6.88933	6.64359	6.09376	6.53384	5.72945	7.07371	6.75203	6.37594	6.51574	6.55766	5.42834	5.61538	5.4905	7.08991	6.2586	5.58526	6.84773	6.57839	5.89526	6.69744	6.36535	6.07962	6.18701	6.44361	6.01496	6.86476	6.76139	6.61044	0.107175
ENSG00000143126	1.1618	1.47047	1.54154	2.96376	4.86849	3.18233	0	4.98934	4.02297	2.52225	4.11558	4.13004	2.18451	3.32718	0.283125	1.56208	3.26981	2.37334	3.96424	1.13025	1.25734	3.38027	3.32104	1.53544	0	2.04904	4.76814	4.91596	2.48947	4.81177	0.47058
ENSG00000134222	1.6926	1.4049	2.50599	2.53524	5.16083	1.98711	2.52785	3.29614	3.1084	2.32595	3.91438	2.75061	0.848712	1.6759	1.56178	3.41326	1.80274	0	4.99137	2.73965	0	3.03265	3.40248	2.45368	2.77152	2.18131	4.90001	2.30396	2.957	3.56187	0.5146
ENSG00000102145	0	0	0	0	0	0	4.54137	0	0	0	0	0	0	0	0	2.15293	0	0	0	0	0	0	0	0	1.94419	0	1.99367	0	0	0	0.953752
ENSG00000134243	5.73187	3.92072	7.58297	5.2545	5.97029	5.43165	4.98739	4.89479	5.13553	5.13769	5.87859	5.14574	5.08818	4.74649	1.89367	6.22356	5.26169	6.03307	6.42439	3.68087	3.23689	4.43088	4.91263	5.03444	4.23501	4.71423	6.11678	5.7422	5.42862	5.10243	0.337013
ENSG00000143106	4.21006	4.70308	4.44182	4.44113	3.70982	4.23955	4.52799	4.63429	4.42639	4.34147	4.42376	4.56673	3.40945	3.93963	4.29806	4.55975	4.17002	4.40608	4.4908	4.16146	3.11279	4.24304	4.17394	4.50874	4.73748	4.09804	4.64351	4.30874	4.54355	4.3262	0.0970031
ENSG00000143028	2.16945	4.07131	3.13424	2.72777	0	1.43882	0	0.776617	2.968	2.97466	2.81136	1.63575	3.31548	3.28583	2.71473	1.52361	2.81968	7.23697	2.66009	2.65004	1.8253	1.27166	2.80609	1.52238	1.047	2.21777	4.45929	4.23289	3.75059	2.42821	0.670092
ENSG00000162650	2.49821	3.59879	2.40096	2.49283	3.54656	2.53841	2.01061	2.69519	3.442	2.43912	2.45513	3.02057	1.34219	3.16726	2.041	2.65268	2.02606	4.13614	3.51007	3.91096	1.389	4.26706	3.14015	2.68347	3.67972	2.0461	5.01268	4.40681	3.88546	3.25701	0.41748
ENSG00000174151	2.34515	3.32348	3.01135	3.04608	3.16387	2.33215	3.21692	3.89866	2.43099	3.07532	3.02954	3.16004	1.26168	2.76559	1.05667	2.98731	2.715	2.00848	2.97839	3.16079	2.93396	3.84585	3.09659	3.76794	3.91721	3.12248	2.61319	3.6594	3.23776	2.64573	0.261522
ENSG00000181754	2.32613	4.08668	3.14418	3.13655	4.45078	2.46942	0.555205	1.69624	2.9913	3.3055	3.01438	2.85091	2.53724	2.19372	1.16218	2.75338	2.73276	3.35775	3.91251	3.72094	2.07556	3.95603	3.28686	2.73315	2.29071	2.76134	2.59901	3.38774	3.51568	2.64874	0.370882
ENSG00000166246	0	0	0	0	0.111571	0	0	0	0.883514	0	0	3.76566	0	0	0	1.39134	0	0	0	0.401019	0	1.95171	0.0415031	0	0	0	6.8902	0.641147	0.0525049	0	0.953758
ENSG00000065135	5.87274	4.9779	5.81307	5.62264	4.24434	5.70357	5.97687	6.49591	6.01606	5.3947	5.90771	5.64505	3.49196	4.64784	4.34699	5.60314	5.46704	3.27333	5.79055	5.53662	4.07577	4.90354	5.27976	5.12829	5.46898	4.87132	5.21828	5.33025	5.86066	6.16016	0.195094
ENSG00000123388	0.61686	0	1.74331	0	0	0	0	2.72594	0	0	0	0	0	0.226837	0	0	0	0	0	0	0	0	0	0	0	0	1.03473	0	0.0287726	0	0.953822
ENSG00000116337	4.16468	4.85414	4.9188	4.2321	5.47394	4.22166	6.02075	4.41496	5.17864	3.9422	3.94361	5.10882	2.80598	4.2575	4.27131	5.18055	4.03073	1.52369	4.6938	5.4363	3.23919	7.07689	5.1437	4.52937	5.87792	4.04021	4.17729	4.84101	5.18491	5.01678	0.363033
ENSG00000168765	3.49689	3.81922	3.91346	4.56249	3.53357	3.712	2.5081	3.35216	3.97791	4.37098	4.05398	4.01869	2.90958	3.82492	3.23998	3.23618	3.42882	3.74475	4.13435	5.05695	2.56146	3.6496	4.13616	5.0534	4.2166	3.61266	3.89867	4.4888	4.17653	4.1445	0.251448
ENSG00000213366	5.39498	5.1549	5.73095	6.15923	4.37577	5.9124	3.10933	5.39805	6.49139	5.78364	5.57187	6.146	3.9131	4.73169	3.25002	5.0866	4.93811	4.92043	6.49248	7.42276	3.81281	6.09332	6.70025	5.40547	5.10351	5.39147	5.24735	6.36522	6.59066	6.86436	0.274666
ENSG00000134184	4.89544	6.82955	4.92435	7.57281	4.63383	5.69716	4.15009	5.41301	5.93308	4.63451	5.90046	5.61608	3.31645	4.15551	6.91441	4.71782	5.02401	4.71186	5.48566	7.27507	3.66656	4.57019	5.17992	5.09335	5.69209	5.14474	5.84899	4.66804	5.98386	6.93443	0.303267
ENSG00000134201	3.37947	1.12506	3.06986	3.95907	3.90358	3.3531	0	2.4464	4.81154	2.79433	3.06554	4.33985	1.53012	1.49207	0	3.45775	1.86777	0	3.83516	6.67683	0	2.62939	4.25102	2.52741	2.20854	2.58386	3.47549	2.67638	4.74456	5.22942	0.593258
ENSG00000134202	4.4327	4.11813	4.84137	5.74673	5.04658	5.15694	0.20144	4.60734	5.33468	4.84846	4.80886	5.13139	4.20558	5.12745	1.68619	4.24925	3.51415	4.02272	5.51358	6.69545	3.29127	4.76496	5.1557	4.04426	3.42842	5.17102	8.04786	4.99826	5.18196	5.37993	0.439968
ENSG00000198758	0	0	0	0.748469	0	0	0	0	0	5.83384	0	0	0	0	0	0	0	0	0	0	0	0	0	7.26478	0	4.7695	2.60188	0	0	0	0.933768
ENSG00000184371	6.53598	5.45832	5.65117	5.67029	3.29096	6.11928	3.26878	6.22631	5.27755	5.15751	4.82025	5.74081	4.02224	4.28351	3.29823	6.22014	4.53111	2.90947	6.03153	5.20453	3.29535	3.84362	5.12152	5.02751	6.10557	4.59139	2.80311	5.30732	5.38094	5.60684	0.259984
ENSG00000168710	6.40042	6.31502	6.24787	6.6788	7.48399	6.29644	4.99779	6.13022	6.60466	6.27206	6.27403	6.72053	4.65081	6.1275	4.84948	6.35177	5.82518	6.09342	6.25155	6.73988	5.06946	6.52045	6.10533	6.12618	5.5415	6.21273	5.54756	6.71773	6.6059	6.25987	0.186612
ENSG00000143093	4.54598	4.31106	4.70405	4.90229	4.41759	4.62397	3.72051	4.73472	5.16752	4.55287	4.52405	5.0729	3.08033	3.80661	2.78186	4.61862	4.40244	3.3178	5.00331	5.16865	3.09724	4.89003	4.63082	4.92876	5.27806	4.13412	5.40957	4.88851	5.37409	4.83289	0.174441
ENSG00000149506	1.16293	0	0	0.177158	0	0.764606	0	0	0	0	0	0	0	0	0	0	0	0	0	0	0	4.37643	0.021351	0.198445	0	0	3.53434	0	0	0	0.953837
ENSG00000140795	0	0	0	0	0	0	0	0	0	0	0	0	5.04951	0	0	0	1.20456	2.78333	0	0	0	0	0	0	0	0	2.76203	0	0	0	0.953905
ENSG00000197106	0	1.33174	1.68578	0	5.54137	0	0	1.91388	0	0	0	0	0	0.588709	0	0	0.0360446	0	0	0	0	5.77619	0	0	0	0	2.24933	0	0	0	0.920322
ENSG00000116396	2.73932	2.65505	3.56134	2.77593	4.21128	3.06484	0.753643	2.05118	3.53508	2.22164	2.78167	3.22419	2.00839	3.70432	0	2.96037	2.89273	2.39484	3.06335	3.32749	2.34551	3.90089	3.0874	2.14608	2.92883	2.35194	3.24968	3.07354	3.50056	3.13868	0.349542
ENSG00000162775	2.33334	1.75223	1.94047	2.05844	1.00717	2.25037	3.12716	2.35997	1.84336	1.89658	1.80505	2.41406	1.15467	1.24658	1.46922	2.85225	1.85284	2.27758	2.2684	2.34139	0.740137	1.5535	1.75729	2.66886	2.90698	1.8926	3.59419	2.23275	2.08845	1.89651	0.44366
ENSG00000168679	2.39764	1.88616	3.95097	2.52087	1.46504	2.78974	0	1.88616	2.56349	2.28794	2.43986	2.53524	1.41102	4.91981	1.00242	3.59561	1.79616	0.128817	3.87945	4.6547	0	2.95239	2.79709	2.88547	1.9902	1.91064	2.78999	3.64092	2.45602	2.78125	0.527629
ENSG00000134248	6.54159	6.24821	6.56228	6.27	5.97065	6.58841	6.67192	6.35284	6.56233	6.10071	6.16818	6.44633	6.20495	7.29212	5.53512	6.67419	6.03133	6.22765	6.70811	6.77571	4.79152	6.83256	6.43603	6.11602	6.60167	6.12228	6.60209	6.59606	6.38412	6.46225	0.131868
ENSG00000143125	2.22808	3.7351	0.109512	3.5703	0	3.10271	0	1.22102	4.77061	0	0	3.13384	0.310149	0	0	0	0	0.00912353	1.2154	8.55084	0	0.5157	4.49006	0	1.00935	0	6.99149	0	0	5.48464	0.831043
ENSG00000050030	0	0	0.30148	0	1.17183	0	0	0	0	0.42368	0.203263	0	0	0	0	0	0	0	0	0	0	1.91806	0.102411	0	0	0.0511452	0	0	0.308782	0	0.95393
ENSG00000177272	0	0	0	0	0	0	2.3792	0	0	0	0	0	0	0	0	2.33728	0.585467	0	0	0	0	0	0	1.78504	2.19774	0	0	0.439607	0	0	0.893544
ENSG00000143119	5.59618	4.56409	4.9544	4.87356	3.54438	4.54393	9.74146	2.43513	4.15161	4.57379	3.98002	5.59736	2.92273	4.34886	3.32887	7.22141	4.70229	1.10902	4.87528	3.38784	2.39085	3.60006	4.38146	7.20438	8.72198	4.35325	2.04343	4.53686	4.03014	4.12631	0.553634
ENSG00000121931	3.1336	2.94463	2.6896	3.34491	3.08952	3.30019	3.58653	3.5835	3.01166	2.79897	2.7407	3.53937	2.59743	2.30541	2.96195	2.9725	3.05051	3.10848	3.67472	4.13001	1.51826	3.63755	3.20354	3.0985	3.90082	2.79982	5.36472	3.34808	3.40499	3.06485	0.418033
ENSG00000156171	5.46547	4.75258	4.8265	5.22756	3.90893	5.28248	5.29436	4.82189	4.91478	4.85946	4.43321	5.02914	3.61157	4.40345	3.26411	5.356	4.85912	3.47571	4.96144	5.04247	3.67694	4.4233	4.7706	5.53801	6.18162	4.59224	4.04131	4.8481	4.94363	4.86979	0.244177
ENSG00000134255	3.36239	2.94376	2.62419	3.34627	2.24198	3.3707	3.41973	3.26213	3.27216	2.65119	2.62657	3.38778	1.07419	2.20856	2.2842	3.42297	3.17417	1.20823	3.4546	3.49691	1.89688	2.68278	2.84049	3.73326	4.50553	2.71457	3.05885	3.28152	3.19525	3.19125	0.361494
ENSG00000162777	2.93606	3.50914	1.09369	4.64209	0	3.28593	5.10487	3.16236	2.77068	2.60643	3.3655	2.97914	0	3.38734	2.28239	4.13899	4.02659	0	1.46797	1.68717	2.1159	3.58291	3.30807	4.628	5.59364	3.37635	3.2031	3.83229	0.830656	3.7895	0.499967
ENSG00000064886	3.69616	1.10214	3.69054	3.34248	3.10861	3.57174	5.53272	2.80922	0.127033	0.675085	1.79844	1.47122	2.60942	1.48597	0	5.96157	6.75413	0	3.41697	0.993812	0	2.38077	2.81592	2.89086	4.30474	2.32958	1.56037	3.47965	0	2.19634	0.656142
ENSG00000173838	0	0	0	0	0	0	0	0.06435	0.0191921	0	0	3.42116	0	0	0	0.986073	0	0	1.73166	0	0	2.83339	0	0	0	0	6.78969	0	0	0	0.954008
ENSG00000173947	0	0.65921	0	3.08689	1.8859	1.19639	0	0	2.16843	1.78581	1.19982	5.64678	1.48256	1.34494	0	3.52195	1.20423	0	0	0.834618	1.35651	3.49576	2.70037	0.0772837	0	1.6054	4.42414	3.13339	2.07269	0	0.760399
ENSG00000085465	2.57622	0.94681	2.31296	3.14688	2.87866	2.73247	1.02429	3.20098	2.77595	2.34551	2.29592	8.87894	0.554182	2.35539	2.12493	2.90518	2.58457	1.03343	3.14703	3.76298	0	2.11745	3.30511	3.03617	2.89511	1.89534	4.26527	2.37043	3.26174	2.79772	0.725625
ENSG00000116455	4.62174	4.91689	4.78798	5.78793	3.68204	4.65853	4.17597	4.48298	4.85807	4.57348	4.88086	6.2932	4.19546	4.20831	3.91367	4.83219	4.83239	4.90949	4.72737	4.60536	3.57948	4.6347	5.02042	4.66969	5.27013	4.77825	4.89977	4.85092	5.03704	4.86138	0.258902
ENSG00000116459	6.13149	6.58051	6.20379	6.53006	5.8701	6.14533	6.16946	6.36061	6.28792	6.61857	6.45211	6.35302	6.87497	6.23015	5.61695	6.14	6.30759	6.7944	6.23477	6.08603	5.07952	6.20338	6.06049	6.38372	6.19564	6.36818	6.53251	6.38822	6.17764	6.38718	0.0927145
ENSG00000143110	4.79693	3.60758	4.17684	3.80171	3.012	4.09002	7.39974	2.2623	3.73494	3.63557	3.20916	4.5232	2.65149	3.17217	2.69038	5.74057	3.26313	2.508	4.75466	3.56725	1.7391	3.34368	3.5635	3.91582	6.60676	2.98562	3.3749	3.47036	3.82455	3.5725	0.507929
ENSG00000121933	2.43607	3.22559	2.02188	2.34759	2.28148	1.73226	2.39234	0	1.23759	1.91893	1.20445	2.51519	0.5325	0.858909	0.488824	2.57208	1.79797	0	2.76439	0.983263	0	1.63559	1.54388	2.51704	3.13258	1.02234	4.82878	0.981939	1.08679	1.05839	0.66944
ENSG00000116473	5.30155	4.44254	6.44022	6.12889	4.42704	5.02523	5.56545	4.41742	5.20598	6.25481	6.09153	5.45234	4.19464	4.16321	3.53722	5.52359	4.57358	4.63729	5.62352	4.80989	2.808	4.43589	5.30132	5.19097	5.23081	5.24064	3.47076	5.13299	5.42892	5.11844	0.23576
ENSG00000197852	3.01543	0.516189	2.64596	2.27761	2.93842	2.698	5.10372	2.46478	2.26917	2.16002	2.95583	3.61143	3.10514	0.988643	0	3.17316	1.65598	2.43252	3.30837	1.94798	0	0.24186	2.5188	1.85401	3.12197	2.34014	2.55333	2.35826	2.89495	2.58098	0.563341
ENSG00000064703	2.95728	2.50554	2.90288	3.12864	1.93565	3.16172	2.42816	3.11165	3.20842	2.79646	2.83401	3.62238	1.34545	2.00936	1.38494	3.04725	2.57672	2.56869	3.17384	3.47889	1.57996	2.46903	3.07511	3.08065	3.47621	2.50986	6.60955	3.3147	3.7079	2.98518	0.580667
ENSG00000171385	2.48776	1.06707	3.31033	4.04916	4.52146	1.83224	0	2.47583	2.45032	3.0421	3.65176	3.71063	2.81139	0.860224	2.61665	1.91633	1.49019	0.870447	1.91813	0.0211993	1.84444	2.82721	3.79574	1.84139	2.53812	2.45315	1.8268	1.48059	3.51045	2.76328	0.500749
ENSG00000143079	4.32817	2.12643	4.14317	3.81207	2.32426	4.17595	0.739943	4.53757	4.22384	3.61547	3.78688	3.5141	2.02139	2.67437	0.247425	4.42499	3.35501	1.04337	4.39848	3.33717	0.950689	2.62192	3.44264	3.14746	2.86743	2.5228	2.66887	3.52699	4.15986	4.34722	0.327087
ENSG00000134245	2.04269	0.651686	1.91043	2.19838	1.22859	1.59222	0	2.82946	2.91842	2.06383	2.03954	2.83382	0.663745	0.71636	0	2.85038	1.12858	0	2.96049	3.96428	0	1.45324	2.92467	2.24081	0.817552	1.58257	2.61178	1.40078	2.63654	3.58123	0.566145
ENSG00000007341	2.31535	2.25837	2.63379	2.48611	1.50641	2.51646	0.75296	2.70765	2.96024	2.23282	2.21201	2.81821	1.06747	1.77933	0.920187	2.48053	2.08835	1.24029	2.97877	3.16357	1.38085	2.63625	2.80864	1.97081	2.11882	1.83102	4.55214	2.8948	3.20043	2.91594	0.508556
ENSG00000116489	6.11652	5.66007	5.7573	5.97755	4.94959	5.95465	7.36016	6.79822	6.08157	5.7899	6.28246	5.99506	4.19489	5.11354	4.99955	6.72044	5.91996	4.32371	6.0368	5.71655	4.61485	5.30895	5.8956	6.29388	7.06327	5.52868	6.43082	6.13966	5.97467	6.58211	0.211876
ENSG00000155363	4.68564	4.92998	4.22598	4.98575	2.90967	4.98378	4.15424	5.09065	5.34205	4.64236	4.60853	5.38785	3.04396	4.7964	4.42308	5.3414	4.73878	2.0739	5.30647	5.62468	3.51921	5.57439	5.78294	5.0327	5.59	4.30126	6.20583	5.42475	5.56995	5.37342	0.236181
ENSG00000155366	7.28725	6.69574	7.92065	6.82231	5.55263	7.27286	5.72867	7.09593	7.31619	7.19058	6.86479	7.30024	6.33147	7.07064	5.48142	7.6828	6.44611	4.58939	8.00485	7.15291	5.08045	6.42562	7.44191	7.12427	7.35712	6.33192	6.47166	7.03858	7.69452	7.10679	0.15622
ENSG00000155367	0.659913	0.614439	2.65593	0.786612	2.99204	1.94037	0	3.50919	1.99069	0.751517	1.83595	2.27279	2.14884	1.34739	0	1.49972	1.86395	3.98203	1.78826	1.99393	0	2.08311	2.38644	0.968394	1.15284	0.505101	6.82122	2.53095	2.0772	2.73999	0.751902
ENSG00000159184	0	0	0	2.63758	0	0	0	0.219684	1.26503	1.89529	0	0	0	0	0	0	0	0	0	0	0	0	7.00542	0	0	0	0	0	0	3.31941	0.954041
ENSG00000155380	4.0373	3.40838	3.61874	3.92198	3.89548	3.03316	3.2799	4.53106	3.36695	4.96677	3.9526	4.43718	4.53166	2.28555	3.96449	2.81307	1.95834	4.26778	3.13003	3.48995	0.00667793	2.82574	3.14872	3.44217	2.6936	3.92636	5.04645	2.29485	5.11538	3.32201	0.328617
ENSG00000198799	2.72548	1.98697	2.55908	2.88022	2.09001	2.91565	1.37687	3.1613	3.27549	2.62097	2.37831	3.03826	1.32571	1.88291	1.08959	2.88509	2.42576	1.62644	3.48806	3.61063	1.27907	2.90339	2.94524	2.81612	3.07136	2.0572	2.77202	3.41873	3.50519	3.08573	0.297225
ENSG00000081026	2.19737	1.67497	2.45339	2.42277	2.51232	2.79661	0	1.82228	2.46003	2.88877	2.76503	2.2074	0.78426	1.89702	1.09065	3.53849	2.52258	0.166984	2.53803	3.00257	1.99681	3.06809	2.28967	2.83476	1.15263	2.63241	2.79387	3.76549	2.82494	2.91915	0.411591
ENSG00000116793	2.29918	2.56658	2.08813	2.16022	3.42826	1.96409	3.39639	1.69074	2.3562	2.01557	1.45505	2.77107	0.960997	1.91274	1.02711	3.08605	1.83245	1.08096	2.28832	1.90449	1.4333	3.70737	2.20298	1.84653	3.05428	2.05775	4.53256	2.41689	2.53288	1.80296	0.518127
ENSG00000081019	3.33834	2.65838	3.57118	3.70745	2.8271	3.44013	3.62899	3.30846	3.84357	3.3971	3.1331	3.78766	1.66314	2.11287	1.45768	3.64861	3.12278	2.67073	3.68413	4.17289	2.3097	3.37947	3.40478	3.34553	3.43001	2.73259	3.58839	3.55629	4.11084	3.58973	0.236047
ENSG00000134242	1.44026	0.0115936	0.99055	0.854155	0	0.920315	4.71338	1.31202	0.681772	1.30262	0.204665	1.16377	0	0.0315251	0	3.37755	0.468241	0	1.02192	0	0	0	0.635842	3.39442	3.99568	1.39281	0.170091	0.843896	0.157967	0.930231	0.814893
ENSG00000188761	0	0	0	0.217422	0	0	0.200126	0	0.678187	3.72212	0.608621	0.342262	0	0.334522	0	0.210978	0	0	0.0367219	0	2.93095	0	0	4.85959	0.375084	3.31	0.31579	0	0	0.263128	0.903881
ENSG00000134262	3.12931	2.76135	3.06082	3.02024	3.3866	3.22409	3.37312	3.00067	3.59795	3.30025	3.07331	3.79003	2.04359	2.68844	1.87612	3.53641	2.719	1.77783	3.8271	4.11518	2.64685	4.10562	3.41477	3.73409	4.48121	2.99285	3.8549	3.91059	4.01516	3.46929	0.28094
ENSG00000118655	2.42338	1.23028	2.6836	2.10632	1.77703	2.20001	2.36433	2.70592	2.23893	1.94483	2.14121	2.23117	0.154588	1.04075	0.0875203	2.4819	1.37605	0	2.40017	2.06077	0	0.84054	1.40513	1.75309	2.45891	1.1995	2.31647	1.85654	2.34668	2.05812	0.373304
ENSG00000163349	4.55326	4.40484	5.08695	4.72738	4.44257	4.4384	4.52507	4.70552	4.97869	4.51301	4.67261	5.23567	3.32706	3.40807	2.86933	5.15251	4.20841	4.04465	4.83982	4.84691	3.28779	4.81432	4.35774	4.36241	4.58918	4.15029	5.57066	5.09093	4.86548	4.77659	0.199776
ENSG00000116774	6.62537	4.49722	6.03907	6.66108	2.25916	6.59036	0	7.43636	7.75112	6.33097	5.57978	7.53543	4.73293	4.75324	3.43316	6.51356	4.46343	2.76309	6.50573	7.78904	3.69763	4.81165	6.03939	5.42721	3.22959	5.90525	3.42862	5.26852	7.82733	7.51966	0.323381
ENSG00000132915	0	0.531421	0	0	0	0	0	0	0	0.146694	0	0	0	0	0	0	0.232668	0	0	0	0	1.91594	0	0	0	0	2.12157	0	0	0	0.954056
ENSG00000197323	3.88259	3.30595	4.23254	4.42462	3.4483	4.09163	3.35605	4.18914	4.43775	3.80411	3.81492	4.29509	2.15187	2.95175	2.33118	4.12279	3.89764	2.77117	4.44248	4.49813	2.69175	3.78156	4.09299	3.85291	3.85071	3.48234	4.69024	4.36494	4.59369	4.25719	0.195558
ENSG00000116752	5.57439	5.47663	5.94412	5.67712	5.78304	5.65386	4.76161	5.70944	5.70195	5.41629	5.55221	5.7412	4.72966	4.97896	4.69669	5.4552	5.25846	5.24368	5.47118	5.89773	4.0349	6.12199	5.56735	5.07828	5.15594	5.12551	5.72341	5.73686	5.72919	5.70339	0.118056
ENSG00000175984	0.807051	0	1.0173	2.40223	0	0.959091	0	4.07812	3.10518	0.423461	3.55458	1.23161	0	0	1.23257	1.53021	2.5138	3.91492	1.20726	1.2155	0	0.926177	1.69095	0	0	0.200797	3.24261	1.12795	1.57318	4.15125	0.684727
ENSG00000186487	0	0	0	0	4.00729	0	0	0	0	0	0	0	0	0	0	0	0	0	0	0	0	3.48249	0	0	0	0	1.8546	0	0	0	0.954074
ENSG00000213281	4.44228	3.52548	3.69323	3.88951	3.51779	4.27028	4.66558	4.97994	3.94897	3.94234	4.06566	4.0888	2.34466	3.79914	3.27492	4.61389	4.07283	2.52203	4.15313	3.80572	2.91163	3.23982	3.78537	4.33967	4.43342	3.67324	3.65861	4.26409	3.88097	4.18181	0.231366
ENSG00000009307	8.15737	7.26175	8.6928	8.65854	6.94881	7.99453	7.29734	7.95952	8.08524	8.44587	8.30002	7.95553	7.38835	6.84457	5.99082	7.99156	7.67186	9.66342	8.15772	8.17443	6.56892	7.22354	7.94348	7.61667	7.12848	7.613	7.79416	7.94006	8.32301	7.88017	0.200653
ENSG00000052723	3.64769	3.24792	3.61987	3.59661	3.05095	3.57088	3.15221	4.00073	3.81869	3.48693	3.50148	3.82113	2.35038	3.07116	2.89776	3.51184	3.57461	2.60831	3.68508	3.8016	2.44637	3.40102	3.46484	3.64816	3.74526	3.11306	3.26141	3.79538	3.93483	3.66213	0.151123
ENSG00000146221	0	0	0	0	1.5784	0	0	0	1.00724	0	0	3.94703	0	0	0	1.44192	0	0	0.154274	0	0	0	0	0	0	0	6.10638	0	0	0	0.954096
ENSG00000173557	0	0	0	0	0	0	0	0	0	0	0	2.6037	0	0.130923	0	0	1.31439	0	0	0	0	0.953317	0	0	0	1.17753	5.72628	1.4404	0	0	0.954112
ENSG00000134198	2.91074	0	5.68487	5.15211	0.40643	2.68362	3.92303	0.859113	3.69048	5.68322	4.76729	5.19776	1.51928	2.02887	0	2.64833	1.75857	0	1.90036	1.9407	0.0734029	1.68179	4.16931	3.78642	1.91858	3.90671	0.603237	2.19155	6.3526	3.79725	0.593525
ENSG00000134259	3.84421	1.68669	4.70039	2.71667	0.0430904	2.85195	0	2.06854	3.66435	2.73548	1.94139	4.94828	3.69474	2.41047	1.40589	1.66608	0.999888	0	4.19042	5.24662	0	2.38538	2.33399	1.76527	2.63192	1.50955	1.63894	2.82653	4.57821	3.37813	0.549027
ENSG00000173218	1.98267	2.37822	2.41423	3.15229	0	1.81	0.00832562	3.1564	2.87619	2.64239	2.78148	3.28492	0.796936	1.42409	0.569278	1.93861	2.69088	0	2.00784	1.95968	1.18597	0	2.20398	1.86033	1.14917	2.04164	2.2796	2.80057	2.74681	3.03041	0.434321
ENSG00000118729	4.47503	0	7.77543	6.51758	1.19923	3.96674	0	2.26299	4.45729	6.2271	6.00638	5.13437	8.81787	0.817047	0	3.45893	3.82327	7.11602	4.17334	3.55189	0	1.01788	4.264	4.08605	0.470156	4.57113	1.7922	3.29414	5.20516	3.90058	0.61065
ENSG00000182533	0	0	1.19911	0	0	0	0	0	0	0	0	0	3.57841	0	0	0.44221	1.58215	5.62888	0	0	0	0	0.674935	0	0	0	0	0	0	0	0.954197
ENSG00000163393	2.11568	1.90796	2.54032	1.85021	2.92283	1.67163	2.87743	3.31725	2.429	0.952546	2.06331	1.41189	1.56142	1.79697	0.0793485	3.30874	2.78604	0	2.18079	1.09333	1.05332	2.36597	1.96656	1.57385	2.6411	1.67227	1.02775	2.31804	1.04203	3.17179	0.4347
ENSG00000173212	0	0	0	1.50614	0	0	0.532966	1.37792	1.2927	0	1.84971	0	0	0.000826908	0.569734	0	0.498798	0	0	0	0	0	0	0	0	0	0	0	0	2.45134	0.892687
ENSG00000163399	7.22432	7.02794	7.38082	7.12107	7.71062	7.50344	6.78353	8.20083	7.18032	8.11414	7.36902	7.2625	6.72737	8.98338	5.80834	8.43561	8.82469	6.22622	7.79481	7.28966	7.59136	7.60357	7.51777	9.60095	6.35024	7.30995	7.0843	9.39496	7.01438	7.76879	0.222046
ENSG00000116815	4.44354	3.25301	4.98788	4.26685	1.71155	4.28581	5.49281	4.08524	4.21441	3.91653	4.23529	4.21922	3.89194	3.6851	1.9431	5.19544	4.43745	2.151	4.72313	2.91231	1.76214	3.12582	3.68077	4.49074	4.70041	3.44165	2.99389	4.28515	4.22002	4.64536	0.310041
ENSG00000143061	1.06791	0.503074	1.35869	4.24463	1.49201	2.75365	0	4.42965	3.42136	3.06165	4.11206	1.83725	2.67062	3.76745	0	3.32043	4.009	0	0.917033	0.0222127	0.981841	2.33716	3.23537	3.30953	0	3.33113	3.0564	3.67077	1.90778	4.45477	0.498262
ENSG00000116824	2.1521	0.371127	1.47415	2.82355	0	1.70264	5.47313	0.216632	2.06321	2.26188	1.77031	2.93611	0	1.96036	0.908474	4.1663	2.07807	0	1.03912	0.387404	0	0.572209	2.54694	5.25064	5.9085	2.92051	1.52851	3.02422	1.44503	2.52752	0.687183
ENSG00000134247	4.19323	5.07384	4.29263	5.09481	2.27207	4.21216	0	5.13979	5.32294	6.11395	5.42817	6.06815	4.97363	2.6898	2.64548	3.75562	5.08161	0.963176	3.39695	5.14494	3.49541	2.8707	4.95362	4.79126	2.14335	4.23976	3.38477	4.01261	6.23571	5.23322	0.353072
ENSG00000134256	0	0.0872241	0	0.118843	0	0	1.58534	0.0411915	0.231019	0.75915	0.176914	0.45583	0	0	0	2.28137	0.443391	0	0	0	0	0	0.547847	1.55921	1.83526	0.0503908	0.0457787	0	0.672722	0.629189	0.860348
ENSG00000116830	1.88195	2.16266	2.12552	2.52233	0.382911	2.06912	2.94298	2.56571	2.38621	1.93358	2.27985	2.26771	0.735385	1.09455	0	2.08306	2.31173	1.34005	2.31663	2.1703	0.820903	1.78765	2.00976	2.3389	2.49252	1.70516	2.21666	2.31797	2.37655	2.60118	0.352093
ENSG00000134253	1.87931	2.89284	2.41935	3.53176	1.73986	3.13524	0	2.33456	3.09088	2.66677	2.26185	4.26675	2.79022	2.28496	0	1.84991	2.48263	3.40675	3.81462	3.90488	2.72387	3.93573	3.98756	2.05354	2.19291	2.23181	3.78766	4.34853	4.21117	3.21565	0.372811
ENSG00000134258	0	0	0	2.37758	0	5.34171	0	1.54007	1.35127	0	0	3.19567	0	3.40668	0	0	5.05785	0	0	0	3.5732	0	1.77339	0	0	0	1.24085	0	0	0	0.848192
ENSG00000198162	3.70109	3.26609	4.17844	4.2502	3.26244	3.57832	2.39318	3.70931	4.16842	3.66678	3.703	4.32964	2.39539	2.61357	2.91903	3.61775	3.64802	2.63275	4.08424	3.88219	3.55286	3.56155	3.75688	3.4407	3.34414	3.34264	3.43646	4.16873	4.44989	3.83992	0.206151
ENSG00000183508	1.94691	0.887199	2.88745	2.53016	0	2.26105	4.66726	0.672391	2.60926	3.47901	1.52304	2.9059	2.3512	2.15083	2.20005	3.87488	4.49746	3.32642	1.00659	3.07398	4.8762	2.56348	3.20988	4.07599	5.40689	4.44237	6.77078	3.85884	2.22097	2.37181	0.583008
ENSG00000196505	1.78515	1.19807	1.79809	1.93875	0.353531	1.80137	1.57464	1.60848	1.98106	1.52157	1.52091	1.50073	0.183575	1.13788	0.933589	2.19937	1.68815	0	1.93778	1.82829	0.878522	1.65175	1.8797	1.86161	2.01214	1.45194	2.4518	2.19894	2.04921	2.07043	0.373506
ENSG00000065183	3.1391	2.98021	2.82078	3.02166	1.74086	3.09164	2.58769	3.51966	3.11798	2.32151	2.74382	3.35858	1.50557	1.5605	1.96064	2.63107	2.62733	2.7982	3.1041	3.00063	1.91437	2.63639	2.40737	2.28235	2.74888	2.55187	3.83097	2.76293	3.0353	2.96998	0.307451
ENSG00000155761	0	0	0	0	0	0	0	0	1.77071	0	1.45394	4.30711	0	1.21852	0	1.99901	0	0	0	0	0	2.88071	0	0	0	0	4.73554	1.09023	0	1.88737	0.879069
ENSG00000092607	4.88887	0	4.78829	0	0	4.76449	1.2239	4.05987	0	0	0	0.0400608	0.686259	0	3.53177	0.344639	3.41709	6.56891	5.04986	0	0	1.40438	0	0	0	0	0.815253	2.08044	0	0	0.805273
ENSG00000116874	3.37005	3.38551	3.3108	3.20236	1.52147	3.37437	2.15179	3.30659	3.48684	2.60871	2.64693	3.14484	1.95779	2.64202	1.73571	3.10884	2.78569	2.00043	3.58079	3.60229	2.40926	2.61378	3.2028	2.32713	2.1459	2.62292	3.25405	3.31962	3.43983	3.23204	0.216123
ENSG00000105143	0	0	0	0	4.09052	0	0	2.2102	0	0	0	0	0	0	0	0	0	0	0	0	0	0	0	0	0	0	4.74975	0	0	0	0.954257
ENSG00000158764	2.82461	0	0.254837	0	0	0	0	0	0	0	0	0	0	0	0	4.12308	0	0	0	1.60971	0	0	0	6.65142	0	0	0	0	0	0	0.954315
ENSG00000138472	0	0	0	2.7108	0	0	0	0	0	0	0	0	0.789964	0	0	0	0	0	0	0	4.31718	0	0	0	0	1.04514	1.17356	0	0	0	0.954317
ENSG00000143067	3.06977	2.06041	1.46706	1.96007	0.649542	2.83795	1.13375	2.62685	1.98517	1.33606	0.961354	1.93379	1.86306	2.54106	1.46588	3.37363	2.44228	0.873657	2.45923	2.30589	1.15518	2.5667	2.71432	1.24915	1.65135	1.45121	2.83958	2.89106	1.96619	1.34447	0.429632
ENSG00000092621	4.15861	0.723516	5.18045	4.66164	5.14638	4.18673	2.66434	5.87357	4.95546	3.80836	4.37544	5.16729	2.28522	3.97033	4.83328	3.85209	5.54989	0	4.67937	5.13976	4.50664	4.04606	5.22336	2.99795	2.10143	4.33533	5.50466	4.37207	4.57959	5.44821	0.304579
ENSG00000134240	0	0	0	6.78499	0	4.1004	0	3.92303	0	7.37384	1.6792	0	3.74214	5.91003	9.59646	0.121534	5.80233	2.099	0	0	1.85454	0	4.88839	5.29772	0.613017	6.39612	6.10489	0.0755332	0	2.13398	0.752421
ENSG00000164604	0	0	0	0	2.4838	0	0	0	0	0	0	0	0	0	0	0	0	0	0	0	0	0.326837	0	0	1.04696	0	1.91519	0	0	0	0.954339
ENSG00000146678	1.17061	0	0	0	0	0.106363	0	0	0	0	0	1.37681	0	0.199419	9.07094	0	0	0	0	6.80218	0	0	0	0	0.741853	0	0	0	1.60301	0	0.954382
ENSG00000134250	4.85233	3.93618	5.72549	4.73335	2.683	4.81709	4.19411	5.71923	5.24793	4.25332	4.69118	4.94231	2.8808	3.13798	3.02316	5.03799	4.44067	2.09951	5.30012	5.21396	2.91566	3.17689	4.58036	3.96835	4.8981	3.5828	4.94024	4.84652	5.1225	5.24789	0.250276
ENSG00000157851	0	0	0	0	5.47425	0	0	0	0	0	0	0	0	0	0	0	0	0	0	0	0	4.04484	0	0	0	0	3.18498	0	0	0	0.954459
ENSG00000198019	0.333185	0.473004	0.703592	0	0.749249	0	4.09061	0	0	0	0	0	0	0	0	1.55878	0	0	0.859034	0	0	0.157752	0	0	2.71874	0	0	1.44399	0	0	0.924155
ENSG00000171943	2.62294	2.24409	2.66741	2.10064	3.17477	2.11222	0.470911	3.49038	2.37267	1.54443	1.91746	1.81628	0.699301	1.39889	0	2.54497	1.21611	0	3.61942	2.59523	0	1.05027	1.32921	1.15884	1.93372	0.835162	1.02021	1.90759	2.33051	2.2294	0.535231
ENSG00000109132	0	1.71046	0	0	0	0	0	0	0	1.82491	0	0	0	0	0	0	0	0	0	0	0	0	0	0.699035	0	0	0	0	0	0	0.954471
ENSG00000196369	3.58959	2.90765	3.31455	2.94943	3.83465	3.2028	1.9328	4.18089	3.35277	2.40323	2.53929	3.04364	1.4019	2.22998	0.113704	3.57506	2.25483	0.523422	4.50321	3.41553	0.29474	2.12107	2.28082	2.09197	2.78123	1.72265	2.09022	2.80187	3.30602	3.28286	0.436883
ENSG00000178104	4.34989	1.84592	5.53144	3.57395	4.85784	3.97716	1.21471	4.72895	4.27012	3.612	4.41722	3.8755	6.42703	3.429	2.94348	4.54485	4.16783	8.16025	5.44382	3.1348	2.16919	4.92452	3.70074	4.07587	3.26831	3.973	2.62477	3.68047	4.1353	3.98282	0.523001
ENSG00000203782	0.790062	0	1.82432	0	0.0153519	0	0	10.938	0.497349	0	1.58263	0	0	0	0	0.334887	1.79195	0.271477	0.835532	0.25129	0	0	0	0	0	0	0.795448	0.0431308	0	5.39024	0.954529
ENSG00000168509	0	0	0	0	0	0	0	0	0	0	0	0	4.59805	0	6.17826	0	2.74277	7.91344	0	0	0	0	0.325181	0	0	0	1.18237	0	0	0	0.934522
ENSG00000121851	6.31743	5.96751	6.4104	5.97938	5.21822	6.22511	5.18496	5.72677	6.01482	5.93639	5.84724	6.06523	5.67335	5.08377	4.90277	6.05257	5.36321	6.73296	6.4596	6.28319	3.90888	6.05031	5.82843	5.91697	6.4129	5.52795	5.58981	6.26031	6.24778	5.69701	0.138811
ENSG00000131779	4.66878	5.03157	5.20863	5.46971	5.3167	5.05512	4.76905	5.52945	5.36483	5.01521	5.24946	5.46728	3.86265	4.77304	3.93793	5.22304	5.34283	4.77964	5.56628	5.47489	3.99196	5.34191	5.38942	5.24073	5.49953	4.98225	5.74943	5.54107	5.54799	5.29283	0.112753
ENSG00000143127	2.49784	1.2737	7.06619	3.64427	1.95623	4.09293	0	3.50448	4.07103	2.53823	2.4955	3.25483	2.35471	1.9588	0.463636	5.17856	3.17163	3.67287	4.92461	2.95464	0.274217	3.57367	3.34786	3.18326	1.86538	2.70475	2.74001	3.70201	3.64406	2.86508	0.600288
ENSG00000198483	2.65588	0.394173	3.79455	3.8974	3.35862	3.18497	0	6.23893	4.84904	2.99753	4.43015	3.92236	0.895071	0.161177	0.899173	2.27341	4.23854	2.66524	2.9825	3.2591	0	2.01608	3.70649	2.03569	0.150095	2.55375	2.07883	1.97942	3.98105	5.38027	0.586907
ENSG00000131788	5.21391	4.25231	6.20672	6.13566	4.26707	5.78158	3.41448	5.8891	6.57391	5.29635	5.66036	6.54431	3.80716	4.47203	2.73448	5.51831	5.70489	4.19384	6.13507	6.06373	3.65356	5.31286	5.80999	4.86841	4.98861	5.13648	4.92372	5.38498	6.47702	6.30516	0.212392
ENSG00000186364	1.7086	1.78444	2.09631	2.57362	2.63691	2.05456	1.37212	1.9783	2.35689	2.03945	1.78208	2.46474	1.3346	1.66402	0.479129	2.1078	1.80214	1.02283	2.87835	2.7439	1.00642	2.6616	2.4448	2.26072	3.03268	1.51385	3.3125	2.74855	2.52003	2.36522	0.381292
ENSG00000186141	4.44542	3.36121	4.44571	4.47768	3.14703	4.5269	3.74487	4.67101	4.73577	3.93206	3.92995	4.45934	2.59674	3.28664	2.38354	4.13723	4.06479	3.21956	4.70911	4.66018	3.07128	3.43948	4.02463	3.96291	4.23309	3.68008	5.48277	4.25934	4.63989	4.34251	0.279323
ENSG00000185352	0	0.852345	1.36105	0	0.625682	0	0	0	0	0	0	0	0	0	0	0	0	0	0	0	0	0	0	0	0	0	0	0.0178253	0.298119	0	0.954549
ENSG00000174827	0	0.704976	0	0	2.286	3.27499	0	0.576718	0	0.11312	0	0	0	6.91114	5.02117	0	0	0	0	0	2.42895	0	0	5.30382	0	0	0	0	0	0	0.901659
ENSG00000117262	1.68086	1.96617	1.48228	1.63822	1.54738	1.9577	0.764431	2.2563	2.2216	1.45449	1.55971	1.99059	0.522004	1.58604	1.54041	1.7914	1.78406	0.698262	2.21606	2.12928	1.22343	2.55895	2.31192	2.01341	2.0086	1.85112	2.85541	1.90999	2.29564	2.00638	0.384511
ENSG00000131791	4.31365	4.18667	5.52714	5.34982	3.96818	4.2666	2.46513	4.74376	5.17156	5.1663	4.72068	4.89364	3.95736	3.41856	4.71469	4.50956	3.91467	6.12165	5.10516	4.73651	4.13271	3.81598	4.61476	4.76196	4.08875	4.77017	3.94024	3.98429	5.58567	5.01875	0.268605
ENSG00000131781	1.22746	2.17366	0.954841	2.463	0.274229	2.67351	0	2.85655	1.35307	2.65873	0.212985	1.80529	0	1.88399	5.39919	4.2945	4.33037	0	0.933544	1.57446	3.51035	2.65302	2.3647	4.28041	1.60754	6.21591	1.82972	1.43893	1.40116	0.928225	0.683329
ENSG00000131778	4.6306	4.43931	5.52629	4.53158	4.66048	4.74012	4.46132	5.00662	4.92328	4.61641	4.36702	5.25275	3.11443	4.13232	4.63424	5.30303	4.30118	3.76025	5.01503	4.62869	3.29194	5.39769	5.09604	5.05773	5.62803	4.49581	5.54545	4.72186	5.52378	4.67583	0.167644
ENSG00000116128	2.90939	3.36734	3.85044	4.24958	3.25044	3.10621	2.08479	3.07825	4.57149	3.8187	3.89141	5.17444	2.28719	3.18001	1.58999	3.08023	3.24625	2.10423	3.94776	4.34958	2.02681	4.00117	4.05922	3.11789	2.61282	3.30432	3.86074	3.9299	5.03389	3.93046	0.347986
ENSG00000162836	1.44631	2.44154	2.75341	3.45152	1.188	2.34653	1.92652	2.19204	3.04863	2.4396	2.28696	3.60996	0.935193	2.56996	1.52726	2.33092	2.66696	0.801379	3.42285	3.15748	1.681	3.38869	3.16912	2.25732	1.94442	2.244	2.00303	3.81104	3.20988	2.44558	0.37671
ENSG00000240204	0	0.968807	0	0	2.79687	0	0	0	0	0	0	2.14362	0	0.183788	0	0	0	0	0	0	0.58965	3.70284	0	0	0.1494	0	8.32385	0.434195	0	0	0.954559
ENSG00000150337	1.18339	1.27844	2.18181	0.28948	1.7508	0.100631	5.1514	0	0.202838	0	0	0.879302	0	0.357347	0	2.89908	0.480919	0	1.77764	0	0	1.18962	0.423734	0	3.12319	0	1.18013	0.202554	0	0	0.869464
ENSG00000203814	0.95132	0	0.650647	1.03952	0.482595	1.49777	4.00963	1.58087	3.95306	0.74349	0.481798	1.33614	0	1.1155	0.185126	3.43567	1.16361	0	0.473463	3.86149	0	1.24608	3.31947	0	2.0155	1.0269	1.01562	1.38062	1.62592	3.96702	0.668477
ENSG00000140481	0	0	0	0	0	0	0	0	0.676553	0	0	4.44749	0	0	0	1.28305	0	0	0	0	0	0	0	0	0	0	4.86296	0	0	0	0.954568
ENSG00000184678	4.33834	4.43255	5.20348	5.87019	4.91322	5.35318	6.53863	6.44546	6.60108	5.14049	5.59486	5.4828	5.62734	4.9202	3.7111	6.21347	5.15509	5.63775	5.16263	7.07325	3.10789	6.04323	7.45044	4.51581	5.4599	5.38678	5.11683	5.21672	5.64721	7.34848	0.272165
ENSG00000184260	1.84779	1.64988	1.18372	1.7431	0	2.15895	3.57166	1.96124	2.68098	1.49808	1.07215	2.02614	0.285878	0.870224	0.34286	2.60951	0.523184	0	1.93083	2.59242	0.174613	1.96744	2.00464	1.63061	2.47946	1.20432	1.35607	1.47973	1.87079	2.41913	0.579412
ENSG00000178096	3.88209	4.26663	4.28481	4.47148	3.68149	4.15853	2.90683	4.4093	4.24136	4.34014	4.36612	4.41268	3.15211	3.80538	3.47461	3.67219	3.80989	3.37533	4.4872	4.24607	3.11588	4.07573	4.29815	3.93864	4.13336	4.03254	4.01503	4.44228	4.50819	4.0384	0.116288
ENSG00000159164	0.987382	3.33233	4.41236	2.45437	6.79409	1.80033	0.977263	2.37608	3.61596	2.84465	2.66329	3.45175	0	1.34086	0	2.10712	1.11888	0	2.00114	2.88855	0	5.47572	3.12507	2.34445	1.43688	1.95186	1.50272	2.59528	4.25537	3.06831	0.674525
ENSG00000143368	5.73192	5.65411	6.36638	6.27853	4.56259	5.8411	5.90199	6.2645	6.38124	6.20391	5.94213	6.51642	4.09824	5.16427	4.32922	5.93486	5.58766	4.09324	5.95909	6.2909	4.37951	5.67127	5.77679	6.00116	6.06059	5.47798	6.70987	6.03981	6.47114	6.00068	0.152143
ENSG00000014914	3.42077	5.1146	5.722	4.39119	2.29845	3.88585	1.75954	4.06172	5.2618	5.97457	4.26683	4.78113	2.12492	4.01528	1.87892	4.29764	2.61967	1.16985	4.52159	6.08039	1.97896	4.57678	4.3231	5.95011	3.17644	3.50326	4.77261	2.88664	5.76551	5.04124	0.356093
ENSG00000136631	3.83202	4.4135	4.60409	4.32304	4.24131	4.02664	2.64007	4.00874	4.40933	4.12667	4.26654	4.42194	3.4524	3.34969	2.43514	3.91452	3.68736	2.92273	4.40724	4.13607	2.32079	4.5731	4.2784	3.8382	4.17917	3.76105	4.1478	4.41504	4.58725	4.15922	0.151617
ENSG00000023902	4.94135	5.03723	6.62044	6.74207	4.75724	4.70435	5.52033	3.87333	5.39321	7.26318	6.86321	5.9176	4.37464	3.64006	2.13955	5.5114	3.46506	4.12406	5.07938	5.18758	1.17036	4.40292	5.93473	5.96512	6.18127	5.76533	6.99973	4.26148	6.12432	5.0138	0.30822
ENSG00000143401	4.65991	4.92418	5.47576	4.80778	5.56988	4.67393	5.58562	4.98405	5.48537	4.55853	4.62739	5.29861	3.83951	4.20685	3.72921	5.16283	4.16001	4.44354	5.27612	5.17212	2.64426	5.00526	4.61657	4.71164	5.03409	3.93768	3.63059	5.074	5.31549	5.03757	0.160018
ENSG00000118298	0	0	0	0.606632	2.89884	0	0	0.554722	0	2.01117	0.290884	2.11936	2.30405	0	1.12517	0	0	1.71454	0.884344	0.906679	0	0	1.65666	0.962227	0	0.493636	0	0	0	0	0.814075
ENSG00000117362	6.45638	6.5171	5.86636	6.51725	5.22855	6.649	6.3128	6.98646	6.81997	6.13275	6.29636	6.62416	5.04623	6.01792	6.02422	6.92169	6.61356	4.94124	6.6656	6.9143	5.41819	6.26992	6.42115	6.46772	6.99873	6.23066	5.88951	6.95936	6.54928	6.78329	0.10062
ENSG00000118292	4.61522	3.44273	5.95971	4.3384	3.90606	4.21984	1.7831	3.41552	4.51996	4.51082	4.37486	5.21535	3.24157	3.8996	1.8128	4.64641	2.98412	2.27042	4.64376	3.29977	1.09579	3.71381	4.80999	3.86105	5.09441	3.52031	4.38991	4.23321	4.68075	4.55899	0.357186
ENSG00000159208	2.57539	3.2503	3.6393	3.60872	3.65145	2.73015	0	4.66967	2.86723	3.82438	4.0432	3.65764	2.09199	2.20423	2.01028	2.74393	2.46789	3.6293	3.40018	3.50436	0.641515	4.37032	3.26313	2.48955	1.33638	3.26029	3.59698	3.40544	3.31861	2.9587	0.375715
ENSG00000117360	5.08392	4.60824	5.03266	5.09661	4.22142	5.34552	4.32769	4.90248	5.49854	4.903	4.76331	5.5048	3.40429	4.42533	4.05825	5.28142	4.7251	3.52977	5.72285	5.94959	3.84877	5.46659	5.48988	4.97974	5.56092	4.3422	5.0377	5.89343	5.80257	5.29781	0.176097
ENSG00000163125	3.74506	3.70419	4.34034	4.60018	3.57106	3.88109	2.78379	4.02442	4.61278	3.99813	3.99576	4.64888	2.61191	3.19683	2.33617	3.73465	3.62103	3.74568	4.34244	4.86315	2.71804	4.13512	4.00955	3.70207	3.67652	3.44845	3.9982	4.27931	4.71214	4.20361	0.217356
ENSG00000143374	4.21499	4.93662	4.06357	4.684	4.24099	4.4417	4.30286	4.637	4.64658	4.03027	4.30335	4.64994	3.8636	3.84525	4.31567	4.17461	4.19753	4.62069	4.87416	4.78144	3.13286	4.60298	4.37723	4.2671	4.90434	4.11858	4.95158	4.66734	4.62147	4.51072	0.115382
ENSG00000143369	5.65908	4.06824	5.0733	4.15873	3.0421	5.17745	0.237737	6.02165	8.33224	4.45096	9.02185	5.04579	5.09867	3.86259	4.20804	5.32189	7.63909	2.24884	5.16041	3.9886	1.25356	4.30218	4.63328	3.8275	4.13053	3.71998	3.08983	4.33058	5.4928	8.80932	0.494006
ENSG00000143382	6.30845	3.6541	5.89268	6.38389	0.933977	6.19053	4.2659	5.10691	6.3158	5.51713	6.51754	6.36695	4.84456	3.24583	4.7013	6.54727	4.96536	5.10347	6.88988	5.97162	1.59985	3.48767	5.02218	5.15129	4.38269	5.31428	3.46261	4.47543	6.73361	6.30257	0.275472
ENSG00000143384	8.48708	7.40645	8.37302	7.77149	5.86141	8.15016	8.82271	8.28398	7.63603	7.84804	8.00701	9.00723	6.59891	6.77245	7.31056	8.99883	7.78527	6.99506	8.23763	7.86877	6.86798	7.36029	7.38738	7.81678	8.30208	7.86721	6.57635	7.92754	7.86453	7.96923	0.145689
ENSG00000143420	5.93663	5.54137	6.41714	6.13235	5.98514	6.17189	5.48811	6.38997	6.49909	5.94143	6.41248	6.13686	5.01361	5.36963	4.74019	6.27415	5.88422	6.0502	6.37181	6.25378	4.48906	5.97116	6.03434	5.65121	5.70986	5.66309	5.21516	6.39176	6.51915	6.5367	0.0997527
ENSG00000143457	4.00448	4.17137	4.32034	4.70447	3.01671	4.23535	3.50333	4.48277	4.64218	4.36904	4.62495	4.63882	2.5396	3.43728	2.61074	4.11139	4.51565	3.10414	4.49903	4.65715	3.87844	4.23624	4.27433	4.12379	4.13186	4.13625	4.62642	4.38082	4.56087	4.47106	0.132854
ENSG00000156486	0.0709911	0	0	1.1272	0.692564	0	0	0	0	0	0	0	0	0	0	0	0	0	0	0.720673	0	0	0	0	0	0	0	0	0	0	0.954595
ENSG00000163131	5.3565	3.96668	4.40769	5.08823	2.26572	4.52442	8.20732	2.61951	3.36374	5.43625	3.63041	4.84558	2.31125	3.36416	3.73983	6.7799	4.67754	0.938311	3.9279	2.69958	2.43603	2.67694	3.59382	5.92088	7.58443	4.39854	1.35102	4.01694	2.86313	3.63265	0.527682
ENSG00000143387	8.13354	3.97072	6.86438	6.7475	2.87268	8.4142	2.83618	8.85085	9.72262	6.57102	6.20168	7.0753	4.19969	4.32106	2.60121	6.07352	6.32661	3.60172	6.90516	7.11297	2.87189	4.7057	5.94574	6.44915	5.07132	5.73992	4.91185	6.15627	8.59692	8.48707	0.401978
ENSG00000143437	5.41744	4.8804	5.55365	5.37709	3.81396	5.418	4.46077	5.35806	6.10081	4.91577	4.89725	5.611	3.8924	4.12547	4.08129	5.5381	4.58705	4.44086	5.7479	6.06537	3.71992	4.56552	4.98557	4.70146	4.85361	4.54945	5.10664	5.14	5.98038	5.62417	0.189431
ENSG00000143379	4.22469	3.77731	4.22722	4.62718	3.25494	4.42334	4.03943	4.40155	4.6683	4.15728	4.01352	4.67847	2.45176	3.44269	2.74538	4.43247	4.00876	3.41861	4.75107	4.97178	3.12451	3.87595	4.33733	4.30529	4.78731	3.79021	5.26253	4.78993	4.94858	4.45065	0.219429
ENSG00000143418	6.08502	7.55091	6.48204	6.3088	5.15087	6.19921	5.38757	5.83165	6.53889	5.75249	5.66167	6.21429	4.46178	6.09145	6.99716	6.80253	5.377	3.67683	6.96055	6.5279	5.22549	5.8923	5.73299	6.02155	5.47363	6.07568	5.36819	6.53502	6.39407	5.92721	0.218391
ENSG00000143412	2.29881	1.65112	1.39004	3.88014	1.83552	2.67879	1.92832	4.99188	2.87195	1.98556	3.51692	3.25891	1.04425	3.84886	4.0648	1.99897	2.39316	0.216504	3.93988	2.94889	4.13419	2.18321	2.34653	1.73994	2.06517	2.08453	3.06434	4.54228	3.54879	3.82728	0.466115
ENSG00000143409	4.16271	3.91512	4.33474	4.87377	3.87609	4.46052	5.03012	4.27455	5.01395	4.51077	4.85776	4.7746	4.313	4.69773	3.28429	4.30111	4.5506	3.37473	5.70231	5.03659	4.65259	4.45335	4.44759	4.11577	4.37479	4.69746	5.35459	5.93818	5.17872	4.88102	0.23638
ENSG00000143363	3.99366	3.7107	4.57859	4.86457	3.54572	4.31046	3.52973	3.95754	4.93696	4.37636	4.17703	4.79738	4.27289	3.96066	3.11002	4.16073	4.12277	4.38203	4.851	4.77126	2.79318	4.44958	4.35486	4.11443	4.15937	3.81028	5.38087	5.60874	5.03159	4.4583	0.244021
ENSG00000163141	0	0	0	4.86791	0	4.00082	0.133153	7.08447	4.74519	0	5.83426	1.34191	0	0.653639	0	3.02586	4.93105	0	0	0.0947735	0	0	4.26097	0	0.676611	0	3.21198	3.74894	0	6.59499	0.765772
ENSG00000143443	2.87847	3.97874	3.06403	3.55608	2.1804	3.04756	1.70881	2.77644	3.70131	2.90763	3.00736	3.78379	2.55773	2.59173	2.52142	2.55758	3.11879	2.51274	3.49771	3.69413	2.44428	4.30944	3.60583	2.46181	2.81296	2.87164	7.71218	4.23452	3.68281	3.33826	0.600256
ENSG00000197622	6.48965	6.26648	6.9385	7.01286	5.34751	6.62896	8.46189	6.6647	6.90756	6.34707	6.88237	6.95054	5.2885	5.92492	4.73154	7.46482	6.74856	4.74173	7.57035	6.82114	5.09063	6.52956	7.06619	6.9018	7.95716	6.24719	5.35642	7.03223	6.82226	7.20149	0.234162
ENSG00000213190	2.29327	3.35252	3.54281	3.36346	6.02536	2.4668	3.30953	2.39565	3.61425	3.42591	2.99108	3.98802	3.50134	2.03745	0.772395	3.16849	2.79525	3.13089	3.82093	3.97889	1.44881	4.32625	3.3948	3.20095	3.40584	3.02897	2.75368	3.28745	4.27375	3.09276	0.484008
ENSG00000143458	3.0372	2.63277	3.41908	3.43857	2.45657	3.02209	1.57692	3.17422	3.69091	3.04519	3.09243	3.7978	1.96168	2.38216	1.40835	2.9748	2.75618	1.69438	3.98568	4.39593	1.55359	3.46954	3.40276	2.99968	3.29361	2.5802	3.78409	3.66757	3.77934	3.44014	0.32918
ENSG00000143434	3.64427	1.81646	3.07779	3.7319	4.3899	3.73862	0.12046	3.41363	4.35793	3.24794	3.39444	4.31718	4.23387	3.39376	2.84907	3.21594	3.47952	6.55082	5.27845	4.81354	1.21162	4.50072	3.84566	3.47079	2.25295	2.71503	6.07518	3.23132	4.81337	4.04257	0.459537
ENSG00000163154	2.82562	2.48277	2.35183	2.23987	1.35662	2.16121	6.35049	0.744897	1.77468	1.96562	1.57641	2.66172	0.50256	1.63383	1.04392	3.84847	1.88523	0	2.62316	1.11805	0.208828	1.48471	2.13686	3.59554	6.20297	1.55566	0.336349	1.61443	1.57098	1.59694	0.700812
ENSG00000163155	3.01694	3.34969	3.44783	3.76875	3.13258	3.31472	2.18467	3.38168	3.85344	3.27321	3.31512	3.81597	2.64367	2.68596	2.18921	2.78265	2.91021	2.79545	3.85212	4.42784	1.78757	3.42988	3.48837	2.75263	2.95843	2.90001	3.3381	3.63923	3.99418	3.59584	0.28666
ENSG00000163156	3.95971	3.48297	4.44137	4.09891	3.55814	3.99254	4.55036	4.09427	4.24288	3.83436	4.03675	4.26647	2.49366	3.5124	2.43831	4.07119	3.607	3.83696	4.45426	4.16688	2.20883	3.88094	4.2648	3.95996	4.75886	3.46244	4.03553	4.15258	4.44683	4.10294	0.190951
ENSG00000163157	0	0	0.211712	0.917713	0	0.0805824	0.573028	0	0	0	0.936726	0.771052	0	0	0	0.375881	3.33458	8.40524	0.523068	0.741604	0	0.047543	2.18034	0.894034	1.30105	0	0	0.443585	0.358952	0	0.94383
ENSG00000163159	5.34643	4.95014	5.77409	5.96268	5.31083	5.44363	5.04819	5.43584	5.92531	5.39199	5.66034	5.71617	4.19846	4.75981	3.74034	5.32722	5.19184	5.62427	5.74692	5.79813	3.95301	5.26104	5.69495	5.12812	5.47414	5.0453	5.51808	5.52358	6.04917	5.59027	0.124752
ENSG00000143398	4.9085	4.66494	5.03077	4.97803	4.0092	4.96525	4.41488	5.51492	5.37621	4.67704	4.95278	5.39251	3.80307	4.33821	3.65913	5.44512	4.70149	4.17058	5.16963	5.27216	3.1939	5.33034	5.02095	4.74978	5.06804	4.43653	6.168	5.37194	5.39673	5.09507	0.222306
ENSG00000159352	7.02595	6.84922	7.45551	7.29044	6.82528	6.98828	7.04076	7.02858	7.12026	7.12569	7.16228	7.19785	6.33656	6.32293	6.22778	6.96223	6.56768	7.80382	7.2849	7.03928	5.6808	6.71116	6.91164	6.69826	7.13953	6.71781	7.83681	6.91299	7.28784	6.9544	0.117033
ENSG00000143373	3.57948	3.76097	4.06508	4.49668	3.30286	3.95621	4.34595	4.0081	4.279	3.94221	3.89008	4.36127	2.36152	3.46567	2.50767	4.02741	3.97519	2.96568	4.20964	4.50718	3.21975	4.4907	4.34179	4.07021	4.50689	3.69513	4.80148	4.46943	4.43325	3.94783	0.187156
ENSG00000143393	5.7037	5.38872	5.87826	6.02569	5.19826	5.87578	5.20538	5.78297	6.3564	5.69934	5.67988	6.38656	4.43928	5.23635	4.12536	5.98143	5.51218	5.11074	6.60799	6.33172	4.34676	6.11174	6.16929	5.62588	6.04014	5.42672	5.9501	6.58074	6.65653	6.0805	0.145989
ENSG00000143390	4.24156	4.91139	4.90755	4.96905	3.83123	4.29775	4.97492	3.74442	4.63655	4.76648	4.5968	4.72706	2.96069	4.07747	2.41684	4.75712	4.18838	3.26777	4.6565	4.14175	2.44645	4.83084	4.72086	5.03641	5.64061	4.1571	4.38791	4.96755	5.13402	4.21775	0.236019
ENSG00000143416	7.22184	4.80636	6.76587	7.17255	5.04488	7.08344	6.13894	5.60412	6.37097	9.08206	6.58833	7.80561	5.30238	6.41146	7.76312	7.74764	6.70444	5.68976	6.66098	7.05664	4.72183	5.16248	7.05467	7.58896	6.94744	7.6097	4.42533	8.64764	6.68031	6.28455	0.282168
ENSG00000159377	8.37833	8.44872	8.70495	8.40259	7.67963	8.40216	8.08594	8.46259	8.61688	8.26064	8.23885	8.57034	7.30364	7.81854	7.62613	8.37693	7.99571	7.83158	8.56758	8.50445	6.89549	8.43779	8.40351	8.04841	8.44124	7.91133	7.45004	8.37897	8.7446	8.30653	0.06721
ENSG00000143442	5.32305	5.17261	5.56738	5.73906	5.4871	5.57201	4.24923	5.17187	6.03232	5.65417	5.57213	6.29057	3.987	5.11085	4.11449	5.53436	5.06116	3.92694	6.46701	6.77548	4.06908	6.47777	5.98861	5.32324	5.68447	4.99518	5.9573	6.41658	6.4838	5.83203	0.199643
ENSG00000143375	3.16407	0	0	4.79575	3.02793	4.04774	0	4.91958	3.18196	4.93408	3.10996	4.28598	0	4.36457	5.16296	5.60325	5.31966	0	2.36848	2.58498	4.67068	3.74392	4.22459	5.88982	0	4.73005	4.56535	4.01911	0.379676	4.09049	0.465502
ENSG00000143367	3.28728	3.34436	3.54325	4.9912	2.75803	4.21857	1.52534	7.0883	5.30625	4.07306	5.18093	3.65417	1.90419	3.97686	2.41492	4.09181	4.98516	1.20772	2.70041	4.02657	3.69926	3.7816	4.30985	3.69596	1.41886	4.08763	3.76876	3.75696	3.79128	5.61356	0.488649
ENSG00000143376	4.00959	3.8097	4.23141	4.94418	4.7155	4.01936	4.65145	4.10253	4.58649	4.57084	4.43172	4.56968	3.00421	3.89115	2.75163	4.50854	3.90614	3.94752	4.76801	4.5168	2.58135	4.45395	4.47091	4.02136	4.49546	3.7826	4.22369	4.26986	4.72073	4.39027	0.160263
ENSG00000159409	0	2.05867	0	0	6.17544	0	0	0	0	1.43984	0	0.999979	0	0	0	0	0	0	0	0	1.77056	7.31861	0	1.07044	0	1.44134	2.6334	0	0	0	0.917124
ENSG00000110436	0	0.868266	0	0	7.98511	0.0565499	0	0	0.458497	0	0	0	0	0	2.81543	0	0	0	0	0	2.76378	1.06959	0	0	0	1.37267	0	0	0.546216	0.5544	0.954634
ENSG00000143436	5.28359	4.84819	5.45534	5.44713	4.70101	5.46916	4.78248	5.54118	5.44836	5.22618	5.20298	5.53552	3.95723	4.72992	3.96681	5.27757	5.02296	5.03704	5.48067	5.62812	4.06775	5.07265	5.50887	5.17257	5.44474	4.90604	5.2869	5.75784	5.72633	5.34997	0.110195
ENSG00000107593	0	0	0	0	0	0	0	0	0	0	0	0	0	0	0	0.758949	0	0	0	0	0	0	0	0	2.01412	0	2.11131	0	0	0	0.954709
ENSG00000182134	1.73531	1.6574	1.85975	1.90658	3.34299	2.04498	0.809387	1.0746	1.5416	2.10386	1.756	1.23161	0.75251	1.47928	0.732333	2.23476	2.32962	1.6678	2.57728	0.779276	0.909497	2.95133	2.76708	1.69646	2.61296	1.52209	5.12103	3.26883	1.44229	1.61913	0.647117
ENSG00000180772	0	0	0	0	0	0	0	0	0.180613	0	0	1.71948	0	0	0	2.59519	0	0	0	0	0	0	0	0	0	0	0	0	1.49331	0	0.954911
ENSG00000143365	1.15873	1.14921	0	2.66825	0.727844	2.97569	0	3.94225	1.47066	1.7108	0.99357	3.61156	1.68209	3.59997	5.05552	2.5967	4.45506	5.68717	0	0	4.31249	4.41316	4.31752	2.98239	0.646166	3.55007	3.90267	4.82735	0	2.03353	0.58295
ENSG00000225556	0	0	0	0	0.141004	0	0	1.68864	0	0	0	0	0	0	0	0	0.978981	0	0.298401	0	0	0.854382	0.560738	0	0	0	0.0944959	0	0	0	0.940209
ENSG00000196407	0	0	0	0.535582	0.803827	0.0943752	0.750193	7.39132	1.6415	0	1.08881	0.863871	0	0.563933	0.167901	0.451859	2.77026	0	1.54498	0	0	1.84466	0	0	0	0.223551	0.770189	0	0	2.67543	0.921665
ENSG00000159445	3.62911	4.35554	3.04516	4.25831	3.54201	3.79906	2.66951	3.31338	3.87614	3.35386	3.19181	4.01588	3.17589	3.9261	3.14209	3.51868	3.4081	3.43462	4.07364	4.10057	3.05542	4.49141	4.0538	3.54842	3.9395	3.14699	4.59217	4.54962	4.10743	3.41846	0.202987
ENSG00000197747	9.01965	7.89081	7.64319	7.27731	4.92661	8.55345	7.12734	8.47356	8.36067	8.01711	9.129	7.48922	6.74495	7.62672	5.79405	9.03634	8.15212	5.12565	9.33819	7.67188	5.41872	5.95095	6.98359	7.74997	6.40188	6.75562	7.44888	7.04596	7.21082	9.32569	0.208472
ENSG00000163191	9.513	7.71595	9.81108	10.1699	5.42558	9.41289	11.706	10.086	10.2211	8.28169	10.9293	9.27686	7.40624	9.15276	6.00555	10.049	10.4338	5.63022	9.17857	7.71702	7.04227	8.11344	9.40152	7.97736	9.74402	8.75585	7.22951	8.87952	8.72893	11.0478	0.25374
ENSG00000186265	0	0	0	0	0	0	4.06026	0	0	0	0	0	0	0	0	0	0	0	0	0	0	0	0	2.13088	3.17325	0	0	0	0	0	0.954953
ENSG00000215853	0	0	0	0	0	0	0	3.02841	2.72922	0	0	0	0	0	0	0	0.523166	0	0	0	0	0	0	0	0	0	0	0	0	3.70096	0.94148
ENSG00000234602	0	0	0	0.412966	0	0	0	0	0	0	0	0	0	0	0	0	0	0	0	0	0	0	0	0	0	0.853058	0	0.970441	0	0	0.955014
ENSG00000165192	0	0	0	0	0	0	0	0	0	0	0	0	3.9733	0	0	0	0.36013	4.81928	0	0	0	0	0	0	0	1.94988	0	0	0	0	0.955042
ENSG00000143536	0.576905	0.436728	0.426025	1.63227	0	0.44891	0.51193	3.3729	10.2632	0.13921	11.6266	0.992458	0	0	0.119667	0	10.6255	0.759531	0.33784	1.1338	1.62596	0.356255	1.21613	1.52557	0.89903	2.90205	0.905128	0.536846	0.762884	11.6864	0.84027
ENSG00000101951	0	0	0	0	0	0	0	0	0	0	0	3.03169	0	0	0	0	0	0	0	0	0	0	5.7864	0	0	0	1.61756	0	2.89218	0	0.955059
ENSG00000169509	0	0	0	0	0	0	0	7.95162	9.26752	0	9.72786	0	0	0	0	0	8.48036	0	0	0	0.130038	0	0	0.0491082	0	0.543711	0	0	0	10.3948	0.880079
ENSG00000185966	0	0	0	0	0	0	0	3.65079	6.38438	0	2.66629	0	0	0	0	0	3.37573	0	0	0	0	0	0	0	0	0	0	0	0	6.10543	0.914672
ENSG00000163202	0	0	0	0	0	0	0	5.75161	7.88173	0	4.03286	0	0	0	0	0	5.47856	0	0	0	0	0	0	0	0	0	0	0	0	8.29841	0.903825
ENSG00000189430	0	0	0	0	0	0	2.83334	0	0	0	0	0	0	0	0	0.86474	0	0	0	0	0	0	0	0	2.84004	0	0	0	0	0	0.955099
ENSG00000110148	0	0	0	0	3.45731	0	0	0	0	0	0	0	0	0	0	0	0	0	0.191904	0	2.76246	0.526683	0	0	0	5.34807	0.0225101	0	0	0	0.955118
ENSG00000204572	0	0	0	1.20562	0	0	0	1.93094	0	0	0	0	0	0	0	0	0	0	0.0825283	0	0	0	0	0	0	0	1.22374	0	0	0	0.955143
ENSG00000109625	0	0	0	0	0	0.189545	0	0	2.08624	0	0	1.39438	0	0	0	0	0	0	0	5.14461	0	0	0	0	0	0	0	0.173851	0.952887	1.89374	0.955155
ENSG00000127530	0	0.353511	0	0	0	0	0	0.0502502	0	0	0	0	0	0	0	0	0	0	0	0	0	1.77891	0.728059	0	0	0	2.23828	0	0	0	0.955157
ENSG00000134545	0	0	0	0.0363838	0	0	0.830036	0	0	0	0	0.326455	0	0	0	0.871168	0	0	0	0	0	0	0	0.443225	2.12526	0.253722	0	0	0	0	0.955202
ENSG00000138347	0	0	0	0	0	0	0	1.15976	0	0	0	0	5.08799	0	0	0	2.14434	7.01687	0	0	0	0	0.108241	0	0	0	0.600783	0	0	0	0.955275
ENSG00000203786	0	0	0	0	0	0	0	8.28108	4.15851	0	3.714	0	0	0	0	0	2.78485	0	0	0	0	0	0	0	0	0	0	0	0	3.85752	0.939559
ENSG00000254585	0	0	0	0	0.342795	0	0	0	0.871227	0	0	0	0	0	0	0	0	0	0	1.04353	0	2.59838	0	0	0	0	0.574705	0	0.535656	0	0.955305
ENSG00000187730	0	0.903175	0	0	7.4583	0.198058	0	0	0	0	0	0	0	0	0	1.05715	0	0	0	0	0	2.5417	0	0	0	0	3.57643	1.38207	0.00652997	0	0.955314
ENSG00000183067	0	0.632813	0	0	0	0	0	0	0	0	0	0	1.44714	0	0	0	0	0	0	0	0.000769659	0.65963	0.582085	0	0	0	0	0	0	0	0.955315
ENSG00000015520	0.130793	0	1.031	0	0	0	0	0	0	1.17912	0.148198	0.0788635	0	0	5.07309	0	0	0	0	0.47375	0	0	0	0.385891	0	0	1.57048	0	1.07259	0.499114	0.955344
ENSG00000177202	0	0	0	0	0	0	0	0.0199123	0.271116	1.6248	0.275462	0	0	0	0	1.10954	2.12381	0	0	0	0	0	0.281518	2.35463	0	1.58216	7.94452	0	0	0.635012	0.955389
ENSG00000227877	0	0	0	0	2.2453	0	0	0	0	0	0	1.08406	0	0	0	0	1.49336	5.65718	0	0	0	2.49414	0	0	0	0	0	0	0	0	0.955401
ENSG00000157999	0	0	0	0.216847	0	0.436279	0	0.570681	0.282488	0	0	0.221762	0	0	0	0.281308	0.328815	0	0.697899	0.669727	0	0.0104656	0	0	0	0	3.80358	0.534062	0.503275	0.163167	0.955425
ENSG00000174844	0	0	0	0	0	0	0	0	0	0	0	3.68525	0	0	0	1.79212	0	0	0	0	0	0	0	0	0	0	2.96913	0	0	0	0.955449
ENSG00000163207	0	0	0	5.3563	0	0	0.325936	7.57138	7.9428	0	7.56635	0	0	0	0	0	7.39002	0	0	0	0	0	0.761406	0	0	0	0	0	0	8.94316	0.857667
ENSG00000188730	0	0	0	0	2.49938	0	0	0	0	0	0	0.167211	1.46961	0	0	0	0	0	0	3.20544	0	0	0	0	0	0	0	0	0	0	0.955504
ENSG00000169474	0.338429	0.309233	0.744472	4.36423	0	0.189204	0.212139	7.80606	10.7664	0	11.0984	1.17983	0	0	0	0	10.505	0.685781	0.572391	1.01094	0.514771	0.558753	1.09251	0.530545	0.55612	2.56196	0.27984	0.5549	0.568099	11.9195	0.8351
ENSG00000163209	1.61497	1.61837	1.78274	4.27559	0.440155	1.68192	1.53327	2.79853	11.8073	1.39421	12.4575	2.44595	0.330065	0.974292	1.29668	1.04903	11.6163	1.75389	1.64789	2.28175	2.25602	1.50503	2.46574	2.35818	1.98747	3.77527	1.61582	1.70682	2.01348	12.7204	0.770978
ENSG00000169469	0.118266	0	0.514249	1.17718	0	0	0	8.86054	10.6464	0	10.2221	0.647426	0	0	0	0	9.91903	0.56293	0.608975	0.326094	0	0.238642	0.141225	0	0	1.01556	0	0.303876	0.105298	11.5906	0.864909
ENSG00000163216	0	0	0	0	0	0	0	6.57873	7.54102	0	8.66152	0	0	0	0	0	7.69131	0	0	0	0	0	0	0	0	0	0	0	0	8.49813	0.879335
ENSG00000241794	0	0	0.3101	0.990183	0	0	0.22588	4.33868	9.45041	0	10.5154	0.362714	0	0.304017	0	0	9.67863	0.236383	0.244085	0.626016	0.119294	0	0	0	0.0443488	1.29636	0.360115	0	0	10.1512	0.872966
ENSG00000196805	0	0	0	0	0	0	0	4.5311	3.04305	0	4.35477	0	0	0	0	0	3.8797	0	0	1.59782	0	0	0	0	0	0	1.44188	0	0	4.26169	0.85861
ENSG00000203785	0.0883738	0	0.641599	0	0	0	0	9.50128	7.99017	0	9.15779	0	0	0	0	0	8.26226	0	0.665267	1.67416	0	0	0	0	0	0.0529295	0.352036	0	0	9.02296	0.862423
ENSG00000244094	0.868654	0	0	0	0	0	0	1.96119	3.19913	0	6.88916	1.32583	0	0	0	0	5.21397	0	0	7.67755	0	0	0	0	0	0	2.06409	0	0	5.28983	0.879578
ENSG00000159516	0	0	0	0	0	0	0	9.18307	2.50991	0	2.12027	0	0	0	0	0	3.21464	0	0	0	0	0	0	0	0	0	2.28173	0	0	5.80337	0.940183
ENSG00000183150	0	0	0	0	2.38725	0	0.233989	0	0	0	0	0	0	0	0	0	0	0	0	0	0	3.36974	0	0	0	0	1.72366	0	0	0	0.955538
ENSG00000166866	0	0	0	0	0.241339	0	0	0	0	5.03191	0	0	0	0	0	0	0	0	0	0	0	0	0	7.51452	0	2.93829	1.45371	0	0	0	0.955648
ENSG00000179455	0	0	0	0	0.204794	0	0	0	0	0	0.240557	0	0	0	0	0	1.3329	0	0	0	0	0.225895	0	0	0	0	1.56379	0	0	0	0.955807
ENSG00000159527	0	0	0	0	0	0	0	5.55304	4.28813	0	4.43871	0	0	0	0	0	3.36534	0	0	0	0	0	0	0	0	0	0	0	0	5.53766	0.890524
ENSG00000163218	0	0	0	0	0	0	0	4.03622	3.56703	0	2.33229	0	0	0	0	0	1.44667	0	0	0	0	0	0	0	0	0	0	0	0	4.24632	0.907569
ENSG00000163220	9.01121	7.17778	7.58792	7.75234	5.19907	7.89681	14.7938	8.57298	12.918	7.24203	13.6796	9.85507	6.96443	7.26302	7.31135	11.259	12.7271	5.84818	6.73627	6.16297	5.27252	6.30338	7.02648	6.9201	12.7988	7.71783	5.06306	7.20248	6.85225	14.1885	0.439394
ENSG00000163221	4.59552	1.28039	2.8854	2.04793	1.6939	2.80554	11.2322	0.137476	4.36139	2.46877	4.5681	4.9181	3.03842	3.01602	3.62067	7.65697	3.63594	1.10268	1.52734	1.04449	0.872361	2.56925	1.99417	1.83122	9.33409	3.03866	1.16553	3.20421	2.8173	5.39075	0.727928
ENSG00000143546	6.93121	4.90119	5.38381	5.45937	3.81087	5.48428	11.6755	7.03354	11.4365	5.00634	12.3597	7.83724	5.2067	5.1301	5.60022	9.6847	11.2373	3.99618	4.50604	4.08988	3.27862	4.74023	4.88971	4.61584	11.1244	5.74622	4.16132	5.39376	4.91329	12.869	0.50259
ENSG00000188916	0	0	0	0	1.35764	0	0	0	0	0	0	0	0	0	0	0	0	0	0	0	0	0	0.982238	0	0	0	0.753817	0	0	0	0.955906
ENSG00000143556	0	0	0.000501364	0	0	0	0	7.81398	6.96936	0	8.56821	0	0	0	0	0	5.77152	0	1.19196	0	0	0	0	0	0	0	0	0	0	9.88045	0.894199
ENSG00000197956	10.7219	8.9909	11.3426	11.03	7.65086	10.5105	10.2101	10.6806	10.8363	10.7035	10.2228	10.117	8.41042	9.87766	5.3273	11.0931	10.0451	7.80929	11.2385	9.4402	6.23252	8.60836	9.90392	9.80421	9.12257	9.41981	7.22123	10.3375	10.4647	10.623	0.15894
ENSG00000155530	0	0	0	0	0	0	0	0	0	0	0	1.7432	0	0	0	0.496806	0.0533023	0	0	0	0	0.68091	0.674829	0	0.157762	0	3.38576	0.522528	0	0	0.955907
ENSG00000196154	9.2699	5.81456	9.75806	8.07746	2.54867	8.82828	9.98383	8.66881	8.45267	7.72197	7.7116	7.93874	6.36581	6.45518	3.71277	9.34792	7.5169	5.80093	8.49112	5.52274	4.22008	4.61364	7.67709	7.42033	8.54108	6.49796	4.55129	7.6344	7.83451	8.87565	0.288953
ENSG00000188015	3.1155	0.526544	2.91799	1.48102	0	2.55789	0	6.11656	3.59102	1.76592	3.34352	2.62199	0.28948	2.26183	0	4.7905	2.55577	0	1.78903	0.761885	0	0.314686	2.31625	1.25933	0.381929	0.789168	0.0687714	1.43096	2.53337	3.9732	0.732566
ENSG00000196754	0.698436	0	1.55678	5.98815	0	1.85256	0	6.94301	6.76087	0.591679	9.15555	1.80317	0	6.5108	0	3.10883	7.33714	0	1.70091	0.215503	0	1.40727	4.96216	0	0	0.711606	1.25145	3.07988	0.953033	8.6049	0.751279
ENSG00000188643	7.34392	5.94106	6.82451	6.221	5.57074	7.39051	1.05292	8.65986	8.29897	6.66058	9.78829	6.53639	5.6185	6.73499	6.58877	7.59499	8.76627	4.64088	7.08646	6.76816	4.17607	5.68976	6.54469	6.7458	6.92584	6.37219	6.51336	6.59728	6.73661	9.65649	0.329749
ENSG00000189334	1.17417	0	0.890049	5.60079	0.527222	4.67647	0.023967	8.97467	9.04934	6.74709	10.6027	3.13996	1.4014	4.96014	3.24948	6.57997	9.39199	0.284764	1.18424	0.978567	3.3678	2.5088	4.86822	7.25239	1.03056	6.0936	0.489723	7.12429	0.975029	10.6738	0.634465
ENSG00000189171	6.91365	5.79868	6.31807	6.01206	5.99908	6.80459	2.24117	6.16331	6.32185	6.29819	5.75081	6.43556	5.7912	6.16922	3.97582	6.58901	6.16682	5.75821	6.46504	6.36405	3.98127	5.52463	6.11427	5.87853	6.1306	5.32153	5.46312	7.9088	6.31725	6.36555	0.261263
ENSG00000160678	1.50461	0.40003	0	0.936022	3.53195	2.01893	0	0.922768	0.157655	0.182783	0.507816	1.178	4.87541	2.45584	0	1.25308	3.24725	4.54413	2.43376	0	0	1.58472	1.05257	0.765817	1.41006	0.799638	1.52364	3.28672	0	0.804849	0.741825
ENSG00000160679	5.12504	4.76415	5.09339	5.42456	4.743	5.37131	4.7821	5.34217	5.76847	5.06881	4.94504	5.60348	4.22269	4.6667	3.97346	5.27338	5.10874	4.87217	5.56424	5.88046	4.44861	5.36174	5.42058	5.18159	5.66083	4.87289	5.19532	5.90885	5.88018	5.51789	0.129693
ENSG00000143553	5.506	5.74965	5.77172	5.63776	4.92495	5.4512	4.64473	5.29617	5.61525	5.38255	5.52392	5.62544	4.94025	5.00834	4.19264	5.18858	4.8545	5.39217	5.53301	5.55719	3.45124	5.02559	5.49538	4.91956	5.51326	4.86445	5.24982	5.74482	5.7368	5.34969	0.0956207
ENSG00000143621	6.85597	6.729	6.81939	6.64581	5.8658	7.03543	6.59757	7.1815	7.10548	6.48444	6.61542	7.16174	5.63578	6.55634	5.39567	7.15689	6.89002	6.24971	7.03313	7.14155	5.74333	7.08716	6.69994	6.52809	7.06075	6.53165	7.71525	7.20431	7.09924	6.87506	0.132993
ENSG00000169418	6.64316	3.91379	7.13279	4.7274	0.274085	6.57023	0.777189	3.32174	4.80077	4.39891	4.77328	6.6758	3.78555	5.50514	1.96116	5.9619	2.93059	2.13263	5.02475	6.21706	1.97749	3.29013	3.37565	4.21145	2.41455	3.95931	2.33648	5.25264	5.99685	4.67842	0.430082
ENSG00000143624	6.14905	6.13458	6.60551	6.36959	5.44154	6.36489	5.65502	5.76561	6.83602	6.31028	6.23252	7.32755	4.83445	5.97421	4.83563	6.45722	5.55954	4.40912	6.93423	7.2684	4.66385	7.11955	6.64031	5.91674	6.48835	5.84558	6.83519	6.69906	7.20728	6.6483	0.1614
ENSG00000143554	5.58968	3.38364	5.70901	4.96175	3.31648	5.5874	3.63155	4.68659	5.16941	4.64949	4.54313	5.46336	2.94623	4.23166	4.15241	5.87762	3.90004	1.902	5.10507	5.06401	2.86706	4.74158	4.62587	4.48127	4.65276	5.14327	5.23251	5.05302	5.1858	5.10404	0.230981
ENSG00000143614	4.20255	3.4478	4.43202	4.2399	3.99603	4.4224	4.57547	4.37211	4.65191	4.05955	3.97448	4.42856	2.91921	3.11961	2.67187	4.80744	3.77666	3.81625	4.68546	4.71168	2.5567	4.01872	4.14465	4.04847	4.4075	3.50997	4.12244	4.44094	4.93955	4.43263	0.183277
ENSG00000198837	5.47688	4.80443	5.11664	5.28352	5.27321	5.35723	5.819	4.63273	5.58515	5.08182	4.87423	5.5361	4.33988	4.68042	3.80872	6.13608	4.68731	5.43284	5.80628	5.84453	4.03498	5.23322	5.28023	5.67727	6.8593	4.65554	4.81294	5.60299	5.83252	5.22969	0.246246
ENSG00000160741	5.8543	5.34103	5.89133	5.89636	4.87368	5.89564	6.43494	5.68728	6.28252	5.63576	5.52086	6.05918	4.30942	5.17397	4.63506	6.42832	5.53361	5.00925	6.35316	6.54665	4.18011	5.7478	5.95302	5.94851	6.69833	5.27959	6.00921	6.29514	6.47112	6.0074	0.149277
ENSG00000143570	6.37313	6.29524	6.54878	6.26784	4.25404	6.39092	5.68346	6.41647	6.47506	5.96024	5.96247	6.40504	5.08724	6.01924	5.3588	7.01454	5.93326	4.65822	6.5925	6.37191	4.68874	5.42874	6.34197	5.77284	6.21595	5.86434	5.17642	6.50676	6.56844	6.11322	0.155786
ENSG00000143578	3.12132	3.30688	2.85958	3.55558	1.80409	4.91245	2.20247	3.46425	4.13654	3.2115	2.8853	4.37456	1.44648	2.87402	2.88117	3.16996	5.36867	1.77923	3.9212	4.77517	2.85812	3.41044	6.54805	3.47289	3.4946	4.20118	3.42022	4.13459	4.16452	3.46075	0.480404
ENSG00000143543	7.32111	7.21765	7.56869	7.25576	6.80182	7.43835	7.38092	7.36317	7.67047	7.34458	7.19747	7.54016	6.31852	6.97192	7.04423	7.69187	7.78674	6.83605	7.54299	7.56708	7.18957	8.32848	7.85874	7.3981	7.80202	7.60463	6.68233	7.93617	7.59067	7.3715	0.116893
ENSG00000143545	6.64728	6.33712	6.69622	6.481	4.37086	6.56084	3.89353	6.7041	6.65444	6.24388	6.27825	6.37963	4.81715	6.18894	5.09442	6.65554	6.01029	3.9227	6.76446	6.64242	5.07718	4.97449	6.63895	5.70635	6.18906	6.10816	6.01074	6.72125	6.58918	6.52291	0.117513
ENSG00000177954	10.7604	9.73476	10.7842	10.8725	8.98946	10.9823	10.2091	10.9925	11.4876	10.4915	10.3674	11.0665	8.93365	9.87227	8.89484	10.5816	10.3181	9.53368	10.7747	12.2609	9.93467	10.4331	10.7995	10.6152	11.073	10.2834	9.63844	10.9038	11.3021	11.0583	0.151527
ENSG00000179083	0	0	1.30426	0	1.82639	0	0	0	0	0	0	0	0	0	0	0	0	0	0	0	0	2.08164	0	0	0	0	4.07694	0	0	0	0.955914
ENSG00000143549	6.33295	5.85026	5.38884	5.54124	5.37334	6.13231	7.25373	6.34406	5.64595	5.56373	5.58667	5.74685	5.58298	5.37001	4.46414	6.93777	6.14694	9.64053	6.50066	5.1301	4.45068	5.12471	5.77905	6.13056	6.85518	5.52352	5.68308	5.96812	5.65686	5.95921	0.399005
ENSG00000163380	0	0	0	0	0	0	0	0	0	0	0.515587	0	5.00395	0	0	0	2.73169	7.29216	0	0	0	0.661828	0.391137	0	0	0	0	0	0	0	0.956003
ENSG00000143612	7.0744	6.96239	7.10933	7.05143	6.82542	6.99604	6.47709	7.01379	6.96457	6.74106	6.7483	6.88151	6.41264	6.7008	6.39458	7.18207	6.54646	7.59084	7.23509	6.74486	5.99997	6.76563	6.83612	6.52233	6.59169	6.66167	6.59497	6.94173	6.91063	6.77796	0.106616
ENSG00000143569	5.59013	5.18529	5.6804	5.81899	4.67012	5.65175	5.15899	5.88135	5.96324	5.2799	5.41431	5.79938	4.39404	4.71483	3.96073	5.94843	5.2954	4.92649	5.93432	6.10246	3.933	5.69947	5.5822	5.14873	5.44899	4.90186	6.04514	5.8998	6.04421	5.74057	0.120128
ENSG00000143575	6.51921	6.50419	6.96884	6.68804	6.17285	6.62039	6.14557	6.52909	6.95769	6.54442	6.59763	6.85221	6.58487	6.11547	5.96281	6.58642	6.33542	6.98321	6.80744	7.15237	5.92481	7.49607	6.81032	6.33827	6.70896	6.47099	7.18234	6.89569	6.93638	6.63455	0.118938
ENSG00000187556	0	0	0	0	2.7716	0	0	0	0	0	0	0	0	0	0	0	0	0	0	0	0	0.975738	0	0	0	0	2.93826	0	0	0	0.956022
ENSG00000143515	4.76659	3.37006	6.15747	4.93709	4.22524	4.64136	3.33449	4.68027	5.94345	4.61061	5.16155	6.05289	3.17786	3.14189	1.33799	5.11809	3.45506	1.38742	5.67222	5.98408	2.03946	5.11345	5.17186	4.76485	4.94633	4.33756	5.00225	5.00216	6.27238	5.17996	0.29239
ENSG00000160712	4.09248	2.99736	3.8432	3.6877	1.89694	3.60952	6.11193	3.27977	4.17762	4.57264	4.29874	4.78069	2.45619	3.4172	5.35312	4.99494	2.7003	6.37037	4.24522	4.11343	2.19638	4.14372	3.72373	4.58393	4.77275	3.79679	2.79654	2.73861	4.58576	3.62958	0.395928
ENSG00000169291	4.20009	2.65053	2.44907	2.82342	0.937466	4.09539	0	1.61154	3.52275	2.45342	2.48148	3.61048	2.43093	2.13516	0.720139	4.17438	2.05912	1.36021	3.54378	2.83192	0.0668858	1.6181	2.69999	2.65085	3.77334	1.76599	4.68811	4.55911	4.0559	3.15137	0.45252
ENSG00000163239	3.89872	2.54352	2.04064	2.21101	0.416625	3.56159	0	1.43549	3.16265	2.15711	2.28376	3.57025	2.17161	1.83405	1.69194	3.96929	1.55972	0.548128	3.32541	4.42472	0	2.35867	2.775	2.43882	3.87949	1.31512	7.02337	4.59529	3.79969	2.92929	0.651913
ENSG00000160714	5.38858	5.035	5.45389	5.31858	5.16428	5.37005	4.96849	5.58263	5.52008	5.14349	5.17658	5.5779	4.11814	4.96048	4.40361	5.67527	5.08195	4.34411	5.56056	5.48636	4.45255	5.9091	5.35961	5.37423	5.86805	5.11511	6.35523	5.71476	5.64504	5.42579	0.174211
ENSG00000185271	0	0	0	0	0	0	0	0	0.792378	0	0	0.339251	0	0	0	0	0	3.99644	0.867657	0.476938	0	0	0.435085	0	0	0	0	0	1.1892	0.996201	0.956024
ENSG00000160710	6.3378	6.16874	6.54602	6.53926	6.0762	6.45293	7.38795	6.46152	6.88552	6.27013	6.1978	6.87634	4.78813	5.91748	5.43113	6.89723	6.01869	4.04043	6.84154	6.92599	4.98118	6.83918	6.57353	6.57227	7.13227	5.93548	6.27311	6.68973	7.08609	6.49799	0.149343
ENSG00000143603	0	0	0	0.510796	2.79506	0	2.29873	0	2.17308	3.20532	1.79839	2.66993	0	0.0899169	0	0.778468	0.217992	2.39487	0	0.504648	0	1.12544	1.62681	1.8766	1.37993	1.32877	0	1.51315	3.52513	1.84329	0.705257
ENSG00000163344	5.65413	6.23459	6.04129	5.79307	6.01263	5.80345	5.2105	6.41637	5.95339	5.86866	6.33196	5.88794	5.50257	5.81403	5.89781	5.7428	5.5582	4.91393	6.23801	6.17359	4.50342	6.79725	5.90046	5.6523	6.31955	5.69876	5.92002	6.10466	5.9123	6.1555	0.14156
ENSG00000163346	6.39724	7.29164	7.93965	7.12833	6.5042	6.31572	6.58685	5.73097	7.07184	7.24261	7.17917	7.09329	5.35241	5.92539	4.2129	6.49247	6.20508	6.51104	6.43889	7.78589	4.44208	8.16576	6.82423	7.07687	7.03485	6.64459	6.91968	7.44102	7.33125	6.61489	0.190332
ENSG00000163348	4.76693	5.55073	5.33606	5.63923	4.9737	4.97266	4.61429	5.16958	5.62083	5.30262	5.35944	5.54456	3.55918	4.75596	3.92482	5.14237	5.03044	4.0202	5.3868	5.78668	3.80357	6.07232	5.65941	5.41767	5.78139	4.96931	5.36768	6.01584	5.64214	5.41786	0.156534
ENSG00000160691	7.05562	6.43861	6.75306	6.50393	3.93828	7.07206	4.56053	6.97447	7.00043	6.02815	6.17494	6.80544	4.85766	5.5093	5.34886	6.93089	5.7317	4.71477	6.47721	6.40163	4.5152	7.01977	6.6227	5.97537	6.23056	5.84536	4.84319	6.77543	6.7557	6.58335	0.144901
ENSG00000173207	4.04052	3.00737	3.87865	3.21678	1.62291	4.15799	3.94979	4.09491	3.92738	3.21887	3.34827	3.47496	2.06558	2.78968	3.14251	3.38329	2.97767	0.964001	3.75124	3.32825	1.58117	2.76182	3.1567	3.40338	3.55317	2.99928	4.38216	3.18995	3.78651	3.88946	0.270852
ENSG00000160688	4.10253	3.77799	3.74355	4.24392	3.10584	4.2938	3.52064	4.47536	4.27947	4.01156	4.05335	4.3426	3.07076	3.49775	3.41012	4.10014	3.92453	3.60004	4.23529	3.90391	2.56661	3.78235	4.42614	4.1824	4.58419	3.73405	4.33674	4.53037	4.41506	4.202	0.143467
ENSG00000160685	5.3243	5.51547	5.57804	5.48091	3.47109	5.63888	6.57544	6.97941	5.55476	5.82625	6.20398	5.34686	4.06284	4.46847	4.97351	5.59321	5.89317	4.88527	5.31983	4.66732	4.33085	5.1418	5.84413	6.71206	5.73069	5.54073	3.77803	5.72721	4.80751	6.21644	0.238109
ENSG00000163354	1.74154	0.564919	1.03425	1.11766	0.46568	2.98711	0	3.35173	3.20424	1.35478	1.51271	2.01216	0	0.742585	0.825895	1.34031	2.43932	0	3.28662	2.09644	0	0.961937	3.12038	2.01651	0.903108	1.09844	4.88184	2.19627	2.31962	3.40928	0.674349
ENSG00000006377	0	0	0	0.110863	2.09891	0	0	0.570293	0.867989	0	0	0	0	0	0	0	0.644579	0	0	0	0	0	0	0	0	0	3.55801	0	0.244674	0	0.956026
ENSG00000143537	6.89083	4.79726	5.98461	5.92535	5.00831	6.91001	4.47481	7.12161	6.53641	5.88776	6.53408	6.69939	5.17795	5.03535	3.89114	6.82727	6.28907	4.35049	6.98542	5.73612	4.3367	5.0907	6.54201	5.78751	6.29029	6.00214	4.30901	6.26472	6.67832	6.86877	0.186005
ENSG00000243364	2.61764	4.02034	2.40473	3.5224	0.98275	3.87288	2.72729	5.11746	4.33914	3.44304	3.66646	3.56335	1.41221	2.77917	2.5087	3.21517	4.29712	0.0881743	2.78813	4.3654	1.96778	2.35921	4.10046	3.99713	3.53623	2.89848	2.58657	3.80568	3.7739	4.64585	0.391634
ENSG00000143590	1.28764	1.69714	1.08673	1.25352	4.12348	2.59288	1.1096	6.8499	4.2765	1.69219	4.16559	1.15343	0	0.701745	1.57899	0.803563	3.25288	0	1.30172	2.0071	0	4.80128	2.2231	1.50679	1.34943	0.74943	3.23324	1.42405	1.88409	5.58399	0.713864
ENSG00000169242	5.78245	4.54677	4.31767	6.3658	4.13181	6.61128	1.35471	6.75273	5.69966	5.07987	5.40115	5.23726	4.57019	5.97586	8.05027	7.15866	6.50223	3.49404	5.88098	4.86288	4.99739	5.02122	6.95028	5.95533	3.62127	5.43876	3.05184	7.22567	5.65241	6.37201	0.3403
ENSG00000169241	5.08693	5.6848	4.75355	5.22794	3.10617	5.16287	5.02137	5.37832	5.26757	5.20092	4.92038	5.21612	3.13204	4.93378	4.92892	5.6414	5.05437	2.24441	4.86875	4.70519	5.09738	4.97986	5.47262	5.62357	5.84755	5.36459	4.63733	5.63095	4.97874	5.03542	0.160532
ENSG00000179085	5.65984	6.31697	5.8443	5.88608	5.0652	5.93271	4.44719	5.64722	6.22095	5.91313	5.67098	6.24682	4.71532	5.64514	5.37168	5.83865	5.84393	4.61896	6.10356	6.13171	4.99702	6.71804	6.10289	5.61748	5.9921	5.65309	5.90817	6.45951	6.42177	5.84095	0.147364
ENSG00000163463	5.34498	5.10063	5.55914	5.32756	4.07909	5.47554	4.36232	5.0986	5.82683	5.33078	5.13305	5.804	4.15585	4.68261	4.45228	5.38107	5.37314	3.99644	5.89746	5.69154	4.67652	5.60354	5.34732	5.19085	5.56497	5.23624	6.3237	5.76922	6.04254	5.43525	0.176936
ENSG00000163462	0.196725	0	1.5225	0.555718	4.06122	0.543984	0.708145	0.554482	1.57406	0.505495	0.396101	2.85288	0	0.203642	0	0.60971	0	0	2.96223	0	0	3.46063	1.46049	0.54561	1.02892	0.903402	2.69802	0	2.78834	1.23135	0.768182
ENSG00000185499	3.91207	2.52815	4.82368	6.27036	1.30163	6.49259	0.985103	4.03168	6.67562	6.69006	6.70114	7.58424	1.59518	8.35156	0.694545	8.73237	7.20649	0.206717	6.01434	3.88358	6.96	4.33571	5.86446	5.07748	2.74727	9.571	6.07981	6.3873	5.70216	5.89588	0.48216
ENSG00000169231	5.13122	4.03751	5.78361	5.33209	3.41288	5.2986	3.64451	4.92789	5.79229	5.42778	5.33316	6.1747	3.92221	4.59455	3.61104	5.29307	4.56796	2.4712	6.1858	6.01476	4.0035	5.3796	5.61481	4.81248	4.60517	4.56946	5.87868	5.98804	6.64355	5.67919	0.255239
ENSG00000173171	3.9897	3.92477	3.82403	3.85173	2.69604	4.06401	4.55734	4.07781	4.07553	3.63156	3.80563	4.45756	2.29053	3.52142	3.10884	4.05387	3.7852	2.17571	4.02951	3.89056	2.66021	3.74531	3.76014	3.63836	4.12523	3.59795	6.12472	4.19146	4.24535	3.82658	0.394191
ENSG00000177628	4.31351	5.00873	4.71035	4.66484	3.67688	4.43769	5.23353	5.02327	4.89261	4.17769	4.14335	4.33608	2.81757	4.18603	3.12638	4.83812	4.55376	1.96903	4.84588	4.16702	3.32081	5.55465	4.22023	4.23619	4.82977	3.99245	3.63084	5.04492	4.58025	4.54887	0.233158
ENSG00000160767	4.51842	4.70624	5.14113	5.57416	4.62441	4.48217	3.54468	4.88821	5.11444	5.07961	5.09623	4.85976	3.2313	4.2057	3.07033	4.64932	4.27199	4.37114	5.0641	4.8847	3.06781	5.00892	5.06441	4.34731	4.32009	4.64685	5.0119	4.67561	5.39741	4.94273	0.181649
ENSG00000116521	5.70037	6.0918	5.41909	5.63781	4.9331	5.7597	5.09305	6.08751	5.83204	5.26064	5.38916	5.69185	4.94391	5.3148	4.69446	5.87342	5.67079	5.43434	6.1441	5.70271	4.67775	5.51946	5.7233	5.43108	5.92977	5.38327	5.49717	5.90948	5.75289	5.67131	0.10188
ENSG00000176444	5.41801	5.78595	5.35192	5.86238	4.50978	5.69861	4.95788	5.43891	6.10174	5.4363	5.4268	6.24907	3.80031	5.33743	4.74406	5.72421	5.51352	3.61654	5.87746	6.43236	4.63811	6.35683	6.23759	5.94337	6.60957	5.27301	5.46132	6.64746	6.41636	5.84469	0.16969
ENSG00000143630	1.98186	2.66074	1.88231	3.0255	3.92014	2.34328	0.563642	3.37754	3.45116	3.15963	2.73544	2.28954	0.240041	3.15268	3.54167	2.02966	3.0138	0	2.77954	3.40209	1.43507	4.34731	3.10598	3.67388	1.90992	2.18742	2.52017	3.39737	3.39831	3.529	0.407422
ENSG00000143627	0	0	0	0	0	0	0	0.037339	0	0	0	0	0	3.56937	5.41822	0	0	0	0	0	0	0	0	3.10534	0	0	1.29689	0	0	0	0.949029
ENSG00000160752	5.05854	6.05454	4.78668	4.65332	4.23478	5.12927	5.33165	5.46734	5.37039	4.9477	5.16092	4.95864	3.72503	4.37466	5.25155	5.83556	5.2195	3.4696	5.38367	5.05037	4.03891	4.57336	4.77752	5.22323	5.11953	4.9557	4.66364	5.06566	5.25185	5.39905	0.18854
ENSG00000160753	4.52063	4.27748	5.44987	4.66701	5.20368	4.46163	2.49937	4.69129	5.29308	4.8301	4.80595	4.83931	3.3937	4.22345	2.10465	4.59924	4.54383	2.34892	5.36633	4.92361	2.90547	5.58508	5.00951	4.53795	3.98417	4.15576	3.07223	4.50691	5.32147	5.31839	0.222961
ENSG00000116539	4.37601	3.8747	4.90066	4.99174	4.21362	4.50906	3.07225	4.55407	4.75392	4.45619	4.35841	4.69663	3.14688	3.21755	2.31706	4.44539	4.27468	4.24029	5.13341	5.05892	2.88097	4.23955	4.40546	4.16198	3.78828	3.90582	4.23445	4.70999	4.9922	4.54793	0.185023
ENSG00000125459	3.50412	2.98766	3.31815	3.14679	2.4262	3.69988	2.24538	3.09792	3.74247	2.71631	2.84646	3.97077	1.86239	2.70518	2.9454	3.34909	2.97736	1.01022	4.09109	3.96736	2.4848	4.03055	3.83804	3.17999	3.74919	2.72548	5.10257	3.85501	3.99353	3.28337	0.37996
ENSG00000163374	5.16324	4.57373	5.54696	5.475	4.62382	5.3318	5.62296	5.26577	5.70417	5.3055	5.28968	5.46639	4.1295	4.46906	3.80833	5.68308	4.97949	5.37441	5.71091	5.73561	3.62984	5.4696	5.48444	4.98348	5.40432	4.78207	6.27551	5.52226	5.71987	5.51319	0.17705
ENSG00000132676	5.33469	5.36516	5.233	5.61342	4.39671	5.41539	5.05243	5.61398	5.44755	5.30978	5.21037	5.30415	4.69664	4.7151	4.65611	5.4403	5.18451	5.4336	5.30874	5.18407	4.46068	5.27174	5.45124	5.08378	5.46717	5.15765	5.45868	5.38296	5.49631	5.34872	0.0732456
ENSG00000116580	3.74357	2.95161	3.80864	3.96507	2.62501	4.00538	3.06174	3.84719	3.97634	3.5656	3.43863	4.01001	2.20966	2.96268	2.03301	3.98201	3.4398	2.82351	4.45348	3.94642	2.43528	3.68332	3.79487	3.71677	3.98974	3.21867	3.83202	4.17718	4.15391	3.75924	0.216755
ENSG00000132718	3.65329	3.14108	5.9191	4.51021	7.38465	3.36252	3.57479	3.35152	5.14099	4.39543	3.78752	4.44595	3.23733	2.88008	0	4.13312	2.08939	1.06821	6.21376	4.68899	0.778625	6.31865	4.34194	3.64132	3.57254	3.32405	3.85288	3.14739	5.27767	4.49029	0.494111
ENSG00000143622	4.39063	3.71014	4.46751	4.82213	3.02924	4.30773	5.16838	4.03114	4.50797	3.9785	4.53258	4.22287	2.86199	3.90747	2.49723	5.05419	4.05834	2.21143	4.43087	4.07278	2.26875	4.03602	4.25666	3.94878	4.84038	4.08513	3.99681	4.2144	4.37496	4.86803	0.226165
ENSG00000132680	5.05284	4.78799	5.51764	5.77555	4.52289	5.4787	4.20883	5.19938	6.05341	5.30064	5.11291	5.6241	3.79776	4.93606	3.86569	5.63459	5.46984	4.22228	6.0025	6.18194	4.0925	5.96611	5.8453	5.46596	5.60722	5.12975	5.37135	5.79297	5.99513	5.7359	0.154568
ENSG00000148123	0	0	0	0	3.33838	0	0	0	0	0	0	0	0	2.23208	0.750394	0	0	0	1.08768	0	0	0	0	0	0	0	0.178613	0	0	0	0.956114
ENSG00000116584	5.41447	3.02536	5.90301	4.93499	5.17289	5.23127	5.72568	4.71964	5.32052	4.82411	4.75547	5.43496	3.79991	3.94446	2.23354	6.45521	4.36669	2.84838	6.05235	4.86182	2.37823	3.96224	4.69508	5.16357	5.892	4.67062	5.27115	5.67706	5.64021	4.98326	0.268685
ENSG00000163479	7.44923	7.84583	7.40742	7.38778	5.71432	7.62042	7.59077	7.6448	8.32956	7.17569	6.80974	7.77045	5.81334	6.82572	6.63243	7.85864	7.47812	5.38322	7.52825	8.42923	7.65336	7.25038	7.46779	7.1662	7.7344	7.32048	7.1811	7.16888	7.92312	7.50421	0.13832
ENSG00000160803	4.92419	4.62327	5.20511	5.50127	5.34176	5.05283	3.78334	5.23427	5.94352	5.09737	5.24362	5.7085	4.14701	4.54037	4.30207	5.2998	5.07614	5.40186	5.8411	5.32824	4.36848	4.31008	5.50423	4.80423	5.02543	5.08699	5.42064	5.1915	5.88497	5.53748	0.148384
ENSG00000116586	5.32311	5.57557	5.32031	5.31924	4.73207	5.31623	5.11269	5.4811	5.17145	5.26282	5.29377	5.20152	4.54394	5.24951	5.4655	5.4742	5.20684	4.61667	5.40336	4.54897	4.6029	5.0925	5.29049	5.08624	5.59567	5.29635	4.76031	5.29729	5.08592	5.17826	0.0798978
ENSG00000132698	0	0	0	6.18461	0	4.71685	0	7.31382	6.16969	5.24284	7.3301	4.18555	0	4.72497	0.247327	5.58755	6.8012	0	0	0	4.85887	5.2527	5.65812	5.3957	0	5.98291	0	6.03958	0.670744	7.44898	0.572433
ENSG00000254726	0	0	0	0	0	0.725134	0	0.361209	1.83297	0	0	1.29112	0	0	0	0.104569	1.08284	0	0.182737	3.32422	0	0	0.772327	0	0	0	0.564628	0.0467065	2.33901	0.995159	0.893173
ENSG00000160789	7.73615	6.77997	8.05291	7.11657	4.05271	7.63991	4.84784	8.30684	7.71948	7.06146	7.33056	7.80745	6.12964	5.98006	4.94494	7.43397	7.02146	6.0042	7.84837	7.4709	4.82202	6.18538	6.88688	6.6807	6.15457	6.80543	5.97795	7.242	8.01967	7.71386	0.188591
ENSG00000196189	2.61398	0.124338	2.59894	4.08503	3.82678	3.36509	6.67438	4.74588	3.88593	2.22046	4.08163	3.35594	0.694342	3.83306	0.378835	4.60984	4.60338	1.05044	2.65364	3.1725	1.1839	2.4889	4.71811	2.70137	5.29298	2.87974	2.99282	5.44123	3.09659	4.74116	0.527597
ENSG00000160785	3.8211	3.19471	3.40532	3.48973	3.89315	3.49315	4.89422	3.61927	3.55219	3.31971	3.30975	3.88668	2.45278	3.77707	3.75824	4.02033	3.18087	2.98224	3.77471	3.26986	1.94414	3.94487	3.57491	3.78343	4.23254	3.21792	4.2005	3.9287	3.65322	3.38418	0.280887
ENSG00000160783	5.51628	5.25152	5.55089	5.74861	4.55722	5.76324	5.63866	5.67925	6.12887	5.39614	5.48995	5.81147	5.01986	5.50738	4.87114	5.74731	5.47098	5.42891	5.71665	6.04071	4.30544	5.65088	6.05943	5.30543	6.02219	5.2803	4.73703	6.33838	6.14408	5.88098	0.131068
ENSG00000242252	2.95925	3.12267	3.18715	2.85223	3.71113	2.98921	2.04628	2.72904	3.97581	4.20761	3.1455	3.61653	2.84395	3.12136	2.45853	3.082	2.64839	2.08402	3.20362	4.40219	1.77622	4.16351	4.44065	3.31242	3.79313	2.811	2.8865	4.21485	4.273	3.82466	0.274401
ENSG00000160781	1.95144	1.40897	1.29706	2.34261	9.05477	2.60001	3.58097	3.89607	2.7233	3.53732	2.74173	3.11372	0.894148	2.83097	2.32704	2.5954	2.40917	0.720478	6.90406	2.33497	0.544519	4.55099	3.80503	2.80658	3.04593	2.28903	3.37761	3.11076	1.81569	3.11366	0.700408
ENSG00000198952	5.60905	6.13153	5.99888	6.03466	5.72695	5.69187	5.92025	6.05308	5.95392	6.00245	6.06356	6.02313	5.46239	5.84938	5.34477	6.31077	5.60239	5.78673	6.37761	5.97551	4.53782	6.45098	6.32401	5.90951	6.1345	5.67347	6.21716	6.28178	6.33007	5.90347	0.0847121
ENSG00000163472	2.29442	2.78248	2.09122	4.39778	2.15116	3.10965	2.67001	6.71826	5.62213	2.37202	6.36335	2.84235	0.909915	2.1092	2.07387	2.58682	5.37465	0.274381	2.9768	2.83606	1.26987	3.46624	5.82556	2.80323	3.55384	2.54206	2.80278	2.96578	3.06816	6.86222	0.543457
ENSG00000198715	4.82575	5.71177	4.70531	5.04097	2.7407	4.69565	4.26941	5.21152	5.43923	4.24145	4.33539	4.73328	2.7535	4.75201	4.16354	4.95456	4.9366	1.66391	4.7238	4.79425	3.26403	4.47459	5.55702	4.48168	4.81134	4.33189	3.18681	4.80241	4.81331	4.86098	0.229873
ENSG00000163468	6.61399	7.19812	6.88549	7.10291	6.18792	6.64645	6.44558	7.08243	6.96243	6.80191	6.92812	7.19827	5.7794	6.14841	5.92045	6.63393	6.34897	6.39533	6.79718	7.14616	5.68198	6.80238	6.69995	6.48389	6.70302	6.49917	7.55399	6.72037	7.23064	6.78655	0.119755
ENSG00000102962	0.0749228	0	0	0	0	0.734212	7.80498	2.08544	0.0444005	0	0.399936	0	0	0	0	1.5136	0.614666	0	0	0	0	0	0	2.61046	1.40726	0	0	0	0	0.439913	0.956152
ENSG00000132677	0	0.548425	0	1.45786	3.27102	0	0	2.89198	0	0	1.09721	0	0	5.17554	2.70467	0	0	0	0	5.30669	0	0	0	0	0	0	2.3939	0	0	1.3046	0.864548
ENSG00000116604	5.66653	5.22761	6.92721	5.98854	5.16652	5.57248	4.94155	5.49245	6.50556	5.91122	5.71422	6.28524	5.07884	4.34712	3.40034	6.04074	4.93984	6.79059	5.95511	6.30321	3.98605	5.56308	5.77339	5.44037	5.55985	5.24763	4.95316	5.60693	6.63237	5.90886	0.203544
ENSG00000183856	0	0.19087	0	0.0418789	0	0	1.84276	2.72676	0.623684	1.73107	1.84661	0	0	0.25982	0	1.87547	0.960267	0	0.310233	0	0	0	0	2.45022	0.825143	2.23474	3.41355	0	0	2.05147	0.798258
ENSG00000125337	1.26706	0	0	0	1.89548	0.890651	0	0	0	0	0	0	0	0	0	0	0	0	0	0	0	0	0	0	0	0	0.249288	0	0	0	0.956212
ENSG00000163382	5.52682	5.94903	6.10029	5.92632	5.42054	5.67402	4.69039	5.67167	6.21004	5.85626	5.83476	6.3665	5.44553	5.79724	5.14687	5.74053	5.60253	4.95196	5.9879	5.81025	4.78159	6.31498	6.19839	5.49805	5.53612	5.68891	5.8564	6.297	6.30503	5.78975	0.103014
ENSG00000160818	5.12639	4.69576	4.99248	4.99355	4.42671	5.04112	4.26267	5.41165	5.00266	4.92556	5.07707	5.34366	3.93094	4.10355	4.02058	4.95976	4.67902	5.75374	5.37333	4.96799	3.76538	4.292	5.23418	4.66792	5.0425	4.70209	4.95185	4.99616	5.31154	4.94573	0.165497
ENSG00000132702	1.0763	0	2.10902	2.13524	6.85894	0.744562	0	0	1.92717	0.374952	1.09312	3.47026	0.804869	0.325809	0	0.499892	0	0.155835	3.09507	1.39562	0	0.550703	3.24291	1.22621	0	0	2.32047	0.621239	3.02511	2.04741	0.837907
ENSG00000132692	0	2.08121	0	0	6.83529	0	0	2.64198	1.99433	0	0	3.31584	0	0	0	0	0	0	0	0	0	2.5871	0	0.850838	0	0.789499	1.67635	0	2.71315	1.15861	0.900068
ENSG00000132688	5.92683	3.65933	5.36838	5.06319	4.2155	5.7753	0	3.9415	5.83061	4.74228	4.66459	6.33529	6.56544	5.19287	2.05626	6.55492	4.04594	5.42588	6.96609	4.45918	2.10079	4.85923	5.54951	4.48466	6.5863	4.00822	4.04015	5.58015	6.57113	5.47613	0.311544
ENSG00000143320	4.93338	2.96522	3.61342	6.73706	3.70618	6.71274	1.57489	7.51738	8.23419	3.70389	9.06443	5.86238	1.43709	3.51386	0.277427	3.34244	6.83972	1.57561	5.29811	3.20569	0.823159	5.95276	5.76941	2.43809	3.54076	2.59956	3.32216	4.63035	6.48468	9.83536	0.55938
ENSG00000143319	3.73372	3.41403	3.91042	4.12628	2.96461	3.83533	4.10691	4.29075	4.1527	3.84922	4.06301	4.30722	2.50309	3.18149	2.91049	3.95849	3.68629	2.37661	3.85822	4.37974	2.66845	3.76679	4.07977	3.85322	4.2025	3.61719	7.02052	3.995	4.2827	4.12488	0.468557
ENSG00000143303	4.45588	4.5572	4.4462	5.18114	3.71524	4.94112	3.79453	4.65957	5.26276	4.5673	4.56539	5.37146	3.04479	4.1676	4.11837	4.73593	4.6249	3.76771	5.07552	5.50255	3.79164	5.05334	5.36705	4.85972	4.97439	4.51449	5.44439	5.57928	5.38618	5.0526	0.165639
ENSG00000143314	5.81446	6.05344	5.76035	5.77201	4.99098	5.77977	4.5982	5.76048	5.84099	5.7007	5.62949	5.96281	5.13047	5.16593	5.40443	5.26296	5.14392	5.73503	6.09976	5.88075	5.12342	5.31071	5.60824	5.07985	5.3288	5.36113	5.501	5.71981	5.9309	5.56095	0.0959959
ENSG00000143321	6.66674	6.34879	6.79559	6.65968	6.06236	6.79524	6.87158	7.48625	7.05351	6.71454	7.02124	6.99345	5.77602	6.61098	6.54999	7.26131	6.67347	6.87679	7.06683	6.89458	5.38016	6.45519	6.70857	6.87262	6.50361	6.44737	6.05163	7.07616	7.04174	7.02181	0.109855
ENSG00000143294	5.62263	5.2805	5.76672	5.9125	5.25911	5.72402	5.47135	5.97864	6.07062	5.67412	5.68798	5.97279	4.46822	5.00391	4.34678	5.76502	5.36885	5.51165	5.92904	5.8654	4.10133	5.59037	5.84519	5.46926	5.84608	5.26459	5.80522	5.97522	6.17895	5.83258	0.104804
ENSG00000027869	1.94291	0.391698	0.490224	0.699001	0	1.38969	5.29817	0	1.70658	1.54429	0.444804	1.72546	0.6317	1.04542	0.46764	3.27522	0.0943531	0	0.614341	0.59774	0	1.68995	2.23599	2.88125	4.17157	1.27439	0	1.80549	1.80643	1.39509	0.776623
ENSG00000198400	1.08674	1.82622	0	0	0.157127	0.430024	0	0	2.04902	1.41814	1.04818	2.07162	0.96964	1.61078	0	1.21148	0	0	0	0	0	1.6267	2.8808	0.0407909	0	0.699258	2.5591	0.526082	2.29109	1.34945	0.725035
ENSG00000027644	0	0	0	0	0	0	0	0	1.04033	0	0	0.0894982	0	1.73866	0	0	0	0	0	0	0	0.452477	0.925241	0	0	1.34627	2.49838	0	1.33438	0	0.904395
ENSG00000187800	5.75162	3.71044	5.51947	4.0987	1.7513	5.53594	0.0674091	4.28099	5.50943	3.74493	3.85402	5.05181	3.64739	4.01603	2.07394	5.57994	2.96541	2.76511	6.23451	5.26469	2.49289	3.90885	4.1772	3.71466	4.96761	3.32121	3.92825	5.30008	5.59973	4.95977	0.349788
ENSG00000160838	0	0	0	0	0.178583	0	0	0	1.31377	0	0	5.23957	0	0	0	2.86681	0	0	0.186819	0	0	0	0	0	0	0	6.10126	0	0	0	0.944695
ENSG00000132694	4.28786	4.33114	4.45926	4.70512	4.36426	4.2608	3.65339	4.11567	4.67443	4.52701	4.27619	4.7356	3.2687	3.59801	2.96041	4.66599	4.00019	3.19189	4.77789	4.80389	2.89745	4.9786	4.60741	4.25124	4.46068	4.14806	5.71673	4.9573	4.97098	4.4419	0.255836
ENSG00000117036	3.58953	2.30808	3.34371	3.90053	2.23733	3.52494	2.56093	5.05897	3.55979	3.09336	3.60653	3.7749	1.87293	2.023	1.52977	3.89619	3.31228	2.19566	3.33949	3.51956	1.49612	2.87418	3.33723	3.2153	3.2135	2.96194	3.67866	3.32414	3.56174	4.03801	0.394116
ENSG00000143297	0	0	0	0	0	0	3.87818	0	0	0.893339	0	0	0	0	0	0.692197	2.12415	0	0	0	0	0	0	3.5339	5.09058	0.188673	1.34774	0.360188	0	0	0.911816
ENSG00000197057	0	0	0	0	0	0	0.206836	0	0.355471	0	0	3.78985	0	0	0	2.15356	0	0	0	0	0	0	0	0	0.956524	0	1.13804	0	0	0	0.956231
ENSG00000134193	0	0	0	0	0	0	0	0	0	2.75631	0	0	0	0	0	0	0	0	0	0	4.64045	0	0.170905	7.62863	0	0.93737	1.14514	0	0	0	0.95638
ENSG00000132704	0	0	0	0	0	0	1.59731	0	0	1.02531	0	0	0	0	0	0.896926	0.387435	0	0	0	0	0	0	5.50329	6.26967	0	0	0.577675	0	0	0.945067
ENSG00000163534	0	0	0	0	0	0	2.4552	0	0	0	0	0	0	0	0	1.47222	0	0	0	0	0	0	0	4.95719	5.72086	0	0	0.635311	0	0	0.942618
ENSG00000226321	0	0	0	0	0	0	0	0	1.57845	0	0	4.88152	0	0	0	2.35335	0	0	0	0	0	0.768417	0	0	1.47433	0	0	0	0	0	0.956383
ENSG00000183853	5.17127	4.19128	5.77285	4.51602	0.965779	4.91488	0	5.47426	4.8809	4.38587	4.11125	5.22618	2.71367	4.12563	0.767467	4.98025	3.50722	1.41183	5.03501	5.41117	1.53719	3.27361	4.23383	3.64943	3.56814	3.3356	2.53391	4.44939	5.36105	4.36062	0.354334
ENSG00000158473	2.22022	1.65747	2.00533	1.98261	0	2.05144	3.8465	1.09733	1.66507	2.48265	0.762208	2.57555	1.1356	1.79681	3.64775	3.08847	1.15985	0.112058	1.80935	0.726717	0.0828885	1.22288	2.34181	5.12965	5.66104	1.84927	2.73423	2.7182	2.53828	1.23177	0.660888
ENSG00000135697	0	0	0	0	0	0	0	0	0	0.620163	0	0	0	0.551537	0	0	0	0	0	0.811336	0	0.397494	0.201209	2.04128	0	0	0	0	0	0	0.956387
ENSG00000158481	1.13466	0	0.724259	0	0	0.451357	2.46859	2.03546	0.750131	0.832625	0.449841	1.32297	0	0.691647	0	1.94616	0.96428	0	1.2138	0	0	0	0.601441	4.31032	5.43609	0	0.388853	0.718469	0.611609	0.982686	0.856647
ENSG00000154342	0	0	0	0	0	0	0	1.17433	0.024339	0	0	0	0	0	0	3.09623	0.69331	0	0	0	0	0	1.46249	0	0	0	0	0	0	0.558822	0.956418
ENSG00000163554	0	0	0	0	0	0	1.28142	0	0	0	0	0	0	0	0	0	0	0	0	0	0	0	0	0	1.47035	0	1.11672	0	0	0	0.943759
ENSG00000163563	3.72593	3.38065	3.2808	1.85173	1.58697	2.51502	9.61389	0.87498	1.5706	1.73637	1.55872	3.59806	1.11699	1.82286	1.81194	5.70671	2.59633	0.17263	3.06114	1.31369	0.639906	1.63823	1.76618	2.71374	7.01214	1.73408	3.08115	2.05007	1.70167	1.77336	0.758278
ENSG00000163564	1.41955	0	0	0.100082	0	0.616519	3.64212	0	0	0	0	0.27965	0	0	0	2.44796	0	0	1.17136	0	0	0	0.269693	2.57221	3.74935	0	0	1.16821	0	0.426213	0.870198
ENSG00000163565	6.94229	5.56488	6.15647	5.95494	3.30894	6.66997	7.14098	6.51447	6.42353	5.49204	5.84967	6.51867	4.38106	4.66285	2.94435	6.861	6.33419	3.39754	6.88699	6.45262	2.68019	4.17283	5.58299	6.03179	6.91269	4.67353	4.40014	6.00013	6.82292	6.40413	0.222564
ENSG00000163568	0	0	0	1.05764	0	0	4.47336	0	0	0.36698	0.298532	0.214272	0	0	0	1.41862	0.0941645	0	0.0610792	0	0	4.19699	0.029031	4.53004	5.25877	0	1.91539	0.451281	0	0	0.874709
ENSG00000162706	4.44157	1.13589	3.4054	4.13877	7.60356	3.81998	0	6.07323	5.11345	4.98227	4.49906	4.17196	2.89009	2.05851	0	3.05722	2.9208	0.0851245	7.57329	1.03997	0	5.48099	2.93876	4.37001	2.19738	3.64127	2.4683	2.6575	2.8015	5.57512	0.575801
ENSG00000213088	8.37603	3.34583	6.95784	6.62595	5.62489	8.47315	2.27943	6.46427	7.95205	6.31877	6.77221	7.76038	4.26888	4.20998	0.266214	7.68499	6.12143	4.87339	8.26806	5.0141	3.0135	4.23746	6.61167	6.11414	6.66612	5.91293	3.90856	6.16672	7.50067	7.34018	0.321765
ENSG00000179639	2.19273	0	2.36671	2.01762	0	1.80631	2.04419	3.66695	1.7343	1.60561	2.59318	1.07106	0	1.14399	0	2.80645	2.21603	0	2.47692	0	0	0.65383	1.88144	1.55508	0.728608	0.502194	0.54677	1.34562	1.4013	2.41786	0.651051
ENSG00000113722	0	0	0	0	0	0	0	0	0	6.26348	0	0	0	0	0	0	0	0	0	0	0	0	0	6.67657	0	0	2.16784	0	0	0	0.956454
ENSG00000108688	0	0	0	0	0	0	0	0.298395	0	0	0	0.785777	0	0	0	0.693412	0	0	0	0	0	0	0	0	0	0	0	0	0	0	0.956476
ENSG00000132693	0.730347	0.550056	0	0.802415	0	0.844097	1.20069	0.0608719	1.3214	0	0	0.685613	0	0	13.1705	0.287819	0	0	0	0.282908	7.16976	0	0.496447	0.0734246	4.19713	0	0.204271	0.0719385	0.151902	1.2673	0.946593
ENSG00000158716	6.56708	7.11955	6.04229	5.99762	4.65782	7.10188	4.41413	6.39581	6.60017	5.46536	6.03687	6.51624	4.30472	7.21926	6.7105	6.41958	7.74241	5.26646	6.45189	5.82364	5.5268	4.94303	6.37284	5.64846	5.71033	5.32269	5.0197	6.5548	6.32098	6.26291	0.230421
ENSG00000181036	0.542628	0	0	0	0	0.643327	4.11416	0	0	0	0	0.39293	0	0	0	2.18739	0	0	0.104878	0	0	0	0.179593	0.728005	3.99433	0	0	0.451119	0.302664	0	0.920151
ENSG00000158714	2.87828	2.58581	2.99821	2.64411	1.73382	2.21067	1.42204	2.04512	2.21568	2.43614	1.84452	2.96696	0.935707	2.30752	0.217742	4.30961	2.66726	0	2.59059	2.61938	0.474435	2.75274	2.33449	3.519	4.55999	1.52681	0.773806	2.83825	2.1827	2.16114	0.529698
ENSG00000243284	0.543273	0	0	0	1.61885	0	0	4.89838	2.51393	0	1.57242	2.59156	0	2.72355	0	0.918182	3.53537	0	0.336011	0.641283	0	0.212772	0	0	0	0	0.742134	0.548404	0.358767	2.95079	0.846485
ENSG00000213085	0.977787	0	1.37136	0	1.07867	1.23561	2.35303	1.20084	2.34744	0	0	5.56648	0	0.810696	0	3.726	0	0	1.19094	0.381098	0	0.37537	0.279618	0	0.877383	0	5.92291	0.442507	0.764985	0.420678	0.85212
ENSG00000158710	8.6766	7.1547	8.59804	7.88924	5.51577	8.6904	9.84429	8.78301	8.49876	7.85261	8.32146	8.31262	7.26507	7.70611	7.04744	9.78169	8.68168	5.34756	8.51985	7.79781	7.09341	7.01494	8.00192	8.18664	9.12226	8.23174	7.60329	8.17256	8.40694	8.75184	0.190758
ENSG00000085552	1.79471	0	0	2.64226	0	2.27869	0	4.14079	2.42103	2.81669	2.48412	3.35794	0	0	4.41723	0.350533	3.13757	0	0	0.696634	0.324451	0.47587	3.66516	3.6486	0.293315	3.01422	3.76219	1.77822	0.756401	3.61093	0.629583
ENSG00000073146	0	0	0.133413	0	0	0	0	0	0.758272	0	0	0.659872	0	0	0	0	0	0	0	1.42525	0	0	0.527406	0	0	0	5.19617	0	1.5633	1.48522	0.956515
ENSG00000143315	2.47322	2.66267	2.61576	2.9884	1.97043	2.63077	1.56929	2.78438	2.79144	2.41457	2.44679	2.9708	1.09938	1.91996	2.0095	2.73824	3.06754	0.0242085	2.95115	2.45599	2.66967	2.97593	2.99269	2.71974	2.70711	2.70476	3.20234	3.04361	2.84119	2.57117	0.226748
ENSG00000177807	0	0	0	0	6.05109	0	0	0	0	0	0	0	0	3.22259	0	0	0	0	3.61064	0	0	0	0	0	3.52691	0	0	0	0	0	0.940962
ENSG00000184148	0	0	0	0	0	0	0	6.81286	1.29167	0	0.45198	0	0	0	0	0	0	0	0	0	0	0	0	0	0	0	4.04074	0	0	2.7946	0.956578
ENSG00000162729	5.20191	4.78084	6.50297	5.40884	7.22086	5.7219	3.93947	6.03383	5.80175	5.42883	5.21118	5.94683	4.38358	5.41386	5.22675	5.60012	5.49026	3.21829	6.71984	6.27446	4.49414	5.90906	5.68396	5.54975	5.48238	5.1886	6.24815	6.01317	5.90751	5.68797	0.243235
ENSG00000018625	5.94903	1.19159	6.99187	6.01035	8.55565	5.50814	0	2.27077	4.3585	6.21666	6.30824	5.04594	6.52446	2.23779	0	3.79302	5.01008	9.35166	7.88916	4.8957	0.0691999	5.99031	5.49466	4.76139	1.67904	4.62185	3.98563	3.00361	4.02141	4.35118	0.532684
ENSG00000143631	0	0	0	0	0	0	0	8.00585	2.65078	0	2.67228	0	0	0	0	0	1.55551	0	0	0.213316	0	0	0	0	0	0	0	0	0	2.98106	0.956614
ENSG00000143318	0.67035	0	2.61837	4.12074	2.76448	1.61525	1.07399	0.29065	0	1.96721	2.55976	2.35968	4.28324	0	0	0.633648	4.51537	9.98725	2.88372	0	0	1.08841	3.70097	1.73905	1.33314	0.302698	3.79617	0.41678	1.17048	0.580024	0.839505
ENSG00000162734	8.20612	6.85494	8.72645	7.61235	9.54797	7.9911	5.81851	7.87543	7.9765	7.64333	7.95949	7.82136	7.32191	6.78268	4.73734	8.24102	7.07884	5.60946	8.59532	7.3732	4.84833	7.36365	7.81686	6.7349	7.29417	6.81413	7.65152	7.55576	8.1031	7.835	0.23348
ENSG00000132716	6.11107	5.91003	6.44223	6.48997	5.70289	6.28847	5.25733	6.1652	6.39107	6.21506	6.2236	6.55652	5.31275	5.54239	5.73294	6.20779	5.89742	6.63153	6.78886	6.57513	5.22801	6.54606	6.30541	6.1228	6.41396	5.9376	6.01356	6.92323	6.60522	6.12736	0.114714
ENSG00000162735	6.08253	5.43268	5.67922	5.86473	4.97923	5.99516	4.39357	5.22923	5.6087	5.22729	5.24043	5.58023	4.6358	4.92089	5.03189	5.19144	4.84642	5.05967	5.61493	5.80046	3.29897	5.32227	5.44099	4.80977	4.90153	4.90009	5.03336	5.69796	5.64429	5.27498	0.145908
ENSG00000122218	6.61189	6.19594	6.9027	6.65492	6.09499	6.54433	6.44208	6.91829	6.92647	6.26373	6.20342	6.83336	5.53327	5.59944	5.41727	6.8722	6.48312	5.78846	6.814	6.88891	5.3827	7.06851	6.48294	6.42839	6.53941	6.12007	6.10967	6.77698	6.85828	6.50457	0.096567
ENSG00000162736	5.86992	5.57777	5.80287	6.0392	4.61742	5.92422	5.81307	6.16883	6.02305	5.51106	5.50488	5.97699	4.83737	5.3313	4.51047	6.15291	6.01064	4.617	6.08663	6.23063	4.93245	5.79112	5.57698	5.95562	6.09411	5.48406	5.86146	6.23814	5.88629	5.8245	0.0933819
ENSG00000182901	0	1.18263	0	0	4.66311	0	0	0	0	0	0	0	0	0	0	0	0	0	0	0	0	1.84177	0	0	0	0	2.82821	0	0	0	0.956721
ENSG00000162738	1.64642	0.0263476	0.505574	4.36409	3.53829	3.49087	0	5.04736	4.63095	3.51646	3.69952	3.81519	1.80259	2.52797	0	3.67989	4.51924	0.0646217	3.18755	4.36086	2.26834	3.34447	4.58241	3.16334	1.93257	2.87042	2.42437	4.40137	4.06443	4.92986	0.430511
ENSG00000162739	1.26988	0	0.450953	1.94706	0	0.66255	5.66928	0	1.29299	1.19929	0.416991	1.91073	0	1.09235	0.0987245	3.08598	1.27105	0	0.104593	0	0	0	1.18331	4.59838	5.95492	1.62179	0.21601	2.01231	0.46471	1.33308	0.815267
ENSG00000066294	2.36147	1.44297	1.35543	1.48608	0	1.42183	3.23542	0.163443	0.689933	0.868615	0.794576	1.37216	0	0.469987	0	3.19913	1.46171	0	1.89464	0	0.366634	0	0.920607	2.949	4.34262	0.579941	1.24343	1.12711	0.513615	0.849398	0.755693
ENSG00000117090	0.601683	0	0	0.786437	0	0.162503	5.68516	0	0	0.683764	0	0	0	0.168287	0	1.9153	0.838751	0	0	0	0	0	0	2.75699	3.15279	0.352129	0	0.537961	0	0	0.927478
ENSG00000117091	2.3116	0.0738541	1.41512	2.20797	0	1.62069	7.87422	0	1.34307	2.05235	0.927492	1.69796	0	1.53267	0.681629	4.1559	1.8173	0	0.952407	0	0	0.454596	2.01263	4.92891	6.49654	1.68218	1.69036	2.1322	1.04207	1.85518	0.802565
ENSG00000026751	1.32061	0	0.449085	3.05559	0	1.76577	6.79055	0.663201	1.43585	2.94182	1.21544	1.39549	0	0.673863	0.686167	3.52715	3.73114	0	0	0	0	0	1.21939	3.9721	5.95371	2.25701	0	1.89613	0.159121	2.14872	0.794505
ENSG00000122224	0.641547	0	0	0.167587	0	1.15827	4.14418	0	0	0.209808	0	0	0	0	0	1.82584	0.768487	0	0	0	0	0	0	3.26886	4.37117	0.163306	0	0.580729	0	0.0464664	0.897644
ENSG00000122223	1.02612	0	0	0	0	0	4.31416	0	0	0	0	0	0	0	0.254306	2.11017	0	0	0	1.01959	0	0	0	1.04811	4.39568	0	2.20419	0	0	0	0.906047
ENSG00000179914	8.88934	0	6.53796	0	0	0	3.22725	0	0	5.78056	0	3.67896	6.72988	0.640517	0.203348	6.23972	4.22228	0	0.430278	3.52232	0	0	0	5.98206	2.27025	3.59978	1.96745	0.270201	0	0	0.785474
ENSG00000160683	0	0	0	0	0	0	2.05285	0	0	0	0	0	0	0	0	0	0	0	0	0	0	0	0	3.324	4.28706	0	0	0	0	0	0.956752
ENSG00000158769	5.30755	5.33825	3.74729	6.23838	2.60147	5.61033	5.54562	5.88341	5.59604	5.09473	5.98345	5.20175	3.26548	5.44483	5.78849	7.25061	6.47256	2.35058	4.44562	5.05053	5.04423	5.3297	5.87795	5.97718	5.43565	5.62512	5.0958	6.6333	4.24299	6.4827	0.283243
ENSG00000215845	4.75551	6.09455	4.97569	6.06381	4.47551	6.15844	5.60801	5.79007	5.23729	5.2135	5.5243	5.94117	4.22523	6.40054	5.11107	6.04261	6.66326	4.10913	4.66379	6.25267	5.44449	7.12355	6.95307	5.70425	5.64738	5.65551	5.6662	7.71233	3.45403	5.81359	0.281186
ENSG00000158773	6.04928	5.75685	5.98217	5.93711	5.65359	6.05596	6.70147	5.64335	6.11754	5.91875	5.74147	6.11002	4.57431	5.48124	5.21949	6.83413	5.56442	5.00119	6.36895	6.20929	4.6088	6.01571	6.269	6.59466	7.45927	5.57746	5.40765	6.27616	6.43986	6.05802	0.213347
ENSG00000186517	3.79273	2.75913	2.99478	3.43314	1.13982	3.36642	7.64844	4.66372	3.05317	2.90231	3.56201	3.82089	1.23256	2.64791	1.79135	5.49841	3.66128	0.0678989	3.2499	1.77611	0.990736	2.11015	3.03148	5.50876	7.21879	2.83934	2.88113	2.92887	2.39623	3.83788	0.598039
ENSG00000143217	0	0	0	5.60659	0	4.65317	0	7.21587	5.44818	0.339319	5.97997	2.2378	0	2.2117	0	2.97767	6.00155	0	0	0	1.94086	0.512029	4.38325	0.163739	0	2.88956	0.772203	0	0	6.83879	0.746935
ENSG00000162755	1.35947	3.72721	2.70667	3.57538	4.50572	2.63052	0.0908686	1.08365	3.06901	3.2364	2.75259	4.43062	1.73278	3.97755	1.8987	2.61851	2.87706	1.14185	3.03942	3.57282	2.52384	5.03301	4.11451	2.12414	0.93846	2.83925	7.25235	4.65483	3.66352	2.50082	0.608122
ENSG00000143256	6.88211	6.50602	6.85627	6.33838	7.00905	6.75187	5.99766	6.62867	6.79832	6.39375	6.49787	6.69181	5.93373	6.23967	6.06446	6.91768	5.95926	6.8892	6.76735	6.72046	4.75348	7.40208	6.48703	6.01136	6.3969	5.93953	6.89003	6.52419	6.85238	6.65232	0.127222
ENSG00000158793	4.60955	5.75733	4.79058	4.862	3.83656	4.75626	4.26186	4.4838	4.93379	4.81552	4.5308	4.82251	3.45388	4.71444	4.79258	4.91248	4.41099	3.30359	4.9263	4.97093	3.73531	5.28437	5.05091	5.16514	5.06921	4.30312	4.64229	5.35981	5.04439	4.769	0.19376
ENSG00000158796	5.48557	4.62356	5.51459	5.42806	4.26501	5.41511	5.21991	5.269	5.41804	5.20568	5.20512	5.4798	3.84369	4.38682	3.90813	5.51514	4.7551	5.05251	5.50652	5.5607	3.69706	4.84456	5.24348	4.97996	5.40125	4.68996	5.81104	5.46049	5.55903	5.30077	0.132243
ENSG00000143222	6.17385	6.20922	6.68688	6.54041	5.981	6.31049	5.72163	6.47626	6.53961	6.20844	6.22079	6.711	5.2825	6.03453	4.80972	6.46431	6.21593	5.40707	6.29749	6.91905	5.9269	6.73826	6.61158	6.10488	6.22516	6.25915	6.10809	6.48647	6.60959	6.35615	0.104336
ENSG00000143258	4.60523	4.70204	4.86047	5.30892	4.52859	4.96551	3.98532	4.96732	5.5431	4.92764	4.94817	5.68209	3.44533	4.43666	3.24419	4.95876	4.65195	4.10404	5.32402	5.81216	3.67105	5.18157	5.35577	4.88434	5.27847	4.64471	5.29503	5.60888	5.77796	5.26	0.168527
ENSG00000143224	3.68797	4.04776	3.79191	4.10738	3.49294	4.13322	3.1649	3.87073	4.36072	3.81691	3.60846	5.45065	2.23191	3.64424	2.25796	4.04983	3.6411	1.7924	4.49431	4.84343	2.57993	4.54372	4.47276	3.77457	4.565	3.40431	3.72994	4.6654	4.79177	4.07481	0.306376
ENSG00000158850	5.17074	4.68424	4.9386	4.94379	4.18598	5.33079	5.09534	5.24449	5.39101	4.72098	4.75102	5.22011	3.88597	4.8304	3.90037	5.64703	5.20862	4.0095	5.04005	5.82512	4.42766	5.81717	5.30767	4.95719	5.73218	5.01039	5.3209	5.64176	5.30236	5.31085	0.141488
ENSG00000158859	6.37673	3.01505	4.98482	3.66626	2.71561	5.75588	0	2.64234	5.30437	4.33493	3.82971	6.04934	4.62111	3.32099	1.96379	6.08136	2.48136	2.73933	5.2869	7.02521	1.49828	4.4048	4.72278	3.53613	1.53895	4.51285	1.8557	5.06711	4.31715	4.02937	0.456867
ENSG00000158864	6.06385	6.64611	5.83541	6.2117	5.893	6.05264	5.48296	6.10629	6.33516	6.2651	6.07327	6.22268	6.54317	6.06088	5.99411	6.53056	5.82006	7.15645	6.1684	7.10883	4.5905	6.06657	6.2017	6.12956	6.13364	6.09828	5.77977	6.09993	6.50384	6.19121	0.146132
ENSG00000158869	6.96465	5.93911	6.3926	5.51384	4.26915	5.93391	10.373	3.76756	4.85004	5.31868	4.89349	6.64503	4.35104	4.95998	4.68494	8.19201	5.41732	2.39277	6.07843	4.50474	3.16954	4.91127	4.98347	5.5671	8.86384	4.92365	3.0189	4.88877	4.80354	4.61797	0.498641
ENSG00000086288	0	0	0	0	0	0	2.53125	0	0	0	0	0	0	0	0	0.379408	0	0	0	0	0	0	0	0	1.97746	0	3.89886	0	0	0	0.956768
ENSG00000158882	3.54316	3.11082	3.65735	3.72564	3.74994	3.38402	3.40192	3.38623	3.42034	3.93992	3.78597	3.495	3.90172	3.28798	4.11788	3.87105	2.92994	3.69161	3.51695	2.78374	1.26146	3.316	3.45897	3.6729	3.57427	3.17316	2.23123	3.40625	3.61905	3.37088	0.182141
ENSG00000102891	0.652642	0	0	0	0	0	0	6.35248	1.97257	0	0.885769	0	0	0	0	0	0	0	0	0	0	0	0	0	0	0	0	0	0	4.43716	0.956856
ENSG00000248485	1.10519	0	1.08492	5.49071	6.19303	1.03789	0.242277	2.46894	3.14126	3.16536	4.10162	2.48451	0	0	1.30402	2.48882	1.73825	0	2.92233	2.26654	0	7.2149	4.36568	2.23281	0	1.68317	1.95489	0.79436	2.00073	4.9224	0.71711
ENSG00000158887	4.53828	2.5716	4.49756	4.10506	2.8369	4.52214	3.03772	3.58129	3.871	4.94156	4.76389	3.52559	3.15689	2.04177	2.24214	2.72925	4.67744	2.12898	12.4679	2.78902	0.791638	3.81839	4.57643	3.99619	3.21213	3.502	2.65741	3.20435	2.85186	4.84497	0.723391
ENSG00000143252	5.76522	6.63595	5.80349	5.92983	4.9921	5.7405	5.57695	5.94643	5.83501	5.70276	5.95097	5.78387	5.43437	6.1807	5.91685	5.71253	5.51467	5.79641	5.77896	5.65707	4.14102	5.44196	5.50827	5.56574	5.73661	5.58001	5.55149	5.86426	5.80441	5.80229	0.147721
ENSG00000188931	1.55031	1.83441	2.15202	2.55423	3.66928	1.67857	0.843596	2.11622	3.58948	2.08351	2.10805	6.57448	1.72416	2.40138	0.847299	4.09835	1.69676	3.47143	2.39821	2.64582	0.531343	3.26834	1.99733	1.69521	0.954078	1.62464	5.67115	2.68806	2.56442	2.10841	0.650865
ENSG00000143226	4.83493	3.8107	4.73357	3.32493	2.27066	3.6088	8.36271	1.32504	2.82532	3.21552	2.7661	4.42475	2.244	3.11297	1.66571	6.01396	3.36007	0.263064	4.9504	2.74571	1.2814	3.17571	2.78406	3.23429	6.08203	2.63457	1.92985	3.07462	2.8009	2.72992	0.623849
ENSG00000173110	4.45279	3.39312	4.89387	2.7357	4.87466	2.1522	8.25534	2.65636	0.933209	3.16261	2.79537	2.78852	3.55949	4.06901	5.37185	6.73261	1.93452	1.35434	2.88273	6.22806	1.29893	5.28939	2.3417	2.82946	5.89129	4.43423	2.17207	4.54586	4.05096	3.99063	0.56636
ENSG00000203747	5.01168	5.29959	5.07512	3.8614	4.02721	4.02194	7.37047	0.687204	3.16787	3.06658	2.7684	4.11569	3.36793	3.31917	3.8047	6.51678	3.70163	0.496438	4.23274	2.80692	1.85041	4.2185	3.3691	2.60924	8.18116	2.5637	1.60506	3.22345	2.74388	2.36024	0.573187
ENSG00000072694	4.15248	1.82765	2.70182	2.38984	0	2.8647	4.07595	1.56058	1.48085	2.74383	2.4995	2.30251	1.24473	1.62182	2.71485	3.44426	2.47288	0	3.13681	1.04849	0	0.833148	1.09361	3.98754	4.84369	1.37243	0.579132	2.31386	1.3135	1.90829	0.589334
ENSG00000162747	2.43822	0	0.879797	0	0	0.280636	9.90853	1.1614	0.307067	0	0.0733646	3.10129	0.914236	0.378231	1.40214	5.10822	0.507063	0	0	0	0	0.0846519	0.286897	0.567669	6.82138	1.12831	0	0.868743	0.633266	1.03998	0.902618
ENSG00000132185	0	0	0	0	0	0	5.00498	0	0	0	0	0	0	0	0	0	0	0	0	0	0	0	0	4.49068	5.48861	0	0	0	0	0	0.940343
ENSG00000162746	0.111191	0	0	1.86193	0.661608	0	0.890362	0.594253	0.278612	0	0	0.572543	0	1.56247	0	0.182861	0	0	2.15719	0.642154	0	0	0	0.561262	1.69863	0	0	0.122718	0.0354743	0	0.843729
ENSG00000081721	4.38669	3.64524	4.61388	4.52231	3.87988	4.49553	3.604	4.49051	4.71049	4.23827	4.10813	4.69201	2.72411	3.67254	2.70439	4.48166	4.05421	2.38297	4.93396	4.8235	3.17724	4.16769	4.39986	4.21174	4.52255	3.89217	4.00873	4.71842	5.01127	4.51298	0.1827
ENSG00000118217	4.19322	3.71666	4.49864	4.36107	3.02538	4.21105	4.54123	4.35304	4.24142	3.98263	3.90014	4.1853	2.71616	3.40983	3.28201	4.65128	4.13251	2.94898	4.43261	4.11762	3.67745	3.88861	4.19117	3.7153	4.02944	3.74845	3.93108	4.36943	4.46498	4.08079	0.152282
ENSG00000162745	5.14338	3.26821	6.00788	3.00409	0.47359	4.71868	0.532463	4.14446	4.66972	4.39538	2.7459	4.64962	2.0106	2.30582	0	4.92848	3.97382	1.66668	5.64418	3.05466	0	2.19926	3.26221	3.11787	4.06956	2.2417	4.71271	5.48642	4.47705	4.05369	0.455025
ENSG00000067842	0	3.2895	0	0	3.99554	0	0	0	0	0	0	0.388441	0	0	0	0	0	0	0	0	0	1.31739	0	0	0	0	0	0	0	0	0.956889
ENSG00000166527	0.0958649	0	0	0	0	0	5.29372	0	0	0	0	0.638067	0	0	0	2.38845	0	0	0	0	0	0	0	0	3.49091	0	0	0	0	0	0.956922
ENSG00000239887	1.94918	3.06381	2.96507	2.69204	1.9802	3.62327	0	2.65768	2.88515	3.95348	2.90327	3.03716	1.21958	3.3445	4.12334	2.54781	3.467	0	3.03268	1.45495	1.27338	4.08552	3.4154	3.77802	0.355973	3.62706	2.01227	0.989773	2.55609	2.15075	0.406063
ENSG00000198574	0	0	0	0	0	0	3.42208	0	0	0	0	0	0	0	0	1.89284	0	3.22155	0	0	0	0	0	0.528118	3.19058	0	0	0	0	1.22501	0.898649
ENSG00000152332	4.66674	4.65052	3.94497	4.4015	4.21863	4.53767	4.44256	4.46145	4.27954	3.96803	4.06764	4.29834	2.83516	3.98838	3.93875	4.84873	4.31609	4.40968	4.61821	4.23194	2.71575	3.94426	4.32644	4.55091	4.61252	3.75903	3.93557	4.45108	4.35624	4.36644	0.137392
ENSG00000117143	7.05527	5.81991	6.45486	6.0242	4.18516	6.59698	3.74027	6.20236	6.16533	6.23278	6.15481	6.23884	4.94986	4.43803	5.82143	6.17945	6.36664	4.95702	6.52167	6.40994	5.40557	5.92514	5.86567	6.08451	4.74058	6.09425	7.15615	5.83936	5.33794	6.21927	0.190341
ENSG00000162733	5.89	6.4611	5.92717	5.32068	2.55089	5.34635	0	5.42762	5.71916	6.06269	5.49148	5.43186	3.73004	2.57281	0.940811	4.74645	3.79066	1.7763	5.62592	5.54708	0.878382	3.32844	4.79586	4.6466	2.19334	4.77861	2.51035	4.71892	5.57408	5.52463	0.355041
ENSG00000132196	2.67544	4.07236	2.56718	2.78105	2.29383	3.10536	2.95996	2.93144	3.6041	3.08777	2.7548	2.63107	1.09292	2.44793	4.41642	3.80858	2.89415	0	3.26813	3.74641	1.70827	3.9423	3.44297	3.0356	3.26501	2.64409	2.17858	3.43567	3.36892	3.4643	0.350322
ENSG00000164100	0	0	0	0	2.20286	0	0	0	0	0	0	0	0	0	0	0	0	0	1.51578	0	0	0.239136	0	0	0.993975	0	0	0	0	0	0.95697
ENSG00000117152	2.01062	2.68295	3.86461	0.152154	5.55101	0.00837447	0	1.03123	0	1.75482	2.93191	2.77896	0.833752	0.480311	0	0.382482	0	0	0	1.06823	0	4.38977	1.54209	1.48529	0.375829	2.78697	0.550591	1.89846	0.809088	0.702228	0.785558
ENSG00000143248	7.61278	6.30834	10.7549	7.04525	6.06256	6.61798	0	4.42495	7.25522	6.84782	6.79969	7.03699	6.64045	5.8772	2.80556	6.27146	5.25533	6.20001	6.07668	4.92821	3.57999	6.42212	6.85557	6.80651	4.08829	6.42393	5.16826	8.28614	7.03575	6.79882	0.450029
ENSG00000143228	0	0	0	0	0	0	3.34703	2.53968	0.454071	0.644548	1.62718	0	0	0	0	0.823415	0.519618	0	0	0	0	0	0	1.7871	2.3639	0.727853	5.45177	0	0	1.48405	0.896785
ENSG00000185630	4.21863	4.53851	4.70617	5.70613	3.60892	4.72354	0	3.79578	6.6343	5.27547	4.99393	6.3874	2.98211	3.26314	0.405396	4.14228	4.22715	4.0105	3.5542	5.3533	3.65925	4.01064	4.81373	3.88929	2.71862	4.19066	2.32329	4.61366	7.12268	5.49951	0.427543
ENSG00000187726	0	0	0	0	0	0	0	0	1.18785	0	0	3.89487	0	0	0	0.796734	0	0	0	0	0	0	0	0	0	0	2.87254	0	0	0	0.956998
ENSG00000143171	1.83988	0	0.374166	0.566235	3.31619	1.08297	0	0.243619	1.87589	2.26813	2.20042	1.023	1.52942	0	0	1.9128	0.170946	4.20554	4.70103	0.612585	0	5.61795	0.994349	1.3925	0	0.897197	1.02035	0.901844	0.344872	2.07362	0.781811
ENSG00000214097	0	0	0	0	0	0	0	0	0	0	0	0	4.39219	0	0	0	0.299626	4.49856	0	0	0	0	0	0	0	0	0.909626	0	0	0	0.957063
ENSG00000143198	6.03741	5.37326	6.12241	5.14949	5.13861	5.8884	3.28702	4.92124	5.29261	5.36563	5.03326	5.23726	5.81891	5.30971	4.03903	5.32345	4.99911	5.16533	5.30535	5.37335	3.4341	5.01285	4.76842	5.53443	4.22539	4.8767	4.71636	5.60492	5.25956	5.06847	0.174544
ENSG00000143149	6.28784	7.1766	5.67374	6.25058	5.44358	6.40791	4.77438	6.3164	6.36537	5.47458	6.3523	6.03308	4.66698	5.62668	5.79915	5.77388	6.82208	5.62963	5.97836	6.12009	4.27638	6.07242	5.94739	5.63837	5.61824	5.30768	6.44335	6.87912	5.94306	6.25467	0.182318
ENSG00000143183	5.46869	5.99699	5.63716	5.66384	4.63556	5.59637	4.57825	5.58473	5.73478	5.41076	5.30603	5.63002	4.20744	5.17048	5.2294	5.49482	5.633	3.99603	5.56803	5.611	4.46959	5.8968	5.53468	5.73111	5.20989	5.25796	6.08867	6.02724	5.63792	5.57488	0.119373
ENSG00000143179	3.59866	2.40193	3.48378	3.30545	2.31265	3.87138	3.55985	4.45718	3.37725	3.28822	3.50291	3.41088	2.05587	1.9953	2.43651	3.5958	3.73142	3.15481	3.80158	2.90777	2.74847	3.27717	3.21824	3.75761	2.81427	3.32276	3.86171	2.86264	3.37527	3.53786	0.283852
ENSG00000188859	0.699607	0	0	1.98142	1.64947	0.688944	0	0	1.39383	0.991853	0.204182	0.263223	0.522285	0	0	0	0.469739	1.40016	1.5484	0.452323	0	1.63497	0.499318	0.126818	0	0.0402975	2.10476	0.625006	1.9524	0.795213	0.706093
ENSG00000143157	3.84241	3.09028	4.3372	4.62617	4.12603	3.90062	3.16891	4.33928	4.38084	3.91949	4.12483	4.219	2.60502	3.41642	2.43725	4.70466	3.86359	1.91783	4.84989	4.44062	2.7761	3.66586	4.08276	3.86615	4.10189	3.50885	3.22772	4.23274	4.51809	4.136	0.22091
ENSG00000152382	2.92936	3.27949	3.2157	3.65818	3.43356	3.2946	2.72955	3.34862	3.83313	3.33634	3.29273	3.76691	2.02562	2.79054	3.51175	3.3996	3.41002	2.50008	4.13974	3.74941	1.9611	3.59831	3.4295	3.31685	3.30318	2.79519	3.76109	3.55743	3.87944	3.51877	0.211794
ENSG00000143195	0	0	0	0.245308	1.71995	0	0	0	0	1.64219	0.575924	0	0.614736	1.03782	0	0.0291216	0	0	1.85158	0	0	2.14965	0.808015	0	0	0	4.35476	0	0	0	0.915477
ENSG00000124116	0	0	0.178811	2.01022	0	0	0	3.25301	0	0.701512	0.0576815	0.599889	0	0	0	0.0235152	0	0	0	0	0	0	1.0323	0	0	0	6.31666	0	0	0	0.957109
ENSG00000143167	0	0	0	0	0	0	0.716008	0	0	6.47491	0	0	0	0	0	1.46627	0	0	0	0	0	0	0	6.81753	0.475585	0	1.66046	0	0	0	0.945408
ENSG00000198842	0	0	2.43612	0	0	0	0	0	0	0	0	0	5.58165	0	0	0	1.66148	6.42642	0	0	0	0	0.292149	0	0	0	0	0	0	0	0.946496
ENSG00000143190	2.65167	1.84109	2.85655	2.88768	2.55558	2.74857	2.10118	2.35115	2.97094	2.49843	2.37281	2.96109	0.999384	1.60064	0.776051	2.91046	2.25181	1.50623	3.46486	3.15654	0.79844	2.70354	2.65574	2.58967	2.99394	1.86081	2.9632	2.94082	3.4183	2.75075	0.306603
ENSG00000198821	1.58432	0	0.636874	1.48117	0.163685	1.22427	5.67204	0	0.730393	1.0038	0.208947	1.22801	0	0.877435	0.99597	3.74645	0.144107	0	0.349354	0	0	0	1.02	3.76392	5.18884	0.930866	0	1.76366	0.7447	1.2999	0.82317
ENSG00000143162	7.03553	7.2266	7.19744	7.66727	5.105	6.78263	5.65236	7.00461	6.77042	6.24373	6.54044	6.88238	5.4669	5.88175	6.26631	7.13916	6.97132	5.44249	6.42612	6.95644	5.2723	6.54692	6.20579	6.02628	7.32498	6.0008	5.98236	7.08522	6.66683	6.58688	0.160381
ENSG00000198771	3.59558	1.62399	3.24134	3.45755	1.39621	3.15416	5.37805	1.02474	2.39569	2.62186	2.40536	2.43787	3.04832	2.00389	0.625543	3.95745	2.06592	4.07311	2.77776	1.19309	0	1.33945	2.12056	4.93121	5.78801	2.45539	1.88446	3.0312	2.02633	2.13113	0.568685
ENSG00000197965	5.90568	4.87836	5.74572	5.75814	3.68242	5.92145	4.45275	5.75617	6.20311	5.36973	5.74299	6.15094	4.35488	4.4757	3.26948	5.60629	6.03927	2.76649	5.79785	5.82644	3.52501	5.26709	5.58025	5.05817	4.8163	5.11634	5.59618	5.68876	5.98531	5.90651	0.165932
ENSG00000183571	0	0	1.4513	0	0	0	0	0	0	0	0	0	0.771078	0	0	0	0	3.64898	0	0	0	0	0.0411974	0	0	0	2.26478	0	0	0	0.957207
ENSG00000143158	5.08879	5.68307	5.33617	5.06789	5.50072	5.13672	4.28337	4.67084	4.83881	5.38076	5.07806	4.9162	5.5128	5.89076	6.17798	4.80666	5.06008	5.68569	4.74475	4.81286	3.85323	5.8538	6.07771	5.36261	4.26764	6.10397	7.2545	4.83149	4.75562	4.69691	0.289497
ENSG00000143164	5.14081	5.66672	5.44335	5.30029	4.62123	4.97193	4.20969	5.07415	5.19971	5.32398	5.19485	5.15305	5.69861	4.24624	4.77434	4.90531	5.14015	7.95564	5.34493	5.22522	3.13936	4.90548	5.26313	4.66489	4.47373	4.98853	6.41138	4.92067	5.40571	5.01168	0.367964
ENSG00000143147	2.09466	0.239094	3.04748	2.41615	0.87377	1.84611	0	2.23728	3.13178	2.7351	3.06257	4.11425	0.560634	0.259648	0	2.55847	1.11207	0	2.44322	3.45056	1.82064	1.17028	3.23922	1.81375	0.882456	1.51468	1.67851	1.40625	5.50697	2.95678	0.670227
ENSG00000143155	4.66135	4.54745	4.90471	4.81441	4.00328	4.64124	4.73065	4.98062	5.01821	4.60231	4.71361	4.94553	3.83261	3.8272	3.85435	4.67651	4.40209	4.34547	4.57684	4.83466	3.56539	4.79285	4.35746	4.40845	4.43535	4.0743	5.45102	4.51207	5.23078	4.83202	0.170532
ENSG00000213064	3.91476	3.50563	4.3977	3.61695	2.51299	4.07832	3.637	4.74136	4.58513	4.01862	4.01872	4.62226	2.19025	3.41516	3.01988	4.46392	4.49095	1.96258	4.47833	5.27602	2.49255	4.9312	4.02878	4.18916	4.52152	3.44253	4.28573	4.22097	5.6272	4.36551	0.304949
ENSG00000143178	2.12122	0.624404	3.19998	1.99372	0.156208	2.44168	1.96026	2.55308	3.13688	2.4376	1.88195	2.79018	0.134485	1.72798	0.430967	3.17644	2.17204	0	2.9608	3.65104	0.271527	6.81334	2.95753	2.12875	2.95831	1.16419	1.97717	2.3032	4.57789	3.01103	0.691778
ENSG00000143185	0.0109157	0	0	0	0	0	3.74131	0	0	0	0	0.48301	0	0	0.562785	2.02378	0	0	0	0	0	0	0	1.15644	4.11672	0	0	0.0832754	0	0	0.932474
ENSG00000143184	0	0	0	0	0	0	2.29877	0	0	0	0	0.400585	0	0	0	1.06079	0	0	0	0	0	0	0	0.321243	2.71439	0	0	0	0	0	0.948151
ENSG00000143196	8.67915	3.68967	7.49988	6.77192	0	8.85413	0	6.73316	8.31758	9.1035	7.87596	7.88843	7.0806	3.63648	3.85248	6.61624	6.6665	4.74109	5.51687	5.71869	4.57959	2.02161	6.73278	7.4321	0.457507	7.25934	4.83934	7.43431	7.8582	8.66177	0.365854
ENSG00000143153	3.93321	6.33396	4.0529	5.81841	8.14629	5.80641	3.92283	6.00503	5.25159	6.80802	6.62534	6.109	6.41201	8.68133	5.68914	6.4409	7.96389	7.7441	4.45664	6.50253	6.02514	7.00078	5.62991	7.49284	5.04515	8.10784	5.79973	8.20395	7.57664	6.32545	0.280145
ENSG00000143156	3.22071	3.3141	3.96215	3.73199	2.88491	3.39028	1.85065	3.33051	3.98778	3.46741	3.26858	4.35866	2.12094	3.0386	1.66109	3.51745	2.65877	1.59861	3.75846	4.22505	1.80023	4.47107	3.25486	2.63963	2.56033	2.86215	4.46034	4.16458	4.44451	3.45815	0.282811
ENSG00000117475	3.50837	3.23402	4.11617	3.76929	2.7935	3.56075	2.29408	3.9154	4.20882	3.57657	4.03832	3.72979	2.53306	2.9045	2.2092	3.53937	3.60919	2.48179	4.04546	3.89247	2.07745	3.614	3.59979	3.14367	3.05779	3.07855	4.71333	3.79854	4.02436	4.37541	0.277693
ENSG00000117477	0	0	0.798123	0.200858	2.88634	0	0	0	1.98827	0.0195691	0.240421	3.30807	0.0789577	1.87111	0	1.53259	0	0	1.53863	3.4667	1.18704	4.8306	1.85237	0	0	0.902531	5.41792	0.402779	1.97123	1.01862	0.808459
ENSG00000117479	5.48345	4.19847	4.7646	4.91261	2.60688	5.24208	1.7623	4.55007	4.57651	4.23817	4.34086	5.56154	4.41069	3.52414	4.09124	5.26837	4.35087	6.6556	5.02465	5.36799	3.54921	5.07098	4.36497	4.25639	2.29018	4.71844	4.05837	5.09807	4.46256	4.68705	0.342883
ENSG00000198734	0.775178	0	1.05375	1.88921	0	0.537338	4.21627	0.754937	0	0	0	0.646057	1.47877	0.822002	5.57382	1.50298	3.36817	0	0	0	0	2.07521	1.29654	0	2.32152	0	0.761967	0.617472	0	0	0.850796
ENSG00000174175	4.34326	1.50396	3.78791	2.90393	0	4.4298	2.2364	1.26028	4.24336	2.71676	2.97506	4.20221	2.27828	3.12596	0.169475	4.65811	2.41753	0	3.97285	2.10386	0.00248929	2.47684	3.9459	3.18743	1.36747	2.23841	1.06915	3.37525	4.28381	3.71604	0.449728
ENSG00000000460	1.12832	0.357448	1.00714	1.51725	0.423811	1.40486	1.63173	1.28114	1.79633	0.946527	0.964	1.43281	0	0	0.163159	1.00382	0.951964	0	2.09687	1.82764	0	0.880289	1.27294	1.05715	1.42663	0.52892	3.29133	1.41097	1.92477	1.55927	0.685739
ENSG00000188404	3.0829	0.0472496	2.47347	2.26293	1.51729	1.76365	10.2915	0	0.777382	1.39844	1.02284	3.50474	1.06885	2.03336	1.4362	5.26501	0.901521	0	2.5997	0	0	4.63713	1.34485	4.75714	7.65201	1.51276	0.493793	2.50611	1.24964	1.48284	0.809713
ENSG00000007908	4.71318	1.13473	3.19495	0.585793	0.582459	4.58783	0	2.05418	3.35153	2.52012	2.25152	6.14245	2.24069	1.67477	1.96854	4.26334	2.2905	0	3.37928	2.65306	0	3.16352	4.2392	1.91926	0	2.7919	0.750434	4.89721	3.36855	3.70228	0.616693
ENSG00000171806	2.76748	2.54047	2.86743	3.20884	2.2266	3.09072	2.43241	2.79658	2.84603	2.82792	2.76017	3.24541	1.51718	2.41728	1.84465	2.60014	2.92695	1.27052	3.40533	3.33085	1.71467	2.63624	3.02146	3.18012	3.86529	2.71187	3.33655	3.43945	3.28188	2.79309	0.29489
ENSG00000000457	2.65554	2.41492	2.60628	3.50533	1.57444	3.14888	2.50129	2.87867	3.33563	2.70144	2.59826	3.04554	0.96561	1.95184	2.04055	2.68808	3.05883	1.84378	3.17866	3.16455	1.68929	2.41064	3.06329	2.70174	2.82681	2.41891	2.90192	3.25835	3.20686	3.06549	0.253391
ENSG00000075945	4.24938	4.31116	4.47252	3.86547	5.13499	4.22673	2.99883	3.99052	4.57443	4.04657	3.90094	4.46942	4.03752	3.36231	1.9938	4.09437	3.72095	3.51679	4.92598	4.68235	2.65058	5.10377	3.95674	3.6407	3.48094	3.12738	5.36568	4.28709	4.64852	4.55606	0.25435
ENSG00000120370	3.39605	3.25795	3.43221	2.99016	1.95508	3.4452	1.994	3.05999	3.89199	2.78762	2.38463	3.28324	1.76103	2.15338	2.16667	3.39353	3.13506	0.661453	3.44279	3.91057	2.20393	3.63729	3.36363	3.1613	3.50099	2.18629	3.69064	3.61603	3.68563	3.6789	0.247692
ENSG00000116132	5.97997	2.13836	6.0979	2.55374	2.08383	5.39221	0	5.49973	6.4566	2.22187	3.17353	5.52607	3.3419	0.866499	0	4.54224	4.96791	4.50555	5.31927	4.6503	0.207784	2.4751	4.89029	1.7469	0.0231511	1.43135	3.638	5.66263	5.9505	6.13805	0.460458
ENSG00000166736	0	0	0	0	0	0	0	0	0	1.51204	0	0	0	0	0	0	3.19315	0	0	0	0.886132	0	0	1.36829	0	0.19592	0	0	0	0	0.95721
ENSG00000007933	4.43854	2.58214	2.70594	0	0	2.98979	0	2.09481	0.738159	0.213691	2.11105	3.4317	0.957346	3.66829	7.35892	4.65861	2.29666	1.20279	2.31539	0	0.641794	2.45763	0.625863	1.18859	0	1.09146	0	1.9833	1.27936	0.375191	0.784226
ENSG00000094963	6.01006	3.8236	6.54755	2.90719	0.151204	6.13148	0	3.10083	3.49959	2.96424	5.42293	5.03738	4.69114	2.76647	1.02703	7.25217	5.61208	3.13788	5.00787	2.55616	1.64602	3.28953	3.21717	2.45343	0.0953248	2.9388	1.28637	4.36728	4.38672	3.98196	0.533755
ENSG00000010932	2.66994	2.30948	0	0	0	3.01736	0	2.66027	2.44481	0	1.13432	2.96519	0	4.68152	0	0.948241	2.73132	0	2.4024	2.70857	0	1.27959	0	3.55038	0	0	0.152419	1.98584	1.63524	1.40188	0.734854
ENSG00000076258	2.50507	2.09074	3.58208	2.20962	0.282375	2.91693	0.835526	2.15372	2.82023	2.01672	1.7261	2.86397	1.65157	3.33656	3.91278	2.14844	1.84247	0	2.74992	2.84029	0.969641	2.02661	2.47484	3.11829	2.47861	2.25966	1.91283	2.77408	2.38389	2.74034	0.438523
ENSG00000117523	5.45873	4.49617	5.56727	5.69536	4.58786	5.58189	5.23578	5.76564	5.7638	5.1312	5.25448	5.64221	3.76455	4.58667	3.6768	5.89857	5.30112	4.092	5.83641	5.8716	3.98407	5.26788	5.4886	5.44195	5.54913	4.86851	5.45611	5.68153	5.95443	5.74953	0.127306
ENSG00000034971	6.31452	0.362489	7.17542	5.34887	0	5.14413	0	2.49924	2.14377	4.47989	7.4013	5.27003	3.48429	0	0	4.07796	3.00892	4.78121	8.38159	1.58786	0.261719	0	3.69988	3.32201	0	6.47264	2.13789	6.17685	4.65991	4.40336	0.612393
ENSG00000117533	4.11122	3.5548	5.11256	3.98027	4.10876	4.14956	2.31977	3.99855	4.44577	3.81505	4.05384	4.22937	2.39694	3.06927	2.25628	4.5717	3.67115	2.41944	4.92817	4.12021	2.60171	4.77012	3.99611	3.94749	4.04035	3.53807	4.19621	4.46594	4.52449	4.23753	0.254587
ENSG00000010165	3.9928	4.27625	3.86882	4.27297	3.41251	4.14106	3.68573	4.62756	4.39556	3.84926	3.91095	4.47758	2.76167	3.32639	3.08829	4.07603	4.04651	3.54403	4.46254	4.15835	2.84338	3.48997	4.01549	4.03143	4.40163	3.75131	5.00626	4.14832	4.45042	4.13305	0.217257
ENSG00000197959	1.37782	2.44324	0.862158	0.607346	4.61442	1.42258	0	0.231549	1.88287	0.504899	0.230031	0.981435	0	0.70791	0	1.6393	0.273716	0	2.425	1.1186	0	2.5749	0.801012	0	0.117224	0.192206	1.2709	1.31697	1.89276	1.85351	0.800267
ENSG00000135845	3.37849	3.27205	3.56877	3.66107	2.47707	3.51112	2.80243	4.23121	3.80753	3.40779	3.25822	3.76932	2.08224	2.71006	1.86077	3.30498	3.35401	2.07305	3.74457	4.01325	2.52283	3.44725	3.43226	3.42969	3.5759	3.05356	3.83133	3.41252	4.06736	3.584	0.230566
ENSG00000206113	0	0.683092	0	0	0	0	0	0	0	0	0	2.39119	0	0	0	0.469219	0	0	0	0	0	1.61072	0	0	0	0	4.15457	0	0	0	0.95722
ENSG00000094975	3.84101	3.76646	3.58179	4.56271	3.21579	3.80397	2.6342	4.08367	4.4421	3.36451	3.54763	4.52347	2.63694	3.04163	2.29215	3.83312	4.16007	1.33887	4.07866	4.81898	4.21536	4.69692	3.94812	3.91025	3.73021	3.44926	5.07181	4.03077	4.30431	4.06193	0.266297
ENSG00000152086	0	0	0	0	0	0	0	0	0.867924	0	0	2.40011	4.39324	0	0	0	0	0	0	0	0	0	0	0	0	0	8.50849	0	2.87641	0	0.957293
ENSG00000117586	0.330507	0.725121	0.492536	0.414116	0.526607	0	2.20431	1.88757	0.79103	0.394698	1.24793	0.817682	0	0	0	1.33971	0	0	0.868047	0.91838	0	1.57812	1.31444	0.492238	1.48742	0.0819696	2.4989	0	0.865684	0.862821	0.728972
ENSG00000117592	8.76104	7.89015	7.85151	7.6926	6.68211	8.56463	6.9394	7.78888	8.06241	7.64648	8.29251	8.49654	7.72201	7.29297	7.81942	8.02611	7.18659	8.77895	8.39476	7.81616	6.44932	7.23684	7.82149	6.72431	7.17005	7.6128	7.85072	7.82842	8.00027	7.85593	0.122209
ENSG00000142621	0	0	0	0	0	0	0	0	0.513764	0	0	3.47562	0	0	0	1.58502	0	0	0	0	0	0	0	0	0	0	4.56438	0.0730267	0	0	0.957335
ENSG00000183831	0	0	0	0	1.72822	0	0	0	0.964891	0	0	2.86	0	0.0340999	0	0.866646	0	0	0	0.555465	0	2.05629	0	0	0	0	4.78509	0	0.613999	0	0.930246
ENSG00000164185	0	0	0	0	0	0	0	0	0.0436499	0	0	3.19036	0	0	0	0.821956	0	0	0	0	0	0	0	0	0	0	3.28083	0	0	0	0.95737
ENSG00000076321	4.07194	3.39256	4.25434	3.98343	2.73903	3.94033	2.2214	3.89887	4.2905	3.75844	3.62329	4.09833	2.51759	2.6103	2.55549	3.78633	3.24443	2.92585	4.29179	4.08845	1.85261	3.30352	4.06082	3.42844	3.4669	2.98638	4.38332	3.9392	4.34111	4.02304	0.199987
ENSG00000120334	1.01871	0.366903	0.616303	0.738591	0	0.884833	1.34885	1.37662	0.995073	0.453289	0.648742	0.587763	0	0	0	0.838373	0.519748	0	1.18081	0.681134	0	0	0.62198	0.628452	0.983735	0.282171	2.94482	0.680267	0.997054	0.877608	0.797107
ENSG00000117593	3.22089	4.08999	2.80112	3.47798	1.77835	3.2644	3.64118	3.60304	3.24185	3.13033	2.98864	3.03726	2.42371	3.07757	2.54136	3.23419	3.15359	2.26307	3.21775	2.92177	2.15829	2.66414	2.80709	3.28191	3.32493	3.16621	3.47284	3.33621	3.07971	3.1471	0.262652
ENSG00000185278	2.31224	1.35679	2.24553	2.2448	1.22589	2.34203	2.0828	2.06559	2.58667	1.69376	1.61973	2.34243	0.753171	1.4385	0.358296	2.59048	1.75612	0.538536	3.46436	2.76249	0.4602	2.45238	2.05647	2.07502	2.79498	1.22679	2.69803	2.65292	2.72433	2.36587	0.444364
ENSG00000197653	0	0	0	0	0	0	0	0	0.049684	0	0	3.59865	0	0	0	1.39892	0	0	0	0	0	0	0	0	0	0	2.99742	0	0	0	0.957398
ENSG00000135870	3.24469	2.59812	3.12717	3.27821	2.69665	3.20349	3.31844	3.37184	3.39062	3.26617	3.37694	3.63328	1.94754	2.13279	2.00266	3.76288	2.97999	3.19616	3.69276	3.60123	1.97566	3.28158	3.29201	3.35237	3.79428	2.82597	3.30553	3.47053	3.6607	3.50615	0.177599
ENSG00000152061	2.54099	1.23087	3.13287	2.98265	3.27179	2.57641	3.34813	2.67243	2.97344	2.49586	3.1901	2.84051	3.84836	1.82012	0.962231	3.05994	2.84663	0.518772	3.40969	3.32687	1.93358	3.42272	2.28742	3.15318	3.22008	2.19823	2.93009	2.64009	2.91418	2.67821	0.313832
ENSG00000075340	0.286559	0	0	0	4.53493	0.0845	0.192166	0	0	0	0	0	0	0	0	0	0	0	0.268171	0	0	2.44515	0	0.0606697	0.264413	0	1.57683	0	0.424236	0	0.957398
ENSG00000116161	5.12223	4.86888	5.26595	5.07394	5.91716	4.90857	5.16813	4.97731	5.29024	4.99659	4.92422	5.06023	4.07372	4.39484	3.87154	5.17221	4.5694	4.48719	5.37958	5.92221	3.40635	5.36609	4.56993	4.68644	4.9257	4.56379	5.50825	4.86105	5.48633	5.14103	0.172974
ENSG00000120333	4.65279	4.79589	4.83337	4.84663	4.64165	4.78057	3.59717	4.3719	4.94111	4.6276	4.61456	4.99626	3.55854	4.14332	3.70058	4.58164	4.5493	3.602	5.06161	4.99169	3.68254	4.75448	4.86426	4.45802	4.76389	4.36409	4.66907	5.13785	5.19739	4.67351	0.129166
ENSG00000120332	2.30135	0	0	0	0	3.27723	0	1.55023	0	0	0	0	0	0	0	0	2.28595	0	0	0	0	2.16636	0	0	0	0	0	1.61334	0	0	0.895652
ENSG00000235750	5.7349	3.00731	4.76014	4.33691	1.6217	5.5257	5.84329	3.14329	4.75887	4.02571	4.56579	5.00167	3.79994	4.36497	3.07155	6.35573	5.18157	3.78419	4.55017	3.19294	4.28616	3.91308	4.57697	4.55538	5.58902	4.36904	2.19653	4.60367	4.2724	4.46099	0.332159
ENSG00000163263	0	0	0	0	0	0	0	0	1.22439	0	0	3.60342	0	0	0	1.77616	0	0	0	0	0	0	0	0	0	0	5.34646	0	0	0	0.957407
ENSG00000143207	4.66827	3.91971	4.61179	4.98418	3.68185	4.69263	5.10233	4.92863	4.91834	4.45669	4.4223	4.55468	3.10798	3.56305	3.40089	4.77151	4.44686	3.59305	4.68524	4.27869	3.40693	4.11823	4.38002	4.39898	4.81061	4.11262	5.39819	4.68552	4.80009	4.66405	0.194075
ENSG00000116183	0.0616312	0	0	0	0	2.18608	0	0.944474	2.42641	0.128778	0	0	0	3.50501	0	0	0	0	0	0	0	0.926655	0	0	0	0.182198	0.131667	0.256085	0.0960836	0	0.927787
ENSG00000152092	0	4.07493	0	0	4.50672	0.445752	0	0	0	0	0	1.39369	0	0	0	0	0	0	0	2.38731	0	3.92795	0	0	1.24735	0	0.20287	0	0	0	0.89533
ENSG00000198797	0	3.96207	0	0	4.00755	0	0	0	0	0	0	0	0	0	0	0	0	0	0	0	0	3.20435	0	0	0.173519	0	2.45025	0	0	0	0.915761
ENSG00000120341	2.73913	2.4283	2.43398	2.27647	0.980765	3.03658	0	1.86108	3.06676	2.41387	1.93832	3.25692	1.73139	2.88556	4.75385	2.11673	2.67139	1.77245	3.76677	2.99758	3.08023	3.52995	2.25208	3.73041	3.80507	3.2416	1.96845	3.22015	3.09108	2.7206	0.455877
ENSG00000075391	4.11967	2.16197	4.56587	3.45215	2.35152	4.05739	0	3.86817	3.81854	2.80327	3.43958	3.85855	2.91663	2.38431	0.727859	4.12219	3.3942	1.80072	4.62935	3.05905	1.43775	3.53665	3.01338	2.55356	2.27423	2.2677	3.58528	3.64482	3.97674	4.1564	0.349368
ENSG00000182938	0	0	0	0	0	0	0	0.916913	0	0	3.27351	0	0	0	0	0	1.43652	0	0	0	0	0	0	0.489223	0	0	0	0	0	1.19587	0.957459
ENSG00000150201	0	0	0	1.85446	0.190537	0	0	0	0	0	0	0	0	7.47098	0	1.59748	0	0	0	0	0	0	0	0	0	3.22239	2.33833	0	0	0	0.957522
ENSG00000116191	2.50067	2.68864	0.67025	3.36495	1.34898	2.90094	3.04005	4.03618	3.49936	3.43943	3.42607	3.84328	1.19339	2.14232	3.10455	2.17117	3.08802	0	2.85958	4.13145	1.3756	2.10058	3.01805	4.60592	4.63283	2.23486	5.6271	2.71845	3.26831	3.84392	0.502115
ENSG00000116194	5.24892	4.95124	6.10615	5.20373	0	5.03609	0	3.52139	5.13491	5.79258	5.49159	6.54641	2.95369	2.31432	1.49135	4.17345	3.76444	3.72702	4.60466	6.26605	2.08342	2.108	3.63653	4.93532	2.57557	4.63257	3.31937	5.47245	6.5224	4.66274	0.390401
ENSG00000116199	4.86206	4.51443	5.63376	5.29696	4.37946	4.64681	3.05234	4.54818	5.13332	5.09895	5.09132	5.18309	3.96081	3.84871	2.85651	4.74426	3.9518	4.09434	5.66201	5.11117	2.88374	4.95515	4.70785	4.25206	3.9467	4.38244	3.69809	4.64497	5.42317	4.77312	0.21025
ENSG00000186283	4.24316	4.02925	4.15303	4.26883	2.9043	4.34289	4.24148	4.31065	4.57888	4.24082	4.05612	4.73892	2.70015	3.70727	3.45376	4.60962	4.44937	3.79525	4.67733	4.46643	3.41312	4.57723	4.47872	4.67929	5.56136	4.11097	2.64286	4.5278	4.61957	4.29656	0.260206
ENSG00000143322	3.69173	2.08244	3.14638	2.66308	2.67024	3.28657	1.02966	3.76868	2.99634	2.70352	2.36006	2.925	1.37245	1.79091	0.928242	3.45703	2.55128	1.30172	3.96904	2.7072	1.73212	2.8821	2.75875	2.43305	2.15889	2.32771	2.89107	3.02836	2.9908	2.9462	0.360728
ENSG00000057252	3.989	7.0151	3.73829	3.8559	1.99825	3.63949	3.8011	3.88851	3.95731	3.26241	2.85117	3.9991	1.89593	2.98375	2.66496	4.71739	3.65663	1.65235	3.5898	3.87337	3.41407	3.7445	4.31275	3.51168	4.02844	3.68354	3.62248	3.52264	3.89102	3.31792	0.503221
ENSG00000075891	0	0	0	0	0	0	0	0	2.38106	0	0	4.08223	0	6.1581	0	0	0	0	0	0	0	0.800339	0	0	0	0	0	0	0.310743	0	0.957587
ENSG00000146809	0	0	0	0	0	0	0	0	0	0	0	0	3.2044	0	0	0	0	3.96719	0	0	0	0	0	0	0	0	1.67322	0	0	0	0.957604
ENSG00000151790	0	0.745741	0	0	0	0	0	0	0	0.039298	0	0	0	0	7.73293	2.3003	0	0	0	0	0	2.48722	0	2.51228	1.42092	0	0	0	0	0	0.957612
ENSG00000143340	0	1.84749	0	0	0.557631	0	0	0	0	1.32227	0	0	0	0	0	0	0	0	0	0	0	5.91185	0	0.958727	0	0	5.01875	0.622931	0	0	0.93976
ENSG00000169905	2.7176	3.41885	2.4353	2.76252	2.09792	2.42683	2.50404	3.14839	2.6034	2.46307	2.75739	2.76541	1.50629	2.0129	3.13202	3.29277	2.42209	2.49648	3.08903	3.26284	2.04582	3.09251	2.63609	3.26177	2.71097	2.59895	2.95458	2.97243	2.77499	2.82405	0.215621
ENSG00000143337	4.48208	3.95051	5.1649	5.19899	3.31236	4.3883	3.91105	4.11861	4.77476	4.73524	4.74194	4.7982	3.17077	3.25509	2.61294	4.42597	3.885	4.07007	4.61051	4.98916	2.7256	4.05567	4.4941	3.99705	4.10652	4.21766	4.27476	4.74844	4.9786	4.53413	0.193942
ENSG00000135837	3.57062	2.73503	3.6852	3.94903	2.74201	3.42907	2.95535	3.63698	3.55796	3.2417	3.28058	3.55009	2.02947	2.17377	1.63896	3.49607	3.02365	4.05821	4.05508	3.89511	2.00744	3.50887	3.26126	3.38514	3.21972	3.0486	5.0271	3.50808	3.8009	3.56385	0.355165
ENSG00000116260	5.07807	5.02601	6.00246	6.75123	3.4895	5.02778	5.13803	5.97214	5.78262	5.41736	5.95675	6.02598	5.39586	4.49922	3.96901	6.99346	5.64372	4.39694	4.87638	6.94123	4.66937	5.14354	5.6456	5.27353	4.81972	6.2697	6.5582	4.37499	5.65623	6.11129	0.23124
ENSG00000121454	0.139389	0.271191	0.255643	1.11322	0.32953	0.667928	0.799666	0.731141	1.05948	0.596599	0.323894	1.27398	0	0.223057	0	0.733712	0.674472	0	1.22586	1.61684	0.336709	1.60632	0.993942	1.04243	1.01617	0.227517	2.077	1.6237	1.52418	1.24744	0.640496
ENSG00000230124	2.16702	2.40845	2.28808	2.98659	2.77198	2.69527	2.93835	2.52611	3.2232	2.65079	2.23233	3.5313	0.819119	2.52364	1.5869	2.81135	2.54365	0.206392	3.21397	3.61175	2.10158	3.92993	3.53843	3.10278	3.97296	2.15576	3.39815	4.0036	3.57918	3.07779	0.323085
ENSG00000143324	3.13726	3.28476	3.474	3.56657	2.87111	3.17646	2.21743	2.81484	3.34085	2.92345	2.9511	3.2522	3.47599	2.57746	1.09257	3.60606	3.08272	2.22038	3.19575	3.11081	2.43718	3.52939	2.98928	3.23074	2.63251	1.95805	3.83285	3.44391	3.33379	2.82878	0.22849
ENSG00000135835	1.65633	0	2.26972	2.40272	2.116	1.50725	0	1.08724	2.5111	2.07128	2.06844	2.30121	1.02359	1.35899	0	1.58755	0.228385	0	2.79577	2.41419	0	0.720951	2.04918	1.05249	0.892824	0.951103	0.744409	2.68915	2.9691	2.09748	0.528508
ENSG00000135823	3.78211	2.91508	3.93026	4.01382	3.99631	3.69331	3.84011	4.33781	4.20406	3.21061	3.95672	3.66967	2.04406	2.91552	1.59128	4.27589	3.58479	1.56989	4.59508	3.97216	1.4079	3.21229	3.79763	3.21363	3.66838	2.68292	3.34039	4.13848	3.96347	4.41534	0.254496
ENSG00000153029	2.84662	3.09686	3.89748	4.00193	0.723563	2.9076	3.75432	3.39575	3.33598	2.69474	3.08027	3.42266	1.19876	2.54272	1.11291	3.68939	2.64739	0.114759	2.91092	3.3621	0.591414	3.47815	3.26252	2.81604	3.54477	2.10051	1.30077	3.4475	3.41325	3.23248	0.32858
ENSG00000162783	4.91904	3.98515	5.37474	4.8339	3.9902	4.98328	6.00844	6.26011	5.08325	4.82422	5.42995	6.24157	5.16109	3.39236	3.38184	6.40089	4.37703	5.72824	4.41728	3.62106	2.81645	4.29253	4.44527	5.41536	6.77209	4.40818	4.6123	4.41824	5.71201	5.56466	0.286632
ENSG00000005981	0	5.73492	0	0	0.266114	0	0	0	0	0	0	0	0	0	0	0	0	3.09713	0	0	0	3.68638	0	0	0	0	0	0	0	0	0.957612
ENSG00000105141	0	0	0	0	0	0	0	8.83639	2.62189	0	0	0	0	0	0	0	1.5036	0	0	0	0	0	1.39014	0	0	0	0	0	0	5.32165	0.957709
ENSG00000135821	9.66058	6.14373	8.27209	8.46875	8.36189	9.41052	7.99893	8.02321	8.16765	7.49574	8.51548	8.44395	6.11028	5.99856	6.00236	8.7564	8.28304	9.60598	10.3103	9.20698	6.44674	6.71266	7.13472	7.35624	8.13095	9.18709	7.78428	8.34542	7.49275	8.87905	0.229442
ENSG00000182890	1.18137	1.21725	0	0	0.0468282	0.910978	0	0	0	0	0	0	0	0.515309	1.26755	0	0	0	1.18978	0	0	0	0	0	0	0	5.16496	0	0	0	0.957745
ENSG00000196660	0	0	0	0	1.2224	0	0	0	0	0.848993	0	0	0	0	3.89105	0	0	0	0	0.565441	0	0	0	1.09589	0	0	1.0345	0	0	0	0.957752
ENSG00000135828	2.59772	2.62661	2.77947	3.48116	1.09718	2.65814	3.17745	2.5178	3.2789	2.7671	2.67303	3.03625	0.819045	2.15122	0.284936	2.91819	2.59564	0.223811	3.16196	3.72362	0.840837	2.96846	2.98838	3.05706	3.42248	2.3565	1.35948	3.45363	3.31077	3.28718	0.334256
ENSG00000143333	5.27986	2.96923	4.98679	3.69637	3.37509	3.97621	4.10168	2.89962	1.95359	4.19447	3.27288	5.1413	2.46494	4.00448	3.26481	5.76708	3.3226	2.3013	4.15785	3.09019	2.56119	6.64567	3.05482	3.55263	4.41168	3.71594	1.21927	6.85934	2.9884	2.76285	0.471484
ENSG00000135824	0	0	0	0	1.17247	0	0	0	0	0	0	0	0	0	0	0	0	0	0	0	0	0	0	0	0	0	1.49604	1.17748	0	0	0.945835
ENSG00000135838	3.27011	2.40977	2.17143	3.21193	2.70527	2.54606	5.10244	2.20314	2.15969	2.05092	2.24956	2.41174	0.476012	3.58386	2.1026	4.25	2.36797	0.255743	2.51611	1.14943	0.182444	1.44333	1.82368	2.18685	5.00188	1.58016	2.72274	2.16597	1.47931	2.79424	0.557534
ENSG00000135829	5.82647	5.40483	5.9087	6.15294	5.27815	5.93641	5.53164	6.04576	6.47494	5.68254	5.70283	6.28894	4.3876	5.08162	4.11796	6.11491	5.6635	4.62895	6.31342	6.46598	4.44241	5.80843	5.77002	5.76042	5.97314	5.45441	6.38085	6.24441	6.48212	6.10834	0.122517
ENSG00000181291	0	0	0	0	3.25676	0	0	0	0	0	0	0	0	1.69061	0	0	0	0	0	0	0	0	0	0	0	0	2.29784	0	0	0	0.95777
ENSG00000135862	7.72819	4.67978	7.44072	7.23727	2.78737	7.2764	2.7655	7.6709	7.12999	6.88121	6.86498	7.07796	5.62689	4.71152	2.95341	7.02707	5.63444	5.43203	7.21229	6.34415	3.92398	4.34698	5.75227	6.34096	3.77121	6.34335	4.85111	6.44743	7.08023	6.74715	0.248793
ENSG00000058085	2.33859	0	0.586279	2.97166	0.6649	4.41377	0	4.54831	3.25042	2.68389	3.15787	4.40682	0.805438	3.49647	0	4.68735	4.24069	0.383835	2.40448	0.870812	1.17216	2.87351	2.683	3.24437	0	2.87156	2.4914	4.13159	2.15889	3.4067	0.512573
ENSG00000157064	2.63648	0.763012	0.807389	0	5.64192	2.90352	0	1.7617	1.29549	1.5277	0.337697	1.01884	2.78237	0	0	0	0	0	0.969401	0	0	4.90521	0	0.495813	0	0.506023	4.42373	3.55012	0.84394	0.791825	0.802462
ENSG00000116698	4.67874	4.26566	4.50388	4.87296	4.63626	4.75319	4.93986	5.08706	5.13888	4.74286	4.66107	5.26158	3.77223	4.24008	3.68429	5.01917	4.71701	3.99932	5.33685	5.3065	3.66692	5.01302	4.80872	4.78946	5.04244	4.45438	6.25375	5.31406	5.30877	5.0203	0.244395
ENSG00000116701	4.40612	2.57375	3.6155	2.67257	1.17904	3.24794	9.22436	3.64589	2.49618	2.64081	2.71507	4.10607	1.66274	2.24637	1.96326	6.57042	3.27602	0.335263	3.44615	1.78519	1.26559	2.10093	2.25102	3.17367	6.90943	2.20845	1.09348	2.44345	2.34308	3.32006	0.694611
ENSG00000162704	6.73363	5.89667	6.96299	6.21503	5.33242	6.55934	8.04601	6.88183	6.67652	6.37485	6.48672	6.87571	4.73042	5.63637	5.1328	7.38963	6.08666	3.1348	7.12206	6.05077	4.71997	5.86548	6.31164	6.5216	7.3642	5.78711	5.97281	6.58515	7.16899	6.73647	0.23152
ENSG00000143344	5.16538	4.38446	4.19391	4.58053	4.57399	4.70789	2.62455	4.28555	4.50042	4.08448	4.18619	4.97656	3.1079	3.90773	1.93531	5.15226	3.64909	1.1323	6.08888	5.30225	1.69215	4.25459	4.08856	3.80036	5.89583	3.36902	4.7209	4.34981	4.61769	4.28839	0.33441
ENSG00000172461	0	0	0	1.27467	3.55473	0	0	0	0	0	0	0	0	0	0	0	0	0	0	0	0	0	0	0	0	3.07226	0	0	0	0	0.957832
ENSG00000198756	0.472431	2.0726	1.3898	1.22753	3.80422	0.176552	0	0	0.463746	1.90642	1.12611	2.38152	2.3576	0	0	2.54861	1.49229	1.57224	2.02537	1.11722	0.311645	1.78454	2.47878	0.438603	0	0.578563	2.22363	2.20353	1.40854	1.41044	0.681222
ENSG00000198860	4.48091	4.41805	4.79599	4.64627	4.31835	4.47013	3.78076	4.61038	4.8199	4.67308	4.62231	4.95659	3.69818	3.58011	3.08057	4.84239	4.2884	4.08557	4.80318	4.44422	3.17375	4.38334	4.63505	4.07637	4.39651	4.17615	4.39563	4.99194	5.03387	4.44492	0.136272
ENSG00000116667	4.37706	4.47248	3.32947	5.31753	4.114	4.93601	1.04773	4.71236	5.18893	4.63866	4.72812	4.80054	3.47448	2.35165	2.3613	4.30257	3.1805	5.55483	5.13718	4.83439	1.51893	3.48094	5.05954	4.48596	3.5051	4.09514	2.41444	3.22204	5.15468	5.20332	0.283351
ENSG00000116406	4.19049	3.86333	4.41526	4.09669	3.23908	4.1033	2.98254	4.07032	4.30617	4.00141	3.79318	4.14905	2.69066	2.95181	3.62703	4.54815	4.53583	3.75108	4.40191	3.7399	4.11011	4.54384	4.02719	4.03806	3.69854	4.38227	3.49405	4.3649	4.23875	4.10504	0.136353
ENSG00000135842	4.42949	3.24339	7.32496	7.92709	0.436598	4.85885	6.41445	4.03102	4.60369	6.81626	6.95867	5.71262	6.13725	1.64228	0.346973	4.72445	5.37036	4.79779	4.89891	3.14833	4.49881	1.95895	5.96429	4.87414	4.39089	6.43561	1.2309	3.49531	5.50471	4.77217	0.438755
ENSG00000121481	3.32653	2.74522	2.83557	3.43768	2.47146	3.41597	2.61452	3.27667	3.5869	2.71706	2.60531	3.18973	1.5658	2.30156	1.19192	3.02603	2.85968	1.75369	3.30753	3.38137	1.82266	2.93642	3.11577	2.51252	3.05216	2.33322	3.93468	3.23545	3.6125	3.44173	0.284237
ENSG00000121486	2.95815	3.47497	3.36669	3.74364	2.92584	2.94755	3.23991	2.95492	3.43573	3.20746	3.15935	3.66151	2.55405	2.53817	2.58221	3.20585	2.752	3.82185	3.55103	3.70544	1.76825	3.53849	3.05073	3.12929	3.5686	2.78629	5.17877	3.36908	3.64739	3.2399	0.38819
ENSG00000116668	2.36075	1.85107	2.25313	2.58453	1.41045	2.38916	1.75431	1.94342	2.65273	2.09112	1.79259	2.29702	0.866223	1.65437	0.968398	2.33229	2.27664	1.2312	3.03511	3.02375	2.3914	2.26885	2.46041	2.11047	2.2645	2.32312	5.36679	2.60391	2.85238	2.52181	0.598006
ENSG00000116679	6.1885	4.49626	5.13304	5.33326	4.68874	6.08797	6.67331	5.97782	5.88489	5.14819	5.15224	5.28112	4.46101	6.5148	4.29097	6.44532	6.87678	4.34683	6.10851	5.72238	4.50619	5.74337	5.94738	5.57307	5.97	5.59641	5.29594	6.33225	5.70634	6.34042	0.192953
ENSG00000143341	2.13705	0	4.29128	0	0	2.09489	0	1.28991	1.30584	2.00121	2.99742	0.0846863	0.865079	0	0.120715	3.69931	1.99846	0	0.672349	1.49804	0	1.26964	1.56222	0.784078	1.4608	0	0.976705	1.24039	0.252555	1.46386	0.76074
ENSG00000116690	6.95739	1.97417	5.24567	0.96297	0	4.62525	0.22507	2.67258	0	0.779509	1.84712	5.71858	4.35304	0	6.43133	5.80178	2.80026	3.03155	5.5973	1.77991	0	2.05859	0.418839	0	0.480714	0.764739	0	1.81906	0.449307	0	0.70343
ENSG00000047410	5.26168	4.62448	5.41921	5.47104	3.92617	5.21015	4.85245	5.38592	5.24986	5.02719	4.96353	5.31387	3.71339	4.18179	3.439	5.28711	4.89113	4.23304	5.41843	5.58017	3.72485	4.92871	4.92706	5.20761	5.3354	4.73544	6.21927	5.60671	5.50709	5.0816	0.209886
ENSG00000157181	4.13198	4.23057	4.01878	4.06097	3.51561	4.17831	2.523	3.91426	4.29067	3.82989	3.69054	4.12125	2.8753	3.53387	3.59067	4.27034	4.20907	2.83254	4.47029	4.39011	3.95122	4.63042	4.64224	3.86332	3.96408	3.98535	4.22146	4.78586	4.40367	4.12998	0.17523
ENSG00000073756	3.26624	1.5765	4.10795	4.0686	1.09325	2.15801	3.97669	1.53579	1.28964	4.3684	2.59706	3.72284	2.77189	2.693	1.64854	6.14318	0.609781	0	1.49439	1.43779	0	2.74224	4.82714	2.56823	1.10558	4.39728	0	2.45808	1.50565	2.60451	0.626022
ENSG00000116711	3.3889	3.71488	3.11708	5.35989	1.20631	3.00497	2.35216	3.32821	3.98194	4.15631	2.9716	4.41655	1.97413	3.18385	0	3.56941	3.33399	0	2.95663	3.10651	1.43963	2.1538	3.80392	3.16098	2.76944	2.91705	2.44415	2.67945	4.03591	4.19336	0.463697
ENSG00000162670	0	0	0	0	3.0283	0	0	0	0	0.827822	1.61251	0	0.742178	0	0	0.392037	0.542062	0	0	0	0	0	1.46581	2.3466	0	0	1.24407	1.648	0	0	0.876782
ENSG00000150681	0.901993	0	0.185351	0.273695	0	0	5.09408	0	0	0	0	0.975483	0	0	0	2.9359	0	0	0.459597	0	0	0	0.305407	0.908862	4.33259	0	0	0	0	0	0.923651
ENSG00000090104	5.52101	4.65879	6.49649	6.30885	5.54892	5.84672	7.39566	4.13235	5.77061	6.34682	4.60469	5.54857	3.68984	4.46477	3.58833	7.05013	6.36609	0.928513	8.51175	4.26218	3.1653	6.08136	6.34573	6.32627	6.71027	4.41685	4.18725	5.48155	4.81768	6.04639	0.383781
ENSG00000260001	0	0	0	0.354979	1.96538	0	0	0.0174598	1.65227	0	0.102522	1.64643	0.0183928	0.100807	0.739926	0	0	0	0	0	0	8.20637	0.945484	0.0529414	0	0	0	0	1.69636	0.736447	0.957857
ENSG00000231767	2.40669	1.75001	2.62626	1.99642	1.14	2.69557	1.7968	2.57107	2.6354	2.21608	2.17923	2.61505	0.812292	1.58564	0.839446	2.42742	2.07493	1.12568	2.66049	3.65165	1.62951	2.16482	2.48272	2.19098	2.5283	1.97415	1.02643	2.78252	3.03639	2.66915	0.427378
ENSG00000116741	6.27263	7.34737	7.20485	8.30634	5.20708	6.86353	8.24878	5.08043	6.36585	8.09724	8.5255	7.81077	4.86441	5.41141	3.99285	7.35889	4.89255	2.41693	6.29911	7.43671	7.24581	8.02785	7.98833	6.87839	7.89112	6.76572	4.9867	5.08543	8.68893	6.84422	0.247092
ENSG00000116750	3.18136	3.01376	3.26122	3.15631	3.48034	3.22366	3.11459	3.41919	3.24101	3.04032	3.23083	3.05938	2.50491	2.42223	2.47583	3.16765	3.20019	3.22674	3.42541	3.29259	2.54855	2.95407	3.1155	2.95359	3.11069	2.76852	2.78513	2.98675	3.20721	3.39964	0.123283
ENSG00000116747	3.39451	2.7727	3.51937	3.4545	2.52444	3.32728	2.80915	3.26617	3.53505	3.09423	3.16338	3.42862	2.03301	1.98915	1.55435	3.47659	2.90502	2.2637	3.83358	3.80592	1.58398	2.76023	3.21922	2.81437	2.8806	2.48256	3.62226	3.32143	3.86749	3.40777	0.231051
ENSG00000023572	3.57575	3.98396	3.66811	3.36676	3.17835	3.3971	2.75783	3.73213	3.31235	3.44558	3.52827	2.86286	3.47611	2.98592	3.1883	3.29965	3.10751	3.83133	3.62802	2.66782	1.75018	2.97331	4.03798	3.0303	3.05359	3.06319	6.28822	2.96042	3.21184	3.44053	0.481707
ENSG00000134371	4.31837	3.74683	4.7914	4.3694	2.94604	4.20952	3.64757	4.17106	4.25763	3.99	4.04383	4.03046	3.04058	3.04407	2.2391	4.14643	3.71022	3.39719	4.57564	4.51078	2.2984	3.56576	4.39848	3.53451	3.45507	3.37204	3.96753	4.37337	4.4409	4.21371	0.208247
ENSG00000162630	0	0	0	1.75184	2.96528	0	0	2.3281	0	0.463491	0	0	3.62847	0	0	1.32941	0	0	2.80652	2.73059	0	0.101995	1.88779	0.94667	0	0	0.427227	0.534839	0	0	0.826337
ENSG00000162687	1.94714	0	3.30154	0.882106	0.7171	0.395665	0	0	0.102277	0.554173	1.94466	0.871258	1.16013	0.284819	1.7474	1.66904	0.826936	0	2.52868	3.91153	0	2.33563	1.13646	0.637791	0	0	1.04571	2.49127	0.631341	0.808176	0.752991
ENSG00000000971	7.02644	5.18026	8.19897	7.09016	2.97044	6.21848	0	6.11181	4.85177	5.04531	5.70724	5.2407	6.69224	4.65321	8.6107	6.71012	7.21425	3.65701	7.82472	7.98469	2.55609	4.58795	5.08591	5.84647	3.72987	5.01404	3.88763	7.34335	4.14022	5.18511	0.376259
ENSG00000109061	0.407847	0	1.899	0	0	1.52244	2.0347	0.0252604	0	0	0	0	0	0	0	0.241912	3.78065	11.1342	1.28027	0	0	0	0	0	0	0	1.58818	0.786235	0	0	0.957984
ENSG00000172350	0	0	0	0	3.51552	0	0	0	0	0	0	0	0	0	0	0	0	0	0	0	0	0	0	0	0	0	3.52271	0.648151	0.0666177	0.0532352	0.95807
ENSG00000156097	0	0	0	0	1.72377	0	0	0	0	0	0	0	0	0	0	0	0	0	0	0	0	3.13964	0	0	0	0	1.18269	0.907634	0	0	0.95811
ENSG00000164588	0	0	0	0	2.88345	0	0	0	0	0	0	0	0.535323	0	0	0	0	0	3.68592	0	0	1.05729	0	0	0	0	0	0	0	0	0.958125
ENSG00000088926	0	0	0	0	0	0	0	0	0	0	0	0	0	2.3446	6.02442	1.27898	0	0	0	0	3.69138	0	0	0	0	0	0	0	0	0	0.95813
ENSG00000149435	0	0	0	0	0	0	0	0	0	0	0	0	0	0	0	5.67388	0	0	0	0	0	0	0	0	0	0	5.03929	1.84788	0	0	0.958143
ENSG00000066279	0	0	0	0	0	0	2.55584	2.40899	0	0	0.80418	0	0	0	0	0	0	0	0	0	0	0	0	0.621218	1.15698	0	2.44166	0	0	0.6534	0.8909
ENSG00000177888	2.5582	2.34341	2.876	2.74134	2.99631	2.59487	0.732091	2.53566	2.53951	2.23664	2.29286	2.597	1.21669	1.57452	1.252	2.5091	2.51493	1.77465	3.20473	3.06528	1.36273	3.08107	2.35035	2.06934	2.27713	1.87381	2.55564	2.8215	2.84184	2.51908	0.282273
ENSG00000174226	0	0	0	5.24599	0	0	0	0	0	0	1.40312	0	0	0	0	0	0.963149	0	0	0	0	0	1.02109	0	0	0	1.80512	0	0	1.17231	0.958163
ENSG00000213047	1.20331	0.720352	1.4308	2.30342	0.823227	1.87065	0.725992	1.30036	1.58601	1.82039	1.73213	1.23476	1.01128	1.13731	0.770679	2.13553	2.28811	1.05499	1.776	1.75408	1.31508	2.11313	1.97907	2.8519	2.02528	1.3645	1.49226	2.0895	1.1473	2.37934	0.460918
ENSG00000203724	1.2714	3.4412	0.670096	1.29889	1.64527	1.12043	0	1.60584	1.37133	1.04421	1.0828	1.13027	1.96767	2.27748	2.97882	1.74302	1.60085	1.23001	0.0373004	2.05164	0.721438	2.9708	1.13243	1.01443	1.28439	0.844068	2.72583	2.27649	0.655442	1.20128	0.589619
ENSG00000075673	0	0	0	0	0	0	0	2.34393	0	0	0.877277	0	0	1.14547	0	0.386951	0	0	0	0	0	0	0	0	0	0	0.43159	0	0	0	0.9582
ENSG00000151414	5.46478	5.69432	6.16756	5.21734	4.29666	5.19758	4.14786	4.86987	5.28247	5.21177	5.02556	4.89274	5.48612	3.71831	3.13178	5.5842	4.61334	4.90596	5.87534	5.10421	3.04263	4.39534	4.84639	4.596	4.53664	4.19294	4.01457	4.90847	5.50528	5.17688	0.223214
ENSG00000135346	0.835156	0.663208	1.2377	0	0	0	0	1.94573	0	0	0.496049	0	0.25871	1.77332	0.571321	0	0	1.77227	0	0.142665	0	13.5588	2.27124	0	0.241216	2.29728	0.781739	1.07334	0.0658542	0	0.958223
ENSG00000081237	4.12625	1.98789	3.21305	3.08163	1.59997	3.12301	7.91692	1.37906	2.35402	2.73261	2.18684	3.77004	1.41676	2.60456	2.17654	6.16832	2.77649	0	3.14344	1.51461	0.575471	2.01614	2.6941	5.65144	7.22377	2.74847	1.09708	3.36584	2.40808	2.9064	0.651372
ENSG00000116833	2.39912	0	0	0.36086	0	2.23225	0	0	1.8474	1.88282	0	1.5396	0	0	3.21703	1.67688	0	0	1.59812	0.497193	4.5714	0	1.08627	3.31649	0	0	0	0.568848	2.42247	0.979354	0.806709
ENSG00000162702	2.96599	2.18551	2.32799	2.95923	2.9011	2.87378	3.5835	3.58829	2.39057	2.94272	2.48227	3.20083	1.40679	2.01834	3.26395	3.53956	2.55241	1.95586	2.95059	2.65959	1.69144	2.53743	2.53211	2.89156	3.63632	2.62288	3.65375	2.87272	3.2419	2.22236	0.254449
ENSG00000118193	0	0	0	0	0	0	1.96964	1.32875	0	0	0	0	0	0	0	0	0	0	0	0	0	0	0	0	0.135005	0	1.85171	0	0	0	0.941956
ENSG00000118197	3.43154	3.08919	3.54698	3.54035	2.17223	3.62769	3.25557	3.31594	3.76796	3.09894	3.08196	3.76722	1.83642	2.41059	1.9886	3.27431	3.11643	3.55187	3.50321	3.81832	2.1462	2.93992	3.31206	3.00746	3.59713	2.56647	3.02162	3.70718	3.88688	3.518	0.192586
ENSG00000118200	4.55943	4.31726	4.89368	4.33778	4.65533	4.38632	1.68609	4.60323	4.60321	3.78981	4.03078	4.47063	2.75443	3.07478	1.91288	4.43422	3.56091	2.70435	4.79937	4.85333	1.43651	4.0877	4.04234	2.99992	2.91415	3.27468	4.24364	4.58682	4.92702	4.46828	0.22677
ENSG00000135903	0	0	0	0	0	0.539519	0	0.949191	0	0	0	0	0	0	0	0	2.39576	0.219248	0	0	0	0	0	0	0	0	1.19055	0	0	0	0.958281
ENSG00000163362	0	0	0	4.5029	0	0	1.53124	4.72222	2.8026	3.52523	3.64283	0.835195	0	3.05582	0	1.5803	3.37072	0	0	0	2.28951	0	2.72602	5.02548	0	3.07746	0.682217	0	0	4.13783	0.708506
ENSG00000116852	1.55235	0	0.711531	1.41686	3.85586	1.42781	4.74035	0	0.972158	1.30845	0.502289	1.57545	0	0.629175	0.387276	3.35927	0.782159	0	1.35591	0.442056	0	0.438092	0.803792	3.58181	4.59101	1.23307	4.66684	1.27499	0.797002	0.967002	0.718978
ENSG00000156006	0	0	0	0	0	0	0	0	0	2.44629	0	0	0	0	5.64562	0	0	0	0	0	0	0	0	3.54365	0.803759	0	0	0	0.035431	0	0.958288
ENSG00000066405	0	0	0	0	0	0	0	0	0	0	0.592803	0.558142	0	0	0	7.45895	0	0	0	0.329317	0	0.0635792	0	0	0	8.88643	1.31634	0	0.405522	0	0.958384
ENSG00000116857	4.57071	5.8653	5.1724	5.15314	5.47232	5.11309	3.49119	4.77726	5.97317	4.76452	4.64679	5.76318	3.7428	5.14594	4.34846	5.18029	4.87969	3.75367	5.47256	6.12938	4.25975	5.66542	5.58914	4.32571	4.53691	4.70556	5.90119	5.8046	6.03917	5.42561	0.181221
ENSG00000163395	0	0	0	0	0.00638392	0.277748	0	0	2.22385	0	0	1.96727	0	0	0	1.24677	0	6.67436	0	0.250983	3.57334	0	0.539577	0	0	0	3.45185	6.37937	3.2986	0.625791	0.876824
ENSG00000081277	3.91192	0	0.713824	3.06177	0	4.50491	0	9.55739	7.07325	0	7.82331	0	0	0	0	3.24863	6.63131	1.25605	0.487983	0	0	0	5.44377	0.223271	0	0	0	0.208783	0	8.42328	0.808734
ENSG00000118194	0.614154	1.07313	3.28168	3.39442	2.30029	1.65138	0	3.51084	0.700853	0	1.49534	0.61582	11.2751	4.02817	0	3.60073	0.89512	2.44087	4.93029	0	0	1.74007	2.10724	0.0937479	0	0.130412	0.909067	0.781402	1.00778	2.14298	0.86713
ENSG00000159166	0	0	0	5.97309	0	3.09512	0	7.69198	6.24806	5.10763	7.39006	2.89398	2.07799	5.13892	3.73301	4.14382	6.13941	1.69317	0	0	5.02643	0	4.73583	5.99374	0	5.47098	0	2.29666	0	7.6449	0.619833
ENSG00000159173	0	0	0	0	0	0	1.7137	0	0	0	0	0	3.56638	1.63934	0	0	4.49241	9.83135	1.40515	0	0	0	3.5879	0.275319	0	0	0	0.081517	0	0.234501	0.940387
ENSG00000174307	7.54596	5.12423	6.65699	6.8348	5.30713	7.32048	2.86221	6.73639	6.56594	7.03733	6.75242	6.15302	4.55847	4.38439	2.24313	6.09575	5.60338	5.47084	8.48132	5.36678	3.79646	5.49798	6.71585	5.26223	3.92643	5.34372	4.55026	5.84799	6.46707	6.80816	0.337953
ENSG00000159176	8.04879	5.74827	10.6436	10.2273	7.67115	8.38015	4.54071	7.16834	9.23096	10.6744	10.2088	10.1617	5.79761	6.83332	5.38682	8.5405	7.02294	4.59663	9.25662	8.3619	5.36897	6.82162	9.84412	8.72367	7.20152	9.19019	5.80137	7.72816	10.7383	9.01855	0.267212
ENSG00000134369	4.06225	0.815181	4.39058	3.56617	2.72643	3.6973	0	3.69739	3.45879	3.06369	2.64887	2.91251	2.9096	1.51272	0	3.40171	1.95132	0.638696	3.3915	1.91358	0.689123	2.34431	2.93629	2.30622	1.62585	1.79279	2.52927	3.37382	3.48894	3.62748	0.441738
ENSG00000198700	3.93841	3.70226	4.38447	4.17603	3.83333	4.0099	3.14065	4.20273	4.41684	3.79407	3.93626	4.41239	2.62263	3.07119	2.65966	4.25488	3.48631	2.92818	4.41384	4.39006	2.7774	4.28495	3.99137	3.76055	3.91901	3.5216	3.98091	4.55291	4.58069	4.00912	0.167631
ENSG00000198892	4.27429	6.12683	6.20049	4.76177	6.50136	4.29011	2.5155	4.21803	5.13445	4.20316	4.36603	4.715	5.63542	3.71013	2.04769	4.25083	4.00464	7.39134	6.50884	5.22986	2.54524	4.99164	4.92674	3.30711	3.1833	4.0743	4.67012	5.56399	5.03328	4.5915	0.386133
ENSG00000163431	7.67104	6.18349	10.4191	9.64888	3.22161	7.07596	0	5.48623	8.41447	9.285	9.48113	8.7046	4.27154	4.22114	1.83831	6.49214	5.0453	5.24553	7.46598	7.20562	2.56828	3.54601	8.42306	7.60753	4.96067	8.39815	5.51098	6.47314	9.32651	7.922	0.39867
ENSG00000134375	4.84153	5.16396	5.03951	4.70794	4.41132	4.74388	4.09824	4.90053	4.85154	4.84442	4.74389	4.86768	4.69089	4.40404	4.63906	4.86426	4.37356	4.92904	4.8031	4.50666	3.39634	4.79384	4.63362	4.58717	4.86196	4.51546	4.64448	5.00053	4.78885	4.58475	0.0980712
ENSG00000176393	5.55942	5.60398	5.26415	5.87014	3.95313	5.74369	5.6407	6.01945	6.14438	5.60685	5.71227	6.0962	3.75114	5.14091	4.53327	6.09277	5.95488	3.56746	6.13235	5.89619	4.67085	5.21327	5.95719	6.26348	6.2396	5.25131	5.72519	6.28305	6.05371	6.02954	0.1236
ENSG00000163435	0	0	0	7.80587	0	6.62755	0	2.79159	5.68862	5.63468	5.65289	4.34868	0.0340076	5.12381	4.4704	5.86312	6.8877	0	0	0	5.12466	1.7234	6.012	5.88891	0	5.80374	0	2.7659	0.387943	6.45273	0.614427
ENSG00000267710	0	0	0	0.0854951	0	0	0	2.5246	0.240842	0	0	0	0	0	0	0	0	0	0	0	0	0	0	0	0	0	1.33298	0	0	1.38574	0.958408
ENSG00000143862	6.0936	5.80069	6.3101	5.8117	6.44204	6.07973	6.42	5.75227	6.4185	5.67508	5.8353	6.17985	4.91366	5.30358	4.98615	6.546	5.60028	5.12271	6.87787	6.21155	4.14544	5.93893	5.84076	5.39436	6.11785	5.40895	5.52295	6.16434	6.33716	6.07367	0.155477
ENSG00000143851	1.0864	3.31144	0.495466	1.02546	1.33019	0.636357	5.04885	0	0.634467	1.19503	0.620924	1.28291	0	1.6211	0	3.03243	1.36317	0	0.700863	0	0	0.102982	1.43772	4.04698	4.95102	1.01909	4.80564	1.60533	0.624055	0.994575	0.740988
ENSG00000133067	0.807793	0	6.26736	2.1566	1.5195	3.32711	2.42291	2.232	2.89486	0.412978	2.25996	3.77501	2.78385	0.305072	0.547633	2.75499	1.2992	0	0.725284	1.84162	0	5.19575	3.40935	1.03842	3.56785	0	3.99062	3.52376	1.82001	3.00036	0.683018
ENSG00000077152	1.50356	2.551	1.53577	2.65527	3.42492	1.65711	4.57546	3.88221	2.83348	3.05888	3.1351	1.86609	2.85354	1.90995	1.0887	2.80032	2.15167	3.00102	1.45919	1.30343	0	2.65625	2.26431	3.32846	3.53444	2.5079	5.38164	1.90272	2.65108	3.27635	0.54271
ENSG00000077157	4.91133	2.41278	7.66734	7.09885	3.67614	4.75298	2.33936	3.55989	5.8138	7.31919	6.83878	6.56797	6.31641	3.02131	1.99793	4.97674	4.05215	5.24081	5.71467	5.43357	1.65345	3.2339	6.31724	5.4904	4.38116	5.74849	3.46048	4.22356	7.5883	5.46086	0.372158
ENSG00000173262	0	2.06768	0	0	0	0	1.50444	0	0	0	0	0	0	0	0.614515	0	0	0	0.829151	0.771552	1.44382	0	0	0	0	0	5.99605	0	0	0	0.958414
ENSG00000117139	3.9004	3.37576	3.86796	4.64941	2.96855	4.22215	3.61476	5.18105	4.85667	3.98577	4.3087	4.39134	2.06664	2.93215	1.78699	4.36984	4.24136	1.81125	4.11696	4.71099	2.66525	3.65612	4.34062	3.70473	3.67415	3.5399	7.08334	4.17114	4.72156	4.82527	0.461303
ENSG00000183155	2.76929	2.61603	3.00288	2.83535	3.4267	2.56178	3.33219	3.30567	2.99089	2.98408	3.2601	2.85063	1.75477	2.72045	2.08933	3.22611	3.0044	1.99836	2.91853	2.17634	1.31833	3.01597	3.08337	3.18382	3.58803	2.47264	5.58792	2.87925	2.93767	3.28718	0.496512
ENSG00000117153	4.47867	4.48273	4.56225	4.91561	4.33052	4.53046	4.49036	4.67307	4.77313	4.45557	4.4668	4.80301	3.43078	4.0284	3.37134	4.43311	4.28089	3.52152	5.01202	4.84362	3.48061	4.76191	4.71556	4.40073	4.8492	4.08356	6.04959	4.91362	4.85625	4.68315	0.266816
ENSG00000159346	6.50743	6.22122	6.57377	6.72428	5.81824	6.47893	8.66172	7.29269	6.83199	5.98904	6.70606	6.62061	5.7132	5.85913	5.74036	7.28033	7.04324	6.1397	6.67725	6.53464	5.62707	6.46884	6.30005	5.99413	6.94205	6.27239	6.51175	6.45467	6.40437	7.02892	0.256513
ENSG00000159348	4.80371	5.17449	5.4566	5.7926	3.95011	5.05752	4.09256	6.0983	5.57314	4.53352	5.08255	5.52338	5.15542	4.37544	3.81042	5.19136	5.30391	7.44948	5.34131	5.27027	3.76766	5.40069	5.08446	4.27314	5.05025	5.64233	5.74879	5.13038	5.32124	5.3494	0.32254
ENSG00000163444	4.53074	4.03676	4.96709	4.93704	4.83593	4.68651	4.57766	4.84095	5.00642	4.89742	4.81153	4.75221	2.92732	3.96382	3.23812	4.77256	4.52776	3.00818	4.75112	4.7923	3.61942	3.93206	4.71739	4.71287	4.61845	4.41061	5.43879	4.7133	4.90473	4.79524	0.18031
ENSG00000143847	0.133802	0	2.60014	0.655785	6.4302	0.738579	2.23735	2.10797	3.00972	1.26024	1.36352	1.6505	3.36929	2.59386	0	1.02867	1.32635	3.75413	0.736746	1.47358	0	2.08971	1.52908	0.698213	2.04707	0.575473	3.26209	0.689621	2.23988	2.44661	0.755368
ENSG00000146955	0	0	0	0	0	0	0	0	0	0	0	0	0	0.0145683	0	0	0	0	0	0	0.281627	1.02107	0	0.17311	0	0	0	0.76105	0	0	0.95845
ENSG00000163485	2.03121	0	0	0.0334214	5.05017	2.78514	0	1.94332	0.373155	0	0.0524778	1.07277	2.63596	2.8614	0	0.998619	1.96955	0.092404	0.176683	0	2.94481	1.50519	0.61336	0.436258	3.15995	0	5.2446	1.94696	0.577136	0	0.781319
ENSG00000133055	0	0	0	0	0.0265197	0	0.843266	0	0	0	0	0	0	1.14233	1.6339	0	5.03634	6.25457	0	0	0	1.84357	4.28179	0	1.06193	0	0	0	0	0	0.912507
ENSG00000133048	7.07115	1.6307	5.32346	4.60228	6.77624	7.51207	6.06252	6.82131	5.33312	3.47494	4.37569	6.1891	3.27639	6.2534	8.89594	6.73112	7.82883	4.81544	6.2805	4.47886	3.63193	8.91659	5.14521	5.0959	5.06677	4.13739	1.02836	5.33249	5.79975	4.70894	0.40568
ENSG00000133063	2.35662	0	0.654246	0	0	1.27565	2.37628	0	0	0	0	0	0	0	0	3.16909	0	0	0	0	0	0	0	0	1.9964	0	0	0.0544877	0	0	0.905187
ENSG00000159388	8.06814	6.44358	8.69056	9.26376	5.5951	7.87024	7.05852	7.3586	6.776	8.47869	8.00588	10.0736	7.45687	6.72384	3.55521	7.88798	6.64112	7.39334	8.18201	9.20077	8.57831	8.74054	8.07942	7.70021	7.7138	8.66068	4.70657	7.31887	7.22625	7.45512	0.257773
ENSG00000122176	7.04699	4.39397	9.35863	5.81089	0.982962	6.89289	0	6.14732	7.71234	5.83771	5.39994	7.62274	6.33621	4.62788	2.95394	7.03523	6.1746	3.33566	7.72943	8.1708	3.54531	5.53155	6.59596	5.20283	4.92142	6.90162	3.47473	7.20988	7.79904	7.15713	0.401065
ENSG00000188783	7.81622	4.56588	10.1479	8.55159	3.44387	7.31589	0	6.27248	8.38051	7.65233	7.57452	8.06373	6.9728	5.26365	3.76647	8.14628	5.96789	5.00756	8.78972	8.28103	3.4397	5.69621	7.46216	6.80864	6.46974	6.11803	4.39265	7.24169	8.43941	7.80764	0.36896
ENSG00000253598	0	0	0	0	0.730588	0	0	0	0	0	0	0	0	0	0.27807	0	0	0	0	0	0	1.1619	0	0.180363	0	0	0	0.209645	0	0	0.958491
ENSG00000058668	6.11074	5.42989	6.50212	6.98958	4.61523	5.71988	4.18778	6.30746	6.71694	7.49673	6.62121	7.2742	5.05988	3.7229	3.8918	6.33486	4.46775	2.85118	5.83539	5.97	3.1956	4.38799	5.74427	5.81213	4.47121	5.68621	5.03404	5.26071	8.19578	6.26638	0.335385
ENSG00000122188	0.0519781	0	0	0.475641	0	0	2.55037	0	0	0.412153	0	0	0	0	0	1.39156	1.44625	0	0	0	0	0	0	2.57907	3.43285	0.134068	0	0	0	0	0.909183
ENSG00000058673	5.92486	5.63313	5.84515	5.81744	5.1813	5.95546	5.2309	6.09124	6.12085	5.78699	5.71752	6.10757	4.38253	5.25227	5.02956	6.21739	5.79379	5.28253	6.35362	6.23903	4.63481	6.18569	6.01193	5.98493	6.25444	5.48443	5.93195	6.43218	6.48185	6.10109	0.11166
ENSG00000257315	3.08723	2.98697	3.1072	2.82223	1.51773	3.15794	1.94208	3.63025	3.12714	2.65015	2.82597	3.18661	1.54758	2.27507	1.70494	3.36014	3.30807	2.52588	3.87735	3.69614	1.98926	2.81474	3.02755	2.97115	2.23891	2.5651	2.25997	3.84214	3.93774	3.34052	0.287305
ENSG00000182004	5.62806	5.44909	5.62677	5.67073	4.61749	5.84712	5.43868	5.97547	6.09212	5.36979	5.29601	5.94265	4.14715	5.09188	4.47078	5.41754	5.30229	4.53914	5.8715	6.45262	4.47189	5.33224	5.53461	5.23595	5.56933	5.22169	5.51549	5.59151	6.10066	5.72473	0.165844
ENSG00000143842	5.19205	3.72245	5.2036	5.36956	2.83181	5.06939	0.0152087	3.9493	5.68446	4.72591	3.94544	5.7366	2.65698	4.4345	3.20469	5.53525	4.37663	3.35504	6.01955	4.6652	2.90626	3.35076	5.41364	4.35759	3.93542	3.56956	3.50463	4.59476	6.15618	5.41301	0.312498
ENSG00000143845	3.37676	2.06848	4.50073	3.52025	2.15517	3.92624	0	3.65919	4.36311	2.10714	3.09483	3.76053	1.07951	5.35234	5.83193	1.77753	4.5292	0	4.47384	4.71742	1.71305	4.60592	3.75043	1.59575	2.66484	1.77272	7.09292	3.23154	3.73756	4.61525	0.552826
ENSG00000143839	0.0471571	0.41953	0	4.59474	0	0	0	0	0.213254	0	0	0.895679	0	7.25433	0	0	0.535781	0	0	5.35037	0	0.99554	0.209088	0	0	0	0.746325	0	4.55607	0	0.91176
ENSG00000170498	0	0	0	0.570674	0.867089	0	0	0	0	0	0	0	0	0.475465	1.0311	0	0	0	0	0	0	2.16882	0	0.239049	0	0	3.14939	0	0	0	0.941399
ENSG00000174567	0	0	0	4.41808	3.15902	1.7035	0	0	0.279812	1.41383	0	0.308652	0	3.59931	6.76663	3.20377	1.14022	0	0	0	3.64972	5.56874	3.17975	4.80321	0	3.00089	2.26385	0.369746	0	0	0.785651
ENSG00000143850	2.81179	2.1811	3.27722	4.85372	5.02629	4.16421	0	2.38496	2.56134	4.44081	3.92193	4.12421	3.76777	4.51483	4.26916	2.57534	3.81217	2.13433	3.2658	3.30004	2.73669	5.97115	4.76761	4.61951	1.86526	4.751	3.5135	3.24459	3.57058	3.89331	0.420495
ENSG00000158615	5.6772	4.63404	5.01014	5.18295	3.77671	5.30802	5.16774	4.97881	4.94102	4.9053	4.91898	5.89962	3.45718	3.96972	4.46302	5.74808	4.66349	3.5664	5.15366	5.20368	4.20785	4.49457	4.86805	5.14063	5.21569	5.06505	4.41318	5.43195	5.10145	4.99874	0.183681
ENSG00000133056	3.80828	2.06304	3.39614	4.13548	2.95836	3.85946	2.49219	4.2661	3.5813	3.67645	3.36962	3.57949	2.55756	2.69702	1.6122	4.81546	3.04796	2.06035	3.56529	2.30044	1.53367	2.45438	3.36202	4.05575	4.18591	3.29245	1.93116	3.87101	4.10209	4.07425	0.341995
ENSG00000198625	4.13558	3.33912	3.79503	4.16159	3.13446	4.3035	3.96111	4.26254	4.56071	3.92166	3.72738	4.59352	2.64679	3.34483	2.79946	4.45427	3.79573	2.77523	4.738	4.89995	3.2679	4.44621	4.35858	4.39545	4.92031	3.68864	4.0924	4.75355	4.75778	4.29326	0.191218
ENSG00000170382	1.99402	1.38453	0.257443	0.96334	3.28619	2.26132	1.36442	0	2.26127	2.96937	2.11153	3.98335	1.63703	2.86364	0	2.19023	2.02727	0	2.88058	1.97916	0.342043	4.12897	1.60304	3.07942	3.6662	1.22979	2.97458	2.53723	2.87947	1.93931	0.526761
ENSG00000163531	2.8854	3.6027	3.8192	3.123	4.7046	2.55872	0	2.38227	3.14209	4.06312	4.29932	4.91988	2.92698	4.53526	1.09361	3.14086	1.7251	0.307275	4.86413	4.2325	0.784	5.0038	4.31838	3.51981	3.42728	2.59646	1.49325	2.74745	4.69722	4.08738	0.379801
ENSG00000184144	0	0	0	0	6.03889	0	0	0	0.322505	1.69686	0.529509	0	0	0	0	0	0	0	3.73343	0	0	4.07646	0	0.773887	0	0	3.9843	0	0	0.52264	0.910696
ENSG00000174529	1.77221	2.26475	2.19972	1.88376	3.30659	1.81378	1.92783	2.32459	2.8761	2.07861	2.0137	2.26946	1.36532	2.17426	2.0109	2.54696	1.72644	2.39936	2.51748	3.04444	0.769087	2.88473	2.7882	2.0878	3.16269	1.7238	3.69468	2.68778	3.07552	2.68939	0.380421
ENSG00000117222	3.34907	3.61822	3.30265	3.63309	3.184	3.40381	3.40851	3.88442	3.89213	3.17587	3.13975	3.67636	2.0693	2.82603	2.46679	3.38535	3.33621	3.0423	3.74873	3.83745	2.34107	3.81621	3.43082	3.22234	3.60174	2.92865	3.50851	3.69877	3.93871	3.63828	0.154576
ENSG00000133059	3.16871	3.58602	3.75862	3.5924	3.95699	3.19514	1.47473	3.81704	3.77712	3.24444	3.39997	3.90626	1.66846	2.66894	0.869613	3.36448	2.99046	3.10663	3.73605	3.99815	1.73077	3.55758	3.27826	2.84834	3.4182	2.70018	3.35238	3.5249	4.11965	3.58254	0.236013
ENSG00000133069	1.20845	2.55247	2.88031	1.44933	5.78643	1.00776	4.92239	1.65245	1.9172	2.07764	1.4836	2.26484	1.52995	1.11979	0	2.72522	0.788252	2.37429	2.25894	3.05361	0	3.95224	1.41713	1.14258	4.30755	0.827898	2.98805	1.94661	2.73616	1.92321	0.651337
ENSG00000163545	1.68337	2.60096	0.429213	0.852754	1.62307	1.07842	5.17489	4.88917	5.54364	2.96121	5.04567	3.16368	0	4.94317	2.02106	4.4982	4.70513	0	2.52126	1.61022	3.12645	2.72399	2.09446	4.31025	4.72066	1.46165	3.27566	5.34165	0.877757	6.46122	0.555557
ENSG00000162873	0	4.83052	0	0	3.86257	0	0	0	1.64266	1.54254	1.4573	4.70122	0	0	0	0	0.63569	0	3.65937	9.03444	0	4.99384	0	0.233341	0	2.82105	3.71952	0.467351	1.81315	2.08668	0.853179
ENSG00000164082	0	0	0	0	2.35377	0	0	0.731306	0	0	0	0	0	0	0	0	0	0	1.38336	0	0	0	0	0	0.744658	0	4.33502	0	0	0	0.958533
ENSG00000117266	2.53851	3.16038	5.1372	3.45041	5.80093	2.92966	0	1.57706	4.07466	3.76206	2.84457	3.45887	5.67181	4.60643	2.68511	4.09609	3.66736	1.05874	3.11948	4.47523	3.0771	4.31765	3.95973	4.05693	3.70457	4.7504	1.95702	4.2241	4.03639	3.80613	0.404354
ENSG00000174514	2.0475	0	0.365355	1.51437	4.64085	2.26137	0	2.71329	1.55962	2.09114	0.877557	1.46265	0	4.33501	0	3.33025	4.16249	0	1.84744	0.99589	0.723028	2.93709	2.00694	1.68444	0.907326	6.71762	0.968613	1.05516	1.22817	1.34021	0.758454
ENSG00000158711	4.01944	2.71325	3.71537	4.26007	2.36186	3.96819	3.3085	4.29959	4.12763	3.52761	3.52452	3.91484	2.42902	3.24968	2.76912	4.33401	3.74659	3.12258	4.26298	3.89152	2.57773	3.41677	5.08774	4.0102	4.26711	3.14129	3.3858	4.01131	4.26917	4.25051	0.289189
ENSG00000158715	1.87659	3.02413	2.8993	2.98851	3.30694	2.43681	1.26069	1.56654	2.65814	2.71784	1.94177	2.93014	0.920407	2.37747	3.82424	3.22561	2.4099	0.714067	1.28044	3.14201	0	3.5905	8.67871	3.50472	5.33021	3.7646	2.40525	1.95932	2.65152	2.05733	0.710886
ENSG00000069275	6.12252	5.57615	6.46479	6.45289	6.17963	6.17203	5.18967	6.22425	6.66466	5.97359	5.94528	6.56575	5.48717	5.35961	4.85745	6.19334	5.65953	5.67083	6.60074	6.8795	4.13144	5.88522	6.13013	5.39024	5.43825	5.41522	5.00833	6.57051	6.7491	6.2678	0.146159
ENSG00000117280	4.33722	4.47692	4.72878	4.98148	3.48031	4.2047	4.32597	3.98254	3.87216	4.16707	4.46953	3.71105	2.98858	4.99851	3.62539	4.48534	3.86585	2.24812	3.84588	3.69382	2.65605	3.57618	4.33921	4.3338	5.11974	3.78433	2.60129	5.25284	3.8595	3.53502	0.249704
ENSG00000133065	4.15427	4.57114	5.02479	4.61957	4.34954	4.07936	1.79584	4.15585	4.38962	4.01479	4.11624	5.2232	6.35637	3.91658	1.55404	4.8448	3.44656	4.786	4.98392	5.11439	4.98154	4.53726	4.40097	3.64298	4.01021	4.79756	5.7488	5.8613	4.76505	4.0672	0.316714
ENSG00000162877	0	0	0	2.94975	0	0	0	4.52916	0	0	0	0	0	0.842221	0	0	0	0	1.39464	0.322534	5.74907	0	0	0	0.529036	2.20392	0	0	0	0	0.923398
ENSG00000174502	0	0	0	0	0	0	0	2.27507	0	0	0.506663	0	3.32935	1.67419	0	4.74541	3.76135	0.198714	0	0	1.28586	0.375798	0	0	0	5.69541	0	2.05293	0	0.726061	0.873271
ENSG00000163060	0	0	0	0	0	0	0	0	0.592497	0	0	4.0077	0	0	0	1.68438	0	0	0	0	0	0	0	0	0	0	5.2264	0	0	0	0.958536
ENSG00000106336	0	0	0	0	0	0	0	0	1.2228	0	0	0.855249	0	0	0	0	0	0	0.825553	1.01856	0	0.833901	1.0724	0	0	0	6.98584	0.181732	1.30502	1.07973	0.958562
ENSG00000196188	0	0	0	3.28464	0	0	0.159695	0	0	1.50606	0.25973	1.42531	0	0	0	5.8148	0	0	0	0	1.18805	1.08395	0	2.93058	0	8.18604	0	4.1278	0	0	0.908252
ENSG00000143486	5.42752	5.16721	5.61632	5.66895	3.77807	5.53689	4.97836	5.56583	5.83026	5.40459	5.36656	5.66972	3.78073	4.78407	3.94425	5.27436	5.26018	4.78067	5.76768	6.26334	4.46848	5.20158	5.51582	4.94437	5.07713	5.15905	5.1114	5.78024	6.22291	5.67641	0.169994
ENSG00000143479	2.3205	0.743202	1.87548	1.17103	0.173791	2.37795	0.863117	1.99007	2.13359	0.913927	1.12489	2.81903	2.49407	0.990684	0.467069	2.12092	1.52412	0	1.2727	2.48117	0.414105	2.75617	1.26321	0.690312	0.471717	1.2733	5.42822	2.33828	2.42626	1.68677	0.725716
ENSG00000162889	6.18603	6.26101	6.54182	6.08205	4.43141	6.21939	6.67817	6.16177	6.37673	5.98018	6.01451	6.46844	6.67822	6.0647	5.24136	6.97164	6.09476	6.83783	6.0935	6.18179	4.88043	6.53709	6.05903	6.24148	6.76682	6.14286	6.38294	6.3827	6.56241	6.16194	0.116067
ENSG00000136634	2.23174	0.882614	0.935209	0.466473	0	0.676206	2.53472	0	0	0.665758	0.127941	2.23959	0	0	0	1.88306	0	0	0.201827	0.112257	0	1.08403	0	0.836678	3.45963	0.359512	0.980377	0	0	0	0.838352
ENSG00000203985	0	0.84038	0	0	0	0	0	0	1.83359	0	0	6.22516	0	0	0	3.33181	1.47162	0	0	0	0	0	0	0	0	0	0	0	0	0	0.958581
ENSG00000139352	0	0.671895	0	0	3.46759	0	1.68039	0	0	0	0	0.261462	0	0	1.10233	0	0	0	0	0.0121247	0	6.0018	0	0	0	0	0	0	0	0	0.958657
ENSG00000162892	1.88455	0	0	0.384896	0	0.520219	4.10671	1.0505	0	0.437571	0.564837	1.59918	0	0.536483	0.255553	2.16465	0.795748	1.55563	0	0	0	0	1.27949	4.60056	5.48529	0.115663	0	1.18697	0.897987	0.260215	0.847885
ENSG00000162894	3.285	0	1.3478	2.86005	0	2.67332	7.00146	1.29175	1.70602	2.40546	1.8066	2.86637	1.1328	2.59798	1.19494	3.5687	2.72339	3.14932	0.951443	1.26907	0	1.91327	2.61563	6.95365	7.83367	2.01225	0.439149	3.13992	2.70912	2.12419	0.710627
ENSG00000162896	0	0	0	6.02074	0	6.00404	1.74918	0	6.52975	9.73031	3.50014	2.76862	0	7.29022	4.14061	6.86388	10.828	0	0	0	3.3987	1.36421	4.84058	8.98436	0	7.74463	0	0	2.29673	0.621143	0.732978
ENSG00000163092	0	0	0	0	0	0	0	0	0	0	0	0	5.13312	0	0	0	2.6281	8.51071	0	0	0	0	2.11739	0	0	0	0.308828	0	0	0	0.958724
ENSG00000182795	0	0	0	4.22113	0	2.60904	0	5.26374	4.11167	1.74275	5.68859	0.78149	0	2.58932	0	6.02687	5.39467	0	0	0	2.86486	0	4.94664	3.35327	0	5.48879	0.511205	3.10632	0	5.61685	0.666492
ENSG00000180667	2.46787	2.50751	2.09559	2.85053	2.0376	2.78191	3.48183	4.35877	3.14936	2.48613	4.08221	2.58603	1.79744	2.33172	1.70501	4.15747	3.40613	2.03959	3.45061	2.39615	1.24485	2.46811	2.51975	2.81665	3.44149	3.32401	2.89703	3.38131	2.69328	4.42232	0.368751
ENSG00000123836	1.85604	2.80402	2.00946	2.21613	2.87555	2.08395	4.67979	2.86622	2.88937	3.57318	2.60692	2.53103	3.60012	3.66909	0.937681	4.30473	3.08476	4.52084	2.98474	2.511	1.91563	4.68775	1.96572	4.41862	4.15947	3.76855	2.73632	5.64316	2.2019	2.54423	0.468366
ENSG00000123843	0.699399	0	0	0	0	1.1141	0	0	0	1.27838	0	0.00132049	0	0	7.96519	2.044	0.15497	0	0	5.94047	2.39818	0	0	2.46525	0	2.81876	0.794965	0	0	0	0.914673
ENSG00000123838	0.275915	0.301302	0	0	0	2.07683	1.96917	0	0.914336	0	0	0.119461	0	0	9.17257	6.5476	1.17608	0	0	0.984165	3.01702	0	0	0.2273	1.41305	0	0	0	0	0	0.928489
ENSG00000196352	5.76187	6.78573	5.76165	5.58132	3.11384	5.32471	7.69264	6.2929	5.71197	4.75236	5.27248	5.05094	4.53937	4.10077	3.13051	7.67918	5.4137	5.7112	5.50045	6.49548	2.91704	5.07052	4.10751	5.10266	5.75767	5.20951	4.68523	4.72997	5.06971	5.70877	0.326096
ENSG00000117322	0	0	0	0	0	0	4.47654	0	0	0	0	0	0	0	0	0	0	0	0	0	0	0	0	4.86021	6.56889	0	0	0.467676	0	0	0.948533
ENSG00000203710	1.71963	0	0.09436	0.0678389	0	0	5.0993	0	0	0	0	1.6276	0	0.711847	0	2.4903	0	0	1.46422	0	0	0	0	2.57023	5.14868	0	0	0	0	0	0.893878
ENSG00000188596	0	0	0	0	0	0	0	0	0	0	0	2.40334	0	0	0	0.244956	0	0	0	0	0	0.616152	0	0	0	0	1.97644	0.0392361	0	0	0.958724
ENSG00000117335	6.46134	7.08024	6.40128	6.77865	4.40115	6.66841	5.42925	5.8274	6.21887	5.87748	6.08386	6.43298	4.3904	5.71833	5.19066	6.99068	7.21301	4.3089	6.63265	6.50243	5.55433	5.52882	6.71316	6.03325	5.99376	5.98427	5.24408	6.22662	6.5317	6.4448	0.169844
ENSG00000174059	7.97231	4.85322	6.4402	6.39769	3.58098	7.37704	0	5.80526	6.74731	5.95959	6.46976	6.91874	6.27017	5.53949	1.15851	6.51683	5.3517	4.85636	7.18411	5.7647	3.38266	3.92661	5.67394	5.59466	4.85592	5.16062	5.30252	7.04389	7.22168	6.66019	0.316538
ENSG00000076356	3.73257	0.776206	4.2535	4.42168	3.75306	3.29446	0	3.86522	3.1303	3.32308	4.17155	3.75088	2.63488	2.05642	1.22661	5.14646	2.87728	2.98228	3.37826	4.94842	4.80191	2.71584	3.3562	3.28061	1.59121	3.53416	1.14864	4.15684	4.1529	3.84416	0.389208
ENSG00000008118	0	0.942303	0	0	4.81789	0	0	0	0	0	0	0.376754	0	3.14515	0	0.53316	0	0	0.32161	5.2034	0	2.7952	2.69844	0	3.32685	0	1.06552	0	0.702213	0.46519	0.859573
ENSG00000196878	3.58738	4.35305	1.36186	6.0279	1.12014	5.19733	1.25602	5.4466	4.38866	3.8519	4.60376	2.86568	1.03041	3.47472	2.75343	5.41138	5.79912	0.931486	1.84677	0.69917	1.28607	1.38611	5.38306	4.88725	0.429903	5.19023	0.885861	1.26532	0	5.61889	0.506253
ENSG00000123689	10.2853	7.93727	6.4976	5.88784	2.97378	9.7529	8.19897	5.34782	3.36779	5.01089	4.24845	6.12696	6.91477	7.42005	8.85046	9.10864	5.74325	7.22918	7.06261	6.58713	4.45707	4.24099	6.11167	5.54797	6.25621	6.23951	6.11932	5.72129	3.96787	5.16304	0.402925
ENSG00000117594	4.83016	3.22269	4.19406	3.96645	3.20651	4.19104	0	5.40066	2.10948	2.39393	2.86365	3.15679	2.16855	2.84388	8.07406	5.94619	1.59355	1.80972	5.09076	6.65692	0.287058	3.60838	5.54211	2.68289	3.26006	3.0374	3.63825	3.28368	2.29536	3.39131	0.587134
ENSG00000009790	1.55041	0	1.04122	2.19058	0	1.03536	5.67969	1.1551	1.44471	1.6667	1.35335	1.8154	0	1.88853	0.674954	3.53439	1.83222	0	1.46275	0	0	0.492333	2.06425	5.07527	5.92728	1.80081	1.08122	2.2718	1.09931	1.88098	0.743493
ENSG00000162757	0.766596	1.41026	0.792729	2.11234	1.4669	1.43775	1.55454	3.42126	1.51898	0.903173	2.14149	1.05367	0.72046	1.1519	0.485308	0.942041	2.08766	0	1.24666	0.941067	0	1.50616	2.23654	1.3322	1.50852	1.56199	2.302	1.3097	1.09257	2.2832	0.618346
ENSG00000117595	1.02802	4.05711	2.33759	5.56459	2.42614	4.80964	0	6.92719	4.95183	3.68867	5.71259	3.80323	3.58031	3.88319	3.92648	3.66493	5.91037	0	0.858034	1.61854	3.66638	3.67519	5.79991	4.27334	1.68291	4.88025	2.71643	4.93277	1.28095	6.31981	0.496988
ENSG00000117597	2.38311	1.97112	2.46532	2.79414	1.39507	2.46377	1.37119	3.08347	2.63284	2.01776	2.03369	2.70771	0.51635	1.27511	1.48542	1.83118	2.04875	0.95908	2.70948	2.96085	1.11492	1.37742	2.15443	2.10236	2.3422	1.70048	1.68399	2.23241	2.74679	2.45858	0.352102
ENSG00000143469	0	0	0	0	0.355132	0	0	0	0	0	0	0	0	0	0	0	0	0	0	0	0	1.8327	0	0	0	0	1.76274	1.17416	0	0	0.938059
ENSG00000082497	1.15335	0	2.45764	0.185936	1.58785	2.66657	0	2.25801	2.32617	2.79146	2.1174	2.2796	1.07407	0.349715	0	1.17568	3.32603	0	1.33064	1.49844	0	1.12395	1.97911	0.68901	0	1.23421	0	1.60084	3.34889	2.06271	0.616256
ENSG00000054392	1.35492	3.02369	0.987613	2.81284	0.806562	2.40288	0.355688	1.84016	2.49383	1.49354	1.13926	2.38049	0.414143	1.76941	0.538626	1.86181	2.52683	0	1.99605	1.93062	0.394812	2.33661	2.602	1.7688	1.64317	0.872726	2.24494	3.07687	2.33147	2.26114	0.455507
ENSG00000126231	0	0	0	0	0	0	0	0	0	0	0	0	0	3.27111	6.18475	0	0	0	0	0	0	1.60887	0.178227	0	0.0534635	0	2.26224	0	0	0	0.958887
ENSG00000117625	4.4116	3.95588	4.6348	4.89491	3.98208	4.79158	3.53879	4.53649	5.05078	4.44157	4.24783	4.90717	3.3231	3.74756	3.06613	4.56284	4.53698	4.8381	5.06797	5.19809	3.39624	4.63272	4.95623	4.59018	4.72226	4.01821	5.56605	5.35484	5.02283	4.82118	0.199277
ENSG00000082512	3.8822	2.02796	5.03938	4.47071	1.25302	3.67643	3.13565	2.49518	4.21816	4.21771	3.97169	5.21107	1.14719	2.68165	0.292725	3.60335	3.23872	0.267129	3.95107	3.67652	3.88681	2.5359	4.1553	4.92709	4.91798	3.54911	3.50189	2.77231	5.18715	3.79264	0.36162
ENSG00000165682	0	0	0	0	0	0	0.985836	0	0	0	0	0	0	0	2.19858	0.69807	0	0	0	0	0	0	0	0	0.865156	0	0.0689483	0	0	0	0.958939
ENSG00000170385	4.39064	4.82838	3.74033	3.72978	3.42993	3.80218	2.66282	5.05421	3.7635	3.63636	3.33085	4.66854	2.32934	3.10372	5.3654	3.91645	3.39668	0.777387	4.1632	3.50913	2.51408	3.30673	3.46645	4.04367	4.23385	3.34479	4.39962	3.92349	3.79575	3.96375	0.323728
ENSG00000117650	0	0	0	0	0	0	2.94572	2.20389	0	0.628842	1.08994	0	0	0	0	0.0471486	0.141982	0	0	0	0	0	0	1.48968	1.11891	0.222191	5.75994	0	0	1.27269	0.933183
ENSG00000123684	4.29635	4.5975	4.17739	4.14975	4.09025	4.10858	4.83882	3.55458	4.09186	3.72269	3.71622	3.97767	2.83205	3.34614	4.63661	4.12185	3.89659	2.79066	3.92761	3.62068	3.32304	4.12022	4.33043	4.61603	4.45396	3.04301	4.39966	5.3467	4.16546	3.88232	0.259434
ENSG00000143493	2.40658	2.68016	2.63807	2.61896	2.09699	2.5154	3.11816	3.29674	2.89349	2.37456	2.76512	2.43772	1.50353	1.73278	2.2595	2.86073	2.56131	1.91566	2.62826	2.67579	1.56259	3.08069	2.98945	2.52524	2.93686	2.02854	4.58587	3.13453	2.86407	3.14399	0.441722
ENSG00000143476	0	0	0	0	0	0	3.26051	1.76058	0.193534	0	0.537496	0	0	0	0	0.868292	0	0	0	0	0	0	0	0.908232	1.98578	0	4.29617	0	0	0.716677	0.917881
ENSG00000066027	6.10779	3.84732	5.92055	5.9794	4.58304	5.95043	5.4826	5.346	5.52664	5.15802	5.77864	5.23156	4.8153	4.9189	4.77023	6.12491	5.44112	4.66795	5.41723	4.64528	4.62848	4.50558	5.13884	5.20236	5.84177	5.52268	4.64454	5.64493	5.39682	5.73058	0.145127
ENSG00000065600	2.19561	1.78944	2.03564	1.7725	3.85456	2.07476	2.65561	2.23826	2.31594	1.5377	1.92324	1.65319	0.715864	2.28468	0.0995795	2.7673	2.0146	0.600571	2.57769	1.66477	1.13185	2.47787	2.03485	2.11021	3.05921	1.15735	3.37987	1.95457	2.38176	2.3283	0.490682
ENSG00000117691	6.367	5.7872	7.01684	6.0162	6.48808	6.49595	4.19932	6.17639	7.01068	5.96681	6.13712	6.54392	6.05338	5.86817	4.93219	6.12221	6.24448	5.76784	6.85166	7.14077	5.09397	7.68807	6.63597	5.40237	5.42968	5.60613	4.96293	6.58334	6.9179	6.56655	0.208872
ENSG00000162772	6.75617	3.99065	6.64819	5.84186	3.45827	6.74736	3.79601	6.31248	4.80362	5.65962	5.01693	7.45096	5.32233	5.56432	5.45464	6.94739	4.66587	3.47434	5.9465	5.31479	4.17589	5.47974	5.93279	5.10111	3.04154	6.19604	2.59026	6.1594	5.64101	5.94785	0.29661
ENSG00000118492	0	0	0	0	0	0	0	0	0	0	0	3.07087	0	0	0	0.665228	0	0	0	0	0	0	0	0	0	0	3.13792	0	0	0	0.958944
ENSG00000123685	2.34327	0.506532	2.1881	0.746586	1.46664	1.9596	2.03452	0.419824	1.63859	1.22816	1.43654	1.88622	0.0672495	1.24812	0	3.00131	0.48903	0	2.07004	0.378099	0	0.843002	1.9178	1.64421	3.54089	0.646838	0.14971	1.63804	1.81988	1.56172	0.655944
ENSG00000117697	3.22661	2.98525	3.43577	3.25208	3.29797	3.23235	3.09365	2.97422	3.53425	2.95809	2.81871	3.46747	2.16206	2.47109	2.34666	3.15061	2.85251	2.20023	3.60389	3.40104	1.40544	3.36242	3.22365	3.06798	3.70778	2.54338	3.3618	3.2807	3.70964	3.17662	0.185772
ENSG00000203705	3.24554	3.32134	2.99398	3.11779	3.426	3.2505	2.56759	2.86445	2.89946	2.69706	2.64947	3.02158	2.59495	2.99231	1.83944	2.86508	2.84743	3.18689	3.19871	3.12174	2.02592	3.37734	2.80932	2.82524	3.37795	2.66524	3.3171	3.16989	2.99763	2.64386	0.14966
ENSG00000164746	0	0	0	0	0	0	0	0	0.123588	0	0	3.52605	0	0	0	1.65306	0	0	0	0	0	0	0	0	0	0	2.42032	0	0	0	0.958956
ENSG00000162769	1.98671	1.85922	1.93375	2.07254	2.30168	2.1809	2.38582	2.13728	2.74842	2.0676	1.76336	2.50959	0.313644	1.45577	0.537341	2.53672	1.711	0	2.73826	2.48862	1.00558	3.82007	2.55474	3.4535	2.39939	1.90256	2.65697	2.4826	2.8215	2.37255	0.464015
ENSG00000143494	0.556633	0	0	0.587269	0	0.766714	2.35444	0	1.3313	0	0.616045	0.141862	0	0	0	0.537499	0	0	0	0.156464	0	2.03623	0.986867	0.161867	0	0	3.27627	0	1.06908	0	0.881043
ENSG00000174606	3.5214	2.97311	3.39156	3.65056	3.38853	3.69988	2.51525	3.68434	3.93157	3.1996	3.17581	3.97846	1.89194	2.4995	2.08566	3.572	3.14103	2.33931	4.24133	4.14966	2.22457	3.38151	3.6976	3.46581	3.89468	2.89898	3.27666	3.74564	4.16068	3.59785	0.226552
ENSG00000136643	3.36847	3.41904	4.06637	3.90321	3.45021	3.18618	1.85884	3.28431	3.69969	3.40102	3.26371	3.69137	1.81754	2.05687	1.9879	3.20434	2.74903	2.62744	3.85367	3.60241	1.95667	3.30019	3.68764	2.7694	3.10124	2.99873	4.61617	3.06722	3.85339	3.32499	0.323584
ENSG00000117707	1.33371	3.24587	0	1.13735	2.31866	1.72897	0	0	1.00278	1.28521	0.265294	1.51111	2.70084	1.17614	5.07743	1.24202	0	1.32482	0	3.26932	2.78722	3.01729	0.100372	1.5079	3.25603	0.149945	2.50826	3.71797	0.543845	0.872061	0.714742
ENSG00000143499	3.96481	3.35915	3.60281	4.05054	3.70814	4.13988	3.04315	4.06411	3.76353	3.40419	3.74044	4.13925	5.38195	3.87202	3.62682	4.438	3.92787	4.99036	3.25429	3.87314	3.27742	4.6758	3.75353	3.83507	4.49702	3.73524	5.03633	4.82564	3.55564	3.95053	0.268918
ENSG00000152104	3.28532	3.32388	3.8615	3.39671	0.51523	3.67335	0	4.36318	3.22047	3.1162	3.4543	3.92387	1.69283	2.75762	0	2.97199	3.20162	3.74108	3.81362	3.37605	1.23745	1.56466	3.12946	1.97244	1.9095	2.45785	2.61793	3.00365	3.91839	3.27495	0.380301
ENSG00000117724	0	0	0	0	0	0	3.09351	2.88823	0.266887	0.743527	1.59504	0	0	0	0	0.269894	0.479294	0	0	0	0	0	0	1.63976	1.29644	0.602726	3.64492	0	0	1.47946	0.864197
ENSG00000082482	0.935773	5.73256	1.15625	1.33749	2.03026	3.21754	0	5.05238	1.1759	0	0.543119	0.887325	0	0.00574873	0	0	0.168764	0	4.02398	1.67798	0	0	0.140798	0.282557	0	1.99957	0	2.91907	0	1.20065	0.827031
ENSG00000136636	5.15774	6.42633	4.97835	5.52413	4.7878	5.47439	1.47384	4.88595	5.52556	5.59279	5.33705	5.19956	3.0749	4.04504	4.49265	4.94764	5.14149	3.14887	6.10053	5.17134	3.99306	4.75831	5.43658	4.97356	3.9067	4.96742	4.82375	5.08415	5.39494	5.97202	0.25216
ENSG00000166111	0	0	0	0	5.31212	0	0	0	0	0	0	0	0	0	0	0	0	0	0	0	0	4.69711	0	0	0	0	1.62069	0	0	0	0.958989
ENSG00000196482	0	1.36563	0	0	0.905187	0	0	0	0	0	0	0	1.50548	2.06305	0	0	0	0.849078	0	0	0.212381	0.755957	0.46447	0	0	3.48312	0	1.14918	0	0	0.908223
ENSG00000092978	1.90022	1.47269	2.10006	2.19392	1.05886	2.24459	0.380249	2.03886	2.16955	1.76581	1.8422	2.27858	0.660582	1.43166	0.528958	2.03273	1.76734	0.230397	2.65371	1.90219	0.702076	2.38536	2.56544	1.6927	2.04103	1.3503	3.25673	2.75083	2.37685	2.15972	0.46342
ENSG00000109205	0	0	0	0	0	0	0	0	0	1.98793	0	0	0	0	0	1.32819	9.28916	0	0	0	0	0.252879	1.04486	0	0	3.34982	0	3.08066	0	0	0.959002
ENSG00000067533	2.832	2.0242	2.85249	2.71027	1.53743	2.87166	1.3901	2.9557	3.0282	2.44862	2.53714	3.05735	1.8516	1.55285	1.23563	2.68138	2.35381	3.14279	3.2583	2.94682	1.27522	2.0566	2.52401	2.19309	2.40624	2.10176	2.26667	2.74538	3.13481	2.77074	0.264641
ENSG00000092969	1.95362	0.179609	3.60081	2.45156	2.88757	2.92952	0	1.86838	4.16681	2.56523	1.84828	2.81835	1.42897	1.0123	0	3.59827	4.58172	2.17684	2.98254	3.37479	0.977887	3.29698	4.29781	0.972774	1.11878	1.54643	1.26759	2.79017	3.47157	3.67721	0.508838
ENSG00000143353	3.60155	4.48436	3.75073	3.70085	3.41923	3.65476	2.99534	3.71624	3.93769	3.24452	3.42306	3.66849	3.49131	4.11294	3.10238	3.33333	3.39014	2.8794	4.12925	4.06372	2.94895	3.99419	3.91388	3.42341	3.41014	2.80031	3.69068	4.18367	3.99802	3.67204	0.202976
ENSG00000254521	0	0.428028	0	0	0	0	1.19674	0	0	0	0	0	0	0	0	2.05516	0	0	0	0	0	0	0	2.53505	5.22913	0	0	0	0	0	0.959016
ENSG00000179008	0	0	0	0	0	0	0	0	0	0	0	0	0	0	0	0	0	0.436258	0	0	0	3.29709	0.211071	0	0	0	3.26889	0	0	0	0.959042
ENSG00000136628	5.40412	5.1542	5.62683	5.54945	4.8296	5.37603	5.24248	6.26351	5.52219	5.2845	5.36366	5.49793	4.38779	4.40814	3.97207	5.50422	5.56269	5.48281	5.8765	5.68825	4.89693	5.65465	4.80824	5.1776	5.23632	5.12982	4.72961	5.47363	5.52243	5.36331	0.164697
ENSG00000162813	3.71863	4.5108	4.07389	4.16184	3.2363	3.98541	3.69723	3.9036	3.84399	4.21006	3.66238	3.76505	2.69332	3.80839	3.18129	3.80707	4.1165	2.04633	3.7915	4.14589	2.13994	4.08486	3.66479	4.80809	3.96489	3.49622	3.788	4.00095	3.84312	3.83805	0.231322
ENSG00000067704	6.02529	6.16265	6.00633	6.00278	4.66729	5.92727	4.81683	6.16891	5.85576	5.67932	5.75598	5.80459	4.94291	4.92288	4.96592	5.48548	5.70115	5.64825	5.76849	5.78874	4.31282	4.88589	5.24497	5.45811	5.24925	5.34457	5.47055	5.59	5.83363	5.78734	0.11064
ENSG00000118873	3.57357	3.11883	3.86131	3.5982	2.99831	3.61788	3.37777	3.57794	3.68837	3.18046	3.2829	3.50026	2.18437	2.47971	2.16289	3.60945	3.28049	2.68395	4.03955	3.68007	2.00655	3.52397	3.26598	3.17254	3.09127	2.80389	2.90892	3.7303	3.80662	3.55421	0.203385
ENSG00000116141	3.15754	1.32566	3.79474	3.64225	3.32392	2.985	0	1.52401	3.11729	2.77609	3.09501	2.78328	2.29967	1.05745	0	2.40753	2.3656	0.616995	3.19683	1.74844	0	3.60071	2.51792	1.90656	1.21755	1.89078	3.79578	3.138	3.0594	3.2208	0.402521
ENSG00000162817	5.58248	2.92552	4.01257	3.80634	5.44838	5.7655	1.0676	3.97368	4.17968	4.7939	3.68751	4.22276	3.38645	5.17151	6.01074	5.42709	5.28052	2.49901	4.92075	4.94348	3.23451	5.2303	5.29944	6.64398	5.98252	4.46315	3.77286	5.31674	4.77733	4.08205	0.329108
ENSG00000117791	4.80472	4.5745	5.15261	4.28843	3.28958	4.71606	1.03838	2.89012	4.34765	4.52008	4.44302	4.19422	3.97344	5.16242	6.4972	5.62824	4.11549	3.23193	4.97226	5.37542	3.87309	4.14417	4.70847	5.12215	4.16145	4.78571	4.41067	6.17167	4.06783	4.38042	0.328388
ENSG00000186205	6.29918	2.28916	3.12561	3.33632	2.44347	5.92915	4.7815	1.28594	1.82108	3.24127	2.33506	2.41127	1.19611	2.22987	4.32744	3.31873	2.67991	1.34575	4.46072	2.44938	1.61599	2.87259	3.92814	2.97648	3.20874	2.45384	0.732823	5.43616	1.58697	2.28025	0.550572
ENSG00000136630	4.81723	1.78383	3.12791	3.07483	0	4.11738	4.27389	3.4838	3.13621	4.90835	2.71313	3.26647	2.41194	2.12756	3.08965	4.70053	1.56179	1.83724	4.04048	2.19958	0.701466	1.87871	2.8443	3.99831	4.08452	1.88831	1.30055	3.49274	3.51914	3.48482	0.417205
ENSG00000143507	2.67224	2.04489	2.00093	2.24967	1.98254	3.52678	4.01793	4.42612	2.08075	3.44911	2.48575	3.6496	0.851381	1.05902	4.11228	3.223	3.306	2.81871	2.53116	1.30969	2.63055	1.47933	2.24972	2.78728	2.46051	1.86706	3.46047	2.37213	2.17402	2.38675	0.429412
ENSG00000170075	0	0	0	0	5.46501	0	0	0	0	0.553093	0	0	0	0	0	0	0	0	5.37382	0	0	0.406518	0	0	0	0	0.156135	0	0	0	0.959053
ENSG00000143498	1.88324	1.1793	1.94082	2.09712	0.774123	1.93914	1.13807	1.77601	2.45602	1.35931	1.27057	2.18673	0.0800513	0.68208	0.358298	1.85995	1.53187	0	2.22967	2.78553	0.358543	1.99008	1.81773	1.75998	2.04871	1.3036	2.77398	2.51016	2.38554	2.14335	0.432608
ENSG00000154305	4.03388	3.83664	4.43295	4.34399	3.5616	3.94895	3.10489	3.95202	4.29792	3.8496	3.71007	4.27756	2.81368	2.77081	3.76696	4.08796	4.67854	3.24608	4.10672	4.44532	3.62619	3.95051	4.33176	4.06761	4.00989	3.97582	4.47852	4.34824	4.54942	3.90361	0.161033
ENSG00000186063	4.82361	3.40404	4.86107	4.67258	3.2797	4.48715	3.04906	4.26496	4.51991	4.37525	4.36038	4.21323	2.98987	3.371	2.31581	4.66496	3.50773	2.78035	4.7461	4.2477	2.64222	3.53844	4.06643	3.78086	3.46359	3.52219	4.3946	4.09003	4.48863	4.28163	0.203084
ENSG00000162819	4.15714	4.05876	4.17491	4.62357	3.85402	4.25465	3.697	4.58885	4.37839	4.16326	4.32968	4.28085	2.61571	3.59033	2.91982	4.44379	4.25477	3.44867	4.79141	4.2561	2.75914	3.99982	4.16638	4.47112	4.60861	3.83491	4.02929	4.43685	4.43789	4.53926	0.155287
ENSG00000197520	0	0	0	0	0	0	0	0	0	0.414947	0	0	0	0	0	0	2.77517	0	0	0	0	0	0	4.10068	1.80058	3.07533	0	0	0	0	0.932173
ENSG00000154309	3.22233	3.09789	2.56196	3.6093	1.25166	2.60733	0	2.43742	2.84269	3.56177	2.92354	2.52743	1.24617	2.54104	0.952863	4.29612	1.68495	0.989323	3.94648	2.75683	0.679285	2.35338	2.24886	2.71977	2.221	2.53958	3.85931	3.45839	3.40509	2.51072	0.432075
ENSG00000187554	2.0526	0.898043	1.64037	2.5634	0.136361	2.60915	4.87866	1.49285	3.18597	1.49163	2.5658	2.72281	0.443954	1.75737	0	2.79441	3.62698	0	2.74306	4.53611	1.13125	1.52977	2.66918	1.22353	3.09405	1.71713	1.67432	2.13956	1.7603	3.48993	0.592243
ENSG00000143502	0	2.23444	0	2.72961	4.29262	1.48893	0	1.98388	2.94652	0	4.09931	1.61094	2.47646	2.78385	0.708507	0.911638	3.85484	0.455375	0	5.78674	2.08562	4.74352	2.7552	0	0	2.88172	3.03135	0.0958663	0	4.64036	0.685306
ENSG00000166897	0	0	0	0	3.7309	0	0	0.0607229	0	0	0	0	0	0	0	0.415684	0	0	1.30609	0	0	0	0.860507	0	0	0	1.78482	0	0	0	0.959076
ENSG00000203697	0	0	0	4.92758	0	3.18926	0	0.649629	0.0403951	2.95013	0	0.42299	0	1.25401	0	4.28313	2.99042	0	0	0	0.733261	0	2.40036	2.44289	0	5.75913	0.346821	0	0	0	0.840548
ENSG00000162909	6.95033	6.46712	6.92829	6.44623	4.89654	6.77385	4.48772	6.26966	6.87558	6.15149	6.63194	7.15226	4.69057	6.10391	3.36198	7.27324	7.25098	5.18766	6.66778	6.79424	4.4479	5.47265	6.12083	5.89313	5.48737	6.70693	5.60123	6.54174	6.66606	6.97597	0.165567
ENSG00000143514	4.21796	3.45074	5.20129	4.41272	4.72388	4.09835	2.75655	4.31416	4.48461	3.88523	4.35742	4.45859	2.98381	3.43051	3.17174	5.13679	4.21912	3.26622	4.65973	4.54852	2.71485	3.6969	4.00475	3.92465	3.92273	3.97255	4.35893	5.16743	4.62508	4.44883	0.221591
ENSG00000143756	4.01086	3.23009	4.17196	4.22384	3.40559	3.99894	2.79613	4.79777	4.26037	3.78169	3.96468	4.07235	2.34681	2.95838	2.94871	3.87569	3.7834	3.42902	4.03552	4.0876	2.31771	3.26837	3.89699	3.5769	3.56814	3.29998	3.71619	3.92811	4.16159	4.32267	0.24219
ENSG00000143753	6.27206	5.11365	6.59364	6.05282	5.07187	6.1792	5.27796	8.76284	6.50547	5.87361	6.24941	6.14885	4.8581	5.00433	4.18499	6.33373	5.77503	3.82731	6.07457	5.61354	3.62927	5.88456	6.21896	5.35938	5.65235	5.56351	5.32818	6.22526	6.20837	6.9085	0.354687
ENSG00000143748	3.16171	3.03457	3.41723	3.75002	2.92119	3.41462	2.68567	3.94517	3.77025	3.42807	3.16779	3.77671	1.76036	2.64855	1.76454	3.43021	3.09335	1.73568	3.69476	4.01557	2.2792	3.87334	3.73855	3.33538	3.80906	2.87663	3.28979	3.8025	3.9966	3.72894	0.198546
ENSG00000143771	3.89281	3.54702	4.29218	3.96943	2.86268	3.81067	3.68528	4.28603	3.95462	3.83543	4.01416	3.98689	2.56114	3.29223	2.33869	4.25961	3.25852	3.12393	4.18097	3.94319	1.89932	3.15316	3.65509	3.52725	3.69016	3.32064	3.46322	3.58057	4.07557	3.89449	0.172009
ENSG00000162923	5.68749	5.02503	5.62301	5.69736	4.4132	5.53196	5.58839	6.00062	5.73187	5.31844	5.69145	5.52159	4.13121	4.53826	4.0988	6.06572	5.36714	5.22759	5.54133	5.5145	3.8766	5.1895	5.3839	5.2537	5.81528	4.82899	5.48469	5.78972	5.61522	5.8949	0.128047
ENSG00000143786	0.238266	0	0	0	1.88694	0.628822	0	0.203535	0.934383	0	0	0.4524	0	0.11789	0	0	0	0	1.19381	1.70432	1.26854	0.932771	0.0990232	0	0	0	1.80095	0.91036	0.674143	0.77237	0.781957
ENSG00000149571	0	0	0	0	3.68569	0	0	0	0	1.64844	0.657973	0	0	0	0	0	0.537112	0	0	0	0	0	0	0	1.51669	0	0	0	0	0	0.959206
ENSG00000143815	4.87262	2.66146	4.99892	5.76592	2.70529	4.6715	5.93797	4.21092	5.57195	6.15974	5.56252	5.91094	2.55631	3.80151	3.76	4.91552	3.90669	2.69169	4.40631	5.0298	3.29856	3.33548	4.973	5.3505	5.47017	5.10667	4.14012	4.44667	6.24112	5.31049	0.273289
ENSG00000154380	4.16663	4.06576	5.88949	5.34473	3.33095	4.24194	0	4.31411	4.54653	4.92032	4.52307	4.49633	3.42388	2.20302	1.26723	4.63933	4.2408	3.65214	4.02477	4.78298	2.59651	3.53136	4.84066	3.46325	3.72888	4.62842	4.26856	3.60046	4.96283	4.46591	0.342655
ENSG00000143742	6.88649	7.48819	7.20944	7.25516	7.25945	7.04561	6.19278	6.93937	7.06707	6.93291	6.9494	7.17678	6.02645	6.5976	6.50775	7.07388	6.90858	6.65475	7.04894	7.22566	5.66816	7.2815	7.12395	6.77206	6.93665	6.62073	6.70721	7.13526	7.14337	6.94653	0.0822635
ENSG00000143819	8.06081	10.227	6.80306	7.69475	6.25931	7.63309	2.14313	6.26078	7.83202	6.47961	7.04466	7.53627	5.5136	6.16642	9.10909	7.22281	6.96169	6.21447	7.76444	8.89215	6.8227	7.16311	7.27995	5.8939	5.98027	6.5342	6.72591	8.00085	7.73497	7.66595	0.320955
ENSG00000196187	4.39711	3.6396	4.5235	5.13351	4.16831	4.88485	4.06089	4.02607	4.94205	4.51463	3.87302	4.85164	2.92432	4.43647	3.75619	5.06012	6.29502	2.31273	4.57852	4.97181	4.35763	3.55149	5.83013	4.83748	4.72864	4.48047	2.81535	4.43211	4.94302	4.64135	0.311591
ENSG00000243709	0	0	0.117616	2.1775	1.22991	0	0	0	0	5.45514	0	0.457827	0	1.16684	0	0	0.936923	0	0.415836	2.82074	5.14699	0.919523	0.79023	1.6177	0	0.615417	0.733396	0	0.359373	0	0.876701
ENSG00000143811	5.25767	5.85133	5.53121	5.93786	5.06248	5.38991	5.12777	5.11154	5.98235	5.27275	5.28797	6.11728	4.63784	4.96438	4.35479	5.70379	5.32641	4.75384	5.81031	6.24643	4.59261	6.21873	5.87477	5.32339	6.05061	5.07048	5.46125	5.65037	6.1089	5.49223	0.131504
ENSG00000143768	0.288957	0	4.27552	0	0	0.116081	0	0	5.65473	0.740008	0	2.65839	0	0	0	1.91994	0	0	0	6.16144	0	5.2626	1.57277	0	0	0	3.09249	0	7.32992	1.50924	0.843569
ENSG00000143751	4.91444	3.27382	4.07061	3.87062	2.68088	4.56032	3.57922	4.34009	4.03674	3.60499	3.62902	4.2051	2.47151	2.51391	2.63787	4.44012	3.54956	3.49263	4.48998	3.99457	2.63831	3.25652	3.43671	3.59843	3.72964	3.31253	4.02902	4.1496	4.31544	4.1027	0.256164
ENSG00000163041	5.25446	4.78654	5.2187	5.14853	4.06023	5.26626	6.98362	5.15976	5.52342	5.13571	5.14147	5.37707	3.84376	4.42263	3.54903	5.61035	5.1337	3.95096	5.14885	5.42279	3.84311	4.81994	5.0677	5.11111	5.5656	4.75719	4.83369	5.32715	5.52957	5.60803	0.290866
ENSG00000182827	5.3168	4.28196	5.31632	4.93022	3.86197	5.26814	3.95378	5.61769	5.54372	4.60777	4.88749	5.25323	3.63829	3.9395	3.82981	5.25431	5.14921	4.11852	5.29768	5.16651	3.82848	5.00887	4.82829	4.54739	4.52249	4.59283	4.96359	5.24917	5.25766	5.47225	0.153621
ENSG00000154118	0	0	0	0	6.17318	0	0	0	0.141623	0.316473	0.217621	0	0	0	0	0	0	0	0	0	0	4.38303	0	0	0	0	2.24142	0	0	0	0.959222
ENSG00000183814	1.02254	0.314405	1.08304	0.94252	0.530434	1.02428	0.884531	1.50966	1.28317	0.964372	1.01171	1.21519	1.66801	0	0	0.844337	0.845564	0.28617	0.979804	1.9027	0	0	0.772652	1.01513	1.0776	0.831204	3.01166	0.844938	1.49866	1.44439	0.70463
ENSG00000143799	4.76903	4.67603	4.61649	5.50045	5.11915	4.79236	5.66618	4.95415	5.19015	5.29957	5.08201	5.12981	4.38906	4.07463	4.19181	4.951	4.8832	5.00032	5.89427	4.98467	4.50318	5.53306	5.13928	5.23308	6.0386	4.62525	5.72783	4.87735	5.26744	4.96083	0.171813
ENSG00000203685	2.68036	0	3.20435	4.03945	4.68909	2.68235	0	2.42828	2.85979	4.48939	3.20556	2.84911	0.178659	2.08031	0	0.269175	0.933648	0.759746	3.82759	2.59636	0	4.00707	3.28371	2.36225	0.170245	1.95041	1.92441	0.951315	3.46737	3.1709	0.556036
ENSG00000143772	4.94668	2.48101	3.79073	6.14492	5.67916	4.90247	4.24023	4.37863	5.85237	5.69476	5.7342	5.71452	2.7163	3.85519	0.701145	5.2385	4.16889	2.15135	5.61349	4.05542	1.85098	3.64024	4.73398	5.22636	5.16853	4.86364	2.91786	3.99854	6.56642	4.88095	0.341786
ENSG00000143801	3.72319	4.2983	3.69119	4.28298	3.45531	3.73758	1.54679	3.37769	3.82152	3.92853	4.06294	4.40054	2.76726	3.40522	2.67982	4.08952	3.78815	3.70023	3.47267	4.26305	4.43182	4.5156	4.42626	3.95577	4.33373	3.42133	4.51542	3.88807	4.5633	3.77257	0.170646
ENSG00000163050	5.70837	6.93577	4.12351	6.04416	4.20279	5.48622	3.18507	4.42787	4.64663	5.1752	5.04287	5.32538	5.68908	3.58105	4.81965	3.98799	5.03526	8.59193	4.71342	5.78225	5.53332	3.87074	4.82146	4.65083	4.70328	5.59336	4.07638	4.20539	5.10005	4.43746	0.434494
ENSG00000143776	4.04688	3.5329	4.51115	5.05942	4.16004	3.87299	0.342718	3.34964	4.33315	4.31374	3.90517	4.18485	2.81779	3.30375	2.40305	4.05061	2.87489	2.5524	4.52552	4.17991	2.34503	4.14579	4.3164	3.54231	2.80803	3.81445	4.57117	3.50533	4.54075	3.94381	0.285769
ENSG00000181450	1.21472	0.214777	1.26086	1.29219	0.576596	1.42218	0	0.650309	1.68673	1.10549	0.839353	1.54766	0	0.372105	0	1.62931	1.07399	0	2.09359	1.85491	0.700404	1.26503	1.92149	1.04045	1.35089	0.759072	1.55092	2.04008	2.26198	1.96612	0.520877
ENSG00000143740	3.39889	4.82086	3.69643	4.20818	4.33604	3.87449	2.91808	3.80948	4.25151	3.76868	3.70746	4.64122	3.49325	3.28592	2.95712	3.49663	3.5147	3.72104	4.55198	5.52494	2.3691	4.57663	3.92257	3.48761	3.56195	3.39017	5.29637	4.14147	5.18261	3.78226	0.29996
ENSG00000081692	2.71221	3.67216	2.78484	3.06146	2.53616	3.07974	2.12289	2.90849	3.06195	2.70332	2.83479	3.55483	1.72736	2.42031	2.4863	2.78704	2.73756	2.025	3.62176	3.93525	2.08066	3.86768	3.71726	2.72754	3.38084	2.60266	4.09711	3.3674	3.5257	2.67264	0.287002
ENSG00000162598	0	0	0	0	0.147979	0	0	0	0	0	0	3.64706	0	0	0	1.41694	0	0	0	0	0	0	0	0	0	0	2.74399	0	0	0	0.959259
ENSG00000143816	2.2182	1.13689	1.18619	3.46252	0.346475	2.72861	0	0.889695	2.88065	4.71136	4.19434	3.38437	1.60243	0.389931	0	3.23339	2.2186	4.50858	3.92888	4.56012	1.16297	2.58097	2.48881	3.55534	1.18789	3.34803	2.0608	2.3722	4.44348	3.05303	0.494081
ENSG00000079841	0	0	0	0	4.67	0	0	0	0	0	1.88096	0	0	0	0	0	0	0	0	0	0	1.85974	0	0	0	0.307313	1.4628	0	0	0	0.959309
ENSG00000143761	8.12204	7.93235	8.62556	8.12595	7.45346	8.12352	8.16135	8.17799	8.56954	7.97063	8.051	8.4704	7.3046	7.53545	7.1948	8.60925	8.00844	7.35062	8.21735	8.30855	7.17646	8.50961	8.22304	7.88724	8.17978	7.8038	8.18426	8.39531	8.52605	8.1844	0.0694967
ENSG00000143793	3.24313	3.1864	3.50927	3.78422	3.55667	3.57735	2.52461	3.88279	4.01873	3.43781	3.58218	3.92176	1.85808	2.99867	2.24091	3.40763	3.37385	1.94134	4.19481	4.40101	2.37061	3.71206	3.99446	3.34233	3.61767	3.08343	3.77907	4.06113	4.29773	3.95821	0.228572
ENSG00000162910	4.9862	5.2837	5.24274	5.19706	4.74096	5.28516	4.78208	5.13712	5.38037	5.04247	5.05928	5.40992	4.09235	4.82766	4.91521	5.28824	4.92263	4.13475	5.35053	5.39288	3.93304	5.5869	5.71971	4.90951	5.40017	4.81993	5.32901	5.59775	5.58211	5.18854	0.114868
ENSG00000143774	6.71532	6.16113	7.1845	6.3111	6.78112	6.69833	7.45982	7.0162	6.84979	6.19703	6.63633	6.6441	5.48453	6.15498	5.66586	7.18915	6.24652	4.89512	7.23568	7.10591	5.19073	6.60712	6.52764	6.09572	6.64014	6.06105	6.12025	6.59654	6.78554	6.95076	0.136762
ENSG00000198835	2.23247	0.208024	1.78265	2.70042	3.76891	1.85237	0	1.41357	3.11237	3.00579	2.76156	3.67591	0.24504	0.315396	0	2.68048	0.365001	0	3.29558	3.07298	0	1.54171	2.64057	1.76136	1.38856	1.92216	1.65732	2.24401	4.03826	3.09655	0.549645
ENSG00000181873	1.23316	1.92193	0.985295	1.40034	0.955756	1.19472	0.76298	1.7748	1.49094	1.48721	1.26566	1.65829	0.957634	1.09443	1.00587	2.09699	1.14988	1.91688	1.29785	2.0799	1.0761	0.973668	1.23653	1.46545	1.5826	1.40754	3.19881	1.62216	2.08217	1.32027	0.563447
ENSG00000154358	1.244	0.861627	0.601443	2.5134	2.80463	2.37295	0	1.61062	2.81496	2.1764	2.64344	2.72857	4.91327	2.50589	0	3.4445	3.37666	7.82815	1.49266	3.33941	1.27993	3.94421	3.6599	2.42597	3.15803	2.12705	1.45921	3.76397	2.84419	3.2141	0.694643
ENSG00000154370	2.37164	2.32106	2.43693	3.03551	3.6068	2.67006	2.92686	3.05107	3.18588	2.50692	2.74149	3.07514	0.945813	2.07866	1.18414	2.95321	3.09486	0.343299	2.70267	2.98512	1.45273	2.5889	3.26742	2.92995	3.77439	2.40918	3.44824	2.98635	3.07532	3.19183	0.30962
ENSG00000162931	0.215168	0.105672	0	1.54031	3.96588	1.7478	0	0.309063	1.72529	0	0.118622	2.14452	0	0.941752	0	0.891984	1.97689	0	1.03081	2.01941	0	1.26518	2.20498	0.0586032	2.61654	0	5.53403	2.00009	1.86192	1.83801	0.809464
ENSG00000176076	0	0.0151092	0	0	2.42599	0	0.97882	0	0	0	0	0	0	0	0	0	0	1.34949	0	0.0772308	0	0	0	0	0.439563	0	0	0	0	0	0.959345
ENSG00000181218	2.59252	5.3361	2.44553	3.26643	4.97107	3.51791	3.40631	4.43137	5.19462	2.7262	3.6257	3.40669	3.0803	2.10809	0	2.87331	3.73874	0	3.77165	4.62364	1.26533	4.32365	4.0138	2.85009	4.1824	2.73313	3.55965	2.00528	3.85212	5.30746	0.393377
ENSG00000196890	0	0.159943	0	0	1.46646	0	0.929456	0.86438	2.76911	0	0.301642	1.74072	0	0	0	1.12827	0	0	0.308051	0.659079	0	0.784012	0.457242	0	0.273303	0	0	0.0498712	0.0750168	3.04305	0.864399
ENSG00000168159	5.81689	6.90167	6.07155	6.07287	7.02208	5.92612	5.69642	6.59674	6.55206	5.60387	6.10913	6.13325	5.08656	5.79135	5.39558	5.86353	6.29676	5.83091	6.37962	6.64503	4.9778	6.63668	6.25522	5.43446	6.2675	5.46865	5.90962	6.689	6.395	6.54652	0.138921
ENSG00000116574	5.23722	3.99817	5.18376	5.57085	4.87787	5.12945	2.28625	3.13661	5.3019	4.72166	4.35251	5.71922	2.93756	2.86707	4.24963	4.98446	5.01293	4.98658	4.72868	5.87563	3.36198	3.94641	5.28135	4.78718	4.89404	5.06976	4.64583	5.08599	4.79476	4.32397	0.22841
ENSG00000168118	5.04196	4.63859	5.67691	5.74245	5.26337	5.20048	3.69583	5.51579	5.42055	5.42815	5.90949	5.05782	4.9239	4.40021	4.52809	4.83154	5.96995	4.87457	5.54392	5.25409	4.79685	4.88641	5.85519	4.70746	4.29064	5.87835	5.24273	5.31625	5.03843	5.46908	0.142666
ENSG00000154429	1.9064	1.03146	2.4437	2.03495	4.48312	2.35799	2.31911	3.6094	2.64828	1.75145	1.85405	2.04694	0.59626	0.506631	0.3501	2.5482	2.66687	0.170166	3.77434	2.97286	0.628968	3.40131	2.52434	2.23171	2.6894	1.54651	2.01129	1.77761	2.24877	2.41568	0.545692
ENSG00000143632	4.41912	2.65681	6.49794	1.81506	3.35483	5.46123	6.38093	4.61425	0.0322676	3.63238	4.32124	0.872103	11.5315	2.35298	2.58786	4.25288	9.9387	15.1361	5.79985	3.57075	2.57567	3.31378	7.74298	3.44058	2.85903	2.83442	2.95635	4.97828	3.20799	3.60801	0.722951
ENSG00000069248	4.56954	4.20196	4.66606	4.8192	4.08915	4.70283	3.57448	4.77237	4.86956	4.36067	4.40099	5.06707	3.47486	3.52798	2.54638	4.46452	4.23035	4.02617	5.28215	5.2079	3.1184	4.4868	4.33278	4.21793	4.53365	3.99515	4.73174	4.64623	5.08567	4.64057	0.181623
ENSG00000135776	3.69505	2.95507	4.16651	3.75881	3.02357	3.51268	3.05674	3.48449	3.69022	3.68599	3.66959	3.63493	2.28212	2.40326	2.9221	3.78284	3.2663	3.32341	3.82671	3.49059	2.16179	2.81199	3.64461	3.68639	3.57014	2.96172	2.65973	3.55461	3.97119	3.72189	0.203761
ENSG00000135801	3.737	2.23384	4.38423	3.83464	2.35032	3.51592	2.27394	3.20769	3.19817	3.45085	3.47312	3.73459	2.02666	2.05554	2.36082	3.5022	3.0804	3.14019	3.44342	3.27939	1.58664	3.01602	3.3936	3.32364	3.31427	2.9609	2.85118	3.48473	3.58054	3.23774	0.302767
ENSG00000135763	2.44828	1.87006	2.05561	2.24312	1.04861	2.21199	1.85999	2.49113	2.14069	1.85877	2.14	2.75806	0.843429	0.738148	0.858081	2.08164	1.80975	2.51288	2.44139	2.45051	1.03498	2.78635	1.98393	1.84334	2.17482	1.77911	3.21282	1.99961	2.51614	2.00855	0.388345
ENSG00000143641	4.75044	5.35436	5.91512	4.67104	3.2894	4.46298	4.63025	4.95577	4.85947	4.55917	5.33595	4.81147	3.43978	3.65344	5.74329	5.0086	4.28322	4.80553	5.47504	5.4754	4.83561	4.00715	4.59239	4.42346	4.23358	4.73257	4.76232	4.52974	4.80309	4.42156	0.213552
ENSG00000177614	0.0684378	3.79903	0	0.323564	5.20878	0.112726	0	0.146236	4.20687	0.358436	0.519006	3.15251	2.94351	1.09386	1.96273	1.46605	3.50468	1.22533	3.15163	0	3.45297	4.0425	0.787212	0	2.06389	0.198577	3.96075	2.86839	1.94603	2.87948	0.667442
ENSG00000135775	3.64322	4.53691	3.9062	4.13721	3.44147	3.8474	2.838	3.86191	4.01332	3.90178	3.5284	4.23813	3.06528	3.27493	2.41731	3.73231	3.84684	3.44998	4.11567	3.77205	2.90231	3.64491	4.03015	3.99636	4.32817	3.76995	4.05798	4.20334	4.0569	3.79539	0.180539
ENSG00000135744	3.89283	4.68541	6.35759	2.28953	7.65545	3.10087	0	2.03298	4.32231	3.02075	3.15544	4.04976	6.84456	5.69897	10.3754	3.36182	3.25042	5.1784	5.03527	3.07025	2.85109	5.76114	5.32791	4.02469	1.97976	2.88288	3.40705	5.00906	2.62783	3.42823	0.620114
ENSG00000135773	0	0.297555	0	3.22754	0.144888	0	0	0	0	2.91161	0	0	0	0	0	2.927	3.90822	0	0	0	0	0	0.292245	3.54324	0	4.81595	0	0	0	0	0.876471
ENSG00000119280	5.82562	3.92821	7.36877	5.42919	5.53641	5.69013	0.711838	5.9569	6.06883	5.3756	5.5559	6.13331	4.73426	4.24508	3.26326	6.71742	5.08008	6.18216	7.44253	5.57582	3.88532	3.70868	5.27405	4.34388	4.04868	5.27662	3.73228	6.14349	6.12386	5.61999	0.316438
ENSG00000143643	3.72226	2.84429	3.92116	3.52048	3.15014	3.68394	3.86867	3.63733	3.72967	3.82512	3.33744	3.88055	2.02304	2.75203	2.4449	4.33591	3.36881	3.14084	4.38984	3.54958	2.85765	4.08054	3.65909	4.31649	5.13758	3.96571	2.60192	3.93848	4.03071	3.73224	0.313316
ENSG00000173409	3.66295	4.19441	3.99484	4.34857	4.31022	3.7688	2.81564	4.15442	3.81548	4.23097	4.13339	4.00827	3.44941	3.65228	3.2018	3.914	4.15831	3.17343	3.95793	3.78672	3.14176	4.82458	4.13849	3.97191	4.00415	3.97706	5.15746	4.57321	3.93298	4.02125	0.242362
ENSG00000182118	5.63775	3.91543	2.6033	3.13474	3.12541	5.15335	1.53599	4.46196	3.74312	2.01545	2.16917	3.13443	1.60482	3.72109	2.13207	4.59427	2.40062	0.909047	3.1257	2.99925	2.11701	2.82083	3.15883	2.19633	4.26213	2.58638	2.12895	2.95127	3.51449	3.5171	0.475625
ENSG00000111783	0	0	0	0	3.67331	0	0	0	0	0	0	0	0	0	0	0	0	0	0	0	0	3.90289	0	0	0	0	6.4348	0	0	0	0.959401
ENSG00000143633	2.46616	2.30276	2.27541	2.60496	1.72405	2.57252	1.81424	2.65138	2.65764	2.50884	2.39849	2.83431	1.03179	1.67674	1.84853	2.33342	2.76997	1.56068	2.86433	2.75578	1.27913	2.41887	2.72946	2.87124	2.93127	2.35482	2.2348	2.86239	2.8502	2.75741	0.199944
ENSG00000116906	5.07607	5.20119	5.21087	5.31493	4.49404	4.99916	4.56597	5.13977	5.22973	5.36033	5.19705	5.358	4.67387	4.5591	4.10618	5.17567	5.29084	6.09451	5.32925	5.32163	4.22396	5.06314	5.25189	5.15808	5.09162	5.08599	5.54935	5.29886	5.49575	5.0509	0.168991
ENSG00000116903	3.15954	2.78709	2.89648	2.90148	2.36994	3.12434	2.87339	3.66141	2.93	2.68397	2.93821	3.30724	1.89784	2.10047	1.97988	3.45642	3.0577	3.77336	3.24423	3.15845	2.0471	2.82179	2.80242	3.30344	3.53412	2.86215	2.93833	3.46172	3.12004	3.1327	0.227325
ENSG00000010072	2.11911	1.6933	1.7876	2.1455	1.09877	2.13896	1.18679	2.42054	2.16888	1.88002	2.05247	2.3132	0.814106	1.07159	0.782107	1.88233	2.01929	2.19421	2.10519	1.90588	0.367148	1.86308	1.86202	1.79092	2.15721	1.5649	3.60952	2.22894	2.30153	2.16844	0.502426
ENSG00000135766	5.23774	4.42112	4.9694	4.72614	4.39117	5.03568	4.48012	4.89436	4.87832	4.71654	4.57553	4.62919	4.37742	3.8779	4.00257	3.98265	4.20745	7.44842	5.19171	4.94512	3.676	4.35869	4.244	4.21401	4.17349	3.8696	3.95042	4.33057	4.95819	4.79958	0.397628
ENSG00000116918	5.2196	5.23071	4.99438	4.88153	4.66562	5.2271	4.43622	5.12601	5.20188	4.63576	4.60539	5.01365	3.78067	4.16014	3.54009	4.73294	4.65651	5.38379	5.31442	5.08004	3.22477	5.13171	4.78048	4.44709	5.03585	4.2224	4.93668	4.98862	5.30119	5.05558	0.11851
ENSG00000162946	1.52641	0.409289	0.411197	0.585837	0.73935	1.13493	1.49573	0.378193	1.09777	0.689828	0.4991	0.623853	0.461204	0	0	1.24717	0.618555	0	2.83474	2.15805	0	0.486958	0.724379	0.596396	1.67128	0	0.316388	1.09104	0.735962	0.882518	0.749641
[truncated: 16,079 more rows]
