# Supplementary material for: Transcriptomic analysis reveals a tissue-specific loss of identity during ageing and cancer
Source: BMC Genomics. 2023 Oct 26;24:644. doi: 10.1186/s12864-023-09756-w (PMC10604446; doi:10.1186/s12864-023-09756-w)
Supplement: Supplementary file 3 — Supplementary Material 3 [file 12864_2023_9756_MOESM3_ESM.xlsx]

## Sheet: Plan1
High Specificity Genes	6441
Low Specificity Genes	11260
Genes on background	18899
	Tissue-unexpressed	Tissue-specific genes
Colon - COAD	5267	176
Esophagus - ESCA	5441	267
Tonsil - HNSC	5722	244
Kidney - KICH	5449	386
Kidney - KIRC	5449	386
Kidney - KIRP	5449	386
Liver - LIHC	6718	453
Lung - LUAD	5143	159
Lung - LUSC	5143	159
Prostate - PRAD	5164	152
Rectum - READ	5442	172
Stomach - STAD	5284	185
Thyroid - THCA	5954	184
BLCA	5287	84
BRCA	-	-
UCEC	-	-
Adipose Tissue	5284	137
Adrenal Gland	5471	245
Blood	-	-
Blood Vessel	-	-
Brain	5194	1105
Heart	6196	273
Muscle	7757	363
Nerve	-	-
Ovary	6239	132
Pancreas	6794	145
Pituitary	-	-
Salivary Gland	5944	182
Skin	5888	390
Small Intestine	5310	311
Spleen	5776	188
Testis	3831	1735
Vagina	-	-
