# Supplementary material for: Transcriptomic analysis reveals a tissue-specific loss of identity during ageing and cancer
Source: BMC Genomics. 2023 Oct 26;24:644. doi: 10.1186/s12864-023-09756-w (PMC10604446; doi:10.1186/s12864-023-09756-w)
Supplement: Supplementary file 4 — Supplementary Material 4 [file 12864_2023_9756_MOESM4_ESM.xlsx]

## Sheet: S4_BLCA
GENEID	log2FoldChange	pvalue	FDR
ENSG00000000460	1.52364	4.70461e-12	6.99252e-11
ENSG00000000971	-1.22638	0.000157922	0.000530713
ENSG00000002587	-1.64692	2.26965e-07	1.41875e-06
ENSG00000003096	-2.25562	5.97974e-09	5.05239e-08
ENSG00000003249	1.6575	5.19376e-08	3.67056e-07
ENSG00000004660	-1.06649	4.49235e-07	2.62955e-06
ENSG00000004776	-4.76811	6.74863e-19	3.21448e-17
ENSG00000004799	-3.61294	8.79508e-19	4.04723e-17
ENSG00000004838	2.08607	6.13098e-08	4.28642e-07
ENSG00000005102	-2.35314	8.15e-09	6.69846e-08
ENSG00000005249	-1.96549	5.5704e-09	4.73107e-08
ENSG00000005448	1.04906	6.79579e-07	3.82659e-06
ENSG00000005471	-1.4668	4.75934e-09	4.10281e-08
ENSG00000005884	1.14292	0.000268218	0.000853205
ENSG00000005961	1.42913	0.000181281	0.000601686
ENSG00000006118	2.21686	7.26125e-20	4.06638e-18
ENSG00000006210	-1.49592	0.000149936	0.000506945
ENSG00000006377	2.7518	3.21965e-09	2.88617e-08
ENSG00000006625	1.07107	1.88777e-09	1.77142e-08
ENSG00000006634	1.27941	8.52882e-17	2.66158e-15
ENSG00000007038	2.05488	0.00208507	0.00522748
ENSG00000007171	1.50588	0.00163463	0.00421866
ENSG00000007237	-2.21622	1.17881e-09	1.14439e-08
ENSG00000007312	-1.95638	2.01572e-05	8.32769e-05
ENSG00000007908	-2.57837	8.29102e-07	4.58299e-06
ENSG00000007968	1.61862	3.95308e-08	2.85569e-07
ENSG00000008283	1.2252	1.77044e-16	5.30156e-15
ENSG00000008300	2.61806	5.26501e-16	1.43663e-14
ENSG00000008441	-2.21702	7.20058e-19	3.40981e-17
ENSG00000008710	-1.58055	1.66513e-22	1.60503e-20
ENSG00000008735	2.24327	3.88986e-08	2.815e-07
ENSG00000009413	-1.61361	2.7129e-18	1.12165e-16
ENSG00000009765	2.05108	0.000483325	0.00143806
ENSG00000010030	1.27802	1.71255e-05	7.19005e-05
ENSG00000010292	1.13145	3.2207e-10	3.46763e-09
ENSG00000010295	-1.26278	6.98856e-06	3.20867e-05
ENSG00000010319	-1.76449	6.65017e-11	8.10257e-10
ENSG00000010810	-1.48768	1.29662e-08	1.02335e-07
ENSG00000011332	1.9188	1.89246e-07	1.20141e-06
ENSG00000011347	1.77204	2.3082e-06	1.17005e-05
ENSG00000011426	2.04231	9.22e-15	2.06878e-13
ENSG00000011465	-2.64232	1.24119e-10	1.44628e-09
ENSG00000011523	-1.01766	3.49058e-15	8.26475e-14
ENSG00000011677	1.52174	0.00143806	0.00377353
ENSG00000012048	1.38352	5.92182e-14	1.16646e-12
ENSG00000012822	-1.18258	8.92686e-19	4.0963e-17
ENSG00000013306	1.03613	6.24857e-15	1.43365e-13
ENSG00000013573	1.28924	1.9616e-14	4.16074e-13
ENSG00000013725	-1.16398	0.00207473	0.005206
ENSG00000013810	1.87153	5.67767e-16	1.53637e-14
ENSG00000014138	1.04266	1.29204e-11	1.76719e-10
ENSG00000015475	1.21141	1.3284e-13	2.48446e-12
ENSG00000016391	1.80572	7.41198e-07	4.13781e-06
ENSG00000016602	-2.38045	0.000856767	0.00238618
ENSG00000017483	1.39175	0.00185485	0.00472163
ENSG00000018236	-3.18945	1.6971e-08	1.30713e-07
ENSG00000018408	-2.15546	1.0579e-22	1.07038e-20
ENSG00000018625	-4.75734	4.06066e-14	8.19679e-13
ENSG00000019485	-1.186	2.53635e-07	1.56564e-06
ENSG00000019991	-1.49517	0.00339053	0.00800808
ENSG00000019995	-1.00626	4.97225e-10	5.18885e-09
ENSG00000020181	-2.42272	4.26846e-15	1.00482e-13
ENSG00000020577	-2.38301	3.53705e-17	1.18313e-15
ENSG00000021762	-1.06029	7.67904e-10	7.7217e-09
ENSG00000022267	-4.41136	1.68218e-22	1.61192e-20
ENSG00000022556	1.81807	0.00270507	0.00655543
ENSG00000023902	-1.40286	1.84503e-07	1.17313e-06
ENSG00000023909	1.1545	0.000156679	0.000526901
ENSG00000024422	-1.11443	5.79779e-05	0.000214748
ENSG00000024526	1.82543	1.39395e-12	2.24161e-11
ENSG00000025039	-1.04996	0.000250921	0.000803046
ENSG00000025423	-2.7041	1.22535e-14	2.68654e-13
ENSG00000025708	1.65218	9.51511e-06	4.2536e-05
ENSG00000026559	2.92683	9.96223e-10	9.7998e-09
ENSG00000028277	-1.02336	0.00147783	0.00386604
ENSG00000029153	1.05521	0.000336417	0.00104068
ENSG00000029993	1.97875	3.96104e-25	6.51771e-23
ENSG00000031003	-1.50266	5.27658e-17	1.71226e-15
ENSG00000034053	1.21946	0.00157126	0.00407381
ENSG00000035403	-1.9177	5.0284e-24	6.76963e-22
ENSG00000035499	2.17111	3.10779e-20	1.91041e-18
ENSG00000035664	-1.05218	0.00102311	0.00278938
ENSG00000035862	-1.26156	0.00024264	0.000779452
ENSG00000036448	-2.76455	4.37369e-17	1.44226e-15
ENSG00000036672	-2.04781	9.1992e-09	7.44806e-08
ENSG00000037965	3.03676	7.2101e-09	5.98942e-08
ENSG00000040487	1.22071	2.75687e-20	1.7141e-18
ENSG00000040608	2.26307	3.49607e-14	7.16364e-13
ENSG00000042493	1.0009	2.95629e-05	0.000117688
ENSG00000043355	3.74337	1.22534e-11	1.68572e-10
ENSG00000043514	1.01829	1.3198e-07	8.59638e-07
ENSG00000044524	-2.73356	2.45419e-14	5.13206e-13
ENSG00000046653	-1.83882	1.83519e-10	2.06458e-09
ENSG00000046889	-1.99209	3.44094e-10	3.68136e-09
ENSG00000047648	-2.08063	6.15031e-07	3.50677e-06
ENSG00000048342	-1.78518	1.35041e-20	8.66067e-19
ENSG00000048540	-3.83309	5.24916e-16	1.43471e-14
ENSG00000048740	-2.69589	3.46626e-16	9.88886e-15
ENSG00000049130	-1.37023	7.51873e-05	0.000271902
ENSG00000049246	-1.60014	6.85844e-10	6.98712e-09
ENSG00000049283	1.06852	0.000982669	0.00269278
ENSG00000049540	-2.17913	2.73738e-07	1.67639e-06
ENSG00000049541	1.02971	4.89525e-13	8.43847e-12
ENSG00000050344	1.60411	1.73937e-09	1.64162e-08
ENSG00000050555	-2.48873	1.87685e-14	3.99659e-13
ENSG00000050628	-2.34463	1.12894e-06	6.07947e-06
ENSG00000051128	1.22531	3.33013e-09	2.96761e-08
ENSG00000051180	1.82068	3.85506e-20	2.32589e-18
ENSG00000051341	2.30538	6.94687e-25	1.10946e-22
ENSG00000052344	2.06983	9.70525e-09	7.83442e-08
ENSG00000053254	-1.72173	2.45066e-25	4.24694e-23
ENSG00000053702	-1.04892	9.8807e-09	7.9721e-08
ENSG00000054179	1.2785	0.0015	0.00391713
ENSG00000055118	-2.64086	5.59503e-07	3.21379e-06
ENSG00000056736	1.21218	4.86894e-05	0.000184026
ENSG00000057657	-1.65857	1.14551e-08	9.12484e-08
ENSG00000058085	2.76836	8.7833e-09	7.13616e-08
ENSG00000058272	-2.01683	1.19527e-39	3.24515e-36
ENSG00000058335	1.75742	4.85324e-05	0.000183475
ENSG00000058668	-2.07877	6.73666e-17	2.15177e-15
ENSG00000058804	1.04032	9.70125e-14	1.85051e-12
ENSG00000058866	-2.57288	7.29659e-12	1.04909e-10
ENSG00000059378	1.22787	4.4081e-09	3.8359e-08
ENSG00000059588	1.05112	3.03649e-10	3.29323e-09
ENSG00000059804	-1.72467	2.54256e-06	1.27677e-05
ENSG00000059915	-3.89633	1.34118e-23	1.64277e-21
ENSG00000060718	5.78074	9.89707e-25	1.52097e-22
ENSG00000060982	1.31117	0.00143444	0.00376462
ENSG00000061455	-3.3199	3.72192e-18	1.49395e-16
ENSG00000061656	1.7186	5.79215e-09	4.90406e-08
ENSG00000062038	2.75213	1.52708e-10	1.74203e-09
ENSG00000062822	1.38946	5.57624e-19	2.71967e-17
ENSG00000063438	-1.17738	0.00043244	0.00130429
ENSG00000064195	1.45559	0.00161021	0.00416288
ENSG00000064205	-2.44343	6.41517e-06	2.96809e-05
ENSG00000064309	-2.26463	1.55064e-10	1.76519e-09
ENSG00000064547	1.00049	1.05125e-06	5.69312e-06
ENSG00000065154	-1.04244	0.00153045	0.00398577
ENSG00000065320	-1.63704	0.000190442	0.000628123
ENSG00000065328	2.08266	2.36612e-16	6.9324e-15
ENSG00000065361	1.00733	0.000815902	0.00228643
ENSG00000065413	-1.39596	1.24e-08	9.82472e-08
ENSG00000065534	-4.32383	2.12041e-27	4.93449e-25
ENSG00000065600	1.46114	4.35836e-20	2.58173e-18
ENSG00000065802	-1.06743	4.41899e-12	6.574e-11
ENSG00000065833	-1.29486	0.000133805	0.000457245
ENSG00000065923	1.02207	7.25034e-05	0.000262871
ENSG00000066279	2.20191	3.9474e-17	1.30964e-15
ENSG00000066382	-1.5992	0.000304579	0.000951956
ENSG00000066629	-2.48378	1.23944e-16	3.80954e-15
ENSG00000066735	-1.17074	0.00218753	0.00545626
ENSG00000066933	-1.0561	3.87232e-11	4.95524e-10
ENSG00000067082	-1.61934	1.31843e-14	2.87129e-13
ENSG00000067191	1.02271	1.91356e-05	7.93581e-05
ENSG00000067606	1.02568	1.68781e-08	1.3012e-07
ENSG00000067798	-1.90782	1.34773e-05	5.805e-05
ENSG00000067840	-2.74396	9.61435e-11	1.14236e-09
ENSG00000067900	-1.3595	1.59004e-17	5.55831e-16
ENSG00000068024	-2.14414	1.25508e-28	3.52506e-26
ENSG00000068305	-1.15636	1.06627e-13	2.02206e-12
ENSG00000068383	-1.40245	1.40127e-17	4.95155e-16
ENSG00000068489	1.96181	8.1139e-17	2.55165e-15
ENSG00000068615	-3.91435	1.10148e-15	2.808e-14
ENSG00000068831	-2.42008	2.06034e-11	2.74656e-10
ENSG00000068976	-4.74075	2.08675e-31	9.44253e-29
ENSG00000069011	-1.60762	1.39086e-05	5.97182e-05
ENSG00000069431	-2.58876	2.80516e-13	5.0644e-12
ENSG00000069482	4.56722	6.17428e-12	8.98027e-11
ENSG00000069535	-3.29862	1.15426e-11	1.60136e-10
ENSG00000069667	-1.44975	8.31085e-08	5.65513e-07
ENSG00000069702	-2.21912	2.77129e-12	4.25088e-11
ENSG00000069812	1.72308	0.00105488	0.00286973
ENSG00000069974	-1.11492	3.35859e-09	2.9897e-08
ENSG00000070729	3.797	1.99847e-15	4.90286e-14
ENSG00000070778	-1.26877	1.57917e-11	2.13306e-10
ENSG00000070950	1.01387	3.44181e-10	3.68136e-09
ENSG00000071205	-1.55721	4.2973e-15	1.01014e-13
ENSG00000071242	-1.71378	6.60627e-14	1.29346e-12
ENSG00000071282	-2.11024	3.12646e-10	3.37508e-09
ENSG00000071539	2.0933	6.03417e-16	1.62474e-14
ENSG00000071967	-2.29288	4.20718e-13	7.32995e-12
ENSG00000072110	-1.52263	2.99795e-09	2.70263e-08
ENSG00000072163	-3.43782	1.55767e-24	2.24553e-22
ENSG00000072195	-3.19816	3.15844e-14	6.50455e-13
ENSG00000072274	1.10446	1.67106e-05	7.04127e-05
ENSG00000072310	1.10104	3.97949e-06	1.92762e-05
ENSG00000072571	2.01908	6.96715e-17	2.2167e-15
ENSG00000072818	-1.07928	0.000457656	0.00137246
ENSG00000072840	-1.53935	2.34215e-06	1.18563e-05
ENSG00000072952	-3.12245	1.20871e-19	6.45568e-18
ENSG00000073111	1.84693	1.3187e-17	4.74208e-16
ENSG00000073150	1.35484	0.000478613	0.00142612
ENSG00000073712	-2.89389	3.58126e-21	2.47198e-19
ENSG00000073756	-2.44397	1.03016e-08	8.29529e-08
ENSG00000073792	2.32713	6.36113e-07	3.6061e-06
ENSG00000073910	-1.40519	6.41319e-06	2.96809e-05
ENSG00000074047	-1.40968	0.000703377	0.00200842
ENSG00000074416	-1.95502	2.04361e-10	2.28366e-09
ENSG00000075073	-4.42691	1.59163e-23	1.92056e-21
ENSG00000075213	-1.94243	8.3854e-07	4.62888e-06
ENSG00000075218	2.36845	1.44814e-27	3.46914e-25
ENSG00000075239	-1.09546	1.81464e-07	1.15471e-06
ENSG00000075461	2.91952	5.22735e-07	3.01963e-06
ENSG00000075618	1.43287	2.91599e-06	1.44866e-05
ENSG00000075702	1.44213	2.26719e-09	2.09131e-08
ENSG00000076382	2.08801	9.46596e-24	1.21418e-21
ENSG00000076555	-2.81884	2.65227e-24	3.69277e-22
ENSG00000076706	-2.02123	9.76445e-16	2.51682e-14
ENSG00000076770	-1.07293	5.3197e-05	0.000198893
ENSG00000076864	1.13384	0.0026092	0.00636286
ENSG00000077092	-1.27221	0.000300634	0.000941793
ENSG00000077152	1.79502	2.95162e-21	2.05478e-19
ENSG00000077157	-4.02056	6.23437e-37	7.81215e-34
ENSG00000077616	-1.2087	2.10666e-05	8.65565e-05
ENSG00000077684	-1.13222	3.31534e-08	2.42727e-07
ENSG00000077782	-2.143	1.23483e-08	9.79802e-08
ENSG00000077935	2.78149	1.51468e-10	1.73031e-09
ENSG00000077942	-1.05386	0.0040382	0.00937336
ENSG00000077943	-3.4584	7.56478e-25	1.19641e-22
ENSG00000078053	-1.35215	0.000606725	0.0017624
ENSG00000078098	1.5553	0.000256382	0.000818273
ENSG00000078295	-2.40979	3.85352e-07	2.28679e-06
ENSG00000078596	-2.6493	1.45111e-14	3.13925e-13
ENSG00000078687	-1.13088	2.63064e-09	2.39671e-08
ENSG00000078804	-2.33744	4.24649e-22	3.71829e-20
ENSG00000078900	1.86328	1.21339e-06	6.49348e-06
ENSG00000079102	-2.69945	1.22963e-12	1.9931e-11
ENSG00000079308	-4.36088	1.4079e-31	6.55277e-29
ENSG00000079462	1.64217	5.59134e-14	1.10672e-12
ENSG00000079616	1.15367	3.2657e-11	4.23553e-10
ENSG00000079819	-1.44492	3.42478e-09	3.04363e-08
ENSG00000080561	-1.33564	1.00572e-12	1.64987e-11
ENSG00000080573	1.03526	0.00269682	0.00654085
ENSG00000080839	1.16331	3.53068e-12	5.30579e-11
ENSG00000080986	1.8928	7.77287e-16	2.04556e-14
ENSG00000081041	-2.25436	3.49889e-06	1.71283e-05
ENSG00000081052	-2.27735	1.28151e-07	8.37379e-07
ENSG00000081181	-1.7398	4.0286e-09	3.52828e-08
ENSG00000081189	-1.95123	4.36064e-13	7.58918e-12
ENSG00000081818	-1.12687	0.00254969	0.00624015
ENSG00000081853	-1.16767	0.00025107	0.000803366
ENSG00000081985	1.84717	0.000159809	0.000535878
ENSG00000082014	-1.07236	2.14643e-05	8.81182e-05
ENSG00000082175	-3.41275	3.06064e-19	1.54358e-17
ENSG00000082196	-1.05401	0.0031941	0.0075981
ENSG00000082805	-1.36618	1.41892e-13	2.64464e-12
ENSG00000083814	-1.12375	8.78655e-05	0.000312722
ENSG00000084453	2.50057	0.000109751	0.000381609
ENSG00000084710	-1.72557	9.88946e-07	5.37894e-06
ENSG00000084731	1.14501	3.49496e-08	2.5462e-07
ENSG00000085265	-1.58668	0.000246226	0.000788948
ENSG00000085552	2.1438	1.13003e-10	1.3272e-09
ENSG00000085563	-1.94942	3.98489e-12	5.95539e-11
ENSG00000085662	1.3969	2.07088e-05	8.53178e-05
ENSG00000085840	2.09821	5.79859e-20	3.32488e-18
ENSG00000085999	2.26318	2.39417e-24	3.39139e-22
ENSG00000086289	-1.11706	0.00293339	0.00704273
ENSG00000086300	1.72365	3.53155e-10	3.76745e-09
ENSG00000086848	-1.04301	8.99306e-18	3.3755e-16
ENSG00000087074	-1.39931	4.27509e-11	5.40693e-10
ENSG00000087128	-2.48381	5.00596e-05	0.000188461
ENSG00000087258	-3.5119	3.25948e-16	9.34804e-15
ENSG00000087266	1.00196	6.42798e-11	7.86125e-10
ENSG00000087448	-1.60339	4.21911e-24	5.77557e-22
ENSG00000087494	1.80049	0.00161415	0.0041724
ENSG00000087495	1.48156	0.00269612	0.00654054
ENSG00000087586	2.34758	6.66888e-28	1.646e-25
ENSG00000087903	-1.42799	8.24454e-14	1.59127e-12
ENSG00000088305	2.21066	3.51299e-15	8.30575e-14
ENSG00000088320	-1.08126	0.00428112	0.00987531
ENSG00000088325	2.38004	4.26839e-22	3.71829e-20
ENSG00000088356	1.04821	1.88103e-12	2.94635e-11
ENSG00000088386	2.60045	2.10154e-08	1.58859e-07
ENSG00000088543	-1.65521	5.34787e-13	9.14132e-12
ENSG00000088756	-1.13812	0.00190676	0.00483442
ENSG00000088836	1.15647	0.000552119	0.00161909
ENSG00000088854	-1.33382	3.63322e-13	6.37772e-12
ENSG00000088970	-1.20216	1.40037e-08	1.09568e-07
ENSG00000089116	4.5461	4.53165e-16	1.25532e-14
ENSG00000089127	1.04299	0.000164347	0.000549848
ENSG00000089225	-3.01226	1.38186e-13	2.57853e-12
ENSG00000089472	-2.06856	2.04848e-08	1.5528e-07
ENSG00000089486	-1.25897	7.15996e-05	0.000259884
ENSG00000089505	1.23525	7.34143e-08	5.06745e-07
ENSG00000089685	1.90213	1.25584e-14	2.74599e-13
ENSG00000090006	-2.52278	4.03794e-22	3.57489e-20
ENSG00000090104	-1.17679	0.00133625	0.00353647
ENSG00000090376	-1.17154	0.000104008	0.000364129
ENSG00000090447	1.14235	2.20821e-14	4.65352e-13
ENSG00000090539	-1.07698	0.0014037	0.00369229
ENSG00000090889	2.27673	3.25916e-23	3.61168e-21
ENSG00000090971	1.13136	9.26029e-07	5.06932e-06
ENSG00000090975	-1.24636	4.71953e-09	4.07209e-08
ENSG00000091129	2.70741	2.41233e-08	1.80758e-07
ENSG00000091436	-3.14914	2.38888e-33	1.62145e-30
ENSG00000091622	-1.22156	0.000687102	0.00196746
ENSG00000091651	2.08598	1.63506e-21	1.17854e-19
ENSG00000091656	-2.11761	1.43601e-06	7.56066e-06
ENSG00000091831	-2.94662	8.60228e-13	1.427e-11
ENSG00000091972	-1.85535	2.27181e-08	1.70937e-07
ENSG00000091986	-2.69957	7.69903e-10	7.73703e-09
ENSG00000092051	-1.32622	0.00266706	0.0064797
ENSG00000092096	-1.01916	8.33111e-05	0.000298337
ENSG00000092295	3.55747	2.18326e-12	3.39934e-11
ENSG00000092470	1.05229	1.75742e-06	9.08548e-06
ENSG00000092853	1.81395	2.56304e-10	2.81727e-09
ENSG00000092929	1.68311	6.97712e-08	4.83442e-07
ENSG00000092964	-1.64478	8.3071e-10	8.302e-09
ENSG00000093009	2.15647	1.04529e-20	6.78396e-19
ENSG00000093217	1.13284	8.19824e-07	4.53786e-06
ENSG00000094804	2.00973	6.70162e-22	5.54159e-20
ENSG00000094963	-1.57189	0.000881005	0.00244448
ENSG00000095303	-4.35613	1.18519e-21	8.93831e-20
ENSG00000095587	2.5447	1.34406e-08	1.05568e-07
ENSG00000095637	-4.40194	1.21573e-23	1.53521e-21
ENSG00000095794	-1.47358	3.97054e-16	1.11903e-14
ENSG00000095970	2.00116	2.09774e-08	1.58645e-07
ENSG00000096060	-1.46355	1.12652e-05	4.94638e-05
ENSG00000096433	1.39695	1.87892e-09	1.76514e-08
ENSG00000096717	-1.08748	9.54918e-14	1.82792e-12
ENSG00000097007	-1.68116	9.88904e-31	3.83553e-28
ENSG00000097046	1.4646	2.80734e-13	5.0644e-12
ENSG00000097096	-1.42141	1.91259e-08	1.45862e-07
ENSG00000099194	1.80737	5.42835e-08	3.82308e-07
ENSG00000099204	-1.69165	3.25839e-13	5.78205e-12
ENSG00000099849	1.21931	2.1471e-07	1.34835e-06
ENSG00000099860	-2.71416	3.3169e-19	1.65743e-17
ENSG00000099864	-1.37101	0.000541908	0.00159172
ENSG00000099889	1.00323	6.85347e-05	0.000249426
ENSG00000099901	1.09188	5.33548e-12	7.8514e-11
ENSG00000099953	5.39574	3.86551e-30	1.39931e-27
ENSG00000099958	1.05124	0.00257687	0.00629626
ENSG00000099994	1.63313	2.23762e-05	9.14243e-05
ENSG00000100003	1.4202	1.92077e-06	9.87981e-06
ENSG00000100147	1.07347	1.7915e-08	1.3727e-07
ENSG00000100154	-1.29082	1.60023e-07	1.02913e-06
ENSG00000100162	1.97154	1.88396e-18	8.09756e-17
ENSG00000100167	2.32434	2.25311e-07	1.40949e-06
ENSG00000100196	1.35049	1.98517e-06	1.01854e-05
ENSG00000100263	1.00459	3.54707e-11	4.57134e-10
ENSG00000100276	1.88103	1.54527e-06	8.08624e-06
ENSG00000100297	1.00871	1.36304e-08	1.07007e-07
ENSG00000100298	1.00504	0.00159319	0.00412347
ENSG00000100307	-2.51055	1.94701e-30	7.20838e-28
ENSG00000100336	1.04512	0.00310074	0.00739872
ENSG00000100342	1.09903	0.00144577	0.00379132
ENSG00000100346	1.57672	0.00378978	0.00884716
ENSG00000100351	-1.22299	0.00056375	0.00165052
ENSG00000100448	-2.92877	5.67799e-07	3.25799e-06
ENSG00000100473	1.70133	8.52119e-05	0.000304341
ENSG00000100479	1.60654	2.1444e-16	6.32831e-15
ENSG00000100490	-1.9764	5.31104e-19	2.5981e-17
ENSG00000100526	1.57182	1.3485e-10	1.56127e-09
ENSG00000100558	1.15143	0.000263996	0.000840596
ENSG00000100583	1.51985	3.01837e-11	3.93669e-10
ENSG00000100625	1.60719	1.39239e-12	2.24131e-11
ENSG00000100626	-1.73442	0.000401425	0.00122091
ENSG00000100628	-3.53101	1.09427e-18	4.93112e-17
ENSG00000100739	-2.56326	5.05654e-11	6.31679e-10
ENSG00000100784	-1.61721	8.6678e-13	1.4364e-11
ENSG00000100889	1.13614	4.33752e-10	4.56744e-09
ENSG00000100934	-1.18932	6.53345e-11	7.98424e-10
ENSG00000100968	-1.62177	6.42861e-10	6.57389e-09
ENSG00000100985	2.92799	5.56204e-09	4.72643e-08
ENSG00000100994	-1.78978	3.63833e-16	1.03435e-14
ENSG00000101003	2.0064	1.49275e-22	1.46487e-20
ENSG00000101049	1.7355	0.00126451	0.00337118
ENSG00000101057	2.85981	2.42161e-23	2.81771e-21
ENSG00000101096	-1.61791	1.45321e-08	1.1343e-07
ENSG00000101104	2.33789	3.12239e-17	1.05527e-15
ENSG00000101115	3.1367	1.01468e-17	3.74811e-16
ENSG00000101189	1.02728	5.97416e-15	1.37262e-13
ENSG00000101194	1.28647	0.000329569	0.00102144
ENSG00000101210	2.37426	4.90974e-05	0.000185224
ENSG00000101224	1.12264	6.16595e-05	0.000227093
ENSG00000101255	1.68879	1.0094e-09	9.91143e-09
ENSG00000101265	-1.20057	0.00014085	0.000479009
ENSG00000101282	2.72922	3.72702e-06	1.81504e-05
ENSG00000101311	1.22299	5.40138e-06	2.54229e-05
ENSG00000101331	-1.18253	1.37709e-06	7.27393e-06
ENSG00000101333	-3.08833	6.32958e-15	1.45019e-13
ENSG00000101335	-3.92152	3.10728e-23	3.53969e-21
ENSG00000101353	-1.29184	7.93751e-09	6.5337e-08
ENSG00000101400	-1.29741	1.46382e-08	1.14094e-07
ENSG00000101412	1.79015	7.30449e-12	1.0493e-10
ENSG00000101445	-1.36411	2.26755e-05	9.24384e-05
ENSG00000101493	-1.3137	7.95843e-08	5.44947e-07
ENSG00000101605	-4.62298	7.73467e-37	8.99984e-34
ENSG00000101665	-1.13537	7.97902e-08	5.45898e-07
ENSG00000101670	2.60747	1.17768e-10	1.37523e-09
ENSG00000101680	1.80745	0.000429489	0.00129659
ENSG00000101842	-2.41226	1.46083e-06	7.68139e-06
ENSG00000101849	-1.37673	7.28105e-11	8.8119e-10
ENSG00000101938	-3.27585	8.78095e-07	4.83412e-06
ENSG00000101955	-2.44796	8.24842e-09	6.76911e-08
ENSG00000102010	-2.15927	4.58504e-10	4.80633e-09
ENSG00000102053	-1.36896	4.64186e-06	2.21943e-05
ENSG00000102100	1.17077	1.18028e-14	2.5982e-13
ENSG00000102109	3.41781	1.14408e-09	1.11267e-08
ENSG00000102174	1.34966	0.000607858	0.00176506
ENSG00000102181	-1.25864	1.609e-08	1.24398e-07
ENSG00000102243	1.8216	7.74562e-05	0.000279584
ENSG00000102384	1.86446	3.82009e-17	1.27258e-15
ENSG00000102760	-1.42951	2.29084e-08	1.7221e-07
ENSG00000102781	-1.78335	8.1942e-09	6.728e-08
ENSG00000102802	-2.32756	2.22547e-07	1.3946e-06
ENSG00000102804	-1.6787	7.35724e-17	2.3317e-15
ENSG00000102854	4.67042	1.87732e-12	2.94336e-11
ENSG00000102935	-1.05268	0.00134779	0.0035619
ENSG00000103042	1.1839	4.35052e-20	2.58173e-18
ENSG00000103066	1.12693	1.36363e-11	1.85732e-10
ENSG00000103089	-1.18067	0.00313392	0.00747023
ENSG00000103175	-2.62636	1.32863e-15	3.33489e-14
ENSG00000103196	-2.17507	7.45681e-11	9.00455e-10
ENSG00000103241	-3.12153	1.28114e-19	6.79796e-18
ENSG00000103253	1.97451	8.97921e-12	1.27748e-10
ENSG00000103264	-1.08502	1.88601e-17	6.50913e-16
ENSG00000103269	1.15705	0.000137465	0.000468476
ENSG00000103316	-2.45178	8.86688e-07	4.87978e-06
ENSG00000103449	-1.75283	9.43854e-05	0.000333667
ENSG00000103546	2.14736	0.000366077	0.00112475
ENSG00000103550	1.11381	8.71532e-17	2.71458e-15
ENSG00000103647	-1.34633	0.000271323	0.000861403
ENSG00000103657	-1.08607	7.49974e-17	2.36765e-15
ENSG00000103710	-3.1228	8.38524e-20	4.59918e-18
ENSG00000103742	-1.59623	6.87747e-07	3.86844e-06
ENSG00000103888	1.5455	6.28202e-05	0.00023095
ENSG00000103994	-1.58612	1.85176e-23	2.20183e-21
ENSG00000103995	1.05727	2.07915e-10	2.31982e-09
ENSG00000104043	-1.40139	3.37539e-06	1.65767e-05
ENSG00000104055	-2.48076	4.50068e-06	2.16144e-05
ENSG00000104147	1.93615	1.28368e-17	4.62638e-16
ENSG00000104267	1.87822	1.80465e-05	7.54368e-05
ENSG00000104321	-2.29199	7.00654e-06	3.21511e-05
ENSG00000104324	-1.59682	1.36045e-09	1.30902e-08
ENSG00000104332	-2.85607	1.91103e-07	1.21225e-06
ENSG00000104415	1.96403	1.10783e-05	4.87216e-05
ENSG00000104447	-1.56563	4.50949e-05	0.000172117
ENSG00000104490	-2.32696	2.94688e-15	7.0595e-14
ENSG00000104522	1.04122	3.16373e-10	3.41306e-09
ENSG00000104524	1.19754	3.52013e-11	4.54021e-10
ENSG00000104549	1.4501	4.53341e-10	4.75526e-09
ENSG00000104635	-1.17447	9.02975e-06	4.06339e-05
ENSG00000104728	-1.09374	5.90237e-07	3.37604e-06
ENSG00000104738	1.47876	1.08108e-15	2.76032e-14
ENSG00000104808	1.44032	9.08692e-05	0.000322356
ENSG00000104835	1.01133	1.61443e-08	1.24759e-07
ENSG00000104889	1.4518	1.16323e-17	4.22968e-16
ENSG00000104892	2.04719	2.888e-07	1.76069e-06
ENSG00000104899	2.87244	5.69204e-10	5.87973e-09
ENSG00000104936	-2.14642	1.01209e-28	2.9441e-26
ENSG00000104953	2.15945	3.66766e-07	2.19172e-06
ENSG00000105011	2.07201	4.29849e-23	4.60674e-21
ENSG00000105048	4.32386	1.33914e-16	4.10049e-15
ENSG00000105088	1.59214	1.82135e-05	7.6096e-05
ENSG00000105141	5.60041	7.7211e-14	1.49556e-12
ENSG00000105143	6.44497	7.64328e-17	2.4083e-15
ENSG00000105173	2.22185	2.302e-16	6.75878e-15
ENSG00000105227	-1.32739	7.19993e-10	7.28694e-09
ENSG00000105255	2.77609	2.52408e-08	1.88525e-07
ENSG00000105270	-2.96223	1.02098e-16	3.16193e-15
ENSG00000105327	1.11962	5.45845e-08	3.84261e-07
ENSG00000105376	1.85723	6.94516e-06	3.19054e-05
ENSG00000105388	2.48748	0.000645915	0.00186328
ENSG00000105409	1.74133	7.41362e-05	0.000268254
ENSG00000105427	2.3719	3.72386e-09	3.2879e-08
ENSG00000105464	3.62712	4.65134e-18	1.8302e-16
ENSG00000105479	1.85989	1.13804e-07	7.52078e-07
ENSG00000105486	1.33207	1.58417e-20	1.00805e-18
ENSG00000105499	-1.1751	0.000341383	0.00105504
ENSG00000105613	2.23019	6.30636e-10	6.45698e-09
ENSG00000105655	1.29869	2.67458e-05	0.000107525
ENSG00000105664	2.02773	0.000431131	0.0013013
ENSG00000105699	1.07997	2.21295e-06	1.12548e-05
ENSG00000105711	-1.43959	2.10213e-05	8.64227e-05
ENSG00000105737	-2.08161	3.41776e-07	2.05976e-06
ENSG00000105750	1.09699	2.661e-06	1.33213e-05
ENSG00000105784	-2.02307	2.83294e-13	5.10492e-12
ENSG00000105835	-1.52609	4.20304e-09	3.6653e-08
ENSG00000105880	1.48623	0.000670332	0.00192519
ENSG00000105929	2.62371	4.94701e-06	2.35015e-05
ENSG00000105963	1.05733	0.00027539	0.000872659
ENSG00000105974	-1.49308	0.000141508	0.000481146
ENSG00000105989	1.71628	6.50135e-05	0.000238154
ENSG00000106031	-1.18799	0.00130799	0.00347646
ENSG00000106034	-4.03388	3.76242e-27	8.39586e-25
ENSG00000106070	-1.17311	6.73577e-06	3.1031e-05
ENSG00000106144	1.16738	5.16662e-24	6.8987e-22
ENSG00000106268	1.08292	8.3238e-09	6.81038e-08
ENSG00000106327	2.45088	5.24283e-13	8.98062e-12
ENSG00000106462	1.71881	5.61e-16	1.52058e-14
ENSG00000106484	2.51201	9.56098e-11	1.13851e-09
ENSG00000106617	-1.72472	4.56543e-22	3.91425e-20
ENSG00000106771	-1.0532	1.05532e-12	1.7234e-11
ENSG00000106772	-4.50724	5.25717e-18	2.04879e-16
ENSG00000106809	-4.62522	2.39469e-13	4.33922e-12
ENSG00000106823	-1.56098	1.19425e-06	6.40576e-06
ENSG00000106829	-1.15721	1.05597e-06	5.71487e-06
ENSG00000106952	-1.24118	0.00143301	0.00376149
ENSG00000106993	-1.06291	8.75793e-14	1.68637e-12
ENSG00000107104	-1.79041	3.57865e-14	7.30528e-13
ENSG00000107105	2.81393	1.40738e-06	7.4267e-06
ENSG00000107130	-2.17528	4.28315e-20	2.55577e-18
ENSG00000107159	4.34737	4.92176e-16	1.35432e-14
ENSG00000107186	-1.83445	9.19188e-16	2.39194e-14
ENSG00000107317	-2.36283	6.62977e-07	3.73828e-06
ENSG00000107562	-2.05081	2.94573e-06	1.46254e-05
ENSG00000107738	-1.00735	2.44792e-05	9.91956e-05
ENSG00000107758	-1.20955	1.0745e-22	1.08047e-20
ENSG00000107771	-1.32825	1.43046e-21	1.04494e-19
ENSG00000107779	-1.07774	7.00426e-18	2.67212e-16
ENSG00000107796	-3.38222	6.6548e-18	2.55075e-16
ENSG00000107864	-1.35618	3.03836e-15	7.25731e-14
ENSG00000107954	-1.99788	3.01015e-05	0.000119482
ENSG00000107968	-1.39694	2.10611e-10	2.346e-09
ENSG00000107984	-1.78062	0.000849093	0.00236764
ENSG00000108001	-1.74691	1.03202e-07	6.89567e-07
ENSG00000108106	1.39409	7.23547e-11	8.76326e-10
ENSG00000108309	1.82474	1.26737e-05	5.49352e-05
ENSG00000108342	-3.47387	7.26443e-07	4.0624e-06
ENSG00000108370	-1.89107	5.0498e-07	2.92433e-06
ENSG00000108379	2.37296	6.82366e-16	1.81333e-14
ENSG00000108381	-3.33872	4.26283e-14	8.58361e-13
ENSG00000108405	-4.47288	1.25433e-17	4.54066e-16
ENSG00000108511	2.66013	3.12284e-11	4.06318e-10
ENSG00000108551	-1.85122	2.82088e-05	0.000112849
ENSG00000108691	-3.3008	4.3867e-17	1.44362e-15
ENSG00000108773	1.16405	1.56257e-13	2.89253e-12
ENSG00000108786	1.78042	2.7411e-08	2.03428e-07
ENSG00000108797	-1.39805	4.08625e-08	2.94542e-07
ENSG00000108813	2.02458	2.06188e-07	1.30035e-06
ENSG00000108823	-3.66334	1.68082e-13	3.09734e-12
ENSG00000108852	-1.36315	1.24208e-05	5.39273e-05
ENSG00000108861	-1.47126	9.98567e-23	1.02306e-20
ENSG00000108924	-4.76555	3.35293e-28	8.86091e-26
ENSG00000109063	-3.13936	2.68237e-15	6.45434e-14
ENSG00000109084	1.20293	0.00139533	0.00367262
ENSG00000109099	-1.87666	1.36562e-08	1.07157e-07
ENSG00000109193	3.6952	1.98333e-07	1.25567e-06
ENSG00000109321	-1.61143	0.00209211	0.00524316
ENSG00000109472	-1.15798	0.000621836	0.00180219
ENSG00000109501	-1.10204	1.62521e-08	1.25532e-07
ENSG00000109610	-1.85876	2.20274e-06	1.12098e-05
ENSG00000109674	1.97583	9.08985e-11	1.08479e-09
ENSG00000109686	-1.6187	1.82966e-20	1.15524e-18
ENSG00000109790	-1.58965	2.72883e-10	2.9814e-09
ENSG00000109794	-1.99256	1.93906e-07	1.22812e-06
ENSG00000109805	2.0065	1.9614e-17	6.74075e-16
ENSG00000109846	-3.75088	3.25493e-20	1.97111e-18
ENSG00000109861	1.27679	1.56844e-05	6.64669e-05
ENSG00000109881	1.14293	6.05233e-10	6.21251e-09
ENSG00000109906	-3.75738	5.26537e-14	1.0462e-12
ENSG00000110076	-2.09251	2.81698e-07	1.72061e-06
ENSG00000110237	-1.3724	5.12901e-12	7.56123e-11
ENSG00000110318	-1.67539	8.56261e-10	8.53118e-09
ENSG00000110375	2.08705	0.000513423	0.00151763
ENSG00000110422	-1.63704	4.36942e-22	3.76602e-20
ENSG00000110448	-1.15694	0.00252925	0.00619374
ENSG00000110492	1.51963	6.15873e-08	4.30197e-07
ENSG00000110583	1.16349	2.17261e-19	1.11646e-17
ENSG00000110660	1.23677	6.31535e-08	4.4021e-07
ENSG00000110799	-1.1358	9.92249e-06	4.41391e-05
ENSG00000110848	-1.35987	0.0015339	0.00399221
ENSG00000110880	-1.3373	1.44537e-10	1.6581e-09
ENSG00000110900	-1.71657	9.68401e-07	5.2813e-06
ENSG00000110906	-1.05682	8.04575e-21	5.32785e-19
ENSG00000111012	2.41792	3.26649e-17	1.09714e-15
ENSG00000111057	1.57039	2.13058e-07	1.33901e-06
ENSG00000111077	-2.11511	2.27724e-21	1.61288e-19
ENSG00000111087	-1.57212	2.26098e-05	9.22137e-05
ENSG00000111181	1.32209	0.000679106	0.00194902
ENSG00000111206	2.06002	1.11214e-15	2.82632e-14
ENSG00000111247	1.81295	8.11597e-15	1.83624e-13
ENSG00000111275	-1.79961	3.0586e-07	1.85705e-06
ENSG00000111331	1.39159	1.0131e-07	6.77479e-07
ENSG00000111335	1.29048	6.40538e-05	0.000234955
ENSG00000111341	-1.84721	2.21393e-05	9.0539e-05
ENSG00000111445	1.10745	1.08725e-14	2.4097e-13
ENSG00000111450	-1.40023	6.3365e-07	3.59782e-06
ENSG00000111452	-4.16819	2.30272e-16	6.75878e-15
ENSG00000111581	1.04079	1.66268e-07	1.06592e-06
ENSG00000111602	1.46522	1.36042e-19	7.17194e-18
ENSG00000111644	1.14257	4.69727e-05	0.000178448
ENSG00000111665	2.14055	1.65776e-22	1.60503e-20
ENSG00000111696	-2.84052	1.54151e-32	8.96826e-30
ENSG00000111728	-2.0177	4.58102e-08	3.27015e-07
ENSG00000111796	-2.10191	1.73419e-09	1.63768e-08
ENSG00000111860	-1.81591	1.62608e-19	8.49e-18
ENSG00000111879	-1.44993	2.292e-05	9.33185e-05
ENSG00000111897	-1.18819	2.83636e-18	1.16091e-16
ENSG00000111907	-1.35473	2.90172e-05	0.000115742
ENSG00000111911	-1.00313	9.8757e-18	3.66458e-16
ENSG00000111912	-1.23572	7.43337e-07	4.1469e-06
ENSG00000111913	-1.07321	0.00213728	0.0053473
ENSG00000111962	-1.22987	2.86912e-05	0.00011461
ENSG00000111981	3.08277	1.71084e-14	3.66223e-13
ENSG00000112137	-1.41271	6.1853e-06	2.87307e-05
ENSG00000112175	-3.39017	2.52072e-09	2.30171e-08
ENSG00000112183	-3.10802	4.82534e-10	5.042e-09
ENSG00000112186	-2.28502	1.11877e-13	2.11179e-12
ENSG00000112208	-2.70937	5.29481e-20	3.06724e-18
ENSG00000112210	-3.04705	3.75191e-26	7.10682e-24
ENSG00000112242	1.09215	1.18468e-05	5.16417e-05
ENSG00000112276	-2.87336	1.56369e-12	2.48755e-11
ENSG00000112319	-1.89547	1.26766e-05	5.49352e-05
ENSG00000112320	-3.27636	3.25598e-23	3.61168e-21
ENSG00000112394	1.40061	0.000295196	0.000927205
ENSG00000112425	-2.73266	1.99725e-48	3.25352e-44
ENSG00000112559	1.40987	1.57011e-05	6.65204e-05
ENSG00000112562	-2.99311	7.72575e-13	1.29345e-11
ENSG00000112655	1.01151	1.24483e-05	5.40322e-05
ENSG00000112658	-1.72974	2.39356e-39	5.57015e-36
ENSG00000112742	2.22002	9.59154e-22	7.57998e-20
ENSG00000112769	-1.66874	3.25307e-09	2.91008e-08
ENSG00000112773	-1.54764	1.12419e-11	1.56522e-10
ENSG00000112812	1.34545	4.37094e-07	2.56217e-06
ENSG00000112877	1.00141	8.14579e-07	4.51343e-06
ENSG00000112936	-4.07417	4.49578e-11	5.65968e-10
ENSG00000112964	-2.52905	3.55473e-10	3.78474e-09
ENSG00000112984	1.98143	5.03093e-17	1.63581e-15
ENSG00000113070	-2.83962	1.39681e-18	6.11669e-17
ENSG00000113248	-1.10919	0.000578835	0.00168982
ENSG00000113368	1.56856	9.9694e-15	2.2186e-13
ENSG00000113391	-1.15493	4.62678e-17	1.50741e-15
ENSG00000113448	-2.38342	6.6438e-24	8.79899e-22
ENSG00000113594	-2.19798	5.73205e-10	5.90981e-09
ENSG00000113657	-2.42221	8.16096e-11	9.78955e-10
ENSG00000113742	-1.78833	7.68267e-19	3.62756e-17
ENSG00000114019	-1.19777	2.38622e-06	1.2042e-05
ENSG00000114200	-3.39304	2.04394e-10	2.28366e-09
ENSG00000114268	2.36344	6.58794e-23	6.79225e-21
ENSG00000114270	2.32797	2.41971e-10	2.66872e-09
ENSG00000114346	1.67399	9.35909e-15	2.09135e-13
ENSG00000114554	1.32754	1.67657e-12	2.66192e-11
ENSG00000114631	2.10267	6.69003e-10	6.81981e-09
ENSG00000114646	1.25163	0.00102216	0.00278724
ENSG00000114654	-1.59774	4.99435e-07	2.89633e-06
ENSG00000114698	-2.03206	9.02397e-12	1.28273e-10
ENSG00000114790	-2.01371	8.85202e-11	1.05873e-09
ENSG00000114853	-1.51422	4.9336e-20	2.88058e-18
ENSG00000114854	1.58961	0.0015511	0.00402911
ENSG00000114859	1.43932	2.78487e-18	1.1456e-16
ENSG00000114993	1.46874	2.2844e-09	2.10361e-08
ENSG00000115009	1.87045	0.000769999	0.00217426
ENSG00000115041	-1.53049	2.05997e-05	8.49329e-05
ENSG00000115107	1.1113	1.0304e-06	5.58763e-06
ENSG00000115137	-1.07532	7.05126e-15	1.60426e-13
ENSG00000115155	2.85075	7.78367e-10	7.81244e-09
ENSG00000115163	2.60821	1.2401e-24	1.85333e-22
ENSG00000115221	1.04927	0.00325722	0.00773358
ENSG00000115252	-2.99323	1.4689e-17	5.15698e-16
ENSG00000115255	1.15991	0.00373302	0.00873094
ENSG00000115257	1.20329	5.59625e-05	0.000207994
ENSG00000115275	1.13378	3.26137e-22	2.95154e-20
ENSG00000115290	1.65113	2.95552e-05	0.000117686
ENSG00000115295	-1.49834	2.53915e-08	1.89444e-07
ENSG00000115353	-2.48905	8.17094e-09	6.71229e-08
ENSG00000115363	3.73189	9.99737e-17	3.10204e-15
ENSG00000115380	-1.47137	0.00290966	0.00699026
ENSG00000115461	-1.75073	2.0904e-05	8.6035e-05
ENSG00000115507	2.40572	4.40516e-16	1.22457e-14
ENSG00000115523	1.91949	0.000102351	0.000358945
ENSG00000115556	-2.97654	1.00263e-44	5.44426e-41
ENSG00000115596	1.45468	0.00319118	0.00759339
ENSG00000115718	1.71001	1.56464e-05	6.63232e-05
ENSG00000115738	-1.11442	0.000132196	0.000452601
ENSG00000115758	-1.58564	1.29954e-08	1.02417e-07
ENSG00000115840	-1.00258	5.90099e-11	7.26585e-10
ENSG00000115896	-2.54496	2.7783e-18	1.1456e-16
ENSG00000115935	-1.0393	0.000248421	0.000795358
ENSG00000115963	-1.61242	1.25744e-10	1.46207e-09
ENSG00000115993	-1.34162	2.52539e-19	1.28961e-17
ENSG00000116017	1.94802	1.92067e-07	1.21789e-06
ENSG00000116035	2.16463	7.71375e-07	4.29157e-06
ENSG00000116039	2.65671	1.29905e-08	1.02417e-07
ENSG00000116117	-2.40907	3.99523e-17	1.32013e-15
ENSG00000116194	-3.22675	1.45917e-09	1.39577e-08
ENSG00000116285	-1.36115	5.75199e-07	3.29813e-06
ENSG00000116473	-1.56574	2.39629e-38	3.90356e-35
ENSG00000116604	-1.37102	4.3911e-32	2.30745e-29
ENSG00000116661	1.46114	0.000306471	0.000956584
ENSG00000116663	1.1393	2.20611e-09	2.04191e-08
ENSG00000116667	-1.37872	6.35382e-11	7.77638e-10
ENSG00000116670	1.03852	1.55724e-07	1.00266e-06
ENSG00000116678	-2.16136	3.29325e-15	7.80889e-14
ENSG00000116691	1.05738	3.27281e-10	3.51893e-09
ENSG00000116711	-1.18163	0.000168727	0.000562998
ENSG00000116717	-1.0963	1.73795e-07	1.10994e-06
ENSG00000116729	-1.38613	2.76268e-07	1.69061e-06
ENSG00000116741	-2.87416	1.74785e-16	5.25321e-15
ENSG00000116771	1.35486	5.74516e-08	4.034e-07
ENSG00000116774	-1.76663	1.33315e-05	5.75284e-05
ENSG00000116962	-1.21092	1.17352e-05	5.12284e-05
ENSG00000116985	1.68251	6.82382e-08	4.73223e-07
ENSG00000117009	1.24564	0.000582273	0.00169834
ENSG00000117013	-2.62895	1.36785e-12	2.20617e-11
ENSG00000117016	-1.30255	0.000232562	0.000750927
ENSG00000117020	-1.94804	2.10694e-10	2.346e-09
ENSG00000117069	-1.46793	0.000143477	0.000486745
ENSG00000117090	-1.40279	0.000499437	0.00148194
ENSG00000117115	1.15869	0.00269581	0.00654054
ENSG00000117122	1.85575	2.61639e-08	1.94795e-07
ENSG00000117154	-1.33354	0.00308801	0.00737051
ENSG00000117399	2.41926	1.90802e-21	1.35728e-19
ENSG00000117407	1.42908	5.38664e-05	0.000200935
ENSG00000117425	-1.71547	5.6017e-11	6.92876e-10
ENSG00000117569	-1.27683	1.04422e-15	2.67457e-14
ENSG00000117593	1.19447	3.02748e-12	4.60482e-11
ENSG00000117600	-3.60858	8.03729e-24	1.04742e-21
ENSG00000117616	1.15026	8.53277e-09	6.96038e-08
ENSG00000117632	1.66651	2.0703e-13	3.78935e-12
ENSG00000117650	2.2817	2.74758e-22	2.54307e-20
ENSG00000117707	-1.37711	0.00421109	0.00973444
ENSG00000117724	1.66714	2.44938e-12	3.77844e-11
ENSG00000117877	1.16853	8.85735e-12	1.26124e-10
ENSG00000118004	-1.41124	0.000101517	0.000356249
ENSG00000118160	-2.20671	1.25121e-06	6.67611e-06
ENSG00000118162	1.0281	7.66482e-10	7.7217e-09
ENSG00000118193	1.98168	1.59877e-14	3.43588e-13
ENSG00000118194	-3.08712	2.35547e-12	3.6474e-11
ENSG00000118257	-1.73369	5.52917e-07	3.18382e-06
ENSG00000118407	-4.40218	6.13361e-31	2.49791e-28
ENSG00000118496	-1.52603	7.67926e-24	1.00883e-21
ENSG00000118503	-1.5001	2.7023e-06	1.35115e-05
ENSG00000118513	1.94837	1.21785e-07	7.99304e-07
ENSG00000118515	-1.66289	7.22922e-07	4.04687e-06
ENSG00000118523	-3.07511	5.54501e-16	1.50547e-14
ENSG00000118526	-4.28921	7.31385e-32	3.61038e-29
ENSG00000118596	-1.4262	1.13473e-05	4.97839e-05
ENSG00000118729	-4.8263	4.22063e-14	8.50916e-13
ENSG00000118762	-1.20089	1.04037e-11	1.46226e-10
ENSG00000118785	4.0921	4.28283e-18	1.6975e-16
ENSG00000118804	-1.03015	2.14699e-06	1.09603e-05
ENSG00000118849	2.12023	4.58797e-05	0.000174948
ENSG00000118922	-1.3492	7.44332e-06	3.40499e-05
ENSG00000118971	-1.80816	6.20513e-07	3.53432e-06
ENSG00000118985	-1.06484	5.94315e-06	2.76849e-05
ENSG00000119138	-2.74192	1.1553e-21	8.79431e-20
ENSG00000119333	1.34655	4.11383e-10	4.34311e-09
ENSG00000119508	-3.89	2.54106e-20	1.59207e-18
ENSG00000119547	2.28857	3.00966e-05	0.000119482
ENSG00000119630	1.44098	1.42391e-05	6.10087e-05
ENSG00000119640	1.22569	4.03179e-14	8.14862e-13
ENSG00000119686	1.16911	2.12834e-06	1.08686e-05
ENSG00000119699	-1.45934	1.22534e-05	5.32855e-05
ENSG00000119865	-1.87842	1.92706e-09	1.80421e-08
ENSG00000119888	1.65933	8.91981e-08	6.0242e-07
ENSG00000119917	1.75744	3.80537e-06	1.84988e-05
ENSG00000119922	1.42703	0.000156502	0.000526413
ENSG00000119969	1.58893	2.85268e-19	1.44317e-17
ENSG00000120055	1.24595	5.26918e-06	2.48885e-05
ENSG00000120068	2.29947	3.7946e-06	1.84575e-05
ENSG00000120075	2.65746	9.40314e-11	1.12054e-09
ENSG00000120093	1.06734	0.00292211	0.00701668
ENSG00000120129	-3.11905	1.16809e-21	8.85034e-20
ENSG00000120156	-1.43592	6.07674e-07	3.4682e-06
ENSG00000120254	1.4926	2.72197e-13	4.92129e-12
ENSG00000120279	-1.66505	1.90968e-10	2.14542e-09
ENSG00000120322	1.56323	0.000804653	0.00225919
ENSG00000120334	1.16605	1.57667e-11	2.13144e-10
ENSG00000120658	-1.36373	0.000128015	0.000439673
ENSG00000120693	-1.70765	5.51327e-07	3.17691e-06
ENSG00000120738	-3.45227	2.10267e-26	4.44838e-24
ENSG00000120820	-1.0294	0.0027329	0.00661501
ENSG00000120833	-1.04171	0.00103987	0.00283174
ENSG00000120875	-1.65226	2.254e-07	1.40951e-06
ENSG00000120885	-1.77531	2.64396e-05	0.000106451
ENSG00000120913	-1.1319	4.72177e-06	2.25367e-05
ENSG00000120915	-1.6973	3.2739e-07	1.97672e-06
ENSG00000121067	-1.12717	1.20743e-21	9.03054e-20
ENSG00000121075	-3.0884	3.36077e-10	3.60178e-09
ENSG00000121104	-1.07314	2.52921e-08	1.88822e-07
ENSG00000121152	2.15124	1.13295e-20	7.32371e-19
ENSG00000121211	1.30233	6.05906e-09	5.10616e-08
ENSG00000121297	-2.13344	3.29084e-10	3.53381e-09
ENSG00000121361	-1.78797	4.36093e-08	3.12812e-07
ENSG00000121440	-3.08733	1.71822e-15	4.24731e-14
ENSG00000121454	1.12275	0.00033884	0.00104758
ENSG00000121552	1.88093	5.73206e-06	2.68089e-05
ENSG00000121577	-4.14496	8.11346e-28	1.97266e-25
ENSG00000121621	2.07309	1.38111e-17	4.89998e-16
ENSG00000121671	-1.71668	6.73874e-36	7.31827e-33
ENSG00000121690	1.30841	0.00138951	0.00365906
ENSG00000121716	1.7259	8.35523e-09	6.82924e-08
ENSG00000121898	-2.96802	5.67491e-12	8.28354e-11
ENSG00000121904	1.41974	3.36975e-05	0.000132305
ENSG00000121966	-1.38933	1.14928e-05	5.02733e-05
ENSG00000122035	-2.25791	1.39483e-11	1.89664e-10
ENSG00000122367	-2.8937	3.5264e-14	7.20855e-13
ENSG00000122420	-3.53377	1.57468e-13	2.90834e-12
ENSG00000122477	1.0044	3.04652e-05	0.000120778
ENSG00000122483	1.13285	5.97723e-11	7.34861e-10
ENSG00000122547	-1.00061	0.000106581	0.000371768
ENSG00000122574	-1.33482	0.000490284	0.00145743
ENSG00000122641	2.36964	1.96903e-08	1.49676e-07
ENSG00000122694	-1.37865	1.35206e-05	5.81905e-05
ENSG00000122707	-2.09474	3.13946e-14	6.47364e-13
ENSG00000122779	1.06729	1.94477e-05	8.05089e-05
ENSG00000122786	-3.21961	1.29544e-23	1.61089e-21
ENSG00000122861	2.126	9.12712e-10	9.04935e-09
ENSG00000122877	-2.3624	1.05444e-10	1.24379e-09
ENSG00000122952	2.19316	2.61507e-26	5.32494e-24
ENSG00000122966	1.52147	1.81983e-13	3.34971e-12
ENSG00000123094	-1.50625	4.97688e-08	3.53107e-07
ENSG00000123096	-2.00523	6.91778e-16	1.83535e-14
ENSG00000123119	-3.24343	3.77588e-16	1.06972e-14
ENSG00000123136	1.06926	3.98035e-14	8.05465e-13
ENSG00000123219	1.93006	1.22586e-18	5.4185e-17
ENSG00000123243	-3.60066	3.16912e-23	3.58506e-21
ENSG00000123338	-1.66343	2.09957e-05	8.63469e-05
ENSG00000123358	-3.83702	3.0209e-25	5.07325e-23
ENSG00000123364	2.73193	8.66907e-09	7.05743e-08
ENSG00000123384	-1.05354	2.2896e-05	9.32675e-05
ENSG00000123388	2.36186	1.09207e-05	4.81033e-05
ENSG00000123411	-1.47649	3.25812e-19	1.63811e-17
ENSG00000123415	1.08504	2.03791e-14	4.30019e-13
ENSG00000123473	2.16373	9.04505e-26	1.65555e-23
ENSG00000123485	2.48326	1.18942e-29	3.94876e-27
ENSG00000123500	6.82455	4.24383e-32	2.3044e-29
ENSG00000123570	-3.65571	1.98961e-26	4.26456e-24
ENSG00000123610	-1.7364	4.49031e-05	0.000171425
ENSG00000123975	1.77324	3.5998e-18	1.4515e-16
ENSG00000123989	1.04337	7.74425e-07	4.30265e-06
ENSG00000123999	2.34249	1.75937e-08	1.35062e-07
ENSG00000124019	-1.0543	0.000514391	0.00151967
ENSG00000124102	3.42928	4.50594e-06	2.16333e-05
ENSG00000124134	2.49453	2.67089e-07	1.64184e-06
ENSG00000124140	1.39668	0.000108543	0.000377814
ENSG00000124143	1.59927	0.000222456	0.000721731
ENSG00000124203	-1.38827	0.00112006	0.00302784
ENSG00000124212	-3.42582	9.57055e-11	1.13882e-09
ENSG00000124215	1.48587	0.00107771	0.00292598
ENSG00000124225	1.15864	0.00110917	0.0030039
ENSG00000124260	5.17619	6.77673e-09	5.65537e-08
ENSG00000124440	-3.1921	2.43382e-09	2.22861e-08
ENSG00000124491	-1.66175	0.000282736	0.000893284
ENSG00000124507	1.44321	0.00044777	0.00134629
ENSG00000124602	1.24386	0.000135809	0.000463772
ENSG00000124635	3.11235	1.6261e-16	4.92454e-15
ENSG00000124731	1.65223	0.000550118	0.0016138
ENSG00000124749	-2.52219	9.94966e-09	8.02376e-08
ENSG00000124762	-1.57316	2.23655e-10	2.48298e-09
ENSG00000124766	1.67479	6.2492e-12	9.07304e-11
ENSG00000124788	-1.38356	4.70388e-09	4.06075e-08
ENSG00000124831	-1.19794	5.3079e-17	1.71559e-15
ENSG00000124839	1.35748	2.24288e-05	9.16138e-05
ENSG00000124942	-1.58626	2.76132e-10	3.01367e-09
ENSG00000125144	2.02161	1.29591e-05	5.60848e-05
ENSG00000125257	-1.36222	1.33665e-06	7.0787e-06
ENSG00000125319	1.82372	4.73101e-21	3.21118e-19
ENSG00000125398	1.44409	0.000379565	0.00116115
ENSG00000125503	-1.09089	5.80234e-14	1.1457e-12
ENSG00000125505	1.12828	1.9184e-09	1.79912e-08
ENSG00000125618	2.1142	8.19302e-07	4.53652e-06
ENSG00000125648	-2.23151	1.03821e-19	5.61874e-18
ENSG00000125730	-1.62328	0.000175074	0.000582388
ENSG00000125740	-3.79259	1.25857e-17	4.54594e-16
ENSG00000125810	-1.17448	2.50372e-05	0.00010118
ENSG00000125827	-1.30573	1.90766e-14	4.05688e-13
ENSG00000125835	1.10308	7.0572e-14	1.37634e-12
ENSG00000125868	-2.01597	5.03678e-37	6.83743e-34
ENSG00000125869	2.30811	2.21967e-06	1.12819e-05
ENSG00000125871	1.125	1.09784e-18	4.93112e-17
ENSG00000125878	1.53112	0.000638673	0.00184468
ENSG00000125895	2.86054	2.70928e-15	6.50946e-14
ENSG00000125898	1.24904	2.43367e-12	3.76133e-11
ENSG00000125901	1.03181	1.70878e-11	2.29481e-10
ENSG00000125910	-1.19841	0.000637038	0.00184126
ENSG00000126091	-1.1681	1.0041e-11	1.41864e-10
ENSG00000126215	1.14509	1.68497e-12	2.67265e-11
ENSG00000126218	-3.69062	1.97696e-23	2.33367e-21
ENSG00000126351	-1.70696	5.30446e-17	1.71559e-15
ENSG00000126453	1.35654	2.48991e-17	8.46777e-16
ENSG00000126458	-1.11126	6.9927e-06	3.20967e-05
ENSG00000126460	1.01645	1.82113e-05	7.6096e-05
ENSG00000126524	-1.20364	8.97251e-22	7.12986e-20
ENSG00000126562	1.52601	0.000461926	0.00138268
ENSG00000126709	2.62301	4.42335e-11	5.57368e-10
ENSG00000126759	-1.82664	4.16924e-06	2.01286e-05
ENSG00000126778	1.89847	5.22347e-10	5.43708e-09
ENSG00000126785	-1.92405	1.09491e-11	1.52936e-10
ENSG00000126787	2.02323	5.07279e-16	1.39352e-14
ENSG00000126803	-2.05623	2.38307e-10	2.63188e-09
ENSG00000126947	-1.84284	1.05811e-08	8.49516e-08
ENSG00000126950	-3.35315	6.31782e-10	6.46466e-09
ENSG00000127241	-3.01649	2.4982e-11	3.29253e-10
ENSG00000127328	1.63339	3.55067e-09	3.14692e-08
ENSG00000127337	1.0707	3.72264e-06	1.81345e-05
ENSG00000127399	1.23873	8.52726e-08	5.79029e-07
ENSG00000127423	2.02608	6.53594e-19	3.14072e-17
ENSG00000127472	-3.20361	7.11554e-13	1.19868e-11
ENSG00000127507	1.43857	7.66972e-06	3.49971e-05
ENSG00000127528	-2.88753	6.26592e-22	5.2887e-20
ENSG00000127561	1.61939	0.000104525	0.000365547
ENSG00000127564	2.35576	4.11681e-22	3.62502e-20
ENSG00000127578	1.32389	0.00076946	0.00217349
ENSG00000127586	1.76011	2.7882e-19	1.41494e-17
ENSG00000127603	-1.02017	2.45751e-07	1.52158e-06
ENSG00000127920	-1.81904	8.22967e-12	1.17495e-10
ENSG00000127928	1.50957	9.1897e-05	0.000325648
ENSG00000127951	-3.6175	1.09465e-21	8.41123e-20
ENSG00000127990	-1.55833	1.55108e-06	8.11402e-06
ENSG00000128011	1.42203	1.59641e-05	6.75117e-05
ENSG00000128016	-2.93095	2.36791e-25	4.14767e-23
ENSG00000128045	1.1856	0.002178	0.00543583
ENSG00000128165	2.24198	7.65742e-10	7.71902e-09
ENSG00000128228	1.25969	1.92715e-09	1.80421e-08
ENSG00000128266	-2.52483	6.45693e-10	6.5987e-09
ENSG00000128298	1.67363	7.12065e-05	0.000258572
ENSG00000128342	-1.65224	1.08458e-05	4.78284e-05
ENSG00000128346	-1.25816	4.12437e-07	2.42811e-06
ENSG00000128383	-1.87627	0.000349938	0.00107944
ENSG00000128408	1.86148	6.10282e-12	8.89221e-11
ENSG00000128482	-2.47775	1.9526e-14	4.14704e-13
ENSG00000128487	1.2086	3.78216e-05	0.000147009
ENSG00000128564	2.41212	1.18475e-09	1.14946e-08
ENSG00000128573	-3.09828	3.75179e-13	6.57876e-12
ENSG00000128578	2.21318	1.18344e-12	1.92397e-11
ENSG00000128591	-5.08295	4.25566e-23	4.59104e-21
ENSG00000128594	-1.88758	2.51852e-06	1.26547e-05
ENSG00000128596	-2.49467	1.1507e-15	2.91976e-14
ENSG00000128604	1.52605	6.91692e-10	7.03789e-09
ENSG00000128617	-1.28226	3.21276e-10	3.46137e-09
ENSG00000128626	1.23488	2.32817e-11	3.07839e-10
ENSG00000128683	1.56454	0.000614516	0.00178281
ENSG00000128849	-3.31641	4.7886e-24	6.50052e-22
ENSG00000128944	1.38414	1.29971e-15	3.26731e-14
ENSG00000128965	2.17947	3.77009e-14	7.66727e-13
ENSG00000128973	1.02194	4.63437e-11	5.8117e-10
ENSG00000129048	-1.60297	8.83179e-05	0.000314195
ENSG00000129116	-3.19576	2.3955e-26	4.95753e-24
ENSG00000129173	1.47025	1.46763e-08	1.14281e-07
ENSG00000129195	2.1297	2.02352e-14	4.27597e-13
ENSG00000129244	-2.52576	9.73332e-16	2.51277e-14
ENSG00000129354	1.08503	3.1982e-05	0.000126112
ENSG00000129451	3.04032	3.19963e-05	0.000126112
ENSG00000129467	-1.15599	6.80543e-07	3.82938e-06
ENSG00000129473	-1.52876	4.95383e-23	5.17294e-21
ENSG00000129474	1.11074	3.51309e-05	0.000137601
ENSG00000129646	1.05993	6.75854e-05	0.000246467
ENSG00000129667	1.21827	1.2091e-11	1.66634e-10
ENSG00000129682	-2.05996	1.76559e-08	1.35476e-07
ENSG00000129810	2.2541	9.63515e-22	7.57998e-20
ENSG00000129991	5.82037	7.97351e-19	3.74319e-17
ENSG00000130052	-1.52369	1.33826e-08	1.05163e-07
ENSG00000130164	-1.69799	1.71833e-08	1.32223e-07
ENSG00000130176	-4.67065	1.45271e-17	5.12072e-16
ENSG00000130193	1.07561	7.28027e-05	0.000263839
ENSG00000130208	2.47529	1.41479e-12	2.27063e-11
ENSG00000130224	-2.65934	7.53242e-14	1.46075e-12
ENSG00000130299	1.08066	2.6792e-18	1.11054e-16
ENSG00000130303	1.07774	0.00242496	0.00597316
ENSG00000130307	-1.07094	3.24044e-06	1.59621e-05
ENSG00000130340	-1.13233	2.13401e-18	9.10025e-17
ENSG00000130413	-1.35333	0.00252515	0.00618778
ENSG00000130449	-1.03924	1.03807e-08	8.35067e-08
ENSG00000130475	1.53959	2.36442e-07	1.47234e-06
ENSG00000130487	3.79556	3.50774e-12	5.27618e-11
ENSG00000130522	-1.40724	1.87911e-11	2.51114e-10
ENSG00000130528	-1.65458	6.34161e-07	3.59947e-06
ENSG00000130558	-2.3086	7.781e-08	5.34688e-07
ENSG00000130590	1.07599	1.83612e-05	7.66148e-05
ENSG00000130598	1.58352	0.00347571	0.00819144
ENSG00000130653	-1.5785	3.86897e-09	3.40127e-08
ENSG00000130675	3.31423	1.33886e-14	2.91188e-13
ENSG00000130695	1.1307	1.54366e-10	1.75971e-09
ENSG00000130701	1.91135	2.3085e-06	1.17005e-05
ENSG00000130748	1.06606	7.51764e-06	3.43706e-05
ENSG00000130768	1.81189	9.55154e-07	5.21429e-06
ENSG00000130779	-1.0633	3.12506e-10	3.37508e-09
ENSG00000130816	1.03885	1.52094e-09	1.45144e-08
ENSG00000130821	1.12028	0.000720414	0.00205131
ENSG00000130829	2.35055	1.1904e-06	6.38931e-06
ENSG00000130844	-1.02291	0.000122022	0.000420598
ENSG00000130956	-1.5118	8.06273e-13	1.34572e-11
ENSG00000130988	-2.61948	4.99286e-10	5.20702e-09
ENSG00000131015	2.39206	6.99935e-13	1.18032e-11
ENSG00000131016	-2.70245	2.77343e-14	5.74798e-13
ENSG00000131018	-2.53957	1.66356e-21	1.1938e-19
ENSG00000131089	-1.49196	6.41421e-20	3.64068e-18
ENSG00000131153	1.54404	9.02044e-13	1.48878e-11
ENSG00000131171	-1.55239	1.61241e-14	3.46064e-13
ENSG00000131188	1.16418	5.78136e-06	2.70239e-05
ENSG00000131196	-1.5984	2.71636e-07	1.66602e-06
ENSG00000131203	2.19583	0.000163922	0.000548653
ENSG00000131242	1.21934	1.50784e-05	6.41657e-05
ENSG00000131386	-2.77318	7.29381e-11	8.82079e-10
ENSG00000131389	1.00756	1.65771e-05	6.99046e-05
ENSG00000131398	1.93162	3.27689e-08	2.40237e-07
ENSG00000131409	-1.90839	1.4931e-06	7.83334e-06
ENSG00000131435	-1.29061	0.000640251	0.00184825
ENSG00000131462	1.00358	2.40586e-13	4.3546e-12
ENSG00000131471	-3.49568	7.62318e-20	4.23828e-18
ENSG00000131591	1.23474	1.19977e-11	1.65808e-10
ENSG00000131620	1.39165	0.000260848	0.000831061
ENSG00000131650	3.62612	6.33609e-17	2.03179e-15
ENSG00000131668	5.35188	5.70778e-17	1.83754e-15
ENSG00000131711	-3.39917	3.00481e-20	1.86115e-18
ENSG00000131747	2.02984	1.72284e-16	5.18762e-15
ENSG00000131831	-2.78793	6.92619e-18	2.64854e-16
ENSG00000131944	1.33421	5.44207e-18	2.11578e-16
ENSG00000132000	1.54934	3.16182e-05	0.000124984
ENSG00000132004	1.03027	1.11088e-13	2.10132e-12
ENSG00000132031	2.17101	6.76891e-12	9.80139e-11
ENSG00000132122	-1.00382	1.6868e-05	7.09658e-05
ENSG00000132164	1.52022	0.00276293	0.00667578
ENSG00000132182	1.6702	5.29804e-08	3.73939e-07
ENSG00000132326	-2.23837	5.00033e-30	1.77077e-27
ENSG00000132329	-2.35815	1.29132e-07	8.42771e-07
ENSG00000132386	-1.18615	0.00118489	0.00317988
ENSG00000132436	1.16691	1.3552e-10	1.5668e-09
ENSG00000132465	-1.8228	0.000400827	0.00121932
ENSG00000132510	-1.33684	1.07116e-13	2.02898e-12
ENSG00000132514	-1.85094	1.15896e-05	5.06697e-05
ENSG00000132530	1.13164	0.00155384	0.00403316
ENSG00000132561	-2.33191	4.83536e-10	5.04924e-09
ENSG00000132563	-1.86016	1.12212e-06	6.04476e-06
ENSG00000132622	-1.26239	3.65508e-06	1.78321e-05
ENSG00000132623	1.26875	1.00828e-10	1.1928e-09
ENSG00000132646	1.32344	5.87039e-14	1.15773e-12
ENSG00000132677	3.1292	7.52046e-09	6.22818e-08
ENSG00000132680	1.17997	1.76236e-12	2.7738e-11
ENSG00000132688	-1.31095	3.12653e-05	0.000123769
ENSG00000132718	-1.84691	3.22103e-09	2.88617e-08
ENSG00000132749	2.04897	6.62759e-11	8.08714e-10
ENSG00000132821	1.88751	0.000454473	0.00136392
ENSG00000132840	-4.08768	6.30872e-22	5.29738e-20
ENSG00000132854	2.83702	1.22741e-05	5.33473e-05
ENSG00000132970	-1.13543	9.79717e-05	0.000344849
ENSG00000133019	-3.2882	9.15821e-12	1.29954e-10
ENSG00000133048	1.85607	0.00034253	0.00105839
ENSG00000133063	3.26461	4.34867e-09	3.78822e-08
ENSG00000133067	-1.52063	0.00203187	0.0051142
ENSG00000133083	-2.4468	1.29771e-07	8.46601e-07
ENSG00000133104	-1.22239	1.68917e-12	2.6767e-11
ENSG00000133106	1.47222	2.79422e-05	0.000111838
ENSG00000133110	1.91848	5.73772e-05	0.000212716
ENSG00000133119	1.15473	4.06427e-09	3.55378e-08
ENSG00000133121	-2.03256	8.22555e-15	1.85587e-13
ENSG00000133195	1.00682	1.97761e-09	1.84403e-08
ENSG00000133216	1.67606	4.72413e-08	3.36641e-07
ENSG00000133247	1.04731	6.00682e-09	5.06738e-08
ENSG00000133328	1.93558	0.000586626	0.00171042
ENSG00000133392	-5.40319	1.38298e-20	8.83478e-19
ENSG00000133424	-1.37047	4.03934e-07	2.38409e-06
ENSG00000133466	2.51871	8.19835e-17	2.57324e-15
ENSG00000133687	-1.91986	5.61307e-07	3.22302e-06
ENSG00000133710	1.49183	0.00105658	0.00287339
ENSG00000133800	-2.79022	7.54562e-09	6.24584e-08
ENSG00000133874	-2.12881	2.30477e-23	2.70105e-21
ENSG00000133895	1.20054	3.52538e-28	9.11563e-26
ENSG00000133943	-1.13346	5.22794e-08	3.69311e-07
ENSG00000133962	1.37876	9.6122e-05	0.000338997
ENSG00000134030	-1.16723	1.11193e-13	2.10132e-12
ENSG00000134057	1.96749	1.13745e-18	5.08863e-17
ENSG00000134072	-1.13175	1.59312e-06	8.31528e-06
ENSG00000134138	-1.88533	1.52469e-14	3.28534e-13
ENSG00000134198	-2.49854	3.66543e-11	4.7127e-10
ENSG00000134201	-2.25988	1.43815e-06	7.56945e-06
ENSG00000134222	1.54526	1.25558e-13	2.35909e-12
ENSG00000134245	-1.81948	7.96763e-14	1.54148e-12
ENSG00000134259	-1.33663	0.00158043	0.004095
ENSG00000134318	-1.37588	2.5144e-24	3.531e-22
ENSG00000134321	2.13794	2.6806e-07	1.64719e-06
ENSG00000134323	2.83839	3.63385e-07	2.17311e-06
ENSG00000134326	1.6259	1.73816e-07	1.10994e-06
ENSG00000134339	3.1127	5.39329e-07	3.11217e-06
ENSG00000134352	-1.78234	1.64246e-16	4.96394e-15
ENSG00000134531	-2.90894	8.54913e-19	3.94849e-17
ENSG00000134532	-2.43298	2.36531e-14	4.95255e-13
ENSG00000134533	-2.74529	1.9301e-15	4.75547e-14
ENSG00000134690	2.32209	2.69624e-26	5.42243e-24
ENSG00000134760	4.01931	3.56228e-09	3.15261e-08
ENSG00000134769	-4.00909	6.32565e-20	3.60296e-18
ENSG00000134827	3.64162	1.18998e-07	7.82593e-07
ENSG00000134853	-2.01697	4.43687e-09	3.85887e-08
ENSG00000134874	-1.17134	8.08035e-05	0.000290315
ENSG00000134917	-3.08685	1.8037e-11	2.41432e-10
ENSG00000135046	-1.53478	3.22654e-05	0.000127142
ENSG00000135063	-2.80584	4.05811e-16	1.13977e-14
ENSG00000135069	1.35045	2.22589e-07	1.3946e-06
ENSG00000135097	2.72981	4.41753e-08	3.16593e-07
ENSG00000135119	2.1743	7.06333e-14	1.37634e-12
ENSG00000135245	1.66626	3.46638e-08	2.52876e-07
ENSG00000135253	1.5713	5.90505e-06	2.7531e-05
ENSG00000135269	-1.35855	1.3032e-12	2.10816e-11
ENSG00000135333	-3.31162	7.4647e-12	1.06948e-10
ENSG00000135338	-1.06645	2.26841e-08	1.7076e-07
ENSG00000135424	-2.94144	6.58712e-16	1.7562e-14
ENSG00000135426	-1.07556	0.00290982	0.00699026
ENSG00000135451	2.62738	2.23591e-29	6.87225e-27
ENSG00000135472	-3.49848	1.47889e-12	2.3642e-11
ENSG00000135476	1.56675	5.21072e-11	6.49446e-10
ENSG00000135480	1.6066	0.000215226	0.000700156
ENSG00000135549	1.5584	1.29466e-05	5.60459e-05
ENSG00000135596	-1.16186	3.12456e-08	2.29897e-07
ENSG00000135604	-1.00855	0.00098878	0.00270708
ENSG00000135622	1.2593	1.37973e-10	1.58728e-09
ENSG00000135636	-1.80194	1.66759e-11	2.24319e-10
ENSG00000135709	-1.70775	1.7569e-12	2.76788e-11
ENSG00000135722	1.10744	3.50791e-09	3.11241e-08
ENSG00000135736	-1.20154	6.30866e-07	3.58952e-06
ENSG00000135740	1.03654	0.000144458	0.00048944
ENSG00000135835	-1.74446	4.83787e-15	1.12745e-13
ENSG00000135842	-3.82474	1.21202e-29	3.94876e-27
ENSG00000135862	-1.06602	1.13338e-07	7.49605e-07
ENSG00000135929	-1.27254	0.000209785	0.000684436
ENSG00000136108	1.19133	1.55287e-10	1.76649e-09
ENSG00000136122	1.62494	2.61723e-18	1.0904e-16
ENSG00000136141	-1.291	3.8908e-17	1.29349e-15
ENSG00000136158	-1.19616	2.72334e-05	0.00010931
ENSG00000136160	-1.94455	1.95038e-08	1.48476e-07
ENSG00000136161	-1.11312	6.61898e-09	5.53223e-08
ENSG00000136231	4.35716	3.52684e-14	7.20855e-13
ENSG00000136244	-3.51603	2.064e-10	2.3045e-09
ENSG00000136274	-1.63978	3.97915e-06	1.92762e-05
ENSG00000136295	1.51927	7.67215e-20	4.251e-18
ENSG00000136378	1.32172	1.35161e-06	7.15558e-06
ENSG00000136383	-1.34701	4.17028e-06	2.01286e-05
ENSG00000136457	1.07106	0.00370266	0.0086649
ENSG00000136492	1.99321	2.27898e-18	9.66785e-17
ENSG00000136518	1.12251	7.52126e-18	2.85597e-16
ENSG00000136689	-1.41912	6.71454e-05	0.00024523
ENSG00000136695	4.99508	6.81076e-15	1.55171e-13
ENSG00000136717	-2.19727	3.98461e-11	5.07898e-10
ENSG00000136732	-2.11088	3.58696e-09	3.17219e-08
ENSG00000136826	-2.45249	6.53486e-17	2.09141e-15
ENSG00000136842	-3.61006	4.89092e-18	1.91522e-16
ENSG00000136854	-1.11189	0.000112856	0.000391572
ENSG00000136859	-1.58054	1.87563e-06	9.65981e-06
ENSG00000136883	2.7328	3.53738e-07	2.12243e-06
ENSG00000136895	-1.74272	9.0762e-11	1.08395e-09
ENSG00000136928	2.64354	6.126e-05	0.000225775
ENSG00000136943	2.9348	5.47533e-11	6.78941e-10
ENSG00000136960	-1.12588	0.00303792	0.00726798
ENSG00000136982	1.46827	1.15506e-11	1.60136e-10
ENSG00000136997	-1.69398	1.70475e-07	1.08989e-06
ENSG00000137033	-1.57911	0.00133527	0.00353454
ENSG00000137070	-1.29238	2.35566e-09	2.16312e-08
ENSG00000137075	-1.13792	1.76603e-16	5.29808e-15
ENSG00000137076	-2.09722	2.28968e-31	1.00808e-28
ENSG00000137094	-2.92156	7.64934e-22	6.23039e-20
ENSG00000137103	-1.14677	4.52996e-11	5.6939e-10
ENSG00000137124	-2.66614	1.38033e-24	2.02428e-22
ENSG00000137135	1.66468	1.66874e-16	5.03402e-15
ENSG00000137177	-1.25942	1.01218e-11	1.42757e-10
ENSG00000137193	-1.09688	5.91859e-06	2.75862e-05
ENSG00000137203	1.31923	5.0773e-05	0.000190882
ENSG00000137265	-1.33826	0.0013231	0.00350975
ENSG00000137309	1.14601	6.3499e-07	3.60167e-06
ENSG00000137310	1.45891	1.43857e-09	1.37849e-08
ENSG00000137331	-2.47723	3.54775e-17	1.18428e-15
ENSG00000137343	1.0323	1.65688e-07	1.06262e-06
ENSG00000137434	1.53047	3.08322e-06	1.52245e-05
ENSG00000137449	-1.88636	6.41469e-18	2.48207e-16
ENSG00000137462	1.11549	0.000402369	0.00122333
ENSG00000137502	-1.58187	2.35527e-12	3.6474e-11
ENSG00000137507	-1.2261	8.71715e-05	0.000310676
ENSG00000137558	-1.91326	6.82845e-06	3.14313e-05
ENSG00000137563	1.77253	1.22626e-11	1.68572e-10
ENSG00000137601	-1.23548	9.26221e-18	3.46058e-16
ENSG00000137700	1.28227	5.84999e-16	1.58037e-14
ENSG00000137726	-3.45546	4.04372e-16	1.13769e-14
ENSG00000137727	-3.30272	3.54652e-19	1.75601e-17
ENSG00000137745	3.83475	7.21722e-11	8.74766e-10
ENSG00000137801	-2.80543	7.7491e-16	2.0426e-14
ENSG00000137802	-1.07227	2.11467e-11	2.81438e-10
ENSG00000137804	1.84078	4.40356e-16	1.22457e-14
ENSG00000137807	1.81972	1.18349e-16	3.65134e-15
ENSG00000137812	1.66695	2.16269e-13	3.94958e-12
ENSG00000137821	-1.03187	1.21826e-05	5.2992e-05
ENSG00000137825	1.33958	0.000308362	0.000961198
ENSG00000137868	1.25318	0.00108539	0.00294438
ENSG00000137878	-1.50315	5.36861e-05	0.000200354
ENSG00000137941	-2.34967	6.53956e-13	1.10968e-11
ENSG00000137959	1.47844	0.000392456	0.00119699
ENSG00000137965	1.45437	3.91515e-05	0.000151527
ENSG00000138028	2.39995	2.70877e-08	2.01304e-07
ENSG00000138061	-1.5756	0.00184616	0.00470273
ENSG00000138074	1.76577	4.48778e-17	1.46855e-15
ENSG00000138080	-1.96494	2.55205e-07	1.57311e-06
ENSG00000138083	1.96031	0.00245509	0.00604129
ENSG00000138092	1.39194	1.78773e-17	6.19621e-16
ENSG00000138111	1.29438	3.01196e-12	4.58979e-11
ENSG00000138135	-3.30764	8.55627e-19	3.94849e-17
ENSG00000138160	1.62576	1.28268e-14	2.79716e-13
ENSG00000138162	-1.97384	4.13036e-19	2.03274e-17
ENSG00000138166	-2.24663	1.69301e-12	2.68019e-11
ENSG00000138180	1.74224	1.56929e-13	2.90168e-12
ENSG00000138182	1.16324	5.40164e-09	4.60936e-08
ENSG00000138185	-1.42511	1.45171e-13	2.70267e-12
ENSG00000138311	1.63667	0.000298171	0.000935516
ENSG00000138346	1.64088	4.503e-20	2.64816e-18
ENSG00000138356	-3.62981	7.19748e-14	1.39913e-12
ENSG00000138615	-3.1716	1.23023e-07	8.06784e-07
ENSG00000138639	-2.00509	3.14117e-12	4.76884e-11
ENSG00000138650	-1.68447	0.00231878	0.00574057
ENSG00000138658	1.36811	3.84865e-13	6.7341e-12
ENSG00000138678	-1.87797	8.93502e-07	4.91396e-06
ENSG00000138685	-2.84346	1.03322e-12	1.69157e-11
ENSG00000138722	-3.10314	1.20755e-11	1.66634e-10
ENSG00000138735	-2.66671	5.08647e-21	3.42391e-19
ENSG00000138738	-1.39348	2.99244e-05	0.000118895
ENSG00000138755	2.35692	1.8583e-05	7.74213e-05
ENSG00000138759	1.57035	0.000135861	0.000463772
ENSG00000138771	-1.31595	3.58749e-05	0.000140044
ENSG00000138778	1.79087	3.08226e-16	8.85537e-15
ENSG00000138794	1.02638	2.84419e-12	4.34633e-11
ENSG00000138829	3.02688	3.12349e-09	2.80804e-08
ENSG00000138944	-4.37545	1.20851e-21	9.03054e-20
ENSG00000139112	-1.20911	5.93213e-11	7.29867e-10
ENSG00000139182	1.17423	7.00585e-10	7.11504e-09
ENSG00000139209	2.02771	0.000996742	0.00272569
ENSG00000139211	1.20286	9.13178e-05	0.000323806
ENSG00000139289	-1.59128	2.40914e-07	1.49561e-06
ENSG00000139292	3.07077	6.16981e-07	3.51666e-06
ENSG00000139343	1.02233	6.5744e-10	6.71034e-09
ENSG00000139515	3.60843	2.70798e-07	1.66213e-06
ENSG00000139546	1.09523	1.18948e-16	3.66287e-15
ENSG00000139547	2.07788	3.09975e-07	1.87903e-06
ENSG00000139567	-1.03397	1.51042e-05	6.42589e-05
ENSG00000139572	1.44151	0.000210229	0.000685612
ENSG00000139618	1.68292	1.35646e-14	2.94623e-13
ENSG00000139629	1.97823	5.11142e-10	5.32726e-09
ENSG00000139714	1.64446	7.20435e-06	3.30216e-05
ENSG00000139734	1.75033	2.01088e-11	2.68281e-10
ENSG00000139880	1.44038	1.08981e-10	1.28366e-09
ENSG00000139910	-2.78204	8.46692e-10	8.44618e-09
ENSG00000139946	-2.36699	1.54021e-13	2.85439e-12
ENSG00000139973	1.83342	0.000142236	0.000483317
ENSG00000140044	-1.30928	8.85252e-08	5.98291e-07
ENSG00000140092	-2.46603	1.14956e-14	2.53744e-13
ENSG00000140105	1.44387	0.000132049	0.000452191
ENSG00000140285	-2.55487	3.23368e-07	1.95388e-06
ENSG00000140287	-2.37305	8.86793e-09	7.20132e-08
ENSG00000140323	1.35738	0.000409084	0.0012405
ENSG00000140416	-3.49692	8.54766e-32	4.09534e-29
ENSG00000140450	-1.47768	5.43464e-09	4.63267e-08
ENSG00000140451	1.90641	1.24722e-18	5.49114e-17
ENSG00000140459	2.35104	3.0808e-05	0.000122048
ENSG00000140465	2.82786	0.00177271	0.00452979
ENSG00000140525	1.53514	1.19494e-19	6.40315e-18
ENSG00000140534	1.81361	2.52982e-18	1.0594e-16
ENSG00000140682	-2.3237	9.13577e-16	2.38115e-14
ENSG00000140807	-1.43092	0.000234186	0.000755123
ENSG00000140832	1.33093	1.68429e-07	1.07766e-06
ENSG00000140876	-1.2167	3.71577e-05	0.000144566
ENSG00000141052	-4.8678	5.01013e-23	5.19841e-21
ENSG00000141294	1.78285	2.58051e-15	6.22764e-14
ENSG00000141338	-3.44293	2.46729e-14	5.15283e-13
ENSG00000141401	-1.21715	2.03893e-05	8.41291e-05
ENSG00000141404	-2.96561	4.47967e-21	3.0533e-19
ENSG00000141447	-1.26542	3.44941e-08	2.51751e-07
ENSG00000141448	-2.88751	7.61134e-16	2.01215e-14
ENSG00000141449	2.72427	2.018e-07	1.2742e-06
ENSG00000141524	1.33859	3.82621e-12	5.73404e-11
ENSG00000141526	1.19572	1.06155e-05	4.6927e-05
ENSG00000141570	1.56968	3.54109e-19	1.75601e-17
ENSG00000141577	1.30589	1.46886e-12	2.35046e-11
ENSG00000141639	-2.47802	3.8652e-05	0.00014988
ENSG00000141696	1.48009	9.90472e-11	1.17429e-09
ENSG00000141736	1.34726	9.88353e-05	0.000347663
ENSG00000141738	1.68209	6.59666e-07	3.72219e-06
ENSG00000141741	1.25111	1.5402e-07	9.9248e-07
ENSG00000141744	2.67849	6.20851e-07	3.53501e-06
ENSG00000141837	1.19316	0.000984631	0.00269755
ENSG00000141854	1.0175	0.00113785	0.00306727
ENSG00000141905	-1.44078	9.58711e-15	2.13937e-13
ENSG00000142102	1.64545	9.91947e-07	5.39346e-06
ENSG00000142149	-1.2972	0.00326971	0.0077595
ENSG00000142173	-1.37204	0.000304956	0.000952767
ENSG00000142178	-1.61925	0.00306955	0.00733397
ENSG00000142185	1.46139	2.20058e-06	1.12023e-05
ENSG00000142530	1.08344	0.000125962	0.000433353
ENSG00000142544	1.23983	3.04372e-10	3.29668e-09
ENSG00000142621	1.37397	0.000107595	0.000374833
ENSG00000142627	-1.28585	4.17589e-06	2.01497e-05
ENSG00000142661	2.2473	1.20671e-07	7.92316e-07
ENSG00000142675	1.23879	1.36037e-07	8.84292e-07
ENSG00000142677	1.12891	0.0010967	0.0029721
ENSG00000142700	3.70528	4.23365e-10	4.46383e-09
ENSG00000142731	1.746	4.01246e-21	2.74634e-19
ENSG00000142798	-2.135	1.45915e-15	3.64006e-14
ENSG00000142867	-1.10257	6.14445e-13	1.047e-11
ENSG00000142871	-3.01017	2.57948e-18	1.07743e-16
ENSG00000142875	-1.22599	5.99787e-09	5.06245e-08
ENSG00000142910	1.70522	5.83408e-08	4.09114e-07
ENSG00000142945	2.34761	2.68204e-27	6.06812e-25
ENSG00000142959	1.06853	0.000456529	0.00136959
ENSG00000143028	-2.66847	2.32067e-11	3.07098e-10
ENSG00000143067	1.04455	7.70342e-07	4.28853e-06
ENSG00000143179	1.08218	1.48556e-09	1.41934e-08
ENSG00000143184	1.58384	9.58317e-05	0.000338266
ENSG00000143196	-3.433	1.27725e-08	1.00953e-07
ENSG00000143217	1.10612	0.00117557	0.00315589
ENSG00000143228	2.5388	2.59188e-23	2.97336e-21
ENSG00000143248	-2.55599	1.98128e-14	4.19702e-13
ENSG00000143256	1.12933	1.33782e-08	1.05163e-07
ENSG00000143258	1.00499	2.53988e-08	1.89444e-07
ENSG00000143337	-1.20249	4.33511e-22	3.75633e-20
ENSG00000143344	-1.2032	4.63692e-06	2.21771e-05
ENSG00000143384	-1.05752	5.62544e-10	5.81462e-09
ENSG00000143416	-1.22292	0.000926062	0.00255427
ENSG00000143469	1.95922	0.000793329	0.00223239
ENSG00000143476	1.7397	1.20879e-14	2.65381e-13
ENSG00000143479	-1.17398	8.3179e-07	4.59473e-06
ENSG00000143499	1.08276	8.74707e-13	1.44807e-11
ENSG00000143515	-1.54449	5.04744e-07	2.92433e-06
ENSG00000143546	4.11647	2.16496e-10	2.40897e-09
ENSG00000143556	5.96084	4.14452e-13	7.24402e-12
ENSG00000143578	1.00952	8.99696e-07	4.94302e-06
ENSG00000143590	1.6959	3.75419e-09	3.31284e-08
ENSG00000143603	-1.89968	4.10839e-09	3.58658e-08
ENSG00000143630	1.53642	6.15896e-12	8.96599e-11
ENSG00000143674	1.15922	2.50366e-05	0.00010118
ENSG00000143772	-2.17495	1.87128e-38	3.66236e-35
ENSG00000143776	-1.68525	2.67454e-18	1.11054e-16
ENSG00000143793	1.05454	2.35153e-14	4.93004e-13
ENSG00000143816	-1.53156	3.26771e-06	1.60819e-05
ENSG00000143847	2.36157	1.0435e-10	1.23178e-09
ENSG00000143878	-2.21585	1.45215e-22	1.43367e-20
ENSG00000143995	-1.82231	4.25265e-16	1.19235e-14
ENSG00000144045	1.17568	0.00265257	0.00645045
ENSG00000144063	-1.56053	0.000334986	0.00103665
ENSG00000144214	1.1896	8.21326e-06	3.73101e-05
ENSG00000144218	-3.89104	2.53266e-16	7.36733e-15
ENSG00000144354	1.85349	3.10144e-11	4.03857e-10
ENSG00000144366	-1.82149	5.98305e-08	4.18659e-07
ENSG00000144395	2.18403	5.30977e-20	3.06724e-18
ENSG00000144407	2.58278	0.000216432	0.000703447
ENSG00000144452	2.45639	7.45093e-07	4.15528e-06
ENSG00000144485	1.33739	1.03924e-05	4.6041e-05
ENSG00000144554	1.66925	9.92623e-20	5.40797e-18
ENSG00000144619	-2.21108	1.65479e-09	1.56998e-08
ENSG00000144642	-2.3404	6.89468e-13	1.16388e-11
ENSG00000144645	-2.05807	1.34224e-17	4.79498e-16
ENSG00000144648	2.63483	3.74968e-07	2.23487e-06
ENSG00000144655	-2.80379	2.65275e-34	2.16066e-31
ENSG00000144668	-2.35751	1.5184e-16	4.63199e-15
ENSG00000144681	-2.05455	6.94406e-06	3.19054e-05
ENSG00000144712	-1.50149	4.70502e-05	0.000178701
ENSG00000144730	-1.55603	1.19093e-06	6.39006e-06
ENSG00000144749	-1.31829	0.000337348	0.00104336
ENSG00000144802	-1.554	1.92329e-09	1.80267e-08
ENSG00000144824	-1.27541	3.45988e-06	1.6961e-05
ENSG00000144857	-2.53169	1.12072e-09	1.09321e-08
ENSG00000144868	-2.52272	4.88763e-08	3.47077e-07
ENSG00000144891	-3.41895	3.67311e-11	4.71885e-10
ENSG00000144935	-1.50865	1.28432e-08	1.01413e-07
ENSG00000145012	-2.9179	2.0234e-38	3.66236e-35
ENSG00000145014	1.21775	1.59352e-11	2.15066e-10
ENSG00000145040	2.51352	6.30234e-10	6.45693e-09
ENSG00000145147	-2.82574	4.90408e-11	6.14046e-10
ENSG00000145194	1.67075	1.38367e-17	4.89998e-16
ENSG00000145247	1.21046	7.09011e-11	8.61282e-10
ENSG00000145335	-1.11797	0.00367279	0.00860118
ENSG00000145362	-3.02374	3.41978e-11	4.42832e-10
ENSG00000145386	1.80079	2.15968e-15	5.26664e-14
ENSG00000145391	-1.36648	3.87914e-16	1.09517e-14
ENSG00000145431	-1.0135	0.0012399	0.00331224
ENSG00000145536	-1.67813	0.00068374	0.0019599
ENSG00000145545	1.1365	1.9417e-06	9.98116e-06
ENSG00000145555	1.4151	5.80969e-07	3.3277e-06
ENSG00000145604	1.79219	4.69447e-18	1.84272e-16
ENSG00000145675	-1.16624	6.77781e-07	3.81779e-06
ENSG00000145681	1.95913	4.66241e-05	0.00017733
ENSG00000145687	-1.56743	9.27861e-12	1.31433e-10
ENSG00000145730	-1.24535	1.47524e-07	9.54394e-07
ENSG00000145777	-2.21769	6.65784e-10	6.79125e-09
ENSG00000145861	-2.19016	1.90025e-12	2.97074e-11
ENSG00000145936	-3.95703	6.74003e-21	4.4998e-19
ENSG00000145945	-1.23033	0.00066918	0.00192223
ENSG00000145949	1.91426	2.02617e-05	8.3666e-05
ENSG00000145979	1.16576	5.46227e-14	1.08249e-12
ENSG00000146013	-1.91163	7.55026e-05	0.000272955
ENSG00000146070	1.2152	0.000302831	0.000947584
ENSG00000146122	-2.34806	2.67687e-14	5.55493e-13
ENSG00000146197	-2.10118	1.6937e-06	8.78395e-06
ENSG00000146205	1.29136	8.05945e-08	5.50938e-07
ENSG00000146267	-2.15236	7.01459e-10	7.11949e-09
ENSG00000146278	-1.5484	1.02051e-17	3.76111e-16
ENSG00000146374	-2.3083	1.68566e-05	7.09524e-05
ENSG00000146386	1.01143	5.15587e-09	4.41921e-08
ENSG00000146410	2.04008	5.12467e-22	4.37072e-20
ENSG00000146411	-1.46169	0.00129258	0.00343831
ENSG00000146426	-1.12349	2.39443e-09	2.19377e-08
ENSG00000146477	-1.62651	0.000877598	0.00243586
ENSG00000146530	1.7004	0.000915678	0.00252992
ENSG00000146592	-2.10133	6.55148e-08	4.55499e-07
ENSG00000146670	1.9094	2.40565e-15	5.84896e-14
ENSG00000146674	1.45599	0.000110206	0.000382947
ENSG00000146700	1.76884	1.40495e-09	1.34706e-08
ENSG00000146733	1.0503	9.50421e-07	5.1902e-06
ENSG00000146757	1.24743	8.53614e-12	1.21763e-10
ENSG00000146918	1.33774	3.16206e-11	4.10765e-10
ENSG00000146966	-2.08199	3.5761e-12	5.36909e-11
ENSG00000147027	-1.10592	0.00112996	0.00304903
ENSG00000147100	-1.01379	0.00186098	0.00473451
ENSG00000147113	-1.31815	1.18213e-07	7.78938e-07
ENSG00000147155	1.03132	1.1911e-09	1.15494e-08
ENSG00000147166	-2.75842	8.76206e-25	1.35937e-22
ENSG00000147231	1.30169	0.000632104	0.00182927
ENSG00000147246	2.12304	0.000184269	0.000610225
ENSG00000147251	-1.56168	3.06214e-07	1.8585e-06
ENSG00000147381	5.97545	1.11585e-09	1.0891e-08
ENSG00000147408	-2.14183	1.26963e-19	6.75893e-18
ENSG00000147509	2.98726	4.09027e-11	5.19739e-10
ENSG00000147526	-1.66774	1.53295e-09	1.46043e-08
ENSG00000147536	1.48464	3.96899e-10	4.20383e-09
ENSG00000147571	3.88433	0.000107012	0.000373044
ENSG00000147576	-1.39108	0.000102396	0.000359025
ENSG00000147799	1.67624	8.23095e-25	1.28925e-22
ENSG00000147804	2.0078	7.62123e-16	2.01215e-14
ENSG00000147852	-1.37831	1.72151e-06	8.91681e-06
ENSG00000147862	-1.56956	1.2379e-09	1.19747e-08
ENSG00000147889	4.0391	1.87732e-13	3.44507e-12
ENSG00000148154	-1.51852	6.36891e-16	1.70641e-14
ENSG00000148175	-1.26055	1.21598e-05	5.29208e-05
ENSG00000148180	-2.44658	8.92251e-26	1.65168e-23
ENSG00000148339	-2.74712	3.21041e-38	4.75433e-35
ENSG00000148357	-3.72679	4.11777e-20	2.46612e-18
ENSG00000148411	-2.55142	5.95765e-31	2.48846e-28
ENSG00000148426	1.69119	1.04863e-08	8.42732e-08
ENSG00000148516	-3.01505	2.82023e-24	3.89336e-22
ENSG00000148541	-1.33089	0.000130015	0.000445976
ENSG00000148773	1.96212	1.61355e-16	4.90387e-15
ENSG00000148798	2.07967	0.000159682	0.000535561
ENSG00000148803	1.21421	8.92661e-05	0.000317291
ENSG00000148824	1.28267	6.49777e-13	1.1055e-11
ENSG00000148841	-1.30909	3.59581e-08	2.61499e-07
ENSG00000148848	1.35192	0.000465318	0.00139083
ENSG00000149054	1.00802	0.00232098	0.00574515
ENSG00000149090	-2.87375	1.31949e-21	9.68222e-20
ENSG00000149150	-1.11792	0.000193811	0.000637684
ENSG00000149243	2.1275	1.38216e-10	1.58895e-09
ENSG00000149289	-1.20538	1.80551e-07	1.1498e-06
ENSG00000149294	-3.66797	8.49032e-11	1.01622e-09
ENSG00000149451	-3.1925	5.08657e-14	1.01296e-12
ENSG00000149503	1.01477	5.35197e-08	3.77418e-07
ENSG00000149534	-2.44567	8.97936e-10	8.93003e-09
ENSG00000149554	1.50367	2.12019e-16	6.27479e-15
ENSG00000149591	-3.33254	9.61705e-16	2.49065e-14
ENSG00000149596	-3.57273	2.89087e-16	8.3202e-15
ENSG00000149633	-1.36079	0.00168043	0.00432452
ENSG00000149636	1.177	1.67665e-14	3.59377e-13
ENSG00000149798	-1.21755	1.55453e-06	8.12945e-06
ENSG00000149948	5.63219	4.53886e-16	1.25532e-14
ENSG00000150051	-3.2962	5.64581e-11	6.97802e-10
ENSG00000150054	-1.34968	9.94415e-07	5.40508e-06
ENSG00000150201	3.00622	1.90927e-05	7.92207e-05
ENSG00000150337	1.76321	1.70279e-05	7.1546e-05
ENSG00000150347	-2.05995	1.34124e-23	1.64277e-21
ENSG00000150457	-1.71364	1.6264e-16	4.92454e-15
ENSG00000150510	-1.84995	2.36271e-08	1.77367e-07
ENSG00000150551	2.00254	1.50649e-06	7.90105e-06
ENSG00000150556	1.00622	0.00329305	0.00780161
ENSG00000150594	-1.77752	4.9575e-06	2.35445e-05
ENSG00000150672	-2.58496	1.67186e-15	4.14531e-14
ENSG00000150687	-1.16881	5.89047e-05	0.000217883
ENSG00000150722	1.30405	0.000224088	0.000726302
ENSG00000150764	-3.23995	1.9596e-27	4.62636e-25
ENSG00000150907	-1.01708	7.70218e-08	5.29627e-07
ENSG00000150967	1.15972	4.28206e-11	5.41154e-10
ENSG00000150995	-2.84973	2.09933e-25	3.75802e-23
ENSG00000151006	1.02858	3.55763e-06	1.73931e-05
ENSG00000151025	2.35873	4.74641e-06	2.26476e-05
ENSG00000151067	-3.0739	8.41623e-19	3.91716e-17
ENSG00000151229	-1.22374	1.04617e-06	5.66745e-06
ENSG00000151240	-1.43103	4.84932e-14	9.69269e-13
ENSG00000151287	1.01898	8.80021e-08	5.95577e-07
ENSG00000151320	-3.91696	1.39177e-24	2.02428e-22
ENSG00000151364	1.30475	0.000852821	0.002376
ENSG00000151388	1.57121	0.000105703	0.000369188
ENSG00000151422	-1.05764	3.81869e-09	3.3607e-08
ENSG00000151468	-1.40429	8.67579e-07	4.77946e-06
ENSG00000151617	-2.07225	2.81833e-11	3.69353e-10
ENSG00000151623	-3.19533	6.56297e-16	1.75263e-14
ENSG00000151651	1.50948	1.7424e-07	1.11221e-06
ENSG00000151725	1.57362	2.37045e-13	4.30486e-12
ENSG00000151729	-1.73577	9.78367e-22	7.60896e-20
ENSG00000151778	-1.15108	0.000526627	0.00155244
ENSG00000151789	-1.63711	0.000380917	0.00116485
ENSG00000151790	2.28152	4.05804e-10	4.28978e-09
ENSG00000151835	-1.53263	3.95716e-06	1.91851e-05
ENSG00000151892	-3.22633	4.6446e-10	4.8625e-09
ENSG00000151929	-1.47049	5.82112e-15	1.34315e-13
ENSG00000152049	-3.6177	2.50643e-21	1.75235e-19
ENSG00000152078	-1.38575	3.67673e-05	0.000143184
ENSG00000152102	-1.15783	3.53386e-16	1.00641e-14
ENSG00000152137	-3.19562	3.74439e-14	7.62451e-13
ENSG00000152217	-2.13932	5.84771e-11	7.20569e-10
ENSG00000152253	1.77462	1.04052e-14	2.30927e-13
ENSG00000152270	-1.50669	1.99959e-06	1.02496e-05
ENSG00000152315	2.43666	5.18869e-08	3.66857e-07
ENSG00000152409	-1.15366	3.84798e-14	7.80617e-13
ENSG00000152484	-1.59373	1.26731e-29	4.04794e-27
ENSG00000152503	1.58058	0.000108823	0.000378705
ENSG00000152527	-1.24411	4.63209e-05	0.000176301
ENSG00000152580	-3.65312	1.44867e-10	1.66002e-09
ENSG00000152583	-3.17073	6.37219e-22	5.32323e-20
ENSG00000152601	-1.34207	2.19797e-22	2.06965e-20
ENSG00000152669	1.18474	5.05254e-05	0.000190083
ENSG00000152784	-1.93347	2.38458e-08	1.78844e-07
ENSG00000152818	-1.4681	8.01e-10	8.01984e-09
ENSG00000152926	1.69289	1.02618e-06	5.56659e-06
ENSG00000152953	-2.01276	5.12604e-08	3.63058e-07
ENSG00000153044	1.41205	1.12835e-14	2.49401e-13
ENSG00000153179	-2.42131	2.00369e-33	1.41913e-30
ENSG00000153233	2.45077	7.43645e-06	3.4028e-05
ENSG00000153234	-2.89511	8.27057e-20	4.55161e-18
ENSG00000153395	1.37107	2.35216e-07	1.46582e-06
ENSG00000153404	3.92188	1.13691e-11	1.57888e-10
ENSG00000153707	-1.91277	0.000135085	0.00046152
ENSG00000153721	-1.68855	1.62423e-10	1.83997e-09
ENSG00000153814	-2.12178	8.24817e-17	2.5839e-15
ENSG00000153823	-3.13592	2.03257e-17	6.97063e-16
ENSG00000153902	-2.23517	2.18484e-12	3.39934e-11
ENSG00000153956	-2.46962	7.67885e-10	7.7217e-09
ENSG00000153976	2.09204	0.000285428	0.00090109
ENSG00000154065	-2.15845	1.27861e-06	6.81114e-06
ENSG00000154127	1.18138	5.76162e-05	0.000213505
ENSG00000154175	-3.39281	1.91745e-17	6.60366e-16
ENSG00000154188	-1.34204	0.000897984	0.0024882
ENSG00000154229	-1.16212	6.35349e-06	2.94364e-05
ENSG00000154240	-1.13478	2.37138e-05	9.63577e-05
ENSG00000154258	-2.13832	1.32614e-06	7.02985e-06
ENSG00000154309	-1.74154	2.52498e-16	7.35812e-15
ENSG00000154310	-1.13023	0.000681253	0.00195449
ENSG00000154330	-4.84969	4.00138e-20	2.40526e-18
ENSG00000154359	-1.12976	4.67412e-09	4.04055e-08
ENSG00000154380	-1.00965	1.77583e-07	1.13267e-06
ENSG00000154429	1.1584	3.4434e-12	5.1842e-11
ENSG00000154451	2.55376	2.09035e-06	1.06812e-05
ENSG00000154511	-1.08142	1.77653e-06	9.17555e-06
ENSG00000154553	-3.22884	2.96136e-14	6.11415e-13
ENSG00000154556	-3.67787	4.03381e-22	3.57489e-20
ENSG00000154678	-3.82969	9.67855e-22	7.57998e-20
ENSG00000154721	-2.70215	4.62376e-19	2.2687e-17
ENSG00000154734	-3.41872	1.29553e-24	1.91856e-22
ENSG00000154736	-1.88799	1.01633e-09	9.9735e-09
ENSG00000154760	1.62438	2.36782e-05	9.62612e-05
ENSG00000154764	3.08064	3.35568e-07	2.02534e-06
ENSG00000154839	2.0744	2.47836e-19	1.26958e-17
ENSG00000154864	-1.24126	0.00150547	0.00393013
ENSG00000154920	2.56901	8.05269e-30	2.77621e-27
ENSG00000154928	-2.98794	8.06168e-13	1.34572e-11
ENSG00000155011	2.31216	7.82738e-08	5.37555e-07
ENSG00000155016	-1.24427	4.15163e-08	2.98984e-07
ENSG00000155090	-1.20177	9.07787e-08	6.12334e-07
ENSG00000155093	-1.81375	1.1002e-06	5.92862e-06
ENSG00000155099	-1.42971	5.65677e-12	8.26455e-11
ENSG00000155265	1.29939	0.00279927	0.00675257
ENSG00000155269	2.38849	5.51343e-06	2.58829e-05
ENSG00000155660	1.373	7.26407e-20	4.06638e-18
ENSG00000155760	-2.06042	8.97078e-16	2.34189e-14
ENSG00000155846	-1.4662	4.1059e-09	3.58633e-08
ENSG00000155858	-1.79444	8.48604e-27	1.84317e-24
ENSG00000155886	2.9289	1.77925e-11	2.38551e-10
ENSG00000155893	1.28311	3.06049e-08	2.25692e-07
ENSG00000155962	-1.07515	0.00011864	0.000410241
ENSG00000155970	-3.34287	3.68963e-23	4.06108e-21
ENSG00000156030	-1.34691	2.39378e-18	1.00761e-16
ENSG00000156049	-1.17571	0.00242336	0.00597133
ENSG00000156052	-1.0392	1.75786e-09	1.65811e-08
ENSG00000156103	-1.26879	0.000816955	0.0022886
ENSG00000156113	-4.17835	3.72983e-26	7.10682e-24
ENSG00000156218	-4.31389	7.86582e-22	6.37484e-20
ENSG00000156234	-2.49041	1.17438e-05	5.12472e-05
ENSG00000156298	-1.50232	0.00163811	0.00422697
ENSG00000156509	1.91749	6.39462e-09	5.36397e-08
ENSG00000156510	3.05877	1.05133e-07	7.0132e-07
ENSG00000156564	2.47135	2.26147e-05	9.22137e-05
ENSG00000156650	-1.10764	2.36051e-11	3.11611e-10
ENSG00000156787	1.03631	1.74087e-12	2.75062e-11
ENSG00000156802	1.39816	4.81974e-12	7.15059e-11
ENSG00000156804	-2.0307	1.45568e-11	1.97609e-10
ENSG00000156869	1.02196	0.00269704	0.00654085
ENSG00000156876	1.17447	6.85062e-13	1.15764e-11
ENSG00000156968	-1.32238	0.00194205	0.00491319
ENSG00000156970	1.99505	7.73174e-19	3.64017e-17
ENSG00000157110	-1.79316	3.6196e-13	6.36066e-12
ENSG00000157193	1.71825	5.75956e-09	4.88155e-08
ENSG00000157227	1.05319	5.497e-06	2.58132e-05
ENSG00000157368	-1.3199	0.00013733	0.000468111
ENSG00000157456	2.03237	2.58149e-20	1.6112e-18
ENSG00000157514	-1.40843	1.53318e-08	1.18931e-07
ENSG00000157554	-1.10017	1.73895e-05	7.29149e-05
ENSG00000157557	-1.48078	1.44908e-10	1.66002e-09
ENSG00000157570	-2.64168	1.15306e-15	2.92121e-14
ENSG00000157601	1.11751	0.000788323	0.00221984
ENSG00000157613	-1.11035	0.00225224	0.00559965
ENSG00000157703	1.16592	0.0031039	0.00740475
ENSG00000157766	1.44185	0.000162485	0.000544065
ENSG00000157778	1.40917	3.36392e-18	1.36314e-16
ENSG00000157782	-1.58423	3.24324e-05	0.000127707
ENSG00000157927	-1.47858	0.000127979	0.000439642
ENSG00000158014	2.21139	0.000254717	0.000813917
ENSG00000158023	3.02927	5.03494e-12	7.436e-11
ENSG00000158050	-2.55177	3.51016e-10	3.74955e-09
ENSG00000158062	1.03409	7.89319e-08	5.41162e-07
ENSG00000158089	1.82327	2.33921e-06	1.18451e-05
ENSG00000158106	2.11644	9.64623e-11	1.14531e-09
ENSG00000158113	1.57126	3.82422e-07	2.27277e-06
ENSG00000158164	2.09122	1.8724e-05	7.794e-05
ENSG00000158186	-1.61103	1.65669e-09	1.57086e-08
ENSG00000158246	-3.14409	4.5759e-13	7.9215e-12
ENSG00000158270	-2.1256	1.66082e-06	8.64096e-06
ENSG00000158286	1.04785	4.23481e-05	0.000162624
ENSG00000158301	-1.47074	1.8737e-13	3.44498e-12
ENSG00000158373	2.37483	9.95615e-16	2.56217e-14
ENSG00000158402	2.10146	8.40845e-21	5.52313e-19
ENSG00000158406	1.87075	1.12482e-05	4.94022e-05
ENSG00000158458	-1.90844	4.61088e-05	0.000175658
ENSG00000158481	-1.67762	2.29192e-05	9.33185e-05
ENSG00000158486	1.45652	2.39478e-06	1.20814e-05
ENSG00000158560	-2.46194	5.14254e-11	6.4144e-10
ENSG00000158683	1.67962	0.000184015	0.000609517
ENSG00000158710	1.01836	1.96325e-06	1.00792e-05
ENSG00000158714	1.4665	0.000143435	0.000486745
ENSG00000158715	1.18159	2.26027e-05	9.2211e-05
ENSG00000158716	1.00109	2.30103e-05	9.36392e-05
ENSG00000158786	2.57287	1.03517e-05	4.5873e-05
ENSG00000158813	-1.0965	0.00250616	0.00614561
ENSG00000158825	1.41579	0.00249685	0.00612463
ENSG00000158850	1.13752	2.66579e-09	2.42737e-08
ENSG00000158859	-2.98729	1.94105e-16	5.78056e-15
ENSG00000158887	-2.36566	4.61179e-17	1.50553e-15
ENSG00000158966	-1.19424	6.53488e-05	0.000239167
ENSG00000159055	1.28323	4.32713e-16	1.20756e-14
ENSG00000159147	1.39367	9.34734e-15	2.09135e-13
ENSG00000159167	-1.79339	2.10824e-07	1.32702e-06
ENSG00000159176	-3.4215	1.01594e-39	3.24515e-36
ENSG00000159200	-2.69012	1.10488e-22	1.10421e-20
ENSG00000159217	6.75045	1.2941e-19	6.84443e-18
ENSG00000159251	-5.32502	5.72864e-13	9.77168e-12
ENSG00000159259	1.67767	5.30443e-16	1.44497e-14
ENSG00000159263	2.06058	2.06297e-11	2.74782e-10
ENSG00000159307	-2.59986	2.77078e-11	3.63706e-10
ENSG00000159388	-2.2479	1.02961e-13	1.95482e-12
ENSG00000159403	-1.17468	0.00041964	0.00126921
ENSG00000159433	-2.43468	7.38292e-22	6.04361e-20
ENSG00000159450	1.84066	0.000148291	0.00050159
ENSG00000159556	2.44763	2.44847e-16	7.1608e-15
ENSG00000159713	-1.20175	0.000785037	0.00221345
ENSG00000159899	-1.72862	6.01778e-14	1.18393e-12
ENSG00000160097	-1.16816	0.00115892	0.00311839
ENSG00000160117	1.3702	2.54145e-05	0.000102552
ENSG00000160124	1.02577	5.5353e-15	1.28447e-13
ENSG00000160161	1.43299	0.00047718	0.00142263
ENSG00000160181	3.50359	1.99655e-06	1.02405e-05
ENSG00000160183	2.44255	1.93958e-06	9.97343e-06
ENSG00000160193	1.09351	8.18689e-13	1.36504e-11
ENSG00000160200	2.01231	2.92669e-05	0.000116624
ENSG00000160207	1.59831	5.23119e-09	4.47799e-08
ENSG00000160209	1.11981	1.80188e-11	2.41387e-10
ENSG00000160211	1.10382	0.000207881	0.000678769
ENSG00000160229	1.24905	0.00132179	0.00350685
ENSG00000160271	-1.1376	6.58606e-14	1.29106e-12
ENSG00000160293	1.03778	4.37416e-06	2.10316e-05
ENSG00000160298	2.44983	3.12999e-26	6.14307e-24
ENSG00000160307	-1.25788	0.00161882	0.0041825
ENSG00000160326	1.53304	8.44054e-07	4.65616e-06
ENSG00000160336	1.39206	4.46298e-08	3.19429e-07
ENSG00000160345	1.31674	1.11012e-07	7.37215e-07
ENSG00000160408	-1.1709	1.13417e-11	1.57642e-10
ENSG00000160446	1.08959	5.51438e-10	5.71796e-09
ENSG00000160460	-1.37403	0.0010069	0.00275071
ENSG00000160471	1.54962	0.000204698	0.000670124
ENSG00000160539	-1.82681	1.36765e-06	7.23342e-06
ENSG00000160593	-1.08758	0.0018493	0.00470853
ENSG00000160606	1.48037	4.02221e-09	3.52457e-08
ENSG00000160613	-2.02809	5.45348e-32	2.77616e-29
ENSG00000160688	1.07088	5.36829e-16	1.45992e-14
ENSG00000160712	-1.32074	1.72667e-05	7.24374e-05
ENSG00000160781	1.37021	1.00019e-05	4.44558e-05
ENSG00000160789	-1.00682	7.36372e-09	6.10458e-08
ENSG00000160801	-2.41849	1.18305e-11	1.63737e-10
ENSG00000160813	1.10437	4.42539e-10	4.65695e-09
ENSG00000160886	1.4213	0.000448774	0.0013488
ENSG00000160888	-1.1218	2.23515e-09	2.06644e-08
ENSG00000160932	1.53753	4.55849e-06	2.18598e-05
ENSG00000160949	1.72993	3.94923e-23	4.28886e-21
ENSG00000160957	2.11149	2.81445e-22	2.57569e-20
ENSG00000160972	1.22174	1.13482e-10	1.32995e-09
ENSG00000161179	1.54195	8.50753e-16	2.2281e-14
ENSG00000161281	-2.70544	1.33522e-17	4.79089e-16
ENSG00000161544	-1.89768	9.51037e-12	1.34599e-10
ENSG00000161638	-2.55451	1.19876e-14	2.63533e-13
ENSG00000161653	2.16118	2.69405e-16	7.78224e-15
ENSG00000161682	2.47879	5.0815e-12	7.49798e-11
ENSG00000161692	1.20738	9.69738e-15	2.16102e-13
ENSG00000161800	1.1268	2.11495e-08	1.59799e-07
ENSG00000161835	-1.93687	8.77477e-13	1.45118e-11
ENSG00000161888	1.80975	8.13719e-16	2.13454e-14
ENSG00000161958	1.93896	4.91973e-07	2.85509e-06
ENSG00000161996	1.25637	1.28284e-11	1.75609e-10
ENSG00000162004	1.8985	1.33063e-09	1.28184e-08
ENSG00000162062	2.6682	5.43508e-34	4.21607e-31
ENSG00000162063	1.40592	9.71528e-17	3.02026e-15
ENSG00000162073	2.11615	1.22739e-18	5.4185e-17
ENSG00000162104	-1.51987	3.48958e-11	4.50438e-10
ENSG00000162366	2.59861	4.60113e-06	2.20383e-05
ENSG00000162367	-1.08422	0.000304669	0.000952056
ENSG00000162407	-2.39555	4.02367e-29	1.19174e-26
ENSG00000162409	-2.777	6.61282e-11	8.07517e-10
ENSG00000162413	-1.26705	2.50407e-11	3.2976e-10
ENSG00000162415	-1.21316	0.000272518	0.000865025
ENSG00000162426	-1.20436	7.15784e-05	0.000259865
ENSG00000162433	-1.26805	0.00132405	0.00351112
ENSG00000162444	-1.31606	0.000459362	0.00137682
ENSG00000162482	1.18926	6.58534e-05	0.000240851
ENSG00000162490	2.4073	3.00711e-10	3.26355e-09
ENSG00000162512	-1.30342	2.73731e-09	2.48694e-08
ENSG00000162520	-2.56238	2.47092e-12	3.80447e-11
ENSG00000162545	1.13115	0.000574041	0.00167763
ENSG00000162595	-1.52169	6.81892e-05	0.000248279
ENSG00000162599	-2.06557	1.12238e-17	4.09944e-16
ENSG00000162614	-3.40627	1.71964e-22	1.63818e-20
ENSG00000162616	-2.25221	2.5037e-25	4.29319e-23
ENSG00000162618	-1.18467	2.06814e-06	1.05744e-05
ENSG00000162620	1.10815	8.23559e-06	3.74011e-05
ENSG00000162636	-1.46547	6.92656e-12	1.00119e-10
ENSG00000162639	1.03349	8.31046e-08	5.65513e-07
ENSG00000162650	1.07887	5.42372e-08	3.82147e-07
ENSG00000162706	-2.67357	6.11541e-05	0.000225487
ENSG00000162729	1.09704	1.72315e-08	1.32531e-07
ENSG00000162733	-2.80193	2.8142e-15	6.7516e-14
ENSG00000162745	1.02354	0.00419418	0.00970225
ENSG00000162746	3.07311	1.04833e-11	1.47091e-10
ENSG00000162769	1.23971	2.51964e-08	1.8828e-07
ENSG00000162772	-3.18091	2.30356e-18	9.74674e-17
ENSG00000162782	1.99411	9.03345e-05	0.000320724
ENSG00000162804	-2.01292	1.71705e-10	1.93972e-09
ENSG00000162814	1.9867	4.4603e-10	4.69066e-09
ENSG00000162836	1.02332	7.24516e-05	0.000262742
ENSG00000162849	2.73519	1.29569e-16	3.97491e-15
ENSG00000162852	-1.06033	6.63444e-18	2.55075e-16
ENSG00000162877	3.34807	7.68831e-06	3.50721e-05
ENSG00000162878	-2.73157	3.10818e-08	2.28795e-07
ENSG00000162881	-1.8107	9.50412e-09	7.68729e-08
ENSG00000162882	-2.31371	9.37221e-16	2.43498e-14
ENSG00000162885	-1.00012	7.0473e-07	3.95455e-06
ENSG00000162894	-1.22033	0.000889147	0.00246666
ENSG00000162929	1.11021	1.20893e-11	1.66634e-10
ENSG00000162931	2.46232	7.35369e-09	6.09937e-08
ENSG00000162944	-1.26252	7.79399e-09	6.43508e-08
ENSG00000162999	-1.27758	5.47654e-11	6.78941e-10
ENSG00000163013	1.45235	1.48253e-10	1.69596e-09
ENSG00000163017	-4.37059	6.1842e-16	1.66239e-14
ENSG00000163064	5.81941	7.06236e-15	1.60454e-13
ENSG00000163069	-1.73085	2.44539e-15	5.91909e-14
ENSG00000163072	-1.07675	1.5237e-05	6.47223e-05
ENSG00000163083	-1.12477	0.000787862	0.00221964
ENSG00000163106	-2.10662	1.00331e-09	9.86359e-09
ENSG00000163110	-1.1314	4.48712e-10	4.71582e-09
ENSG00000163121	2.14536	1.72652e-05	7.24374e-05
ENSG00000163132	-1.51043	1.26355e-05	5.47861e-05
ENSG00000163145	-3.77092	2.64139e-22	2.47288e-20
ENSG00000163171	-1.78235	4.36641e-13	7.59111e-12
ENSG00000163216	5.49997	5.06902e-13	8.72568e-12
ENSG00000163251	1.03993	5.11406e-05	0.000191954
ENSG00000163283	6.52311	2.39329e-20	1.50528e-18
ENSG00000163297	-2.52983	3.76818e-19	1.86011e-17
ENSG00000163328	-1.4573	4.60909e-08	3.28731e-07
ENSG00000163331	-2.31767	0.00138295	0.00364476
ENSG00000163346	-1.27908	6.72682e-14	1.31542e-12
ENSG00000163354	1.1133	0.000132009	0.000452151
ENSG00000163376	-1.39235	5.61102e-06	2.62805e-05
ENSG00000163412	-1.47531	5.08995e-13	8.74633e-12
ENSG00000163430	-1.28894	1.87356e-06	9.6522e-06
ENSG00000163431	-4.4669	3.19158e-20	1.94722e-18
ENSG00000163507	1.59206	2.62992e-14	5.46447e-13
ENSG00000163513	-1.41837	2.10091e-10	2.34249e-09
ENSG00000163520	-2.33484	2.62034e-09	2.38866e-08
ENSG00000163531	-2.87339	1.49442e-18	6.52656e-17
ENSG00000163535	1.3162	5.59686e-12	8.199e-11
ENSG00000163568	1.92083	0.000170195	0.000567548
ENSG00000163590	-2.17505	1.10411e-15	2.81031e-14
ENSG00000163596	-1.17754	6.31228e-08	4.40184e-07
ENSG00000163637	-2.38176	4.21827e-18	1.67599e-16
ENSG00000163638	-1.94589	6.95652e-10	7.07377e-09
ENSG00000163644	-1.37561	7.67062e-10	7.7217e-09
ENSG00000163659	-2.00825	9.97332e-18	3.6924e-16
ENSG00000163661	-2.88841	3.83397e-08	2.77703e-07
ENSG00000163681	-2.70658	2.79477e-47	2.27634e-43
ENSG00000163687	-1.92866	0.000138615	0.000471998
ENSG00000163689	1.76748	1.00138e-05	4.44965e-05
ENSG00000163701	1.06059	0.000368001	0.00112938
ENSG00000163710	-3.82405	1.6495e-15	4.09609e-14
ENSG00000163735	3.78359	5.96856e-09	5.04556e-08
ENSG00000163751	-2.36759	7.78235e-08	5.34688e-07
ENSG00000163754	-1.10529	3.40949e-16	9.76108e-15
ENSG00000163788	-1.15463	5.88218e-21	3.94324e-19
ENSG00000163806	1.24464	4.34594e-08	3.11874e-07
ENSG00000163808	1.97748	2.87297e-18	1.17295e-16
ENSG00000163814	1.13571	2.25913e-05	9.21874e-05
ENSG00000163815	-4.46233	4.09961e-35	3.9284e-32
ENSG00000163820	-2.07637	2.48201e-29	7.4874e-27
ENSG00000163882	1.09259	2.33397e-18	9.84984e-17
ENSG00000163884	-1.35171	0.000687813	0.00196915
ENSG00000163888	2.51835	2.44423e-09	2.23572e-08
ENSG00000163918	1.40821	4.30743e-14	8.66271e-13
ENSG00000163975	2.52696	5.50873e-09	4.69091e-08
ENSG00000164023	-1.44386	6.60281e-08	4.58873e-07
ENSG00000164035	-1.87824	5.50405e-10	5.71089e-09
ENSG00000164045	1.66	1.4475e-14	3.1356e-13
ENSG00000164056	-2.00125	6.59914e-15	1.50771e-13
ENSG00000164078	1.10344	0.00419491	0.00970255
ENSG00000164087	1.35202	2.20996e-11	2.93162e-10
ENSG00000164093	-2.10419	1.47578e-08	1.14862e-07
ENSG00000164104	1.04769	3.77528e-07	2.24696e-06
ENSG00000164107	-3.4093	2.73514e-12	4.19938e-11
ENSG00000164109	1.72813	2.04476e-15	5.0089e-14
ENSG00000164161	-2.81658	9.53328e-08	6.40401e-07
ENSG00000164176	-1.00324	0.00229154	0.00568208
ENSG00000164197	-2.65686	3.50173e-18	1.41546e-16
ENSG00000164283	4.48031	1.09391e-32	6.59992e-30
ENSG00000164330	-2.57834	5.21617e-16	1.42809e-14
ENSG00000164362	3.36254	1.26402e-13	2.37223e-12
ENSG00000164411	2.29905	1.23655e-07	8.10276e-07
ENSG00000164430	1.02707	0.000150161	0.00050754
ENSG00000164463	-1.33666	6.65406e-18	2.55075e-16
ENSG00000164465	1.28199	3.25801e-08	2.3896e-07
ENSG00000164520	-1.3256	0.00389475	0.00907142
ENSG00000164611	1.41057	3.45252e-09	3.06661e-08
ENSG00000164619	-1.29099	0.00342496	0.00808236
ENSG00000164620	1.62653	8.89124e-14	1.708e-12
ENSG00000164683	1.17853	0.000550425	0.00161441
ENSG00000164690	-2.40283	0.000513538	0.00151769
ENSG00000164694	2.64974	9.17934e-07	5.03304e-06
ENSG00000164695	1.13578	2.15062e-06	1.0972e-05
ENSG00000164736	-2.89569	2.40496e-21	1.68865e-19
ENSG00000164741	-1.63062	1.81934e-09	1.71313e-08
ENSG00000164761	1.76301	0.000143484	0.000486745
ENSG00000164764	-3.40167	8.09744e-16	2.12754e-14
ENSG00000164776	-1.63247	5.71406e-11	7.05702e-10
ENSG00000164850	-2.092	4.0137e-11	5.10806e-10
ENSG00000164885	1.06008	3.70249e-14	7.54863e-13
ENSG00000164897	1.05387	2.17387e-12	3.39199e-11
ENSG00000164932	1.50438	0.000211795	0.000690582
ENSG00000164946	-1.69883	0.000170327	0.000567873
ENSG00000164949	-3.22523	2.91249e-17	9.86373e-16
ENSG00000165028	-1.05359	5.87647e-07	3.36241e-06
ENSG00000165030	-2.0375	1.88064e-18	8.09756e-17
ENSG00000165071	-1.08217	0.00233713	0.00577984
ENSG00000165072	-3.64315	2.65183e-16	7.68653e-15
ENSG00000165113	-1.14773	6.39783e-07	3.62381e-06
ENSG00000165124	-3.12305	4.39655e-23	4.68104e-21
ENSG00000165125	1.47477	0.00258912	0.00631766
ENSG00000165152	-1.35227	0.00054975	0.00161301
ENSG00000165164	3.37673	1.89637e-08	1.44692e-07
ENSG00000165171	1.26053	0.000183374	0.000608012
ENSG00000165181	1.51435	3.53085e-05	0.000138197
ENSG00000165215	1.76504	0.003774	0.00881411
ENSG00000165244	1.15686	7.24124e-07	4.05082e-06
ENSG00000165272	-1.48603	0.00188159	0.00477357
ENSG00000165304	2.37068	2.78728e-19	1.41494e-17
ENSG00000165323	-2.02919	9.15416e-05	0.000324529
ENSG00000165338	-1.27287	8.70129e-14	1.67744e-12
ENSG00000165410	-3.32581	8.732e-35	7.90246e-32
ENSG00000165424	-2.7535	4.88935e-20	2.86502e-18
ENSG00000165434	-1.21741	9.26108e-07	5.06932e-06
ENSG00000165474	1.4596	0.00251708	0.00616985
ENSG00000165480	2.11472	4.70971e-23	4.94976e-21
ENSG00000165490	1.72901	6.45683e-16	1.72712e-14
ENSG00000165495	-1.61194	0.000246326	0.000789116
ENSG00000165556	3.31273	4.90077e-06	2.33159e-05
ENSG00000165609	1.02979	1.74696e-12	2.75489e-11
ENSG00000165617	-1.21468	0.000903396	0.00250023
ENSG00000165633	-2.53456	1.79208e-17	6.19809e-16
ENSG00000165644	1.08841	9.91607e-06	4.41226e-05
ENSG00000165685	4.13399	5.49913e-15	1.2779e-13
ENSG00000165752	1.20583	1.48409e-08	1.15452e-07
ENSG00000165757	-2.14208	2.178e-12	3.39518e-11
ENSG00000165799	2.98705	4.31895e-08	3.1021e-07
ENSG00000165828	3.61327	7.79881e-09	6.43579e-08
ENSG00000165868	-2.08294	1.54614e-10	1.7613e-09
ENSG00000165891	2.16027	8.95388e-14	1.71801e-12
ENSG00000165905	1.4302	0.000328478	0.00101844
ENSG00000165943	-1.16845	1.14018e-18	5.08863e-17
ENSG00000165949	2.09755	5.4858e-07	3.1622e-06
ENSG00000165995	-3.23404	6.41421e-22	5.331e-20
ENSG00000165996	-1.82327	4.22645e-07	2.48193e-06
ENSG00000166025	-2.00894	8.21195e-15	1.85538e-13
ENSG00000166035	1.497	0.00179664	0.00458448
ENSG00000166086	-2.8079	3.0763e-20	1.89822e-18
ENSG00000166106	-1.48843	0.000870465	0.00241936
ENSG00000166123	1.02916	2.96399e-05	0.000117937
ENSG00000166126	1.51162	3.81586e-05	0.000148142
ENSG00000166143	4.42261	7.1525e-14	1.39205e-12
ENSG00000166145	1.14556	3.04212e-06	1.50443e-05
ENSG00000166147	-1.69741	6.25261e-06	2.9002e-05
ENSG00000166165	-2.3842	6.53197e-10	6.67121e-09
ENSG00000166250	-1.23951	0.00203635	0.0051247
ENSG00000166265	-1.46051	7.99747e-10	8.01223e-09
ENSG00000166289	1.11307	0.000686989	0.00196746
ENSG00000166292	-3.21972	3.34243e-12	5.05084e-11
ENSG00000166313	-2.11839	1.74712e-11	2.34437e-10
ENSG00000166333	-2.13222	2.4042e-26	4.95753e-24
ENSG00000166341	-2.26492	2.62409e-14	5.45932e-13
ENSG00000166349	1.09699	0.00208911	0.00523643
ENSG00000166394	1.00621	3.90487e-05	0.000151237
ENSG00000166396	4.19011	8.77171e-09	7.1303e-08
ENSG00000166402	-2.16967	6.25929e-10	6.41686e-09
ENSG00000166405	-2.04029	1.70403e-05	7.15614e-05
ENSG00000166415	1.49129	0.0012174	0.00325747
ENSG00000166432	-1.27747	0.000407353	0.00123594
ENSG00000166444	-1.1961	3.26781e-07	1.97377e-06
ENSG00000166482	-3.14413	1.87798e-13	3.44507e-12
ENSG00000166483	-1.77386	5.81701e-20	3.32488e-18
ENSG00000166501	-2.34217	2.09327e-09	1.94409e-08
ENSG00000166508	1.0097	2.35824e-10	2.60844e-09
ENSG00000166510	1.11939	0.000597751	0.00173944
ENSG00000166546	1.90953	5.35929e-06	2.52686e-05
ENSG00000166670	2.0458	0.00119792	0.00321166
ENSG00000166780	-2.18693	2.91858e-13	5.22458e-12
ENSG00000166803	1.89053	1.25196e-17	4.54066e-16
ENSG00000166819	-1.69598	0.00150772	0.00393538
ENSG00000166823	2.08513	5.32256e-05	0.00019894
ENSG00000166828	1.66444	0.00297384	0.00712782
ENSG00000166831	-3.7054	3.75366e-21	2.58005e-19
ENSG00000166845	1.07929	1.13065e-08	9.01969e-08
ENSG00000166851	2.22824	8.46974e-21	5.54104e-19
ENSG00000166863	3.84766	1.58463e-06	8.27623e-06
ENSG00000166920	2.25989	3.52598e-07	2.11715e-06
ENSG00000166922	1.3049	0.000318312	0.000989374
ENSG00000166928	1.10502	0.00202456	0.00509818
ENSG00000166963	-3.21777	6.56608e-19	3.14592e-17
ENSG00000166974	-1.62397	3.4622e-11	4.47614e-10
ENSG00000166979	-1.77502	9.87857e-08	6.61685e-07
ENSG00000167074	-1.19237	1.37529e-11	1.87163e-10
ENSG00000167081	-1.04797	9.59222e-09	7.75085e-08
ENSG00000167103	1.24386	2.87825e-05	0.000114862
ENSG00000167105	1.18801	0.00133385	0.00353322
ENSG00000167183	1.41349	0.00264663	0.00643872
ENSG00000167244	3.30339	9.00453e-07	4.94551e-06
ENSG00000167302	1.06716	6.58657e-13	1.11539e-11
ENSG00000167371	-1.17977	0.000222745	0.000722375
ENSG00000167470	-1.31875	3.23877e-17	1.09233e-15
ENSG00000167476	1.76445	6.76872e-05	0.000246782
ENSG00000167513	2.10834	1.59026e-19	8.32971e-18
ENSG00000167524	1.20232	2.89624e-06	1.44017e-05
ENSG00000167525	1.29616	2.74626e-06	1.37187e-05
ENSG00000167535	1.22931	7.43681e-10	7.50128e-09
ENSG00000167536	1.16555	2.35316e-06	1.18899e-05
ENSG00000167550	1.87992	1.02659e-13	1.95135e-12
ENSG00000167552	-1.53071	1.67286e-06	8.69247e-06
ENSG00000167601	-1.22169	0.000707559	0.00201894
ENSG00000167619	3.01028	1.35653e-11	1.84919e-10
ENSG00000167634	5.01007	6.73456e-14	1.31542e-12
ENSG00000167641	-3.17473	1.81786e-19	9.46103e-18
ENSG00000167642	1.03167	4.92099e-06	2.33984e-05
ENSG00000167645	1.12763	7.55996e-11	9.1156e-10
ENSG00000167646	1.93095	3.99757e-07	2.36458e-06
ENSG00000167670	1.07821	1.39538e-12	2.2417e-11
ENSG00000167676	-2.60303	2.16764e-10	2.41029e-09
ENSG00000167700	1.455	1.82163e-12	2.86431e-11
ENSG00000167702	1.82812	5.25855e-10	5.4701e-09
ENSG00000167755	6.06889	6.50135e-13	1.1055e-11
ENSG00000167771	1.37394	0.000103928	0.000363927
ENSG00000167861	1.1685	0.00105808	0.00287651
ENSG00000167874	-1.53109	3.02431e-09	2.72338e-08
ENSG00000167900	2.00077	4.53878e-18	1.79024e-16
ENSG00000167968	2.09779	6.1464e-11	7.53952e-10
ENSG00000167971	2.12122	2.98609e-06	1.47942e-05
ENSG00000167994	-1.00359	0.00217728	0.00543487
ENSG00000168060	-1.04198	0.000604325	0.00175637
ENSG00000168061	1.52966	2.2701e-13	4.13184e-12
ENSG00000168077	-1.07712	0.00249618	0.00612435
ENSG00000168078	1.59813	7.02799e-10	7.12864e-09
ENSG00000168079	-5.19109	6.78359e-22	5.58104e-20
ENSG00000168140	-1.02535	0.000701875	0.00200518
ENSG00000168209	1.0058	0.001666	0.00429079
ENSG00000168243	2.34423	2.5112e-05	0.000101457
ENSG00000168268	1.09948	3.42141e-07	2.06044e-06
ENSG00000168306	-2.75304	1.5901e-13	2.93348e-12
ENSG00000168309	-4.04545	2.77812e-22	2.55681e-20
ENSG00000168386	-2.65989	1.16755e-16	3.60899e-15
ENSG00000168393	1.11962	1.4167e-11	1.92477e-10
ENSG00000168394	1.25278	0.000109932	0.000382076
ENSG00000168398	-2.10928	1.05895e-11	1.48453e-10
ENSG00000168477	-4.32849	2.74019e-22	2.54307e-20
ENSG00000168490	-2.69791	1.0514e-09	1.02928e-08
ENSG00000168496	1.48328	2.38075e-13	4.31875e-12
ENSG00000168497	-3.86229	1.23112e-23	1.54268e-21
ENSG00000168528	1.31923	1.06001e-05	4.68716e-05
ENSG00000168569	1.04024	4.50645e-13	7.82623e-12
ENSG00000168675	-1.42532	2.05751e-06	1.05233e-05
ENSG00000168679	-1.46248	6.72893e-05	0.000245552
ENSG00000168734	-2.13885	6.08264e-19	2.93155e-17
ENSG00000168779	1.83088	9.9947e-05	0.000351194
ENSG00000168906	-1.72426	8.30719e-31	3.30059e-28
ENSG00000168952	-2.09028	2.24648e-05	9.17171e-05
ENSG00000169071	-1.76148	2.94575e-05	0.000117355
ENSG00000169116	-1.77126	8.97107e-07	4.93046e-06
ENSG00000169122	-1.87198	4.02107e-07	2.37675e-06
ENSG00000169174	2.20742	0.000166606	0.000556851
ENSG00000169184	-1.51639	0.000219875	0.000714069
ENSG00000169213	1.39532	0.00149	0.00389599
[truncated: 866 more rows]

## Sheet: S5_BRCA
GENEID	log2FoldChange	pvalue	FDR
ENSG00000000460	1.34895	5.49828e-69	1.10386e-67
ENSG00000000971	-1.43916	6.81888e-40	5.32459e-39
ENSG00000001617	1.11986	2.08261e-38	1.5321e-37
ENSG00000002726	2.68451	4.01067e-34	2.54682e-33
ENSG00000003096	-2.6159	2.09248e-57	2.9005e-56
ENSG00000003137	-2.21037	2.69912e-52	3.23875e-51
ENSG00000003249	1.85841	2.39034e-64	4.13134e-63
ENSG00000003402	-1.01366	7.45758e-67	1.39707e-65
ENSG00000003436	-1.70332	3.02712e-37	2.12839e-36
ENSG00000003989	1.17682	4.02197e-08	7.82837e-08
ENSG00000004478	1.44774	9.46336e-68	1.84173e-66
ENSG00000004776	-4.63294	4.48763e-155	7.48981e-153
ENSG00000004799	-3.70115	2.5411e-111	1.54932e-109
ENSG00000004838	2.51031	5.67443e-55	7.3421e-54
ENSG00000005001	1.45078	2.1279e-36	1.45467e-35
ENSG00000005020	-1.16558	6.66877e-41	5.44139e-40
ENSG00000005102	-2.68191	1.11331e-52	1.35558e-51
ENSG00000005108	-1.23412	2.41183e-26	1.11627e-25
ENSG00000005187	-1.73769	1.81021e-38	1.33647e-37
ENSG00000005249	-2.54241	2.86139e-92	1.11244e-90
ENSG00000005448	1.02461	1.9262e-32	1.14566e-31
ENSG00000005810	-1.25011	1.25058e-52	1.51602e-51
ENSG00000006118	2.12038	6.74247e-71	1.43935e-69
ENSG00000006210	-2.38143	5.85072e-56	7.85308e-55
ENSG00000006283	-1.27331	3.01409e-13	7.7368e-13
ENSG00000006327	1.07738	2.78001e-20	9.91883e-20
ENSG00000006453	1.12398	2.16167e-43	1.94327e-42
ENSG00000006468	-1.06043	1.93234e-21	7.22843e-21
ENSG00000006625	1.37808	1.1677e-59	1.72267e-58
ENSG00000006634	1.25452	7.11697e-60	1.05465e-58
ENSG00000006704	1.06409	1.3675e-82	4.03487e-81
ENSG00000006747	1.17035	2.96587e-10	6.52965e-10
ENSG00000007216	-1.83942	4.42859e-13	1.12679e-12
ENSG00000007237	-1.13284	3.86415e-25	1.69491e-24
ENSG00000007314	-3.70218	8.23621e-114	5.35775e-112
ENSG00000007376	1.35571	3.44145e-70	7.17967e-69
ENSG00000007402	1.1902	1.15352e-13	3.02678e-13
ENSG00000007516	1.08427	3.21558e-10	7.06341e-10
ENSG00000007541	1.20119	2.21657e-47	2.24965e-46
ENSG00000007908	-1.35874	2.11928e-14	5.76503e-14
ENSG00000007952	1.04142	6.69619e-31	3.75055e-30
ENSG00000007968	2.5409	2.54699e-82	7.46168e-81
ENSG00000008056	2.19981	9.45808e-34	5.92178e-33
ENSG00000008283	1.29457	5.39129e-49	5.81084e-48
ENSG00000008300	2.43651	3.17622e-60	4.77531e-59
ENSG00000008311	-1.87208	1.82243e-71	3.9621e-70
ENSG00000008394	-1.18648	7.33562e-20	2.56576e-19
ENSG00000008516	1.37569	1.33479e-17	4.21859e-17
ENSG00000008735	2.68351	1.2448e-66	2.3162e-65
ENSG00000009413	-1.04633	1.9568e-38	1.44147e-37
ENSG00000009694	-1.88333	7.78676e-24	3.24655e-23
ENSG00000009724	-1.44571	8.41764e-43	7.34344e-42
ENSG00000009765	1.81555	5.86426e-12	1.41577e-11
ENSG00000009950	-3.60524	4.27367e-93	1.68128e-91
ENSG00000010030	2.01021	7.41687e-47	7.40924e-46
ENSG00000010319	-2.89576	1.71808e-117	1.21836e-115
ENSG00000011021	-1.01133	4.00106e-82	1.16595e-80
ENSG00000011052	1.50745	2.10756e-28	1.05813e-27
ENSG00000011347	1.07859	5.80525e-19	1.94841e-18
ENSG00000011422	1.74683	3.40193e-62	5.48926e-61
ENSG00000011426	3.35889	2.98682e-146	3.97994e-144
ENSG00000011465	-1.94077	8.85753e-51	1.01423e-49
ENSG00000011523	-1.21896	4.74344e-137	4.83801e-135
ENSG00000012048	1.0667	2.76495e-28	1.38147e-27
ENSG00000012124	1.17973	6.39145e-15	1.78087e-14
ENSG00000012822	-1.09542	1.02118e-73	2.40014e-72
ENSG00000013297	-2.41759	2.49208e-58	3.52841e-57
ENSG00000013306	1.14003	6.71855e-60	9.974e-59
ENSG00000013588	2.39968	2.44561e-71	5.28219e-70
ENSG00000013725	1.14424	1.1028e-15	3.18726e-15
ENSG00000013810	2.29499	2.68775e-125	2.1454e-123
ENSG00000015413	2.40842	2.70458e-55	3.54665e-54
ENSG00000017427	-2.58647	5.29302e-66	9.62118e-65
ENSG00000017483	1.77452	2.54369e-38	1.85971e-37
ENSG00000018280	1.32198	1.84666e-28	9.31392e-28
ENSG00000018625	-4.61212	4.73109e-92	1.82219e-90
ENSG00000019144	-1.38473	9.11444e-79	2.46075e-77
ENSG00000019169	-1.61451	5.55017e-11	1.26963e-10
ENSG00000019485	-1.06368	4.48422e-51	5.19949e-50
ENSG00000019505	4.97236	1.9341e-75	4.77685e-74
ENSG00000019991	-1.05692	4.50419e-19	1.52101e-18
ENSG00000020181	-1.48721	8.42092e-54	1.05568e-52
ENSG00000020577	-1.71832	1.17809e-68	2.34253e-67
ENSG00000021826	-1.17737	1.98654e-13	5.14075e-13
ENSG00000022267	-5.09742	4.04729e-251	8.35917e-248
ENSG00000022556	1.30495	1.39481e-08	2.78372e-08
ENSG00000024422	-1.99895	4.41687e-104	2.2318e-102
ENSG00000024526	3.27099	1.06825e-126	8.78145e-125
ENSG00000025039	-1.28828	7.88921e-27	3.72332e-26
ENSG00000025423	2.98833	8.53604e-185	3.44003e-182
ENSG00000025708	1.77327	3.98762e-56	5.37856e-55
ENSG00000026025	-1.41988	3.34023e-52	3.99932e-51
ENSG00000026559	2.19807	3.24685e-18	1.05752e-17
ENSG00000027869	1.66321	1.08163e-31	6.2422e-31
ENSG00000029559	7.18112	1.54884e-195	9.47834e-193
ENSG00000029993	2.41717	6.21251e-100	2.85931e-98
ENSG00000031081	-1.17545	4.0971e-47	4.1228e-46
ENSG00000033170	1.01527	2.84341e-25	1.25519e-24
ENSG00000035499	2.95465	2.34771e-132	2.14316e-130
ENSG00000035664	-1.02062	3.95978e-27	1.88988e-26
ENSG00000035720	1.45533	6.07365e-19	2.03725e-18
ENSG00000036448	-2.53636	3.5515e-61	5.53076e-60
ENSG00000036530	-1.26821	6.74499e-31	3.7766e-30
ENSG00000037241	1.00866	1.67241e-66	3.09097e-65
ENSG00000037280	-1.16161	1.76878e-43	1.59354e-42
ENSG00000038295	-1.30054	6.80999e-21	2.49493e-20
ENSG00000038427	1.53409	8.18049e-34	5.13355e-33
ENSG00000039537	-3.28256	1.54545e-40	1.23959e-39
ENSG00000040608	1.30525	2.71093e-31	1.534e-30
ENSG00000041515	-1.68316	1.56852e-19	5.40381e-19
ENSG00000042286	-1.90307	1.36375e-111	8.40792e-110
ENSG00000042445	-1.75438	3.32777e-119	2.42223e-117
ENSG00000042493	1.11708	1.8801e-36	1.2874e-35
ENSG00000043355	3.04702	6.87643e-28	3.37449e-27
ENSG00000046653	-1.65094	6.86849e-33	4.16012e-32
ENSG00000046889	-2.38133	8.41398e-89	2.95168e-87
ENSG00000047648	-1.36948	1.0368e-34	6.72598e-34
ENSG00000048540	-1.55568	8.64282e-14	2.2816e-13
ENSG00000048740	-1.9568	8.8643e-72	1.94767e-70
ENSG00000049192	1.14871	6.18818e-26	2.82217e-25
ENSG00000049249	2.65321	1.02306e-63	1.73732e-62
ENSG00000049283	2.16902	2.19585e-62	3.57812e-61
ENSG00000049541	1.03294	4.95391e-58	6.96033e-57
ENSG00000049768	2.1083	1.35099e-66	2.50813e-65
ENSG00000050165	-1.20236	1.83616e-28	9.26943e-28
ENSG00000050344	1.27505	2.59468e-26	1.19955e-25
ENSG00000050438	1.79761	4.01474e-28	1.98625e-27
ENSG00000050555	-1.28972	1.92592e-15	5.50457e-15
ENSG00000050628	-1.44345	1.38865e-17	4.38461e-17
ENSG00000051128	1.22432	5.43224e-30	2.91892e-29
ENSG00000051180	2.55031	5.08236e-130	4.44316e-128
ENSG00000051341	2.57399	1.00854e-107	5.51793e-106
ENSG00000052344	1.49715	2.60887e-43	2.33766e-42
ENSG00000052850	-2.41155	6.76456e-30	3.61835e-29
ENSG00000053108	1.87362	1.98602e-27	9.56148e-27
ENSG00000053254	-1.6747	6.45016e-109	3.62503e-107
ENSG00000053438	-3.72464	1.07729e-99	4.90358e-98
ENSG00000053702	-1.16818	3.92241e-50	4.38201e-49
ENSG00000053747	-1.83313	1.57892e-30	8.71357e-30
ENSG00000054356	2.24782	1.04431e-26	4.90204e-26
ENSG00000054803	-1.27185	7.98355e-15	2.21441e-14
ENSG00000054967	1.47371	1.55495e-60	2.36361e-59
ENSG00000055118	2.316	6.63306e-29	3.40578e-28
ENSG00000055163	1.36357	2.71502e-28	1.35776e-27
ENSG00000055813	-2.10294	1.99752e-38	1.47016e-37
ENSG00000056998	-4.2152	3.26328e-204	2.45087e-201
ENSG00000057593	2.80282	4.23581e-39	3.21637e-38
ENSG00000057704	-1.06369	1.01973e-23	4.23024e-23
ENSG00000058085	-1.282	1.45578e-13	3.7934e-13
ENSG00000058335	1.33567	7.37945e-13	1.86154e-12
ENSG00000058668	-1.11225	2.98314e-42	2.55656e-41
ENSG00000059573	1.01465	1.68318e-71	3.67387e-70
ENSG00000060718	6.16309	5.61027e-235	1.02998e-231
ENSG00000061656	1.56014	6.24032e-37	4.33048e-36
ENSG00000062282	-3.41024	3.35372e-98	1.4777e-96
ENSG00000064042	-1.19826	8.75899e-26	3.96506e-25
ENSG00000064195	1.50533	1.46392e-18	4.8396e-18
ENSG00000064205	-1.61026	1.51726e-20	5.47612e-20
ENSG00000064270	1.23256	6.76881e-20	2.37253e-19
ENSG00000064300	-1.97537	1.73771e-30	9.57071e-30
ENSG00000064547	1.14372	1.30609e-47	1.34375e-46
ENSG00000064692	-1.10182	1.67866e-14	4.58152e-14
ENSG00000064787	2.45117	1.79305e-33	1.10961e-32
ENSG00000064989	-1.11684	3.80866e-25	1.67191e-24
ENSG00000065057	1.20255	7.63007e-33	4.6062e-32
ENSG00000065328	3.11761	7.28392e-107	3.92027e-105
ENSG00000065361	1.04333	1.23413e-28	6.27044e-28
ENSG00000065534	-2.15849	2.65049e-75	6.51696e-74
ENSG00000065600	1.41843	1.86105e-81	5.32931e-80
ENSG00000065618	-2.82954	1.80255e-37	1.28046e-36
ENSG00000065833	-1.67354	1.57012e-27	7.58349e-27
ENSG00000065911	1.50177	9.54333e-79	2.57234e-77
ENSG00000066056	-1.20724	1.55547e-43	1.40673e-42
ENSG00000066279	3.51554	6.64665e-155	1.09823e-152
ENSG00000066382	-1.07298	1.60379e-10	3.58488e-10
ENSG00000066735	-1.28695	1.21699e-26	5.68997e-26
ENSG00000067082	-1.31764	1.4083e-61	2.231e-60
ENSG00000067113	-1.75208	9.27454e-104	4.62971e-102
ENSG00000067715	2.99918	4.55107e-35	2.98639e-34
ENSG00000067836	1.49046	1.82595e-67	3.50409e-66
ENSG00000068078	2.37672	9.82259e-40	7.62682e-39
ENSG00000068079	1.0176	1.31004e-22	5.17842e-22
ENSG00000068366	-1.21723	1.49411e-35	9.96251e-35
ENSG00000068489	2.59164	1.07162e-81	3.09552e-80
ENSG00000068615	1.2034	7.50555e-15	2.08462e-14
ENSG00000068976	-3.45897	1.5833e-179	5.68715e-177
ENSG00000069011	3.69009	3.48771e-101	1.64181e-99
ENSG00000069122	-1.96819	7.67388e-108	4.21247e-106
ENSG00000069399	1.06631	2.12135e-39	1.63332e-38
ENSG00000069431	-2.4251	3.82717e-95	1.56914e-93
ENSG00000069482	2.38646	9.36106e-25	4.04691e-24
ENSG00000069702	-2.47851	6.12573e-57	8.39265e-56
ENSG00000069812	1.92264	1.83154e-21	6.86071e-21
ENSG00000070182	-1.76533	1.01668e-37	7.28155e-37
ENSG00000070501	1.02832	9.53387e-30	5.07173e-29
ENSG00000070601	-1.22673	4.80375e-13	1.21961e-12
ENSG00000070669	1.0656	1.38607e-25	6.2099e-25
ENSG00000070778	-1.46706	6.46856e-60	9.61151e-59
ENSG00000071205	-1.41756	1.91259e-53	2.37428e-52
ENSG00000071539	2.56935	3.56754e-104	1.80817e-102
ENSG00000071553	1.21677	5.41539e-80	1.50132e-78
ENSG00000071909	2.42387	3.15661e-25	1.39084e-24
ENSG00000071967	-1.11861	5.2698e-17	1.62631e-16
ENSG00000072163	-2.00442	4.29743e-91	1.59924e-89
ENSG00000072274	1.11128	8.15929e-25	3.53847e-24
ENSG00000072310	1.14141	7.33191e-25	3.18217e-24
ENSG00000072571	3.03593	2.77625e-162	5.73399e-160
ENSG00000072952	-1.11863	5.89928e-33	3.58228e-32
ENSG00000073111	1.75582	8.53362e-76	2.13638e-74
ENSG00000073150	1.75848	1.09775e-28	5.58956e-28
ENSG00000073282	-2.51988	7.09888e-39	5.32674e-38
ENSG00000073350	1.72993	1.81214e-88	6.27715e-87
ENSG00000073464	-1.06333	9.61121e-12	2.2886e-11
ENSG00000073712	-1.97445	1.90864e-111	1.16802e-109
ENSG00000073737	-1.17742	3.38468e-12	8.26927e-12
ENSG00000073756	-1.36002	5.25071e-09	1.07599e-08
ENSG00000074071	1.3345	5.60367e-64	9.59476e-63
ENSG00000074211	3.50968	7.67863e-56	1.02649e-54
ENSG00000074370	1.59089	2.2125e-31	1.25626e-30
ENSG00000074410	1.75454	4.04573e-25	1.77362e-24
ENSG00000074416	-2.28512	2.11771e-86	6.92889e-85
ENSG00000074660	-1.01772	3.87639e-39	2.95159e-38
ENSG00000075035	-1.77929	5.62827e-18	1.8142e-17
ENSG00000075213	-1.673	9.04675e-38	6.49628e-37
ENSG00000075218	2.98581	1.80262e-135	1.7729e-133
ENSG00000075275	1.51134	1.6483e-33	1.02271e-32
ENSG00000075461	2.39827	8.54255e-38	6.14491e-37
ENSG00000075651	-1.0577	1.66661e-21	6.25851e-21
ENSG00000075702	2.83411	1.6055e-154	2.57551e-152
ENSG00000075886	2.99569	6.56121e-39	4.9345e-38
ENSG00000075891	2.52334	2.24649e-24	9.53229e-24
ENSG00000076003	1.02134	4.94915e-39	3.74599e-38
ENSG00000076067	-1.18207	7.36824e-103	3.55981e-101
ENSG00000076382	2.77957	1.73328e-133	1.63651e-131
ENSG00000076554	1.93226	1.8455e-82	5.42583e-81
ENSG00000076555	-3.74839	1.59149e-185	6.57404e-183
ENSG00000076604	1.03357	8.66123e-30	4.61495e-29
ENSG00000076706	-2.22472	7.00938e-135	6.81271e-133
ENSG00000076716	1.1149	6.691e-18	2.15005e-17
ENSG00000076826	1.07476	2.37958e-29	1.24305e-28
ENSG00000076944	1.43051	1.90172e-63	3.19981e-62
ENSG00000077063	-1.35031	8.66365e-17	2.64357e-16
ENSG00000077152	3.2322	4.39936e-187	1.91291e-184
ENSG00000077157	-2.14559	1.48988e-172	4.39595e-170
ENSG00000077264	-2.59866	1.73136e-60	2.62694e-59
ENSG00000077420	-1.31853	1.48999e-38	1.104e-37
ENSG00000077616	-3.00251	3.64314e-181	1.36808e-178
ENSG00000077684	-1.10107	1.4371e-67	2.77074e-66
ENSG00000077935	2.29849	7.47582e-29	3.83017e-28
ENSG00000077942	-1.03307	5.38303e-19	1.81148e-18
ENSG00000078081	1.92528	1.02429e-25	4.61908e-25
ENSG00000078098	1.64813	5.32109e-43	4.68659e-42
ENSG00000078399	-1.47829	6.83667e-16	1.9958e-15
ENSG00000078401	-1.35423	1.03501e-20	3.7627e-20
ENSG00000078549	-2.70562	3.91856e-68	7.67137e-67
ENSG00000078589	1.31633	1.37456e-14	3.76835e-14
ENSG00000078596	-2.20973	5.68689e-61	8.78994e-60
ENSG00000078725	-1.76542	1.73335e-14	4.72922e-14
ENSG00000078814	-1.04666	1.66731e-22	6.55928e-22
ENSG00000078898	1.44737	1.0135e-06	1.80648e-06
ENSG00000079102	-1.83697	7.74632e-61	1.19063e-59
ENSG00000079215	-1.47885	7.79531e-39	5.83871e-38
ENSG00000079263	1.28627	1.42304e-20	5.14731e-20
ENSG00000079308	-3.17317	1.70014e-254	4.68191e-251
ENSG00000079337	-1.70616	4.59182e-56	6.17839e-55
ENSG00000079435	-4.61503	2.262e-169	5.93254e-167
ENSG00000079462	2.46941	1.59376e-161	3.20273e-159
ENSG00000079616	1.4446	3.51146e-97	1.49922e-95
ENSG00000079739	-1.33673	2.0275e-55	2.67148e-54
ENSG00000079819	-1.70039	1.3811e-73	3.2277e-72
ENSG00000079841	1.28559	1.55262e-08	3.08823e-08
ENSG00000079931	1.18652	6.02658e-17	1.85432e-16
ENSG00000080200	-1.95277	2.55577e-48	2.70007e-47
ENSG00000080493	-1.22027	1.80947e-06	3.16816e-06
ENSG00000080986	3.18534	4.59949e-145	6.03154e-143
ENSG00000081041	-3.37643	2.21859e-69	4.49238e-68
ENSG00000081189	-1.41379	4.01187e-58	5.65598e-57
ENSG00000081377	-1.82549	1.33135e-98	5.94537e-97
ENSG00000081818	-1.10961	5.61269e-19	1.88685e-18
ENSG00000081853	-1.16041	1.54652e-13	4.0273e-13
ENSG00000081985	1.28355	1.78102e-08	3.53402e-08
ENSG00000082438	-1.37486	1.07325e-45	1.0322e-44
ENSG00000083454	1.65065	9.35288e-18	2.9822e-17
ENSG00000083782	6.46617	8.72811e-150	1.26504e-147
ENSG00000084444	1.58757	7.64965e-23	3.05008e-22
ENSG00000084628	3.99409	1.29004e-74	3.11627e-73
ENSG00000084710	1.23425	2.63396e-19	9.00308e-19
ENSG00000085276	-1.18301	1.13827e-30	6.31766e-30
ENSG00000085552	1.96921	4.76612e-72	1.05706e-70
ENSG00000085563	-2.04331	1.43826e-56	1.95271e-55
ENSG00000085741	-1.32409	9.52667e-11	2.15305e-10
ENSG00000085831	1.37981	7.95192e-27	3.75077e-26
ENSG00000085840	2.26925	1.94288e-75	4.79136e-74
ENSG00000085999	2.7632	4.85647e-112	3.05108e-110
ENSG00000086289	-1.87063	2.89364e-59	4.19401e-58
ENSG00000086548	4.68102	7.85516e-68	1.53417e-66
ENSG00000086570	-2.20885	1.12158e-26	5.24983e-26
ENSG00000086696	-1.11212	6.58082e-06	1.10909e-05
ENSG00000086717	1.68559	1.17367e-31	6.74996e-31
ENSG00000087074	-1.23368	3.57803e-48	3.75841e-47
ENSG00000087088	1.16264	1.84478e-59	2.69985e-58
ENSG00000087237	-2.34874	1.98412e-82	5.82303e-81
ENSG00000087253	-1.17987	4.86464e-39	3.68371e-38
ENSG00000087586	3.08759	5.36959e-150	7.85148e-148
ENSG00000087903	-1.0378	1.08817e-37	7.79023e-37
ENSG00000088002	1.00727	3.44286e-10	7.54661e-10
ENSG00000088305	1.4815	4.85517e-39	3.67822e-38
ENSG00000088325	3.52831	3.50121e-187	1.58541e-184
ENSG00000088356	1.1291	2.19229e-51	2.56357e-50
ENSG00000088854	-1.25186	6.70517e-93	2.62534e-91
ENSG00000088992	-1.84282	2.92765e-31	1.65549e-30
ENSG00000089012	1.60544	5.52823e-20	1.94678e-19
ENSG00000089101	1.49148	4.6702e-21	1.72168e-20
ENSG00000089127	1.49574	1.34239e-30	7.42564e-30
ENSG00000089351	1.05852	3.26877e-70	6.82805e-69
ENSG00000089356	1.42843	1.08199e-31	6.2422e-31
ENSG00000089685	3.5173	1.03097e-141	1.22553e-139
ENSG00000089692	2.06113	1.78714e-35	1.18686e-34
ENSG00000089723	1.07048	1.95741e-37	1.38868e-36
ENSG00000090006	-1.9881	3.32005e-98	1.46677e-96
ENSG00000090376	-1.18888	5.41305e-16	1.58722e-15
ENSG00000090382	1.37494	3.29569e-15	9.31168e-15
ENSG00000090530	-1.42045	1.8432e-27	8.88424e-27
ENSG00000090534	1.77928	1.2976e-21	4.89727e-21
ENSG00000090539	1.37467	1.3649e-16	4.12515e-16
ENSG00000090659	-2.66246	5.01788e-65	8.81088e-64
ENSG00000090889	3.79096	5.48494e-220	8.23887e-217
ENSG00000090971	1.71097	1.93254e-64	3.3436e-63
ENSG00000091129	1.08426	5.30932e-09	1.08773e-08
ENSG00000091138	-1.77409	1.45818e-09	3.07904e-09
ENSG00000091262	-1.5188	2.78602e-23	1.13383e-22
ENSG00000091436	-1.54791	2.04871e-73	4.78118e-72
ENSG00000091513	-2.21589	1.88685e-18	6.2018e-18
ENSG00000091592	-1.05163	3.13475e-27	1.50132e-26
ENSG00000091651	2.58312	4.47467e-91	1.66146e-89
ENSG00000091656	-1.21608	2.3014e-22	8.99597e-22
ENSG00000091831	1.7224	1.22013e-17	3.86582e-17
ENSG00000091844	-1.04012	1.09791e-29	5.81433e-29
ENSG00000091972	-1.22417	1.936e-45	1.84691e-44
ENSG00000091986	-1.85686	4.51958e-45	4.2697e-44
ENSG00000092068	1.14518	1.01367e-18	3.36862e-18
ENSG00000092421	-1.26794	1.88546e-21	7.05627e-21
ENSG00000092445	-2.23868	6.3562e-111	3.83297e-109
ENSG00000092470	1.31592	2.24001e-59	3.26381e-58
ENSG00000092607	-2.37102	1.0959e-98	4.90719e-97
ENSG00000092758	1.85169	1.25613e-16	3.80181e-16
ENSG00000092820	1.27591	6.42211e-74	1.51589e-72
ENSG00000092853	2.82964	5.21595e-107	2.81644e-105
ENSG00000092929	1.07734	7.28456e-16	2.12392e-15
ENSG00000092964	-1.37906	3.02545e-62	4.89134e-61
ENSG00000092978	1.01196	1.78578e-34	1.14945e-33
ENSG00000093009	2.85017	5.04012e-114	3.31784e-112
ENSG00000093144	-1.15289	1.43082e-37	1.02035e-36
ENSG00000094804	2.96866	1.11248e-93	4.42928e-92
ENSG00000094963	-3.24746	9.39667e-73	2.13271e-71
ENSG00000095203	-1.18825	1.17859e-33	7.34305e-33
ENSG00000095380	1.16532	2.44693e-61	3.83228e-60
ENSG00000095585	1.01386	7.82186e-32	4.53635e-31
ENSG00000095587	1.85372	9.14823e-39	6.83964e-38
ENSG00000095637	-3.71344	3.06858e-212	3.38015e-209
ENSG00000095713	-1.38447	2.01293e-10	4.47339e-10
ENSG00000095739	1.45354	4.95234e-19	1.66961e-18
ENSG00000095752	1.6141	5.96495e-34	3.76322e-33
ENSG00000095906	1.0138	3.90682e-37	2.73759e-36
ENSG00000096006	3.53661	6.06658e-27	2.87462e-26
ENSG00000097021	1.37151	2.13467e-52	2.57265e-51
ENSG00000097046	1.76425	7.77859e-62	1.2442e-60
ENSG00000099139	-1.71506	1.16727e-55	1.55413e-54
ENSG00000099194	-1.6483	1.46003e-25	6.53415e-25
ENSG00000099204	-1.45138	1.83266e-65	3.25253e-64
ENSG00000099219	1.12332	1.8224e-37	1.29401e-36
ENSG00000099250	-1.24445	6.55415e-50	7.27784e-49
ENSG00000099260	-2.9199	1.89782e-150	2.8507e-148
ENSG00000099337	1.44242	4.59947e-38	3.342e-37
ENSG00000099364	1.22966	1.9522e-68	3.84461e-67
ENSG00000099625	1.29945	3.14688e-28	1.56756e-27
ENSG00000099769	2.8331	4.97617e-42	4.22514e-41
ENSG00000099812	3.26762	8.99575e-86	2.87498e-84
ENSG00000099822	3.66491	7.42011e-86	2.37602e-84
ENSG00000099849	1.68858	1.4547e-54	1.8575e-53
ENSG00000099864	-1.43819	1.34605e-33	8.37692e-33
ENSG00000099953	6.23954	0	0
ENSG00000099958	1.02861	4.82989e-13	1.22606e-12
ENSG00000099985	1.47458	3.64299e-24	1.53515e-23
ENSG00000099994	1.01641	2.16382e-10	4.80225e-10
ENSG00000100077	-1.81984	1.14153e-110	6.8587e-109
ENSG00000100095	2.65141	3.16406e-23	1.28452e-22
ENSG00000100116	1.05605	6.21211e-26	2.83231e-25
ENSG00000100129	-1.05781	1.14878e-55	1.53074e-54
ENSG00000100154	-1.48779	1.27462e-86	4.21212e-85
ENSG00000100162	2.76951	1.77935e-128	1.52332e-126
ENSG00000100167	1.32441	4.67048e-15	1.30864e-14
ENSG00000100170	-1.02328	1.49244e-05	2.45589e-05
ENSG00000100196	1.10648	1.07869e-24	4.65113e-24
ENSG00000100263	1.01004	6.90846e-38	4.98901e-37
ENSG00000100276	-1.94421	3.35214e-51	3.90603e-50
ENSG00000100285	1.65965	9.17091e-17	2.79526e-16
ENSG00000100290	1.64803	1.02448e-40	8.30593e-40
ENSG00000100302	1.04572	8.46807e-11	1.91852e-10
ENSG00000100304	1.3011	4.45649e-40	3.50808e-39
ENSG00000100307	-1.55255	2.1237e-68	4.1724e-67
ENSG00000100346	1.43711	1.67962e-15	4.8106e-15
ENSG00000100362	5.19824	6.8672e-59	9.87526e-58
ENSG00000100385	1.03099	4.58784e-12	1.1133e-11
ENSG00000100448	-1.8095	8.1673e-20	2.84942e-19
ENSG00000100453	1.48509	8.62438e-14	2.2771e-13
ENSG00000100479	1.5662	5.26391e-85	1.65668e-83
ENSG00000100504	-1.30699	4.16001e-25	1.82275e-24
ENSG00000100526	2.92567	6.16772e-159	1.11988e-156
ENSG00000100558	1.41121	7.20863e-48	7.47228e-47
ENSG00000100583	1.15256	3.89836e-20	1.38254e-19
ENSG00000100625	1.57702	1.5244e-48	1.62816e-47
ENSG00000100731	-1.10562	1.2983e-68	2.57834e-67
ENSG00000100867	2.67637	3.60093e-18	1.17099e-17
ENSG00000100908	1.1703	3.63773e-44	3.34667e-43
ENSG00000100911	1.25993	3.76928e-53	4.63736e-52
ENSG00000100918	1.19442	1.61596e-15	4.63229e-15
ENSG00000100979	-1.31101	9.93909e-29	5.07176e-28
ENSG00000100985	2.56273	1.03081e-46	1.02294e-45
ENSG00000100997	1.09865	4.55445e-51	5.27722e-50
ENSG00000101000	-1.00628	1.5466e-28	7.83397e-28
ENSG00000101003	2.51172	6.06368e-132	5.47488e-130
ENSG00000101049	-3.32493	4.59105e-109	2.6068e-107
ENSG00000101057	3.74974	2.64566e-126	2.16407e-124
ENSG00000101084	1.0216	1.82774e-48	1.94335e-47
ENSG00000101098	3.24131	6.84137e-39	5.14052e-38
ENSG00000101115	2.72851	7.94038e-92	3.03e-90
ENSG00000101189	1.04767	9.26585e-54	1.16073e-52
ENSG00000101194	1.96234	1.433e-36	9.85327e-36
ENSG00000101199	1.06434	4.25431e-49	4.60944e-48
ENSG00000101210	3.3533	1.8379e-50	2.07713e-49
ENSG00000101213	1.96115	9.1834e-55	1.17993e-53
ENSG00000101222	2.44294	4.08413e-49	4.43087e-48
ENSG00000101224	1.15596	3.23654e-27	1.54917e-26
ENSG00000101230	-2.20622	2.63813e-62	4.2777e-61
ENSG00000101255	1.67105	1.26642e-72	2.87039e-71
ENSG00000101276	1.35613	9.24755e-34	5.79216e-33
ENSG00000101294	1.00994	1.06828e-63	1.81223e-62
ENSG00000101331	-1.68181	1.67744e-74	4.04028e-73
ENSG00000101335	-1.39525	1.96345e-40	1.56725e-39
ENSG00000101353	-1.05133	2.41628e-34	1.54745e-33
ENSG00000101412	2.58814	1.76655e-110	1.04996e-108
ENSG00000101443	1.12689	1.62944e-07	3.05669e-07
ENSG00000101445	-1.79006	3.01181e-39	2.30283e-38
ENSG00000101447	3.47438	1.16407e-139	1.29959e-137
ENSG00000101463	2.79724	2.34143e-70	4.92834e-69
ENSG00000101605	-4.92107	0	0
ENSG00000101680	-1.21456	5.98224e-16	1.74915e-15
ENSG00000101695	-1.38731	5.3239e-55	6.89394e-54
ENSG00000101825	1.07705	7.57994e-21	2.77148e-20
ENSG00000101846	-1.2086	4.43505e-30	2.394e-29
ENSG00000101850	1.75252	2.29531e-36	1.56846e-35
ENSG00000101871	-1.36228	6.28508e-20	2.20719e-19
ENSG00000101935	1.02631	3.8662e-32	2.2661e-31
ENSG00000101938	-4.47419	3.37773e-113	2.1716e-111
ENSG00000101955	-2.50668	3.50453e-92	1.35293e-90
ENSG00000102003	1.50241	4.66456e-15	1.30721e-14
ENSG00000102010	-2.63673	1.77977e-75	4.40227e-74
ENSG00000102053	-1.40484	1.55108e-52	1.87755e-51
ENSG00000102100	1.32422	5.57718e-116	3.87192e-114
ENSG00000102109	2.98446	2.65475e-28	1.32802e-27
ENSG00000102172	1.14071	2.86868e-60	4.3208e-59
ENSG00000102181	-1.05832	9.30032e-46	8.96553e-45
ENSG00000102265	1.15499	3.52673e-31	1.98813e-30
ENSG00000102271	-2.01569	8.06796e-57	1.10262e-55
ENSG00000102287	-2.49076	5.96002e-34	3.76155e-33
ENSG00000102313	1.35447	1.51359e-13	3.94279e-13
ENSG00000102316	1.2577	5.60323e-32	3.26569e-31
ENSG00000102349	-1.14106	1.04475e-28	5.32461e-28
ENSG00000102383	-1.14165	6.10741e-20	2.14571e-19
ENSG00000102384	2.17648	1.12897e-88	3.95211e-87
ENSG00000102385	2.0506	1.35925e-59	1.99646e-58
ENSG00000102524	1.08171	1.1017e-18	3.6531e-18
ENSG00000102547	-1.15644	2.92857e-35	1.934e-34
ENSG00000102760	-1.53024	4.78222e-61	7.39856e-60
ENSG00000102802	-2.37619	4.29058e-65	7.55792e-64
ENSG00000102854	4.26867	8.2096e-45	7.70285e-44
ENSG00000102879	1.06123	1.15072e-17	3.6536e-17
ENSG00000102908	-1.14604	1.21766e-32	7.29755e-32
ENSG00000102935	-1.26967	1.04263e-26	4.89551e-26
ENSG00000103024	1.47701	1.15384e-40	9.31816e-40
ENSG00000103044	-2.77869	2.65293e-61	4.15098e-60
ENSG00000103150	-1.07877	4.78871e-80	1.33205e-78
ENSG00000103253	3.39093	2.86092e-137	2.95444e-135
ENSG00000103254	1.72387	6.03122e-52	7.16418e-51
ENSG00000103257	2.59818	1.30257e-58	1.85698e-57
ENSG00000103260	2.31842	2.34775e-60	3.54911e-59
ENSG00000103269	2.59575	6.45772e-64	1.10456e-62
ENSG00000103316	1.20139	4.88419e-07	8.88881e-07
ENSG00000103363	1.10679	4.31502e-39	3.27351e-38
ENSG00000103460	1.53025	8.24192e-17	2.51861e-16
ENSG00000103485	1.4588	9.14376e-23	3.63616e-22
ENSG00000103490	1.87175	5.19432e-48	5.4183e-47
ENSG00000103495	1.24258	1.16586e-101	5.53548e-100
ENSG00000103522	2.58537	2.65668e-71	5.72312e-70
ENSG00000103528	1.39133	4.71948e-20	1.6666e-19
ENSG00000103534	1.21793	7.23915e-10	1.55543e-09
ENSG00000103550	1.0458	2.02704e-76	5.14482e-75
ENSG00000103647	-2.39499	9.05987e-103	4.36432e-101
ENSG00000103710	-1.09869	5.54478e-23	2.22424e-22
ENSG00000103888	3.14604	1.97462e-87	6.6585e-86
ENSG00000103994	-1.74034	3.88543e-122	2.986e-120
ENSG00000104043	-1.439	2.65475e-42	2.27867e-41
ENSG00000104059	1.63954	9.98997e-15	2.75935e-14
ENSG00000104147	2.41085	1.6062e-120	1.22301e-118
ENSG00000104213	-1.20018	5.26231e-25	2.2966e-24
ENSG00000104219	-1.05056	1.59477e-19	5.49079e-19
ENSG00000104321	4.59132	8.84149e-67	1.65071e-65
ENSG00000104332	-2.52324	1.07204e-26	5.02789e-26
ENSG00000104341	1.33163	3.7059e-25	1.62766e-24
ENSG00000104356	1.07748	3.36544e-33	2.06565e-32
ENSG00000104369	1.61132	6.11717e-27	2.89776e-26
ENSG00000104413	1.64688	1.41643e-75	3.51406e-74
ENSG00000104415	3.44805	1.37861e-159	2.5885e-157
ENSG00000104447	1.23524	7.15741e-29	3.67159e-28
ENSG00000104450	1.39653	1.02024e-52	1.24409e-51
ENSG00000104490	-1.41719	1.70946e-20	6.15503e-20
ENSG00000104518	1.01407	1.00796e-27	4.91572e-27
ENSG00000104522	1.76605	2.71206e-91	1.02076e-89
ENSG00000104524	1.7874	3.58815e-79	9.81572e-78
ENSG00000104549	2.31346	1.17678e-87	3.9926e-86
ENSG00000104728	-1.02704	7.35617e-47	7.35306e-46
ENSG00000104738	1.80052	1.1968e-74	2.89952e-73
ENSG00000104814	1.00296	3.76857e-15	1.0606e-14
ENSG00000104866	1.14162	7.78679e-51	8.9286e-50
ENSG00000104888	-3.04128	5.30877e-117	3.74858e-115
ENSG00000104889	1.77798	7.54027e-109	4.22332e-107
ENSG00000104899	2.64357	1.14935e-40	9.28642e-40
ENSG00000104951	2.66578	5.48122e-76	1.37848e-74
ENSG00000104953	1.59641	2.45995e-32	1.45788e-31
ENSG00000104967	-1.50285	1.79219e-65	3.18413e-64
ENSG00000105011	3.0416	1.54033e-190	7.7124e-188
ENSG00000105048	4.46445	4.60749e-88	1.57945e-86
ENSG00000105141	6.39024	2.84046e-66	5.22638e-65
ENSG00000105173	2.74172	2.56608e-60	3.8695e-59
ENSG00000105219	2.96592	2.12325e-61	3.33167e-60
ENSG00000105227	-1.24333	1.07708e-34	6.98178e-34
ENSG00000105254	1.009	2.51962e-46	2.47366e-45
ENSG00000105289	1.68681	1.73153e-55	2.29247e-54
ENSG00000105290	2.52879	1.59747e-41	1.33849e-40
ENSG00000105327	1.32648	2.78621e-39	2.13231e-38
ENSG00000105369	1.05275	1.12829e-06	2.00438e-06
ENSG00000105388	5.33562	4.55949e-72	1.01259e-70
ENSG00000105409	3.53607	7.39269e-64	1.26187e-62
ENSG00000105419	1.05155	7.51959e-21	2.75124e-20
ENSG00000105426	-1.01077	3.44464e-28	1.71227e-27
ENSG00000105427	1.28639	4.02851e-21	1.48811e-20
ENSG00000105464	2.13165	2.10346e-51	2.46318e-50
ENSG00000105472	1.40093	4.53907e-29	2.34445e-28
ENSG00000105479	1.34239	3.58732e-21	1.32692e-20
ENSG00000105486	1.04178	2.15837e-55	2.83714e-54
ENSG00000105514	1.01638	9.45013e-38	6.78005e-37
ENSG00000105519	2.17881	1.28287e-52	1.55402e-51
ENSG00000105523	1.87869	3.05583e-20	1.08771e-19
ENSG00000105538	-1.39768	1.70858e-41	1.43086e-40
ENSG00000105609	-2.82354	5.64893e-81	1.60098e-79
ENSG00000105613	2.03098	1.69186e-29	8.90559e-29
ENSG00000105619	1.17063	1.9305e-32	1.14781e-31
ENSG00000105647	1.29688	4.4701e-43	3.95182e-42
ENSG00000105649	1.35421	6.2448e-42	5.28601e-41
ENSG00000105655	1.01092	1.03534e-20	3.76307e-20
ENSG00000105664	4.49674	1.17016e-149	1.68127e-147
ENSG00000105669	1.04701	1.15709e-46	1.14689e-45
ENSG00000105695	1.43706	3.48037e-10	7.6258e-10
ENSG00000105699	1.57907	1.42777e-70	3.01675e-69
ENSG00000105707	2.21266	2.02232e-45	1.92704e-44
ENSG00000105738	1.03879	1.96072e-48	2.07939e-47
ENSG00000105784	-1.64488	1.28053e-47	1.31826e-46
ENSG00000105808	-1.21084	1.03242e-33	6.44941e-33
ENSG00000105877	1.77015	3.02426e-15	8.56235e-15
ENSG00000105880	2.26646	7.09889e-31	3.96803e-30
ENSG00000105894	-2.4321	1.50285e-35	1.00168e-34
ENSG00000105926	-1.02627	2.10381e-14	5.72389e-14
ENSG00000105963	1.29722	2.76827e-25	1.22267e-24
ENSG00000105971	-2.89017	2.48348e-162	5.19425e-160
ENSG00000105974	-3.37703	3.01778e-205	2.49314e-202
ENSG00000105976	-1.63961	2.5751e-29	1.34307e-28
ENSG00000105997	-1.80789	1.14126e-36	7.86364e-36
ENSG00000106004	-2.37442	2.74322e-57	3.78349e-56
ENSG00000106034	-2.94757	1.08205e-103	5.36899e-102
ENSG00000106077	1.34876	1.55017e-50	1.75435e-49
ENSG00000106089	1.48788	4.78432e-50	5.32691e-49
ENSG00000106211	1.4826	3.10985e-29	1.61534e-28
ENSG00000106236	1.80522	1.64224e-24	7.00795e-24
ENSG00000106258	-1.13258	3.13041e-19	1.06647e-18
ENSG00000106268	1.06081	1.15727e-30	6.41877e-30
ENSG00000106278	-1.4117	4.94367e-07	8.99408e-07
ENSG00000106327	3.16016	4.14598e-85	1.31234e-83
ENSG00000106367	1.21608	3.96693e-77	1.02255e-75
ENSG00000106462	2.29741	1.23215e-122	9.6032e-121
ENSG00000106484	-1.62454	1.78725e-36	1.22534e-35
ENSG00000106511	-2.81998	2.44402e-77	6.30978e-76
ENSG00000106537	1.63379	7.17178e-53	8.77773e-52
ENSG00000106538	-1.50042	2.30857e-30	1.26223e-29
ENSG00000106541	2.47007	1.76065e-30	9.6906e-30
ENSG00000106624	1.1172	2.15714e-21	8.05116e-21
ENSG00000106688	2.25031	2.7049e-25	1.19564e-24
ENSG00000106714	-2.29151	3.01827e-35	1.99085e-34
ENSG00000106772	-1.47932	5.61455e-24	2.35216e-23
ENSG00000106789	1.41772	9.1711e-48	9.49462e-47
ENSG00000106809	-2.31872	1.23708e-29	6.53672e-29
ENSG00000106819	1.82573	5.24115e-27	2.48849e-26
ENSG00000106823	-2.64775	5.71574e-106	3.04649e-104
ENSG00000106829	-1.25685	1.27534e-36	8.78021e-36
ENSG00000106852	-1.70981	4.1134e-48	4.30981e-47
ENSG00000107014	1.44028	3.75093e-14	1.00791e-13
ENSG00000107104	-1.898	2.44864e-88	8.46421e-87
ENSG00000107105	2.5884	2.59032e-43	2.32229e-42
ENSG00000107159	4.78746	2.02393e-55	2.66891e-54
ENSG00000107186	-1.24444	9.18348e-55	1.17993e-53
ENSG00000107242	-1.10937	3.97542e-11	9.16186e-11
ENSG00000107282	-1.27039	2.30957e-24	9.79743e-24
ENSG00000107317	-1.15828	1.0268e-10	2.31647e-10
ENSG00000107338	1.03883	9.29429e-42	7.83518e-41
ENSG00000107485	1.86319	4.11996e-36	2.79565e-35
ENSG00000107518	1.28359	1.04149e-07	1.97527e-07
ENSG00000107562	-1.88724	4.75092e-66	8.6644e-65
ENSG00000107611	-1.62715	3.51441e-56	4.74416e-55
ENSG00000107731	1.99395	2.99455e-96	1.26544e-94
ENSG00000107736	-2.03498	1.15757e-62	1.90124e-61
ENSG00000107738	-1.60215	3.00216e-62	4.85844e-61
ENSG00000107796	-1.57707	8.16254e-47	8.13448e-46
ENSG00000107821	1.52766	4.23325e-26	1.94132e-25
ENSG00000107954	3.41631	2.17831e-59	3.17672e-58
ENSG00000107984	2.18861	6.93234e-17	2.1255e-16
ENSG00000108001	-2.80312	5.85191e-120	4.37516e-118
ENSG00000108018	1.47507	3.6859e-08	7.19033e-08
ENSG00000108106	2.53125	8.07181e-113	5.14944e-111
ENSG00000108176	2.11019	7.96344e-30	4.24726e-29
ENSG00000108344	1.36818	5.34203e-28	2.63482e-27
ENSG00000108352	1.31219	4.59322e-17	1.4223e-16
ENSG00000108381	-3.64023	4.33742e-145	5.73338e-143
ENSG00000108511	1.51938	2.63113e-14	7.12341e-14
ENSG00000108551	-1.64089	2.20956e-23	9.02338e-23
ENSG00000108576	4.05786	9.70236e-48	1.0032e-46
ENSG00000108622	-1.4562	3.32231e-54	4.21617e-53
ENSG00000108639	1.16274	4.40983e-55	5.72378e-54
ENSG00000108691	-1.01304	5.0646e-14	1.35321e-13
ENSG00000108799	-1.35459	1.54338e-116	1.08516e-114
ENSG00000108813	2.03594	1.55116e-34	1.00077e-33
ENSG00000108821	2.21729	6.24305e-60	9.28478e-59
ENSG00000108829	1.30517	2.07694e-49	2.27267e-48
ENSG00000108878	3.01317	1.35487e-40	1.08937e-39
ENSG00000108924	-2.89022	3.46211e-72	7.73034e-71
ENSG00000108932	2.42839	1.55807e-38	1.15289e-37
ENSG00000108947	-1.2067	5.21928e-17	1.61163e-16
ENSG00000108960	-2.89047	9.62863e-171	2.65156e-168
ENSG00000108984	-1.0854	3.03856e-23	1.23463e-22
ENSG00000109062	1.83735	6.49847e-54	8.19026e-53
ENSG00000109063	-1.3897	3.66196e-46	3.5634e-45
ENSG00000109084	1.53281	1.53177e-47	1.56816e-46
ENSG00000109107	-1.96817	7.35597e-38	5.30291e-37
ENSG00000109255	3.6463	3.19944e-54	4.06336e-53
ENSG00000109265	2.58602	2.10219e-63	3.53352e-62
ENSG00000109339	-2.12243	3.42494e-44	3.15442e-43
ENSG00000109436	1.02591	3.61723e-12	8.82306e-12
ENSG00000109586	1.28626	3.24517e-27	1.5524e-26
ENSG00000109610	-2.30144	1.94829e-46	1.91731e-45
ENSG00000109654	-1.16687	1.06689e-16	3.24167e-16
ENSG00000109674	3.37643	1.63123e-152	2.49563e-150
ENSG00000109686	-2.05615	8.44403e-158	1.45334e-155
ENSG00000109705	2.99039	4.5712e-64	7.84319e-63
ENSG00000109743	-1.1869	1.26093e-42	1.09597e-41
ENSG00000109794	-2.15889	4.03815e-81	1.15038e-79
ENSG00000109805	3.05537	5.68314e-143	6.95574e-141
ENSG00000109819	-1.23014	3.17466e-09	6.5799e-09
ENSG00000109846	-2.82695	1.76819e-44	1.64133e-43
ENSG00000109906	-3.20233	7.35033e-49	7.90172e-48
ENSG00000109956	-1.21044	2.80627e-07	5.17846e-07
ENSG00000110079	-1.17471	1.69125e-24	7.21336e-24
ENSG00000110080	1.01599	2.67846e-27	1.28465e-26
ENSG00000110092	1.27894	1.19171e-19	4.128e-19
ENSG00000110169	1.8951	3.01804e-19	1.02861e-18
ENSG00000110436	1.44372	3.13593e-14	8.45546e-14
ENSG00000110448	1.22776	1.64599e-15	4.7159e-15
ENSG00000110484	1.5973	1.30756e-06	2.31042e-06
ENSG00000110492	1.48629	7.14063e-32	4.15147e-31
ENSG00000110628	1.23152	4.02356e-32	2.35665e-31
ENSG00000110660	1.17768	1.63832e-26	7.6318e-26
ENSG00000110693	-1.0192	1.17666e-07	2.22449e-07
ENSG00000110719	1.045	1.21065e-27	5.88339e-27
ENSG00000110799	-2.11746	2.33448e-101	1.10208e-99
ENSG00000110900	-1.06948	5.32943e-17	1.6441e-16
ENSG00000111012	1.46962	3.19285e-24	1.34994e-23
ENSG00000111057	1.66029	6.79124e-47	6.79247e-46
ENSG00000111058	-1.30176	9.73981e-21	3.54708e-20
ENSG00000111077	-1.68362	8.55679e-94	3.41507e-92
ENSG00000111206	3.42617	7.69303e-140	8.64707e-138
ENSG00000111247	2.32283	1.36747e-91	5.19418e-90
ENSG00000111275	-2.35349	3.7967e-94	1.53381e-92
ENSG00000111331	1.5533	2.1743e-37	1.5399e-36
ENSG00000111335	1.71374	8.40675e-35	5.47732e-34
ENSG00000111404	-2.73511	2.00888e-32	1.19355e-31
ENSG00000111452	-2.5944	2.60871e-68	5.11313e-67
ENSG00000111490	1.14201	2.85656e-30	1.55158e-29
ENSG00000111602	1.48343	5.7668e-89	2.03166e-87
ENSG00000111640	1.17151	3.3308e-40	2.63956e-39
ENSG00000111665	3.04663	2.72127e-137	2.8279e-135
ENSG00000111674	1.53122	3.61661e-32	2.12206e-31
ENSG00000111799	1.47978	9.28809e-30	4.94258e-29
ENSG00000111859	-1.30691	1.39881e-34	9.04244e-34
ENSG00000111879	-1.2094	4.74135e-23	1.90937e-22
ENSG00000111961	-1.31429	5.82272e-39	4.3951e-38
ENSG00000111962	-1.16167	3.70615e-21	1.36964e-20
ENSG00000111981	3.18804	9.91683e-59	1.41989e-57
ENSG00000112182	-1.39861	1.37486e-30	7.60268e-30
ENSG00000112183	1.71832	4.30266e-13	1.09559e-12
ENSG00000112214	-2.64492	1.47707e-78	3.95553e-77
ENSG00000112246	-1.55793	5.70226e-11	1.30388e-10
ENSG00000112276	-1.11641	5.85524e-21	2.14944e-20
ENSG00000112293	-2.78596	1.89075e-97	8.13564e-96
ENSG00000112320	-1.66399	1.19443e-46	1.18248e-45
ENSG00000112425	-1.19603	8.27337e-73	1.88034e-71
ENSG00000112531	-1.28203	1.39047e-64	2.42094e-63
ENSG00000112667	1.01109	1.09416e-21	4.14842e-21
ENSG00000112742	2.88884	3.73192e-111	2.2587e-109
ENSG00000112769	-1.56589	2.37564e-63	3.98505e-62
ENSG00000112782	-2.5558	2.05739e-86	6.74488e-85
ENSG00000112796	1.3336	9.6111e-18	3.06099e-17
ENSG00000112837	-1.20356	2.05876e-21	7.68917e-21
ENSG00000112902	-1.50939	2.31027e-36	1.57803e-35
ENSG00000112936	-1.95182	3.65017e-18	1.1863e-17
ENSG00000112964	-3.19952	3.90608e-114	2.58161e-112
ENSG00000112984	3.33271	2.61773e-164	6.17896e-162
ENSG00000112996	1.69834	8.26217e-31	4.60424e-30
ENSG00000113070	-1.0915	6.93841e-24	2.89869e-23
ENSG00000113088	1.49085	2.77969e-16	8.27396e-16
ENSG00000113231	-1.37269	2.13778e-24	9.08969e-24
ENSG00000113248	-1.27193	3.21481e-37	2.25651e-36
ENSG00000113319	-1.50428	1.01534e-45	9.78219e-45
ENSG00000113368	2.42376	8.19236e-135	7.91592e-133
ENSG00000113369	-1.39525	3.77843e-64	6.49646e-63
ENSG00000113389	-2.04527	6.40214e-28	3.14548e-27
ENSG00000113396	-2.01705	2.29318e-20	8.21201e-20
ENSG00000113494	1.22895	1.80296e-22	7.07607e-22
ENSG00000113578	-2.09476	1.65735e-75	4.10561e-74
ENSG00000113580	-1.72427	4.52559e-91	1.6766e-89
ENSG00000113594	-2.54791	6.90552e-100	3.16944e-98
ENSG00000113648	1.07147	1.21077e-118	8.69804e-117
ENSG00000113763	2.33404	1.74097e-30	9.5855e-30
ENSG00000113790	-1.08395	3.08606e-34	1.96876e-33
ENSG00000113810	1.49585	1.60367e-52	1.93978e-51
ENSG00000113916	-1.18324	3.55352e-47	3.58235e-46
ENSG00000113924	1.11941	2.60669e-07	4.81771e-07
ENSG00000114019	-1.46702	2.12784e-78	5.66155e-77
ENSG00000114115	1.10151	6.25582e-10	1.35224e-09
ENSG00000114166	-1.44305	2.28707e-67	4.37882e-66
ENSG00000114248	2.40067	2.18905e-16	6.54654e-16
ENSG00000114268	1.28666	1.72675e-61	2.72503e-60
ENSG00000114346	1.9168	1.59289e-100	7.39309e-99
ENSG00000114378	-1.58529	3.62956e-30	1.96434e-29
ENSG00000114395	1.02726	6.82118e-43	5.96962e-42
ENSG00000114480	-1.60717	7.6081e-92	2.90992e-90
ENSG00000114529	1.56814	3.19972e-32	1.88146e-31
ENSG00000114631	1.65501	2.61084e-40	2.07898e-39
ENSG00000114646	1.01237	8.0005e-14	2.11507e-13
ENSG00000114656	1.92647	1.64109e-44	1.52507e-43
ENSG00000114698	-2.0979	4.5527e-105	2.34344e-103
ENSG00000114737	1.04463	5.13652e-22	1.97696e-21
ENSG00000114757	2.00471	8.08979e-18	2.58945e-17
ENSG00000114770	1.10894	3.59542e-26	1.65249e-25
ENSG00000114859	1.31382	2.80551e-63	4.68237e-62
ENSG00000114993	1.03651	3.12696e-51	3.64878e-50
ENSG00000115163	3.27794	2.47674e-125	1.99625e-123
ENSG00000115226	-1.50211	1.88975e-39	1.45704e-38
ENSG00000115252	-1.1984	1.21998e-30	6.75755e-30
ENSG00000115255	1.17066	1.64689e-12	4.0969e-12
ENSG00000115257	1.46215	1.2659e-25	5.6792e-25
ENSG00000115290	1.77514	3.394e-13	8.6877e-13
ENSG00000115295	-1.7555	8.42162e-45	7.89282e-44
ENSG00000115306	-2.08077	2.34685e-189	1.1405e-186
ENSG00000115353	-2.58083	5.32946e-46	5.16776e-45
ENSG00000115380	-1.91057	3.50483e-41	2.89262e-40
ENSG00000115414	2.82934	1.70943e-103	8.30734e-102
ENSG00000115415	1.2236	5.09644e-30	2.74205e-29
ENSG00000115423	-1.07445	1.47804e-14	4.04599e-14
ENSG00000115425	-1.43266	1.22108e-60	1.86469e-59
ENSG00000115459	-1.50556	1.00489e-141	1.20318e-139
ENSG00000115504	-1.29411	7.32606e-90	2.63722e-88
ENSG00000115507	2.43556	2.71815e-43	2.4303e-42
ENSG00000115541	1.14409	1.28543e-54	1.64263e-53
ENSG00000115648	1.51939	2.672e-22	1.04077e-21
ENSG00000115687	1.08393	2.597e-56	3.51434e-55
ENSG00000115705	-1.57129	6.84591e-32	3.98292e-31
ENSG00000115718	2.48916	7.35673e-86	2.3603e-84
ENSG00000115828	1.34891	3.5965e-21	1.33001e-20
ENSG00000115844	2.16221	2.12312e-14	5.7736e-14
ENSG00000115884	1.90489	9.95978e-56	1.32821e-54
ENSG00000115963	-1.3039	6.45422e-30	3.45683e-29
ENSG00000116005	-1.11883	1.35141e-58	1.92495e-57
ENSG00000116016	-1.97706	1.41665e-111	8.70159e-110
ENSG00000116031	1.32711	3.73352e-11	8.61699e-11
ENSG00000116035	1.10442	1.03503e-11	2.46069e-11
ENSG00000116117	-1.18735	7.39676e-58	1.03486e-56
ENSG00000116128	1.22603	4.98872e-70	1.03424e-68
ENSG00000116141	-1.15659	1.32389e-17	4.18654e-17
ENSG00000116176	2.49248	5.22477e-21	1.92312e-20
ENSG00000116191	1.20108	1.16197e-25	5.22713e-25
ENSG00000116194	-3.23432	1.21251e-101	5.7405e-100
ENSG00000116285	-1.0304	4.52338e-23	1.82515e-22
ENSG00000116329	2.77164	7.16927e-38	5.17057e-37
ENSG00000116396	-1.40519	3.29384e-40	2.61152e-39
ENSG00000116521	1.04055	1.17594e-69	2.4047e-68
ENSG00000116574	-1.47959	1.46429e-34	9.46207e-34
ENSG00000116586	1.34131	2.74627e-65	4.84794e-64
ENSG00000116678	-2.94686	5.28241e-128	4.49903e-126
ENSG00000116690	-3.62983	6.48618e-66	1.17512e-64
ENSG00000116711	-1.45111	1.24555e-17	3.94561e-17
ENSG00000116729	-1.33616	1.85701e-26	8.6335e-26
ENSG00000116741	-1.80334	1.20379e-32	7.21966e-32
ENSG00000116771	1.46126	6.8835e-48	7.13974e-47
ENSG00000116824	1.04784	1.25319e-11	2.96442e-11
ENSG00000116833	-1.4502	1.56867e-40	1.25699e-39
ENSG00000116857	1.12402	5.74597e-62	9.21753e-61
ENSG00000116985	1.06981	4.97951e-15	1.39357e-14
ENSG00000117009	1.7434	1.57264e-24	6.71788e-24
ENSG00000117016	-1.45656	9.46607e-32	5.47839e-31
ENSG00000117114	-1.14095	1.54583e-21	5.81683e-21
ENSG00000117122	2.37634	1.14505e-88	3.99992e-87
ENSG00000117139	1.01368	1.79533e-51	2.10833e-50
ENSG00000117152	1.78361	2.76124e-37	1.94393e-36
ENSG00000117155	1.29369	2.75909e-73	6.36709e-72
ENSG00000117215	1.66145	4.47847e-12	1.08756e-11
ENSG00000117245	-1.0508	9.73746e-30	5.17837e-29
ENSG00000117262	1.02388	1.23386e-58	1.76206e-57
ENSG00000117308	1.59774	1.93788e-69	3.93362e-68
ENSG00000117322	1.47324	2.17748e-07	4.04571e-07
ENSG00000117394	1.53108	2.92759e-43	2.61191e-42
ENSG00000117399	3.48304	4.45677e-139	4.84469e-137
ENSG00000117407	3.21657	3.57914e-84	1.09922e-82
ENSG00000117410	1.3617	1.75393e-87	5.92642e-86
ENSG00000117425	-1.33276	6.75652e-31	3.78177e-30
ENSG00000117450	1.00378	7.49318e-47	7.48095e-46
ENSG00000117472	2.41387	2.7251e-36	1.85831e-35
ENSG00000117525	-1.73802	1.74897e-35	1.16291e-34
ENSG00000117586	1.84174	3.83075e-60	5.74369e-59
ENSG00000117594	-2.77788	3.49336e-72	7.78959e-71
ENSG00000117600	-1.12407	6.93246e-22	2.65642e-21
ENSG00000117632	1.80389	1.53166e-65	2.72712e-64
ENSG00000117650	4.255	5.06022e-280	1.6722e-276
ENSG00000117707	-2.1621	5.80486e-37	4.03168e-36
ENSG00000117724	3.24094	1.26683e-163	2.82862e-161
ENSG00000117877	1.12447	9.17932e-61	1.40696e-59
ENSG00000117983	2.8045	1.90912e-26	8.86827e-26
ENSG00000117984	1.28304	1.1624e-31	6.69208e-31
ENSG00000118193	3.5001	2.29998e-143	2.83601e-141
ENSG00000118276	-1.20523	1.05438e-34	6.83736e-34
ENSG00000118298	1.04053	1.7764e-13	4.60921e-13
ENSG00000118407	-1.67821	4.96453e-51	5.7403e-50
ENSG00000118432	-1.16709	5.08095e-08	9.82475e-08
ENSG00000118495	-1.73574	7.93854e-46	7.66171e-45
ENSG00000118513	1.07959	3.45011e-15	9.73135e-15
ENSG00000118515	-1.45632	4.92284e-49	5.3233e-48
ENSG00000118596	-3.4837	3.00166e-163	6.61286e-161
ENSG00000118640	1.07623	2.75144e-55	3.60524e-54
ENSG00000118729	-3.52782	3.23818e-96	1.36144e-94
ENSG00000118762	-1.46255	6.31924e-77	1.62384e-75
ENSG00000118777	-1.43785	2.67523e-30	1.45691e-29
ENSG00000118785	2.23418	7.64397e-41	6.22788e-40
ENSG00000118804	-1.9364	2.07914e-102	9.9288e-101
ENSG00000118898	-1.26589	4.01702e-38	2.92522e-37
ENSG00000118946	1.31324	2.10418e-47	2.13822e-46
ENSG00000118971	-1.01357	3.37072e-22	1.30769e-21
ENSG00000119121	-1.67746	8.9851e-19	2.99256e-18
ENSG00000119138	-1.74241	3.78881e-91	1.41956e-89
ENSG00000119147	-2.90006	4.98061e-35	3.26048e-34
ENSG00000119185	-1.35917	1.40205e-103	6.85388e-102
ENSG00000119326	-1.05763	9.27732e-39	6.93302e-38
ENSG00000119333	1.56043	4.59072e-85	1.44757e-83
ENSG00000119471	-1.06697	1.61767e-40	1.295e-39
ENSG00000119508	-1.99099	1.17318e-31	6.74944e-31
ENSG00000119535	1.06688	2.83723e-14	7.67009e-14
ENSG00000119547	3.33091	9.78553e-38	7.01459e-37
ENSG00000119681	-1.01107	5.80242e-23	2.32702e-22
ENSG00000119714	1.76553	2.47903e-70	5.21133e-69
ENSG00000119729	-1.5804	2.52919e-114	1.68508e-112
ENSG00000119737	-1.26152	1.0001e-32	6.0199e-32
ENSG00000119771	-2.57169	7.52415e-94	3.01021e-92
ENSG00000119865	-1.80455	3.29953e-87	1.1036e-85
ENSG00000119888	1.41899	6.70299e-48	6.97001e-47
ENSG00000119900	-1.01337	9.97971e-23	3.96382e-22
ENSG00000119917	1.01001	5.1498e-13	1.30566e-12
ENSG00000119922	1.04945	3.92782e-14	1.05476e-13
ENSG00000119927	-4.53871	0	0
ENSG00000119943	-1.25871	2.48132e-36	1.69417e-35
ENSG00000119969	1.71796	6.56977e-73	1.50142e-71
ENSG00000119986	-1.22142	7.02065e-39	5.27283e-38
ENSG00000120049	-5.215	1.42548e-201	9.81382e-199
ENSG00000120075	1.8527	1.6295e-16	4.90424e-16
ENSG00000120129	-1.96341	2.32507e-50	2.61341e-49
ENSG00000120156	-1.86804	1.78915e-71	3.89489e-70
ENSG00000120162	-1.41521	2.44574e-30	1.33502e-29
ENSG00000120251	3.33158	2.61635e-22	1.02049e-21
ENSG00000120279	-1.91177	5.93554e-92	2.27547e-90
ENSG00000120318	-1.23361	2.24705e-56	3.04577e-55
ENSG00000120334	1.3699	2.76764e-73	6.37792e-72
ENSG00000120645	-2.13522	3.59928e-46	3.50653e-45
ENSG00000120693	-1.39283	3.23684e-44	2.9843e-43
ENSG00000120738	-2.59472	1.06675e-65	1.90757e-64
ENSG00000120833	-1.26356	1.27594e-17	4.03801e-17
ENSG00000120949	-1.30074	4.41838e-23	1.78365e-22
ENSG00000120992	1.05202	2.79818e-35	1.84864e-34
ENSG00000121101	1.49424	8.27928e-17	2.52956e-16
ENSG00000121152	2.76993	2.21258e-129	1.92413e-127
ENSG00000121211	2.66977	4.56869e-93	1.79307e-91
ENSG00000121361	-1.10398	2.55775e-20	9.14558e-20
ENSG00000121440	-1.11275	1.43682e-23	5.91887e-23
ENSG00000121594	2.25173	1.03166e-64	1.80001e-63
ENSG00000121621	2.46679	1.17943e-103	5.79991e-102
ENSG00000121671	-1.23546	3.18642e-78	8.42388e-77
ENSG00000121690	1.14395	9.65985e-22	3.67003e-21
ENSG00000121691	-2.0628	1.02672e-175	3.14158e-173
ENSG00000121753	1.94924	1.73322e-36	1.18978e-35
ENSG00000121898	-1.34505	3.12993e-27	1.49945e-26
ENSG00000121900	1.28784	1.06903e-50	1.21986e-49
ENSG00000121904	2.02351	4.27308e-44	3.92245e-43
ENSG00000121957	1.21355	1.92726e-38	1.42034e-37
ENSG00000121966	1.09523	1.02074e-23	4.23334e-23
ENSG00000122025	1.24279	3.18336e-10	6.99451e-10
ENSG00000122035	-1.03816	1.15364e-17	3.66216e-17
ENSG00000122121	-2.86334	6.27427e-59	9.03835e-58
ENSG00000122176	-1.19906	8.54729e-17	2.60951e-16
ENSG00000122367	-1.66268	9.3071e-51	1.06423e-49
ENSG00000122378	-1.28048	8.95137e-55	1.1519e-53
ENSG00000122420	-2.12857	7.45418e-30	3.98207e-29
ENSG00000122547	-1.77875	1.35106e-105	7.10944e-104
ENSG00000122565	1.02182	2.02309e-85	6.44076e-84
ENSG00000122591	-1.89657	4.28352e-73	9.84376e-72
ENSG00000122592	-2.05943	4.14867e-33	2.53883e-32
ENSG00000122641	3.38772	2.79281e-166	6.78612e-164
ENSG00000122644	-1.51124	6.85359e-53	8.39451e-52
ENSG00000122691	-1.17706	2.34096e-16	6.99074e-16
ENSG00000122707	-1.751	2.77602e-69	5.59369e-68
ENSG00000122729	-2.09643	1.8128e-172	5.25489e-170
ENSG00000122735	1.35041	1.76316e-13	4.5763e-13
ENSG00000122741	1.07312	4.90423e-26	2.24467e-25
ENSG00000122756	-2.69881	4.27678e-34	2.71268e-33
ENSG00000122861	1.34796	2.24169e-29	1.1725e-28
ENSG00000122863	-1.28995	1.17965e-25	5.30379e-25
ENSG00000122877	-2.10706	1.12301e-52	1.36538e-51
ENSG00000122884	1.0097	1.46818e-30	8.11332e-30
ENSG00000122952	2.54348	2.40414e-150	3.5787e-148
ENSG00000122966	1.93313	1.26535e-94	5.16231e-93
ENSG00000122971	-1.43397	8.23235e-39	6.16326e-38
ENSG00000123080	-1.39856	4.36035e-44	4.00034e-43
ENSG00000123095	-1.11883	2.87282e-21	1.06669e-20
ENSG00000123096	-1.62941	1.92402e-61	3.02768e-60
ENSG00000123119	-1.69691	2.80975e-23	1.1432e-22
ENSG00000123136	1.4909	3.87769e-72	8.63492e-71
ENSG00000123191	1.01697	1.69315e-14	4.62029e-14
ENSG00000123219	1.93557	3.62771e-89	1.28628e-87
ENSG00000123243	-4.04214	1.57565e-169	4.1991e-167
ENSG00000123342	-1.26201	5.5992e-31	3.14358e-30
ENSG00000123358	-1.84003	1.10909e-30	6.15983e-30
ENSG00000123360	-1.86362	3.07705e-72	6.88917e-71
ENSG00000123364	2.97806	6.14801e-65	1.07382e-63
ENSG00000123384	-1.74135	6.12081e-65	1.0702e-63
ENSG00000123388	3.55117	9.99749e-66	1.79358e-64
ENSG00000123405	1.296	1.92972e-12	4.78103e-12
ENSG00000123407	4.09902	6.16568e-43	5.4074e-42
ENSG00000123473	2.0975	2.65407e-88	9.15515e-87
ENSG00000123485	3.47705	5.06166e-176	1.578e-173
ENSG00000123500	7.10386	0	0
ENSG00000123560	-1.63867	8.00609e-13	2.01684e-12
ENSG00000123612	-5.26799	2.09337e-193	1.23531e-190
ENSG00000123689	-4.13099	2.77085e-108	1.53633e-106
ENSG00000123700	-1.3383	3.73613e-28	1.85382e-27
ENSG00000123728	1.01233	1.90283e-30	1.04454e-29
ENSG00000123975	2.68562	1.60883e-161	3.20273e-159
ENSG00000123989	1.41357	4.57664e-62	7.35602e-61
ENSG00000123999	1.80565	1.09034e-23	4.51409e-23
ENSG00000124019	-1.25552	4.37064e-33	2.67269e-32
ENSG00000124126	1.01787	1.46752e-14	4.01787e-14
ENSG00000124171	2.22117	1.69382e-44	1.57318e-43
ENSG00000124205	-2.66638	3.78206e-17	1.17597e-16
ENSG00000124212	-2.05665	3.1407e-52	3.76314e-51
ENSG00000124243	2.05661	2.89447e-70	6.0692e-69
ENSG00000124249	2.4683	3.48624e-43	3.09694e-42
ENSG00000124253	-5.31468	1.1726e-86	3.88273e-85
ENSG00000124256	1.82854	2.92332e-26	1.34771e-25
ENSG00000124302	1.91341	8.11234e-16	2.3582e-15
ENSG00000124343	-1.84042	5.73835e-43	5.04066e-42
ENSG00000124440	-3.74303	4.38319e-71	9.39345e-70
ENSG00000124466	1.09482	3.96157e-16	1.16992e-15
ENSG00000124479	1.99323	2.25637e-14	6.12386e-14
ENSG00000124491	-1.35643	1.00809e-19	3.50446e-19
ENSG00000124493	5.49934	2.74173e-133	2.55941e-131
ENSG00000124496	1.00579	5.13298e-23	2.06105e-22
ENSG00000124507	2.64084	2.28722e-98	1.01318e-96
ENSG00000124615	-2.24314	1.35505e-154	2.19505e-152
ENSG00000124635	2.46936	2.36842e-52	2.85021e-51
ENSG00000124664	1.47658	3.02569e-20	1.07745e-19
ENSG00000124731	1.25091	1.13591e-15	3.28008e-15
ENSG00000124743	-3.9789	1.39396e-190	7.1976e-188
ENSG00000124785	-2.23887	1.49716e-72	3.37946e-71
ENSG00000124813	1.36489	2.35363e-35	1.55993e-34
ENSG00000124839	1.01255	1.57771e-19	5.43319e-19
ENSG00000124935	1.07945	0.0010348	0.00148652
ENSG00000124939	1.30169	2.41933e-06	4.20519e-06
ENSG00000124942	-1.57214	1.16865e-71	2.56096e-70
ENSG00000125144	1.24502	1.8491e-09	3.88563e-09
ENSG00000125355	-2.22759	3.42789e-74	8.14951e-73
ENSG00000125505	1.40968	3.53973e-76	8.94296e-75
ENSG00000125508	2.29761	3.3478e-57	4.6058e-56
ENSG00000125531	1.1356	1.27107e-15	3.66334e-15
ENSG00000125534	1.15862	8.74262e-38	6.28335e-37
ENSG00000125730	-1.13554	3.41519e-19	1.16181e-18
ENSG00000125740	-3.3592	8.16266e-60	1.20853e-58
ENSG00000125810	-1.01864	1.20483e-30	6.67809e-30
ENSG00000125835	1.26011	3.15022e-70	6.59709e-69
ENSG00000125841	1.0075	1.24612e-47	1.28364e-46
ENSG00000125845	-2.15775	3.84353e-40	3.03134e-39
ENSG00000125869	2.91793	4.9651e-89	1.75296e-87
ENSG00000125898	1.47003	1.16531e-59	1.72068e-58
ENSG00000125931	-1.83137	6.03665e-15	1.68429e-14
ENSG00000125967	1.36366	8.30412e-42	7.00403e-41
ENSG00000125968	-1.10708	4.77519e-19	1.61087e-18
ENSG00000125995	1.13523	2.37524e-28	1.19072e-27
ENSG00000125999	3.56098	2.73079e-41	2.2651e-40
ENSG00000126010	1.30768	2.95853e-07	5.45214e-07
ENSG00000126218	-2.67093	5.18443e-109	2.93364e-107
ENSG00000126353	1.72795	3.248e-24	1.37255e-23
ENSG00000126453	1.26684	1.34678e-46	1.33171e-45
ENSG00000126561	-1.4995	4.58558e-67	8.65915e-66
ENSG00000126562	1.40493	8.34815e-11	1.89213e-10
ENSG00000126709	3.01169	4.71171e-70	9.78034e-69
ENSG00000126759	-1.42156	3.26562e-24	1.37964e-23
ENSG00000126768	1.16184	4.12758e-55	5.37008e-54
ENSG00000126785	-1.53439	1.45235e-65	2.59149e-64
ENSG00000126787	3.28272	8.22636e-158	1.43078e-155
ENSG00000126895	-2.77271	2.73436e-71	5.88279e-70
ENSG00000126950	-1.6395	1.72622e-22	6.78296e-22
ENSG00000127084	2.0681	2.31891e-43	2.08122e-42
ENSG00000127129	2.52373	6.22816e-45	5.86704e-44
ENSG00000127191	1.14306	2.45154e-62	3.98688e-61
ENSG00000127249	-1.16981	1.78303e-07	3.33495e-07
ENSG00000127329	-1.86346	2.01592e-74	4.83441e-73
ENSG00000127399	1.04614	1.70566e-40	1.36478e-39
ENSG00000127423	2.21993	1.95677e-83	5.8892e-82
ENSG00000127472	-1.40904	6.75183e-24	2.82146e-23
ENSG00000127528	-1.48863	1.81005e-38	1.33647e-37
ENSG00000127554	1.13467	1.6495e-49	1.81095e-48
ENSG00000127561	3.11268	2.52347e-86	8.24017e-85
ENSG00000127564	3.9111	6.03595e-222	9.9732e-219
ENSG00000127578	1.41001	2.93323e-23	1.19256e-22
ENSG00000127585	1.99715	3.76332e-40	2.97234e-39
ENSG00000127586	1.77303	2.41508e-64	4.16974e-63
ENSG00000127663	1.09825	6.33403e-28	3.11387e-27
ENSG00000127920	-2.14665	2.1895e-115	1.48877e-113
ENSG00000127951	-1.19221	8.29828e-24	3.45546e-23
ENSG00000127955	-2.50308	8.99877e-109	5.0232e-107
ENSG00000127990	-1.0321	1.09763e-17	3.48771e-17
ENSG00000128011	1.6133	1.16708e-42	1.016e-41
ENSG00000128016	-2.18012	2.55696e-62	4.15424e-61
ENSG00000128045	1.64507	6.29827e-43	5.51783e-42
ENSG00000128050	1.00663	1.52292e-50	1.72587e-49
ENSG00000128052	-1.14701	5.01978e-42	4.25998e-41
ENSG00000128165	2.14652	2.42169e-71	5.23737e-70
ENSG00000128203	1.05962	1.35451e-37	9.66349e-37
ENSG00000128228	1.46675	1.75664e-48	1.87137e-47
ENSG00000128268	-1.42055	1.05515e-19	3.66341e-19
ENSG00000128298	1.23242	1.16367e-13	3.05195e-13
ENSG00000128346	-1.05506	4.7132e-23	1.89905e-22
ENSG00000128408	1.79971	1.14975e-61	1.82843e-60
ENSG00000128422	-1.50775	7.60697e-10	1.63064e-09
ENSG00000128510	1.21225	1.39811e-08	2.78997e-08
ENSG00000128573	-2.09456	1.02682e-48	1.10027e-47
ENSG00000128578	1.301	4.61286e-30	2.48673e-29
ENSG00000128591	-1.66107	1.41386e-33	8.79232e-33
ENSG00000128596	-1.39342	8.98784e-36	6.02948e-35
ENSG00000128626	1.24487	2.96944e-47	3.00086e-46
ENSG00000128655	-2.60232	1.11204e-69	2.28252e-68
ENSG00000128872	-1.10707	1.3062e-29	6.89971e-29
ENSG00000128918	-2.86316	1.1188e-76	2.85278e-75
ENSG00000128944	1.18543	8.02845e-50	8.89699e-49
ENSG00000128965	1.42961	1.07895e-21	4.09357e-21
ENSG00000129038	1.37028	6.26105e-40	4.89594e-39
ENSG00000129048	-1.65397	9.78862e-35	6.3551e-34
ENSG00000129151	-1.98457	5.59696e-17	1.7247e-16
ENSG00000129173	3.28929	1.94491e-120	1.47412e-118
ENSG00000129195	3.03664	5.74293e-114	3.75061e-112
ENSG00000129204	-1.58798	1.33974e-42	1.16141e-41
ENSG00000129235	1.09215	1.66357e-54	2.12092e-53
ENSG00000129244	-1.47308	8.06908e-34	5.06748e-33
ENSG00000129295	1.27878	3.56039e-23	1.44293e-22
ENSG00000129354	1.56487	7.62331e-69	1.52494e-67
ENSG00000129355	1.15316	1.7129e-38	1.26689e-37
ENSG00000129467	-1.7477	8.98636e-64	1.52916e-62
ENSG00000129514	1.88583	1.57078e-29	8.28408e-29
ENSG00000129521	1.64729	2.1416e-29	1.12193e-28
ENSG00000129538	-1.50615	7.35877e-37	5.1002e-36
ENSG00000129596	-3.68559	2.47705e-110	1.45652e-108
ENSG00000129654	4.46548	9.26823e-62	1.47675e-60
ENSG00000129675	-1.47159	3.59753e-43	3.19237e-42
ENSG00000129680	-1.91393	1.17214e-71	2.56519e-70
ENSG00000129757	-2.11293	6.077e-78	1.59129e-76
ENSG00000129810	3.25531	1.19994e-146	1.61192e-144
ENSG00000129925	1.28884	6.41032e-76	1.60969e-74
ENSG00000129951	1.81671	8.42709e-16	2.44755e-15
ENSG00000130032	-2.97855	4.35128e-67	8.22611e-66
ENSG00000130035	-1.66001	3.39176e-24	1.4311e-23
ENSG00000130052	-1.17995	3.56008e-51	4.14248e-50
ENSG00000130054	1.58173	4.97331e-23	1.99888e-22
ENSG00000130176	-3.15382	1.75657e-96	7.46113e-95
ENSG00000130202	1.28278	2.97564e-64	5.12685e-63
ENSG00000130204	1.20535	1.55254e-54	1.98089e-53
ENSG00000130208	1.03388	2.07918e-15	5.93645e-15
ENSG00000130222	1.24604	4.40856e-18	1.42661e-17
ENSG00000130224	-1.29555	2.66767e-34	1.70514e-33
ENSG00000130270	1.08885	3.4996e-17	1.08896e-16
ENSG00000130294	4.64883	1.59964e-53	1.99028e-52
ENSG00000130303	1.33976	4.07879e-23	1.64817e-22
ENSG00000130307	-1.89325	9.19184e-76	2.29768e-74
ENSG00000130429	1.04335	1.19229e-33	7.42566e-33
ENSG00000130477	3.26576	2.42713e-50	2.72442e-49
ENSG00000130487	2.66569	8.66959e-34	5.43428e-33
ENSG00000130513	2.45313	1.96045e-39	1.51085e-38
ENSG00000130518	-1.50555	3.72611e-29	1.92817e-28
ENSG00000130520	1.3777	1.62657e-78	4.34884e-77
ENSG00000130528	-1.25997	4.17682e-20	1.47907e-19
ENSG00000130540	1.60418	1.73198e-12	4.3021e-12
ENSG00000130545	1.58433	1.39205e-83	4.21261e-82
ENSG00000130589	1.13835	5.03761e-31	2.83021e-30
ENSG00000130590	1.20705	1.39577e-48	1.49174e-47
ENSG00000130595	-3.05996	3.6434e-50	4.07306e-49
ENSG00000130635	1.85462	5.08214e-51	5.86807e-50
ENSG00000130669	1.22809	1.23583e-59	1.8183e-58
ENSG00000130675	3.0665	2.91118e-40	2.31145e-39
ENSG00000130695	1.0406	1.39029e-50	1.57773e-49
ENSG00000130701	1.5526	4.64402e-48	4.86268e-47
ENSG00000130720	2.60014	1.79877e-25	8.01322e-25
ENSG00000130731	1.1966	1.58775e-43	1.43453e-42
ENSG00000130751	1.17844	4.23149e-17	1.3125e-16
ENSG00000130762	1.15087	3.41993e-38	2.49371e-37
ENSG00000130768	1.05515	7.22706e-21	2.64656e-20
ENSG00000130822	2.55156	1.41953e-38	1.05321e-37
ENSG00000130827	1.09496	6.25507e-55	8.06811e-54
ENSG00000130956	-1.20596	1.97994e-61	3.11271e-60
ENSG00000130988	-2.02816	1.46346e-30	8.0899e-30
ENSG00000131016	-2.76949	3.50762e-108	1.93188e-106
ENSG00000131018	-1.49523	4.60149e-60	6.87436e-59
ENSG00000131037	1.34137	2.13095e-31	1.21204e-30
ENSG00000131044	1.0983	4.7035e-12	1.1407e-11
ENSG00000131069	-1.77077	1.91899e-137	2.0068e-135
ENSG00000131094	1.05855	6.71433e-09	1.3666e-08
ENSG00000131153	2.11478	4.7618e-80	1.3268e-78
ENSG00000131187	2.84372	7.3663e-93	2.87738e-91
ENSG00000131188	1.93758	4.05939e-49	4.40692e-48
ENSG00000131203	1.89248	1.69963e-18	5.60091e-18
ENSG00000131242	1.22443	1.18642e-40	9.57189e-40
ENSG00000131386	-3.25749	5.78889e-109	3.2645e-107
ENSG00000131435	-1.12145	2.04227e-19	6.99948e-19
ENSG00000131462	1.06508	1.83699e-52	2.21876e-51
ENSG00000131471	-4.04496	1.74893e-200	1.1559e-197
ENSG00000131480	-2.42722	2.65605e-82	7.76741e-81
ENSG00000131650	3.90037	3.9858e-98	1.74226e-96
ENSG00000131652	1.09332	4.14478e-50	4.62418e-49
ENSG00000131711	-1.1772	3.59988e-24	1.51814e-23
ENSG00000131730	-2.48473	9.54863e-95	3.90525e-93
ENSG00000131746	-1.56536	1.8765e-17	5.89232e-17
ENSG00000131747	3.46917	1.42733e-143	1.78664e-141
ENSG00000131748	1.23956	1.07819e-19	3.74107e-19
ENSG00000131759	1.2045	1.90888e-29	1.00128e-28
ENSG00000131943	-1.33199	1.20386e-74	2.91235e-73
ENSG00000131944	1.16245	1.713e-78	4.57253e-77
ENSG00000132031	2.88334	1.62991e-84	5.05271e-83
ENSG00000132164	1.2116	1.59645e-06	2.80649e-06
ENSG00000132170	-3.45486	1.74401e-159	3.23779e-157
ENSG00000132182	1.89106	3.35701e-107	1.81862e-105
ENSG00000132185	1.71584	8.18138e-16	2.37785e-15
ENSG00000132196	1.28456	4.77076e-61	7.38774e-60
ENSG00000132205	-1.45502	7.3727e-44	6.73406e-43
ENSG00000132326	-1.20609	4.42848e-61	6.8706e-60
ENSG00000132329	2.98428	3.05894e-60	4.60317e-59
ENSG00000132357	-1.27277	5.89117e-43	5.1694e-42
ENSG00000132386	-1.31901	1.73574e-33	1.07495e-32
ENSG00000132432	1.12284	3.52432e-41	2.9058e-40
ENSG00000132465	-1.86398	7.74433e-20	2.70527e-19
ENSG00000132514	-1.26919	1.68396e-12	4.18659e-12
ENSG00000132517	1.31039	6.21472e-14	1.65276e-13
ENSG00000132561	-2.56603	2.49947e-67	4.77443e-66
ENSG00000132622	-1.40424	2.83091e-42	2.42861e-41
ENSG00000132646	1.4341	3.00966e-88	1.03601e-86
ENSG00000132677	2.69749	7.39021e-45	6.94587e-44
ENSG00000132681	1.23548	2.02915e-08	4.01433e-08
ENSG00000132688	-1.04802	1.94407e-16	5.82764e-16
ENSG00000132698	1.49226	2.56671e-60	3.8695e-59
ENSG00000132749	1.98941	7.24591e-66	1.30846e-64
ENSG00000132821	2.58669	1.15094e-32	6.91022e-32
ENSG00000132837	-2.83932	1.1194e-141	1.32113e-139
ENSG00000132840	-3.21404	2.37696e-113	1.54018e-111
ENSG00000132970	-2.20258	2.55175e-73	5.90512e-72
ENSG00000133027	-1.04319	6.92337e-36	4.67299e-35
ENSG00000133067	-1.29044	8.65668e-09	1.75008e-08
ENSG00000133106	1.11017	1.46875e-21	5.53311e-21
ENSG00000133110	2.11007	2.72047e-57	3.75838e-56
ENSG00000133116	-2.44469	1.06728e-73	2.50494e-72
ENSG00000133169	3.29573	2.71953e-24	1.15129e-23
ENSG00000133195	1.39612	8.98586e-52	1.06356e-50
ENSG00000133247	1.017	1.20705e-32	7.23658e-32
ENSG00000133317	-4.62403	3.1067e-93	1.22511e-91
ENSG00000133321	1.43239	4.20345e-24	1.76637e-23
ENSG00000133328	1.54652	1.62563e-17	5.1143e-17
ENSG00000133392	-3.28409	1.54281e-84	4.79169e-83
ENSG00000133401	-2.73862	1.927e-112	1.21992e-110
ENSG00000133466	2.20683	2.01237e-110	1.19177e-108
ENSG00000133561	-1.5586	4.90243e-59	7.08066e-58
ENSG00000133687	-2.26422	2.00569e-48	2.12573e-47
ENSG00000133740	1.21588	6.24371e-41	5.10212e-40
ENSG00000133800	-4.94861	5.50911e-219	7.58559e-216
ENSG00000133816	1.44535	4.18431e-58	5.89406e-57
ENSG00000133818	-1.0174	4.402e-24	1.84886e-23
ENSG00000134028	3.10469	4.37364e-56	5.88962e-55
ENSG00000134030	-1.22401	4.2749e-62	6.87771e-61
ENSG00000134057	2.57832	1.00224e-159	1.90345e-157
ENSG00000134072	-1.52891	1.65546e-89	5.94634e-88
ENSG00000134121	-2.98998	7.71861e-66	1.39078e-64
ENSG00000134138	-1.56598	1.22261e-45	1.17381e-44
ENSG00000134201	-3.74958	4.30947e-85	1.36148e-83
ENSG00000134215	1.39801	1.88374e-26	8.75529e-26
ENSG00000134222	1.82831	1.84804e-78	4.92503e-77
ENSG00000134240	-1.06332	0.000951625	0.00137076
ENSG00000134321	1.66576	1.61689e-29	8.51911e-29
ENSG00000134323	1.85112	9.2318e-22	3.51063e-21
ENSG00000134324	-1.10632	2.95113e-23	1.19955e-22
ENSG00000134326	1.42993	6.96387e-26	3.17155e-25
ENSG00000134339	-3.44796	4.01737e-55	5.23493e-54
ENSG00000134375	1.13563	1.16301e-84	3.63259e-83
ENSG00000134463	-1.48994	1.28223e-49	1.41336e-48
ENSG00000134531	-1.85135	2.36972e-75	5.83529e-74
ENSG00000134532	-1.83469	3.02913e-32	1.7856e-31
ENSG00000134569	-1.37031	1.12074e-26	5.24739e-26
ENSG00000134594	1.05314	4.16173e-21	1.53629e-20
ENSG00000134627	-1.1358	2.00046e-23	8.18362e-23
ENSG00000134668	2.57414	1.27398e-58	1.81778e-57
ENSG00000134690	3.00662	1.95891e-143	2.43361e-141
ENSG00000134775	-1.45858	1.18387e-32	7.10535e-32
ENSG00000134824	1.53322	4.74549e-17	1.46807e-16
ENSG00000134830	1.53508	4.77914e-25	2.08904e-24
ENSG00000134853	-1.39207	3.62205e-30	1.96091e-29
ENSG00000134917	-1.2613	4.54988e-11	1.04457e-10
ENSG00000134962	-4.7386	8.90912e-209	8.17808e-206
ENSG00000134986	1.20647	2.27816e-44	2.10644e-43
ENSG00000135046	-2.30032	6.29036e-91	2.31999e-89
ENSG00000135052	1.35612	3.16578e-39	2.41608e-38
ENSG00000135063	-2.14469	1.14212e-41	9.61345e-41
ENSG00000135074	1.65108	5.95355e-54	7.50919e-53
ENSG00000135094	2.23468	3.67906e-80	1.02684e-78
ENSG00000135097	1.01151	9.28586e-08	1.76783e-07
ENSG00000135114	2.41097	1.60653e-52	1.94182e-51
ENSG00000135119	2.09411	5.31135e-84	1.62517e-82
ENSG00000135127	2.65353	1.72592e-140	1.96672e-138
ENSG00000135144	-2.49877	8.00113e-98	3.4608e-96
ENSG00000135218	-4.22797	3.29319e-106	1.76095e-104
ENSG00000135272	-1.25573	4.08395e-54	5.17477e-53
ENSG00000135318	-1.20961	3.44238e-27	1.64579e-26
ENSG00000135338	-1.24565	1.538e-47	1.57352e-46
ENSG00000135363	-1.17322	1.87872e-49	2.05849e-48
ENSG00000135374	-1.09464	5.2539e-05	8.30798e-05
ENSG00000135424	-3.7225	2.47903e-161	4.87632e-159
ENSG00000135437	-4.35415	1.06168e-203	7.62703e-201
ENSG00000135447	-3.93497	2.90702e-79	7.97886e-78
ENSG00000135451	3.52067	2.15564e-170	5.83897e-168
ENSG00000135454	1.22871	1.74932e-15	5.00761e-15
ENSG00000135472	1.02787	9.33528e-07	1.66699e-06
ENSG00000135476	2.68316	1.20753e-122	9.45591e-121
ENSG00000135549	1.86696	7.30181e-33	4.4161e-32
ENSG00000135604	-2.19189	9.69639e-87	3.22361e-85
ENSG00000135638	3.58709	3.80532e-45	3.60317e-44
ENSG00000135678	-2.11048	3.46034e-70	7.20998e-69
ENSG00000135744	1.39532	1.7155e-11	4.03261e-11
ENSG00000135750	1.97273	7.47654e-33	4.51846e-32
ENSG00000135773	2.67724	2.19483e-47	2.22896e-46
ENSG00000135835	-1.20687	1.5291e-44	1.42259e-43
ENSG00000135862	-1.17741	6.00484e-44	5.49989e-43
ENSG00000135917	-5.05306	5.65985e-116	3.91287e-114
ENSG00000135926	-1.15658	1.1855e-69	2.42127e-68
ENSG00000136002	-1.23805	3.85804e-16	1.13996e-15
ENSG00000136108	1.37802	1.67994e-63	2.83241e-62
ENSG00000136111	-1.20158	1.53782e-44	1.42991e-43
ENSG00000136114	-1.45897	6.8924e-72	1.52454e-70
ENSG00000136158	-2.45824	3.07821e-111	1.8699e-109
ENSG00000136160	-2.20073	4.72154e-79	1.28524e-77
ENSG00000136161	-1.17358	7.86383e-73	1.78973e-71
ENSG00000136244	-2.74384	3.77469e-40	2.97989e-39
ENSG00000136274	-1.37223	3.75509e-28	1.86266e-27
ENSG00000136286	1.08769	1.77722e-20	6.39204e-20
ENSG00000136295	1.24506	3.16354e-46	3.08749e-45
ENSG00000136379	1.38193	4.83456e-48	5.05579e-47
ENSG00000136383	-2.72024	1.16793e-140	1.34012e-138
ENSG00000136457	1.50781	1.37393e-10	3.08025e-10
ENSG00000136490	1.63817	8.84233e-36	5.93427e-35
ENSG00000136492	2.18858	3.18169e-75	7.81145e-74
ENSG00000136531	-2.31997	1.14501e-31	6.5943e-31
ENSG00000136541	2.58053	3.28093e-53	4.04558e-52
ENSG00000136542	1.65762	1.34822e-18	4.46246e-18
ENSG00000136546	-1.71329	3.4012e-17	1.05914e-16
ENSG00000136717	-1.71446	5.41007e-47	5.43078e-46
ENSG00000136732	-1.9808	2.5167e-83	7.56063e-82
ENSG00000136770	1.50211	5.20379e-43	4.58817e-42
ENSG00000136810	1.01887	1.05192e-41	8.85878e-41
ENSG00000136826	-2.5036	1.52208e-95	6.31893e-94
ENSG00000136842	-2.85754	2.67502e-66	4.92746e-65
ENSG00000136848	-1.14273	8.71295e-62	1.3923e-60
ENSG00000136854	-1.20891	1.42033e-38	1.05332e-37
ENSG00000136859	-1.88599	1.71022e-67	3.28963e-66
ENSG00000136869	-1.49711	1.474e-51	1.73467e-50
ENSG00000136883	1.25768	5.86814e-12	1.4165e-11
ENSG00000136908	1.05078	1.46417e-60	2.22767e-59
ENSG00000136960	-2.70713	1.05609e-90	3.86915e-89
ENSG00000136982	1.52375	3.44502e-43	3.06197e-42
ENSG00000136999	-1.44867	8.68775e-26	3.93389e-25
ENSG00000137033	-2.62701	7.86405e-51	9.01094e-50
ENSG00000137070	-1.51495	1.43803e-66	2.66672e-65
ENSG00000137077	-2.28581	9.50966e-25	4.109e-24
ENSG00000137135	1.75441	1.85756e-69	3.77522e-68
ENSG00000137216	1.28156	1.96681e-90	7.18973e-89
ENSG00000137225	-2.36716	4.07296e-60	6.0958e-59
ENSG00000137288	1.16424	2.83097e-50	3.17127e-49
ENSG00000137309	1.55549	2.27987e-50	2.56609e-49
ENSG00000137310	1.23904	3.15012e-38	2.30002e-37
ENSG00000137331	1.31299	5.25377e-26	2.402e-25
ENSG00000137460	1.04721	8.01252e-32	4.6453e-31
ENSG00000137563	1.587	2.97025e-31	1.67901e-30
ENSG00000137571	2.09134	1.60648e-29	8.46695e-29
ENSG00000137573	1.86379	2.06996e-52	2.4965e-51
ENSG00000137648	2.61814	1.28477e-22	5.08216e-22
ENSG00000137672	-1.33777	4.44017e-42	3.77586e-41
ENSG00000137693	-1.10934	9.99644e-50	1.10556e-48
ENSG00000137699	-1.6397	1.20023e-14	3.30139e-14
ENSG00000137713	-1.52997	6.63764e-91	2.44262e-89
ENSG00000137727	-3.11536	3.7241e-150	5.49404e-148
ENSG00000137745	6.20263	3.66238e-179	1.28752e-176
ENSG00000137804	3.02923	1.29858e-176	4.20714e-174
ENSG00000137807	2.64438	9.51805e-139	1.02789e-136
ENSG00000137812	2.79404	1.25727e-137	1.32318e-135
ENSG00000137819	1.17124	9.63559e-19	3.20469e-18
ENSG00000137825	3.28164	1.79184e-74	4.30955e-73
ENSG00000137868	1.16772	2.69443e-20	9.61971e-20
ENSG00000137872	-1.54625	5.33576e-20	1.8802e-19
ENSG00000137960	-2.58308	8.43115e-83	2.50104e-81
ENSG00000137965	1.12732	5.10169e-16	1.49752e-15
ENSG00000138018	1.00964	1.57512e-46	1.55285e-45
ENSG00000138092	1.24172	2.01172e-61	3.15967e-60
ENSG00000138131	-1.57709	3.91697e-17	1.21769e-16
ENSG00000138135	-1.10866	3.87899e-15	1.09094e-14
ENSG00000138160	2.50695	1.01763e-136	1.02526e-134
ENSG00000138180	3.42423	6.76829e-167	1.66914e-164
ENSG00000138207	-4.96582	9.60293e-110	5.58695e-108
ENSG00000138316	3.11869	7.38085e-125	5.86316e-123
ENSG00000138346	1.70427	2.29052e-73	5.32297e-72
ENSG00000138356	-2.28493	1.94972e-40	1.55705e-39
ENSG00000138376	1.20181	6.37034e-56	8.52975e-55
ENSG00000138435	1.42273	6.09104e-18	1.96146e-17
ENSG00000138496	1.04026	9.3688e-36	6.2774e-35
ENSG00000138623	1.35329	9.39006e-39	7.01411e-38
ENSG00000138639	-1.33192	1.78738e-53	2.22051e-52
ENSG00000138640	-2.50337	2.15272e-167	5.46072e-165
ENSG00000138678	-1.78826	3.40218e-40	2.69354e-39
ENSG00000138685	-2.70623	2.13483e-57	2.95426e-56
ENSG00000138696	4.44422	1.716e-62	2.80728e-61
ENSG00000138722	-3.19321	9.8119e-68	1.90732e-66
ENSG00000138738	-1.39845	5.30622e-51	6.11826e-50
ENSG00000138755	3.13358	3.26279e-53	4.02621e-52
ENSG00000138772	-1.21461	2.22089e-15	6.33123e-15
ENSG00000138778	2.6157	1.40219e-114	9.41807e-113
ENSG00000138795	1.9793	1.64049e-56	2.22544e-55
ENSG00000138796	-1.35901	1.53044e-94	6.22845e-93
ENSG00000138798	-1.44022	7.62123e-15	2.11533e-14
ENSG00000138829	2.92112	7.7915e-59	1.1185e-57
ENSG00000138944	1.74309	6.01837e-24	2.51687e-23
ENSG00000139044	1.74893	9.45471e-33	5.69523e-32
ENSG00000139055	1.69906	5.58816e-26	2.55205e-25
ENSG00000139112	-1.5461	9.19874e-103	4.41833e-101
ENSG00000139117	-1.01926	4.48297e-22	1.72904e-21
ENSG00000139132	-1.22727	6.3552e-50	7.06642e-49
ENSG00000139144	-2.63413	6.13966e-34	3.87049e-33
ENSG00000139193	1.04474	7.42454e-11	1.68742e-10
ENSG00000139219	3.51929	1.82575e-28	9.22253e-28
ENSG00000139263	-1.45019	8.73371e-40	6.79412e-39
ENSG00000139318	-1.38674	1.46531e-38	1.08619e-37
ENSG00000139354	1.32722	5.75208e-41	4.70736e-40
ENSG00000139410	1.17995	3.23644e-36	2.20155e-35
ENSG00000139438	1.2223	7.71264e-27	3.64238e-26
ENSG00000139547	2.59898	3.62051e-46	3.52514e-45
ENSG00000139567	-1.12663	6.78563e-48	7.04708e-47
ENSG00000139572	1.93238	1.3911e-46	1.37389e-45
ENSG00000139597	-1.27085	7.64193e-57	1.04526e-55
ENSG00000139618	1.54991	1.58433e-55	2.10095e-54
ENSG00000139629	1.63938	4.20987e-31	2.36839e-30
ENSG00000139641	-1.09804	4.0874e-91	1.52797e-89
ENSG00000139679	-1.0174	2.18197e-43	1.96045e-42
ENSG00000139714	1.6407	2.84548e-40	2.26038e-39
ENSG00000139725	1.20259	6.91724e-29	3.54949e-28
ENSG00000139734	2.29835	9.68381e-79	2.60595e-77
ENSG00000139793	-1.078	1.56653e-35	1.04328e-34
ENSG00000139835	1.08596	1.38594e-39	1.07259e-38
ENSG00000139890	1.84569	1.14199e-44	1.06666e-43
ENSG00000139946	-1.67729	5.70555e-51	6.57412e-50
ENSG00000140092	-1.82014	4.50035e-53	5.53268e-52
ENSG00000140263	1.64958	5.50922e-43	4.84969e-42
ENSG00000140284	1.07831	2.10404e-07	3.91321e-07
ENSG00000140285	-1.68735	4.99967e-35	3.27167e-34
ENSG00000140379	1.39906	8.50644e-17	2.59752e-16
ENSG00000140451	2.30273	1.24008e-61	1.96828e-60
ENSG00000140459	-1.5511	1.49149e-27	7.20792e-27
ENSG00000140525	1.983	1.55866e-104	7.9733e-103
ENSG00000140534	2.03193	4.01107e-57	5.51372e-56
ENSG00000140538	-1.372	1.49651e-11	3.52937e-11
ENSG00000140557	-1.79881	9.70142e-20	3.37395e-19
ENSG00000140873	-1.70252	1.58098e-17	4.97762e-17
ENSG00000140876	-1.44263	2.16723e-55	2.84652e-54
ENSG00000140937	1.50681	1.23752e-39	9.5908e-39
ENSG00000140945	-1.44412	1.75312e-60	2.6575e-59
ENSG00000141293	1.27214	7.64259e-20	2.67086e-19
ENSG00000141294	2.07989	5.30311e-51	6.11826e-50
ENSG00000141295	-1.08925	2.06839e-29	1.08392e-28
ENSG00000141338	-3.9327	3.4221e-104	1.74489e-102
ENSG00000141378	1.04901	7.88465e-30	4.20659e-29
ENSG00000141391	1.02671	2.14566e-25	9.54058e-25
ENSG00000141404	-2.09556	1.36975e-84	4.26223e-83
ENSG00000141424	1.68567	4.70375e-24	1.97409e-23
ENSG00000141449	1.14437	8.6153e-12	2.05739e-11
ENSG00000141526	2.15652	4.42544e-65	7.78717e-64
ENSG00000141552	1.12331	1.4631e-37	1.04246e-36
ENSG00000141570	1.44346	5.67142e-63	9.38966e-62
ENSG00000141574	1.48971	4.39014e-28	2.16791e-27
ENSG00000141576	-1.98723	2.52116e-43	2.26152e-42
ENSG00000141582	1.68793	1.00306e-79	2.76688e-78
ENSG00000141622	-1.01384	6.39826e-14	1.69938e-13
ENSG00000141668	5.90078	8.28176e-71	1.76567e-69
ENSG00000141682	1.88104	2.53005e-47	2.56152e-46
ENSG00000141696	1.53929	3.16389e-78	8.37772e-77
ENSG00000141736	1.99835	9.42046e-31	5.24441e-30
ENSG00000141738	1.42433	1.09153e-17	3.46968e-17
ENSG00000141741	2.00642	1.35454e-40	1.08937e-39
ENSG00000141744	1.81084	1.46515e-11	3.45789e-11
ENSG00000141750	-1.80761	2.82894e-10	6.23401e-10
ENSG00000141756	1.25067	1.71555e-39	1.3252e-38
ENSG00000141854	1.47415	8.36618e-34	5.24609e-33
ENSG00000141858	1.12424	6.55085e-62	1.04883e-60
ENSG00000142185	1.2416	1.91681e-32	1.14049e-31
ENSG00000142197	1.19037	1.53181e-47	1.56816e-46
ENSG00000142235	1.31872	2.15891e-21	8.05592e-21
ENSG00000142273	1.45159	4.0324e-30	2.1795e-29
ENSG00000142449	1.59651	8.14422e-10	1.74332e-09
ENSG00000142530	1.19061	4.14676e-24	1.74299e-23
ENSG00000142552	1.04488	1.1113e-16	3.3735e-16
ENSG00000142606	1.35582	2.67145e-26	1.234e-25
ENSG00000142611	-1.6518	3.15547e-32	1.85676e-31
ENSG00000142627	-1.09791	8.80707e-29	4.50106e-28
ENSG00000142661	-1.30595	3.54268e-25	1.55722e-24
ENSG00000142694	1.51829	6.9201e-26	3.15249e-25
ENSG00000142731	1.77517	6.58168e-78	1.72071e-76
ENSG00000142871	-1.51273	1.46876e-32	8.78014e-32
ENSG00000142910	-1.67995	1.43326e-40	1.15016e-39
ENSG00000142945	3.28293	8.55847e-149	1.18833e-146
ENSG00000143028	-1.35381	5.78445e-34	3.65214e-33
ENSG00000143195	2.2722	5.31616e-60	7.9277e-59
ENSG00000143196	-3.49648	3.63327e-110	2.12881e-108
ENSG00000143217	1.11803	1.89393e-26	8.80015e-26
ENSG00000143228	3.77482	1.35103e-186	5.72385e-184
ENSG00000143256	1.15591	3.1469e-36	2.14152e-35
ENSG00000143314	1.04051	3.38122e-39	2.57812e-38
ENSG00000143320	2.15059	1.77488e-48	1.88959e-47
ENSG00000143321	1.21993	2.28261e-77	5.91153e-76
ENSG00000143344	-1.52986	2.52764e-69	5.09941e-68
ENSG00000143367	1.5132	3.87042e-78	1.01671e-76
ENSG00000143368	1.01459	9.45605e-63	1.5562e-61
ENSG00000143369	1.71098	2.62239e-21	9.75457e-21
ENSG00000143374	1.01565	3.2977e-62	5.32628e-61
ENSG00000143382	-1.86695	1.52608e-50	1.72827e-49
ENSG00000143412	1.74971	6.34558e-39	4.7745e-38
ENSG00000143418	1.32005	1.59068e-70	3.35668e-69
ENSG00000143450	1.27335	1.79547e-37	1.27598e-36
ENSG00000143473	2.9768	4.67535e-43	4.12891e-42
ENSG00000143476	3.05413	7.35988e-171	2.06114e-168
ENSG00000143493	1.22501	1.00355e-83	3.05373e-82
ENSG00000143502	1.74423	3.21971e-29	1.67083e-28
ENSG00000143512	3.03971	8.24677e-41	6.70907e-40
ENSG00000143543	1.12223	2.281e-73	5.30831e-72
ENSG00000143546	2.54142	1.08492e-20	3.94241e-20
ENSG00000143549	1.28242	1.23655e-143	1.55965e-141
ENSG00000143556	6.32169	1.23408e-54	1.57946e-53
ENSG00000143578	1.66972	8.60386e-57	1.17489e-55
ENSG00000143590	1.88293	3.81072e-42	3.24894e-41
ENSG00000143632	1.50887	2.62912e-11	6.12016e-11
ENSG00000143653	1.01405	2.96851e-24	1.25573e-23
ENSG00000143742	1.03215	7.39411e-77	1.89415e-75
ENSG00000143748	1.31897	2.03664e-76	5.16126e-75
ENSG00000143761	1.05487	1.1787e-83	3.58007e-82
ENSG00000143793	1.19206	3.28773e-48	3.46228e-47
ENSG00000143797	1.473	2.94443e-44	2.72022e-43
ENSG00000143799	1.17323	1.43225e-88	4.97167e-87
ENSG00000143845	1.44207	6.60415e-28	3.24377e-27
ENSG00000143847	1.46668	6.32349e-20	2.21927e-19
ENSG00000143851	1.3254	2.77363e-23	1.12934e-22
ENSG00000143867	-1.9493	3.01335e-21	1.11811e-20
ENSG00000143951	-1.10985	3.08469e-83	9.23339e-82
ENSG00000144031	-2.75206	4.0073e-130	3.52195e-128
ENSG00000144040	1.2859	1.27618e-31	7.32416e-31
ENSG00000144045	4.03128	4.31813e-83	1.28788e-81
ENSG00000144057	1.20565	3.06841e-17	9.56592e-17
ENSG00000144136	1.16615	3.91179e-98	1.71444e-96
ENSG00000144229	-1.98827	4.65283e-37	3.24794e-36
ENSG00000144354	1.44335	2.6791e-15	7.60868e-15
ENSG00000144366	-1.29993	7.49231e-26	3.40659e-25
ENSG00000144395	1.36724	4.60673e-34	2.91972e-33
ENSG00000144452	1.14581	7.04749e-07	1.26916e-06
ENSG00000144476	-1.79877	9.72963e-52	1.14995e-50
ENSG00000144485	2.81668	2.8816e-89	1.02393e-87
ENSG00000144554	1.4908	1.34542e-69	2.7445e-68
ENSG00000144596	-1.15288	1.98548e-22	7.78132e-22
ENSG00000144642	-2.22631	5.21209e-98	2.2663e-96
ENSG00000144655	-1.88065	1.19304e-93	4.7386e-92
ENSG00000144668	-1.22634	2.55237e-30	1.39138e-29
ENSG00000144730	-1.49223	9.08985e-38	6.5244e-37
ENSG00000144792	-1.01438	8.14872e-31	4.54255e-30
ENSG00000144810	1.00884	3.34485e-14	9.00848e-14
ENSG00000144824	-1.3055	1.95032e-31	1.11083e-30
ENSG00000144857	-1.62363	2.4582e-33	1.51555e-32
ENSG00000144908	-4.84811	2.06535e-127	1.74111e-125
ENSG00000144935	-1.19595	3.10361e-39	2.37083e-38
ENSG00000145050	1.11907	2.72123e-63	4.54629e-62
ENSG00000145103	1.0152	2.76219e-28	1.38051e-27
ENSG00000145147	-1.43582	5.55699e-39	4.19836e-38
ENSG00000145194	1.9372	6.90976e-72	1.52634e-70
ENSG00000145244	1.7896	2.85487e-30	1.55117e-29
ENSG00000145247	1.11344	1.12888e-54	1.44593e-53
ENSG00000145335	-1.7188	7.4034e-64	1.2624e-62
ENSG00000145362	-2.39859	6.50286e-85	2.04271e-83
ENSG00000145386	2.8611	6.32798e-126	5.1506e-124
ENSG00000145390	-1.23495	5.17486e-48	5.40141e-47
ENSG00000145451	-1.11358	0.00238436	0.00331986
ENSG00000145506	1.23734	1.31054e-20	4.74662e-20
ENSG00000145649	1.03911	3.12036e-11	7.24226e-11
ENSG00000145675	-1.42622	1.72987e-47	1.76545e-46
ENSG00000145681	5.00245	2.57923e-92	1.00511e-90
ENSG00000145808	2.16451	4.82543e-18	1.55907e-17
ENSG00000145819	-1.10027	1.28326e-25	5.75394e-25
ENSG00000145832	1.86727	1.27934e-13	3.34597e-13
ENSG00000145911	1.82041	1.43382e-62	2.3503e-61
ENSG00000145934	-1.84618	4.4287e-23	1.78738e-22
ENSG00000145936	-2.38807	5.23825e-62	8.41124e-61
ENSG00000145979	1.02419	2.75234e-41	2.28183e-40
ENSG00000145990	-1.13191	4.56887e-31	2.56774e-30
ENSG00000146021	-1.2175	1.22148e-41	1.0271e-40
ENSG00000146038	-1.12172	1.56519e-07	2.94015e-07
ENSG00000146122	-1.85154	1.21518e-65	2.17064e-64
ENSG00000146197	2.82136	2.76064e-46	2.70385e-45
ENSG00000146205	1.33988	7.4494e-21	2.72617e-20
ENSG00000146232	1.16988	1.3768e-42	1.19229e-41
ENSG00000146233	-1.21079	3.31842e-12	8.11219e-12
ENSG00000146374	-2.38724	7.89595e-58	1.10283e-56
ENSG00000146386	1.43526	3.78441e-47	3.81047e-46
ENSG00000146410	2.87519	2.33155e-119	1.70461e-117
ENSG00000146411	-1.07875	5.63152e-09	1.15103e-08
ENSG00000146476	1.48797	9.9002e-25	4.27328e-24
ENSG00000146477	-2.90172	3.1291e-63	5.21191e-62
ENSG00000146592	-2.10903	9.01056e-68	1.75775e-66
ENSG00000146648	-1.89331	3.16024e-26	1.45612e-25
ENSG00000146670	3.05674	3.74565e-142	4.51747e-140
ENSG00000146733	1.08377	2.62075e-30	1.42772e-29
ENSG00000146859	-1.05851	1.76464e-61	2.78217e-60
ENSG00000146918	1.19071	1.43217e-46	1.4136e-45
ENSG00000146938	-1.04474	6.30944e-09	1.28657e-08
ENSG00000146950	1.20435	9.28559e-35	6.03801e-34
ENSG00000146955	1.47382	6.9104e-31	3.86659e-30
ENSG00000146966	-2.23357	1.91236e-89	6.83938e-88
ENSG00000147027	-1.24383	1.8108e-17	5.69036e-17
ENSG00000147041	1.15028	1.70047e-07	3.18595e-07
ENSG00000147113	-2.04941	8.90998e-110	5.20211e-108
ENSG00000147119	-1.18468	3.74541e-53	4.61143e-52
ENSG00000147155	1.1292	6.27217e-42	5.30646e-41
ENSG00000147168	1.08165	4.25844e-13	1.08517e-12
ENSG00000147202	-1.1838	4.75972e-48	4.98068e-47
ENSG00000147234	1.93851	2.345e-29	1.22538e-28
ENSG00000147251	-2.39789	4.45014e-109	2.53551e-107
ENSG00000147257	-2.5818	2.02428e-42	1.74386e-41
ENSG00000147485	1.54747	1.05061e-13	2.76422e-13
ENSG00000147526	-1.82665	2.20931e-58	3.13611e-57
ENSG00000147535	1.31199	2.20465e-28	1.10654e-27
ENSG00000147536	1.95348	8.37147e-53	1.02385e-51
ENSG00000147570	1.16627	6.28474e-14	1.67003e-13
ENSG00000147576	-2.05024	1.09072e-69	2.24433e-68
ENSG00000147676	1.71871	6.72814e-60	9.97926e-59
ENSG00000147689	2.46415	1.12584e-22	4.46096e-22
ENSG00000147697	2.17709	3.2281e-24	1.36449e-23
ENSG00000147799	1.65421	9.9151e-82	2.86913e-80
ENSG00000147804	1.90285	9.61826e-49	1.03196e-47
ENSG00000147852	-1.78227	2.16364e-48	2.28872e-47
ENSG00000147853	-1.00779	3.46479e-66	6.36097e-65
ENSG00000147862	-1.61234	1.61283e-32	9.62743e-32
ENSG00000147872	-1.00452	8.89865e-20	3.09933e-19
ENSG00000147889	2.75482	3.59041e-52	4.29264e-51
ENSG00000148053	-2.59653	9.82956e-41	7.9771e-40
ENSG00000148082	-1.35937	7.06829e-28	3.46556e-27
ENSG00000148143	-1.04472	4.13619e-15	1.16189e-14
ENSG00000148154	1.28455	3.20239e-25	1.41026e-24
ENSG00000148180	-2.5658	7.0418e-192	3.87839e-189
ENSG00000148339	-1.18067	3.27011e-43	2.91121e-42
ENSG00000148346	1.05523	4.87784e-05	7.72886e-05
ENSG00000148357	-2.21269	1.11278e-40	8.99972e-40
ENSG00000148362	1.28665	6.86634e-40	5.35912e-39
ENSG00000148516	-1.07682	5.18763e-27	2.4645e-26
ENSG00000148541	-2.26093	2.71206e-80	7.60805e-79
ENSG00000148700	-1.39608	6.20528e-43	5.43925e-42
ENSG00000148730	-1.06056	3.75159e-78	9.88636e-77
ENSG00000148737	-1.0971	1.87821e-38	1.38543e-37
ENSG00000148773	2.99882	3.38368e-127	2.82366e-125
ENSG00000148848	1.23167	1.98345e-21	7.41294e-21
ENSG00000148908	1.00894	7.65159e-32	4.44228e-31
ENSG00000148926	-1.4204	5.29711e-18	1.70879e-17
ENSG00000148935	-1.40641	1.29679e-21	4.89534e-21
ENSG00000149090	-3.5413	2.18008e-149	3.1053e-147
ENSG00000149131	-1.27643	1.27803e-40	1.02909e-39
ENSG00000149231	-1.22118	1.14122e-37	8.16649e-37
ENSG00000149243	1.84776	3.8463e-41	3.16812e-40
ENSG00000149289	-1.48871	2.26476e-41	1.88422e-40
ENSG00000149294	-1.5669	5.18608e-17	1.60167e-16
ENSG00000149380	2.5083	4.28311e-96	1.79164e-94
ENSG00000149403	1.36281	7.93128e-16	2.3076e-15
ENSG00000149418	1.00394	5.0798e-25	2.2187e-24
ENSG00000149451	-2.71764	6.84993e-66	1.23966e-64
ENSG00000149527	-1.31442	2.71327e-18	8.86698e-18
ENSG00000149554	1.54322	5.2937e-55	6.86022e-54
ENSG00000149557	-1.40636	3.26191e-42	2.79112e-41
ENSG00000149564	-1.17279	3.43989e-47	3.47204e-46
ENSG00000149575	-2.871	1.09793e-50	1.25033e-49
ENSG00000149591	-1.3229	1.43526e-31	8.22287e-31
ENSG00000149596	-2.47699	1.36849e-49	1.50543e-48
ENSG00000149599	1.18427	4.55175e-12	1.10471e-11
ENSG00000149636	1.12489	1.47702e-59	2.16739e-58
ENSG00000149679	1.24239	2.3207e-53	2.87658e-52
ENSG00000149798	-1.18699	1.06862e-49	1.18105e-48
ENSG00000149923	1.32052	6.17221e-88	2.1071e-86
ENSG00000149925	1.15781	9.8092e-44	8.92989e-43
ENSG00000149926	2.83921	2.52539e-52	3.03469e-51
ENSG00000149927	1.53545	6.35037e-20	2.22823e-19
ENSG00000149968	2.34152	1.35026e-38	1.00362e-37
ENSG00000149970	-2.0753	5.72131e-36	3.86797e-35
ENSG00000150048	-1.64499	1.89644e-68	3.73925e-67
ENSG00000150051	1.08445	2.69298e-05	4.36364e-05
ENSG00000150337	1.72698	6.85615e-57	9.3856e-56
ENSG00000150347	-1.5317	6.25339e-75	1.52172e-73
ENSG00000150471	-2.05319	2.06391e-28	1.03748e-27
ENSG00000150510	-1.18066	1.20301e-22	4.76331e-22
ENSG00000150551	2.09424	7.63732e-47	7.62025e-46
ENSG00000150594	-1.46031	2.58927e-24	1.09643e-23
ENSG00000150667	2.677	5.48291e-39	4.14429e-38
ENSG00000150672	-1.10584	3.40471e-19	1.15848e-18
ENSG00000150687	1.06619	1.03114e-14	2.84671e-14
ENSG00000150764	-1.44449	2.0062e-68	3.94625e-67
ENSG00000150782	1.23521	1.16776e-27	5.67663e-27
ENSG00000150873	1.8494	1.13694e-24	4.89339e-24
ENSG00000150893	1.36854	7.39967e-08	1.41822e-07
ENSG00000150907	-1.87761	1.75662e-107	9.54757e-106
ENSG00000150938	-1.6816	2.6532e-66	4.89273e-65
ENSG00000151012	2.09789	2.12785e-42	1.83021e-41
ENSG00000151025	2.36449	2.4472e-25	1.08376e-24
ENSG00000151090	-1.47398	1.34175e-43	1.21544e-42
ENSG00000151136	-1.05211	5.4674e-14	1.45753e-13
ENSG00000151224	1.52005	4.01408e-11	9.24772e-11
ENSG00000151320	-2.38491	1.24785e-82	3.68842e-81
ENSG00000151322	-1.08939	1.45886e-14	3.99614e-14
ENSG00000151364	-1.42083	1.76487e-13	4.58002e-13
ENSG00000151365	-2.90493	1.47287e-35	9.82888e-35
ENSG00000151422	-1.02706	2.63164e-49	2.86824e-48
ENSG00000151468	-2.80308	1.39277e-115	9.54886e-114
ENSG00000151491	-1.08894	1.38277e-38	1.02732e-37
ENSG00000151623	-2.14085	7.13718e-66	1.29024e-64
ENSG00000151632	-3.09778	2.67496e-36	1.82487e-35
ENSG00000151651	2.25437	8.40462e-84	2.56217e-82
ENSG00000151689	-1.10574	8.20446e-47	8.17132e-46
ENSG00000151702	-1.16298	3.30951e-41	2.73552e-40
ENSG00000151725	2.36644	1.02565e-119	7.56557e-118
ENSG00000151726	-2.88021	1.97212e-122	1.52983e-120
ENSG00000151790	3.69218	2.88339e-95	1.18513e-93
ENSG00000151835	-1.20558	2.51133e-34	1.6077e-33
ENSG00000151882	-2.36165	4.16573e-35	2.7357e-34
ENSG00000151892	1.23508	3.10732e-08	6.08464e-08
ENSG00000151914	-2.41495	2.48522e-112	1.5673e-110
ENSG00000151967	-1.48293	9.27665e-30	4.93808e-29
ENSG00000152049	2.52954	7.58814e-37	5.25257e-36
ENSG00000152056	1.05214	4.59409e-29	2.37213e-28
ENSG00000152076	1.49074	1.45872e-17	4.59971e-17
ENSG00000152082	1.28097	1.02053e-29	5.42018e-29
ENSG00000152092	-2.09455	1.43989e-26	6.71502e-26
ENSG00000152104	-1.61394	6.46041e-59	9.29837e-58
ENSG00000152133	-1.15569	1.64696e-95	6.82024e-94
ENSG00000152154	-2.1546	2.36443e-52	2.84748e-51
ENSG00000152213	1.16107	7.32569e-24	3.05894e-23
ENSG00000152253	2.84927	1.4436e-187	6.81503e-185
ENSG00000152270	-3.87719	4.71144e-137	4.83522e-135
ENSG00000152465	-1.90161	5.20338e-104	2.61323e-102
ENSG00000152467	1.39212	5.10913e-12	1.23708e-11
ENSG00000152492	-1.27533	3.15859e-121	2.41618e-119
ENSG00000152518	-1.1559	2.15143e-38	1.58062e-37
ENSG00000152527	-1.7587	1.28327e-42	1.1148e-41
ENSG00000152578	-3.44457	2.46225e-45	2.34219e-44
ENSG00000152580	-3.20603	2.75591e-84	8.4955e-83
ENSG00000152583	-1.71519	9.295e-59	1.33202e-57
ENSG00000152669	2.45576	1.13692e-31	6.55e-31
ENSG00000152766	2.12495	1.1026e-54	1.41337e-53
ENSG00000152784	-1.32473	2.15805e-34	1.38422e-33
ENSG00000152818	-1.51711	1.79719e-69	3.65701e-68
ENSG00000152932	-1.59133	3.36173e-15	9.49015e-15
ENSG00000152969	2.7315	5.61567e-58	7.87004e-57
ENSG00000153002	4.61761	1.28216e-31	7.3534e-31
ENSG00000153044	1.09945	1.02485e-50	1.17107e-49
ENSG00000153064	-1.2548	6.50196e-11	1.48325e-10
ENSG00000153132	2.67919	7.79154e-45	7.31891e-44
ENSG00000153162	-1.89383	4.519e-37	3.15585e-36
ENSG00000153246	-1.52898	6.18107e-67	1.16189e-65
ENSG00000153253	-2.78607	2.49469e-51	2.91306e-50
ENSG00000153291	-1.97028	7.68538e-42	6.48547e-41
ENSG00000153395	1.24483	2.59989e-53	3.21782e-52
ENSG00000153406	1.13717	5.96307e-56	7.9909e-55
ENSG00000153823	-2.4931	1.14282e-81	3.29543e-80
ENSG00000153898	1.29578	2.04847e-26	9.50487e-26
ENSG00000153902	-2.43762	1.96064e-98	8.73198e-97
ENSG00000153956	-2.00686	2.19451e-62	3.57812e-61
ENSG00000153976	1.91236	9.66205e-45	9.03998e-44
ENSG00000153982	1.03826	2.7957e-20	9.97265e-20
ENSG00000153993	-2.0285	1.60837e-33	9.98687e-33
ENSG00000154027	-2.28908	7.22409e-32	4.19851e-31
ENSG00000154040	1.05883	1.76209e-22	6.91898e-22
ENSG00000154065	-2.1866	6.49589e-50	7.21799e-49
ENSG00000154080	-2.29085	3.62977e-24	1.52997e-23
ENSG00000154133	-1.92136	1.51748e-109	8.7669e-108
ENSG00000154134	-1.72793	2.0799e-47	2.11485e-46
ENSG00000154175	-2.18606	1.58907e-46	1.56566e-45
ENSG00000154188	-2.79199	1.01681e-74	2.46707e-73
ENSG00000154229	-1.10109	4.22581e-17	1.31123e-16
ENSG00000154240	-1.76844	4.12059e-98	1.79643e-96
ENSG00000154258	-3.6931	8.24295e-129	7.1308e-127
ENSG00000154262	-2.76723	1.75556e-99	7.94718e-98
ENSG00000154263	-3.40396	2.21622e-109	1.27148e-107
ENSG00000154265	-1.54499	5.05705e-58	7.09921e-57
ENSG00000154330	-2.53489	4.97966e-66	9.06155e-65
ENSG00000154370	1.33156	1.81842e-89	6.51751e-88
ENSG00000154451	2.556	6.71618e-44	6.148e-43
ENSG00000154473	1.06084	4.25893e-62	6.85871e-61
ENSG00000154511	-1.14055	1.07629e-47	1.11216e-46
ENSG00000154553	-2.52152	2.43181e-89	8.65967e-88
ENSG00000154556	-1.00003	3.3893e-13	8.677e-13
ENSG00000154654	1.51041	1.83354e-15	5.24418e-15
ENSG00000154678	-2.75861	1.01493e-63	1.72528e-62
ENSG00000154721	-2.04019	4.77296e-90	1.72568e-88
ENSG00000154734	-2.23198	6.54714e-63	1.08178e-61
ENSG00000154736	-3.08544	1.8122e-141	2.12361e-139
ENSG00000154783	-1.00976	5.00654e-20	1.7657e-19
ENSG00000154822	-1.11639	4.56878e-27	2.1755e-26
ENSG00000154839	3.38302	5.92292e-148	8.08797e-146
ENSG00000154856	-2.17976	2.25526e-71	4.88383e-70
ENSG00000154920	2.59828	9.52677e-101	4.43411e-99
ENSG00000154928	-2.1996	2.47757e-39	1.89963e-38
ENSG00000155016	-1.41416	5.00605e-76	1.2609e-74
ENSG00000155090	-1.17641	1.53014e-59	2.24335e-58
ENSG00000155093	1.52812	4.98376e-13	1.26454e-12
ENSG00000155324	-1.41745	1.17548e-59	1.7326e-58
ENSG00000155367	1.78067	5.45119e-41	4.46776e-40
ENSG00000155530	1.00787	2.03175e-16	6.08494e-16
ENSG00000155657	-1.00706	6.45495e-21	2.36591e-20
ENSG00000155659	-1.2931	5.96932e-24	2.49699e-23
ENSG00000155660	1.16031	1.30565e-61	2.07036e-60
ENSG00000155760	-1.155	1.60478e-23	6.59269e-23
ENSG00000155846	-1.05567	6.46992e-23	2.58781e-22
ENSG00000155886	4.89959	8.49269e-163	1.8224e-160
ENSG00000155961	1.23084	1.91601e-12	4.7485e-12
ENSG00000155962	-1.24351	7.15313e-40	5.57769e-39
ENSG00000155966	-1.08207	7.02496e-12	1.68957e-11
ENSG00000155970	-2.21965	4.99842e-82	1.45403e-80
ENSG00000156076	-2.17669	1.07198e-09	2.2784e-09
ENSG00000156127	1.19436	1.68564e-21	6.32708e-21
ENSG00000156140	-1.31644	9.77687e-22	3.71364e-21
ENSG00000156170	1.2358	1.61027e-47	1.64441e-46
ENSG00000156218	-1.00482	2.9796e-14	8.04181e-14
ENSG00000156234	2.36086	3.00661e-19	1.02493e-18
ENSG00000156284	-2.03954	1.16995e-21	4.43068e-21
ENSG00000156298	-2.43655	4.4966e-75	1.1007e-73
ENSG00000156398	1.15855	6.20256e-28	3.05196e-27
ENSG00000156463	-1.31784	5.00971e-18	1.61734e-17
ENSG00000156475	-1.5869	3.56523e-31	2.00846e-30
ENSG00000156509	2.39225	1.62586e-83	4.91117e-82
ENSG00000156564	2.67905	3.99028e-46	3.87832e-45
ENSG00000156587	1.0864	2.00677e-31	1.1422e-30
ENSG00000156675	1.11635	3.41158e-13	8.73135e-13
ENSG00000156738	1.89347	1.40433e-14	3.84868e-14
ENSG00000156787	1.19792	1.50634e-41	1.26278e-40
ENSG00000156802	1.94177	3.3994e-72	7.60058e-71
ENSG00000156804	-1.01211	9.20471e-18	2.93666e-17
ENSG00000156873	1.14512	6.09257e-65	1.06639e-63
ENSG00000156970	2.92874	7.74302e-149	1.08422e-146
ENSG00000157064	-1.80897	2.89952e-20	1.0334e-19
ENSG00000157150	-4.57853	5.20744e-105	2.67213e-103
ENSG00000157152	-2.80066	4.79292e-57	6.58299e-56
ENSG00000157168	-2.12054	4.22404e-28	2.08651e-27
ENSG00000157193	1.64029	1.59738e-36	1.09744e-35
ENSG00000157227	1.28509	8.37243e-35	5.45711e-34
ENSG00000157303	2.17568	1.19618e-33	7.44706e-33
ENSG00000157368	-1.02684	1.28899e-09	2.72806e-09
ENSG00000157388	1.351	5.96628e-19	2.00164e-18
ENSG00000157404	-2.92985	1.82725e-63	3.07764e-62
ENSG00000157456	3.03007	7.57321e-140	8.57069e-138
ENSG00000157510	-1.62764	1.68955e-84	5.22779e-83
ENSG00000157554	-1.67527	5.27597e-78	1.38373e-76
ENSG00000157557	-1.22054	1.18011e-45	1.13432e-44
ENSG00000157601	1.83598	6.47957e-31	3.63291e-30
ENSG00000157613	2.23656	1.48562e-61	2.35124e-60
ENSG00000157617	-1.76346	2.51392e-97	1.0789e-95
ENSG00000157680	-1.11386	1.53886e-17	4.84869e-17
ENSG00000157734	1.28731	9.3747e-18	2.98801e-17
ENSG00000157766	3.19825	1.30464e-67	2.52124e-66
ENSG00000157778	1.17625	9.14663e-47	9.09872e-46
ENSG00000157827	-1.03744	1.67824e-23	6.8859e-23
ENSG00000157992	1.02824	2.48688e-16	7.41711e-16
ENSG00000158014	1.40268	8.78742e-10	1.87735e-09
ENSG00000158055	1.23596	9.76616e-17	2.97175e-16
ENSG00000158089	1.1956	5.15873e-12	1.24889e-11
ENSG00000158106	2.26146	4.35833e-86	1.40925e-84
ENSG00000158125	-1.10148	1.21478e-07	2.29471e-07
ENSG00000158164	1.82615	1.55921e-18	5.15153e-18
ENSG00000158186	-2.25237	1.29509e-86	4.2712e-85
ENSG00000158301	-1.33016	1.48897e-65	2.65396e-64
ENSG00000158315	1.03629	2.7576e-19	9.41595e-19
ENSG00000158352	-1.28631	6.30411e-46	6.09496e-45
ENSG00000158373	2.61404	2.59621e-86	8.46098e-85
ENSG00000158402	3.34588	3.5502e-187	1.58541e-184
ENSG00000158406	2.57873	3.91092e-48	4.10287e-47
ENSG00000158423	1.02518	1.43315e-20	5.1816e-20
ENSG00000158445	-2.89181	3.6812e-44	3.38478e-43
ENSG00000158458	-2.38017	1.1025e-36	7.59973e-36
ENSG00000158555	-1.4375	2.01774e-34	1.29522e-33
ENSG00000158571	-3.66798	2.21882e-124	1.75414e-122
ENSG00000158714	1.55865	3.73003e-32	2.18783e-31
ENSG00000158813	-1.36083	1.07283e-38	7.99924e-38
ENSG00000158850	1.21962	1.07519e-73	2.51992e-72
ENSG00000158856	-1.23254	1.84037e-25	8.19634e-25
ENSG00000158966	-2.13211	1.17757e-84	3.67114e-83
ENSG00000159055	1.12649	1.01993e-60	1.56185e-59
ENSG00000159147	1.42397	3.28933e-67	6.26147e-66
ENSG00000159166	1.29851	5.51472e-16	1.61617e-15
ENSG00000159176	-1.2939	1.14491e-60	1.74998e-59
ENSG00000159184	5.87767	7.77572e-56	1.03863e-54
ENSG00000159200	-1.57009	4.19227e-33	2.56456e-32
ENSG00000159212	2.03315	7.207e-15	2.00372e-14
ENSG00000159214	1.23378	5.61431e-37	3.90262e-36
ENSG00000159259	1.40849	5.11621e-58	7.17615e-57
ENSG00000159263	2.2021	1.8566e-36	1.27184e-35
ENSG00000159335	1.0281	8.005e-28	3.92017e-27
ENSG00000159387	-2.49117	1.02322e-33	6.39678e-33
ENSG00000159433	-2.24541	1.56933e-135	1.55269e-133
ENSG00000159713	-1.16453	8.62644e-15	2.39072e-14
ENSG00000159753	1.6372	8.85366e-24	3.68301e-23
ENSG00000159899	-1.6153	5.33913e-64	9.1513e-63
ENSG00000159958	1.09502	1.32503e-09	2.80147e-09
ENSG00000160050	1.05007	3.37902e-25	1.48646e-24
ENSG00000160111	-1.2144	5.0771e-14	1.35589e-13
ENSG00000160113	1.21935	8.78684e-62	1.40275e-60
ENSG00000160145	-1.15428	7.43748e-29	3.81171e-28
ENSG00000160161	3.42666	3.999e-127	3.32038e-125
ENSG00000160180	2.56709	8.77127e-26	3.96954e-25
ENSG00000160182	2.95422	9.76273e-23	3.87857e-22
ENSG00000160183	1.23078	7.2211e-10	1.55175e-09
ENSG00000160188	1.779	6.99543e-36	4.71778e-35
ENSG00000160190	1.21885	6.21451e-67	1.16684e-65
ENSG00000160207	1.1803	5.31033e-43	4.67961e-42
ENSG00000160293	1.06482	2.46284e-69	4.98085e-68
ENSG00000160298	1.66918	6.15179e-71	1.31495e-69
ENSG00000160307	-2.82256	1.72902e-35	1.15011e-34
ENSG00000160325	1.41602	1.12023e-69	2.29647e-68
ENSG00000160326	1.54749	3.31589e-34	2.11457e-33
ENSG00000160345	2.04205	1.90804e-65	3.37905e-64
ENSG00000160401	1.42615	3.50289e-49	3.80778e-48
ENSG00000160404	1.17143	1.0188e-61	1.62173e-60
ENSG00000160408	-1.24641	4.15576e-84	1.27395e-82
ENSG00000160446	1.18849	1.52164e-55	2.01945e-54
ENSG00000160469	1.09147	1.95331e-19	6.69981e-19
ENSG00000160539	-1.98148	5.51358e-70	1.14161e-68
ENSG00000160606	2.43273	1.03889e-95	4.33474e-94
ENSG00000160688	1.23001	1.76633e-71	3.85028e-70
ENSG00000160753	1.45385	3.22415e-105	1.66999e-103
ENSG00000160767	1.04317	3.71248e-43	3.29084e-42
ENSG00000160781	1.6841	3.10022e-32	1.82555e-31
ENSG00000160801	-2.173	1.0468e-45	1.00794e-44
ENSG00000160813	1.27542	7.72767e-46	7.46255e-45
ENSG00000160856	2.03095	3.57913e-22	1.38626e-21
ENSG00000160867	1.73294	5.42145e-18	1.74822e-17
ENSG00000160877	1.37835	2.48061e-115	1.6798e-113
ENSG00000160932	1.12999	1.5513e-17	4.88603e-17
ENSG00000160949	2.05845	4.66361e-86	1.50502e-84
ENSG00000160957	2.73743	3.4409e-122	2.65673e-120
ENSG00000160999	1.00149	2.29458e-21	8.54866e-21
ENSG00000161031	2.1236	5.67005e-16	1.65993e-15
ENSG00000161036	1.11441	3.87317e-62	6.24354e-61
ENSG00000161055	-1.23515	4.19197e-05	6.68441e-05
ENSG00000161179	1.43094	9.70928e-60	1.43623e-58
ENSG00000161281	-2.58224	9.02687e-77	2.30527e-75
ENSG00000161328	1.63366	2.04685e-44	1.89894e-43
ENSG00000161395	1.40109	7.55628e-21	2.76406e-20
ENSG00000161405	1.14854	3.16701e-12	7.75696e-12
ENSG00000161509	1.37064	7.59423e-14	2.00863e-13
ENSG00000161513	1.18303	4.42288e-31	2.48738e-30
ENSG00000161544	-1.35	1.97228e-37	1.39862e-36
ENSG00000161649	-5.03142	1.16253e-103	5.73389e-102
ENSG00000161664	1.25259	8.63735e-26	3.91321e-25
ENSG00000161682	1.1823	1.8333e-17	5.75887e-17
ENSG00000161800	1.90019	3.82835e-101	1.79704e-99
ENSG00000161835	-1.3986	1.37196e-39	1.06227e-38
ENSG00000161888	3.09859	1.30173e-154	2.12956e-152
ENSG00000161980	1.50933	2.66907e-100	1.23532e-98
ENSG00000161981	1.29133	3.88842e-67	7.36793e-66
ENSG00000161996	1.16164	1.14981e-39	8.92356e-39
ENSG00000162004	3.51848	1.53726e-105	8.03803e-104
ENSG00000162062	2.79719	3.89707e-153	6.01787e-151
ENSG00000162063	1.68824	9.89145e-104	4.92278e-102
ENSG00000162069	1.01399	1.57928e-18	5.2168e-18
ENSG00000162073	2.53018	1.58524e-136	1.58745e-134
ENSG00000162076	1.16629	1.48638e-45	1.42126e-44
ENSG00000162078	1.97722	2.58632e-35	1.71141e-34
ENSG00000162267	-1.01604	7.15341e-15	1.98949e-14
ENSG00000162367	-1.91707	1.36726e-76	3.48093e-75
ENSG00000162383	-1.8493	7.947e-38	5.72149e-37
ENSG00000162407	-1.99772	5.56142e-145	7.17901e-143
ENSG00000162413	-1.15779	1.14993e-50	1.30766e-49
ENSG00000162433	-1.05444	1.19437e-16	3.62102e-16
ENSG00000162444	-2.22344	3.29294e-61	5.13295e-60
ENSG00000162461	-1.27805	1.57826e-33	9.80728e-33
ENSG00000162482	2.55796	1.12498e-35	7.52856e-35
ENSG00000162490	1.45064	5.98017e-20	2.10235e-19
ENSG00000162496	-1.15618	3.72712e-35	2.45254e-34
ENSG00000162551	-1.22174	1.3416e-14	3.67982e-14
ENSG00000162614	-1.42628	4.8206e-45	4.55147e-44
ENSG00000162616	-1.45301	8.07404e-88	2.74501e-86
ENSG00000162618	-1.62678	1.30859e-71	2.86002e-70
ENSG00000162687	-1.3624	1.1161e-25	5.02489e-25
ENSG00000162706	-2.34214	1.01711e-31	5.88025e-31
ENSG00000162722	1.37492	9.49366e-12	2.26159e-11
ENSG00000162729	1.02702	4.46884e-38	3.24851e-37
ENSG00000162733	-2.7193	4.81843e-134	4.57557e-132
ENSG00000162745	1.20348	1.63397e-28	8.26643e-28
ENSG00000162746	2.90763	3.28386e-42	2.80845e-41
ENSG00000162755	1.64996	4.24086e-37	2.96537e-36
ENSG00000162769	1.51345	1.21627e-91	4.63052e-90
ENSG00000162772	-1.9621	5.17165e-38	3.7495e-37
ENSG00000162814	1.83414	1.04603e-57	1.4573e-56
ENSG00000162817	-1.21699	4.61252e-23	1.85975e-22
ENSG00000162849	2.74927	3.92435e-105	2.02632e-103
ENSG00000162878	-2.09057	1.85613e-49	2.03645e-48
ENSG00000162882	-1.09946	2.4533e-17	7.67145e-17
ENSG00000162889	1.07165	4.14899e-55	5.39368e-54
ENSG00000162891	3.46217	2.36637e-38	1.73544e-37
ENSG00000162892	1.32656	2.00742e-21	7.50083e-21
ENSG00000162894	1.07176	5.83756e-17	1.7975e-16
ENSG00000162896	-2.3502	1.16161e-16	3.52427e-16
ENSG00000162910	1.1154	3.17283e-38	2.31558e-37
ENSG00000162944	-1.35382	1.05139e-50	1.20056e-49
ENSG00000162949	1.79619	9.42983e-27	4.43143e-26
ENSG00000162975	3.40564	8.00662e-47	7.98391e-46
ENSG00000162989	5.05574	1.16808e-50	1.32703e-49
ENSG00000163013	1.14007	2.23284e-39	1.71677e-38
ENSG00000163017	-1.86417	6.9102e-16	2.01655e-15
ENSG00000163040	1.75627	1.15029e-21	4.35824e-21
ENSG00000163041	1.00417	7.06419e-59	1.01497e-57
ENSG00000163050	-1.38415	8.84235e-63	1.45665e-61
ENSG00000163064	2.21518	1.759e-19	6.04114e-19
ENSG00000163069	-1.09423	2.68253e-43	2.39975e-42
ENSG00000163075	1.30207	8.89678e-12	2.12246e-11
ENSG00000163121	-1.0717	9.52016e-11	2.15187e-10
ENSG00000163132	-1.03555	7.59231e-20	2.65386e-19
ENSG00000163141	1.15627	3.46991e-14	9.33767e-14
ENSG00000163145	-2.59218	5.35396e-49	5.77438e-48
ENSG00000163191	1.23707	5.07037e-37	3.53194e-36
ENSG00000163220	2.44059	1.9507e-20	7.00075e-20
ENSG00000163239	-1.99226	6.49943e-48	6.7626e-47
ENSG00000163251	-1.09278	1.06797e-26	5.01022e-26
ENSG00000163297	-1.83461	1.67125e-99	7.58628e-98
ENSG00000163362	1.58416	1.65915e-14	4.52975e-14
ENSG00000163378	-1.27176	1.88229e-72	4.23721e-71
ENSG00000163382	1.32405	5.67422e-79	1.53949e-77
ENSG00000163393	1.05232	1.53806e-21	5.79155e-21
ENSG00000163412	-1.04219	2.11797e-42	1.82267e-41
ENSG00000163430	-1.35894	7.53823e-41	6.14476e-40
ENSG00000163431	-2.68943	2.76988e-113	1.78776e-111
ENSG00000163462	1.50872	1.64745e-32	9.83058e-32
ENSG00000163468	1.19148	2.88477e-87	9.688e-86
ENSG00000163472	1.45489	1.50211e-55	1.99512e-54
ENSG00000163507	1.88964	5.91022e-70	1.21916e-68
ENSG00000163508	1.15096	2.41251e-11	5.62943e-11
ENSG00000163513	-2.24032	2.53644e-123	1.9957e-121
ENSG00000163517	1.00606	7.20418e-26	3.27829e-25
ENSG00000163519	1.13397	1.56003e-09	3.29032e-09
ENSG00000163520	-1.36151	7.16219e-27	3.38504e-26
ENSG00000163535	1.45293	1.15439e-67	2.2335e-66
ENSG00000163545	2.24751	3.57659e-133	3.30145e-131
ENSG00000163568	1.93073	5.08423e-26	2.32577e-25
ENSG00000163590	-1.10258	5.81506e-32	3.38795e-31
ENSG00000163599	1.2679	7.26111e-14	1.92361e-13
[truncated: 1,182 more rows]

## Sheet: S6_COAD
GENEID	log2FoldChange	pvalue	FDR
ENSG00000000460	1.21488	3.80675e-43	8.32188e-42
ENSG00000000971	-1.22929	3.62229e-11	1.10307e-10
ENSG00000001460	-1.17277	3.23831e-45	7.93437e-44
ENSG00000001497	1.0278	4.87649e-27	4.12531e-26
ENSG00000001617	1.11675	3.76025e-14	1.42546e-13
ENSG00000002726	-1.87345	1.34775e-32	1.55481e-31
ENSG00000002746	1.38677	2.33177e-10	6.68771e-10
ENSG00000003137	-1.35454	2.29729e-11	7.09146e-11
ENSG00000003249	2.46734	1.00814e-57	4.85119e-56
ENSG00000004468	-1.14924	2.40081e-07	5.436e-07
ENSG00000004776	-3.53774	7.72841e-31	8.06775e-30
ENSG00000004799	-3.33282	8.26398e-65	5.51758e-63
ENSG00000005001	4.10142	4.91936e-111	1.64224e-108
ENSG00000005102	-1.38352	2.76111e-11	8.47911e-11
ENSG00000005108	-1.16324	9.73789e-08	2.27066e-07
ENSG00000005249	-1.84974	2.46776e-19	1.32385e-18
ENSG00000005379	1.22925	2.49288e-06	5.20062e-06
ENSG00000005448	1.21997	8.92923e-22	5.51164e-21
ENSG00000005469	-1.36231	2.14717e-32	2.44362e-31
ENSG00000005844	-1.17332	5.31027e-10	1.48347e-09
ENSG00000005882	-1.07821	1.35358e-20	7.77967e-20
ENSG00000006015	1.21116	5.48381e-16	2.37751e-15
ENSG00000006118	2.5969	4.45642e-81	6.93298e-79
ENSG00000006327	2.43934	1.07732e-77	1.42669e-75
ENSG00000006555	-1.71718	4.24481e-51	1.39669e-49
ENSG00000006625	1.08236	1.75772e-26	1.43629e-25
ENSG00000006634	1.13256	1.47325e-27	1.27815e-26
ENSG00000006704	2.16511	9.24284e-106	2.69286e-103
ENSG00000006740	-2.27809	6.94616e-42	1.37244e-40
ENSG00000006747	-2.74728	2.92777e-36	4.14439e-35
ENSG00000007216	-2.2013	9.89215e-10	2.71192e-09
ENSG00000007237	-1.58363	3.7539e-20	2.10692e-19
ENSG00000007264	-1.0839	4.68263e-07	1.0341e-06
ENSG00000007306	-4.36895	3.22242e-43	7.08313e-42
ENSG00000007312	-2.10181	1.49925e-21	9.11034e-21
ENSG00000007376	1.01644	4.13473e-19	2.1888e-18
ENSG00000008300	2.67214	4.84599e-53	1.78922e-51
ENSG00000008382	-1.09165	2.18365e-29	2.11297e-28
ENSG00000008516	-1.02396	8.76325e-08	2.05326e-07
ENSG00000009790	-1.05303	3.37177e-09	8.87181e-09
ENSG00000009950	3.17834	3.49671e-57	1.65773e-55
ENSG00000010319	-1.99409	3.38438e-25	2.5702e-24
ENSG00000010327	-1.52455	3.83609e-19	2.03415e-18
ENSG00000010610	-1.02119	9.2487e-10	2.5403e-09
ENSG00000010671	-1.4941	7.68113e-16	3.29362e-15
ENSG00000011052	1.47074	1.14573e-17	5.54492e-17
ENSG00000011198	-1.24484	6.07604e-52	2.08932e-50
ENSG00000011201	2.99353	1.05319e-42	2.21766e-41
ENSG00000011347	1.72415	1.65893e-22	1.07145e-21
ENSG00000011426	2.09332	7.2078e-73	7.69985e-71
ENSG00000011465	-1.72231	4.0832e-17	1.90478e-16
ENSG00000012048	1.23652	7.74606e-34	9.63687e-33
ENSG00000012124	-2.40337	1.29386e-17	6.22422e-17
ENSG00000012223	-1.0059	4.95304e-05	9.12166e-05
ENSG00000012504	-3.88244	2.02355e-25	1.55145e-24
ENSG00000013297	-2.17099	3.69529e-19	1.96266e-18
ENSG00000013573	1.19117	9.67572e-28	8.5002e-27
ENSG00000013810	1.08099	8.90123e-30	8.75588e-29
ENSG00000015285	-1.03889	3.71158e-10	1.04837e-09
ENSG00000015413	5.23859	1.1656e-69	1.03764e-67
ENSG00000015475	1.0583	9.77972e-23	6.4068e-22
ENSG00000015520	3.94684	7.80552e-26	6.13417e-25
ENSG00000016402	1.30723	7.01131e-27	5.86987e-26
ENSG00000016490	-2.44097	8.60762e-08	2.01797e-07
ENSG00000016602	-5.39101	1.62859e-34	2.09442e-33
ENSG00000017483	2.01852	4.45789e-19	2.3521e-18
ENSG00000018236	-2.69567	1.72386e-16	7.71379e-16
ENSG00000018280	2.40582	8.18445e-29	7.62043e-28
ENSG00000018408	-1.1078	5.6004e-10	1.56288e-09
ENSG00000018625	-4.80199	6.64175e-43	1.42473e-41
ENSG00000019102	-2.75169	1.01215e-17	4.91922e-17
ENSG00000020577	-1.11796	1.22918e-14	4.83228e-14
ENSG00000021300	1.2772	3.98282e-10	1.1238e-09
ENSG00000021826	2.47826	1.78827e-11	5.56197e-11
ENSG00000022267	-3.28508	7.23683e-55	2.90472e-53
ENSG00000023839	3.43672	7.39842e-31	7.7384e-30
ENSG00000023902	-1.49305	1.74548e-23	1.20092e-22
ENSG00000024422	-1.25215	9.33362e-13	3.18149e-12
ENSG00000025423	-1.36529	9.19853e-16	3.92536e-15
ENSG00000025772	1.75897	1.6321e-64	1.06312e-62
ENSG00000026036	1.93285	1.51656e-26	1.24686e-25
ENSG00000026103	-1.19288	4.91957e-16	2.13924e-15
ENSG00000026508	1.32971	2.42342e-47	6.61548e-46
ENSG00000026559	-1.57701	1.69931e-07	3.89218e-07
ENSG00000026751	-1.78199	1.76401e-15	7.38801e-15
ENSG00000027869	1.00262	5.27162e-17	2.43929e-16
ENSG00000028277	-1.48976	1.10894e-17	5.3717e-17
ENSG00000029153	2.37022	9.4801e-65	6.27724e-63
ENSG00000031003	-1.04622	2.79791e-32	3.14402e-31
ENSG00000035403	-1.06684	7.01282e-25	5.23641e-24
ENSG00000035499	1.24245	1.71248e-28	1.56002e-27
ENSG00000036473	-1.37794	0.000160268	0.00027954
ENSG00000036672	-4.1048	3.09212e-89	6.35232e-87
ENSG00000037897	1.39772	2.19763e-61	1.25767e-59
ENSG00000038427	1.38566	4.3344e-11	1.31046e-10
ENSG00000039139	2.32686	7.41735e-29	6.91826e-28
ENSG00000039987	-3.75122	7.68961e-23	5.0728e-22
ENSG00000040199	-2.75399	1.64361e-137	1.64607e-134
ENSG00000040275	1.02775	6.67514e-28	5.91934e-27
ENSG00000040608	1.63377	2.45553e-23	1.67436e-22
ENSG00000042445	-1.94044	1.89305e-105	5.41682e-103
ENSG00000042832	4.2493	4.66883e-56	2.02746e-54
ENSG00000042980	-1.41352	2.21896e-13	7.93853e-13
ENSG00000043039	-1.86187	1.90324e-12	6.33781e-12
ENSG00000043355	6.05348	1.19432e-48	3.49868e-47
ENSG00000043591	-1.12585	2.01649e-05	3.84716e-05
ENSG00000044012	-6.23129	8.66303e-49	2.55647e-47
ENSG00000044524	-1.09197	9.15207e-08	2.13967e-07
ENSG00000046653	-2.63795	8.86748e-52	3.01682e-50
ENSG00000046889	-1.40748	3.98898e-16	1.74405e-15
ENSG00000047346	-1.26289	1.53046e-38	2.46721e-37
ENSG00000047457	-2.03203	2.46373e-10	7.05483e-10
ENSG00000047634	1.52624	5.68235e-29	5.34354e-28
ENSG00000048052	-1.78648	1.14618e-18	5.87914e-18
ENSG00000048162	1.14975	5.91885e-41	1.10155e-39
ENSG00000048462	-3.25018	9.85554e-29	9.13391e-28
ENSG00000048540	-3.61802	1.61144e-34	2.07569e-33
ENSG00000049089	1.08921	5.735e-07	1.25715e-06
ENSG00000049130	-1.15561	1.36639e-14	5.34676e-14
ENSG00000049192	2.04522	6.54537e-28	5.80748e-27
ENSG00000049246	-1.695	2.49756e-23	1.70157e-22
ENSG00000049449	1.20852	1.72986e-36	2.47715e-35
ENSG00000049759	-1.30666	3.01974e-44	6.92251e-43
ENSG00000049768	1.38044	9.35656e-16	3.99067e-15
ENSG00000050344	2.61628	1.64473e-141	1.75701e-138
ENSG00000050405	-1.42328	6.07047e-31	6.39535e-30
ENSG00000050438	1.28322	1.02876e-12	3.49329e-12
ENSG00000050555	-1.12717	8.51127e-09	2.16449e-08
ENSG00000050628	-1.11658	7.77774e-07	1.68945e-06
ENSG00000050767	-1.24624	1.68625e-12	5.63985e-12
ENSG00000051341	1.36388	3.1072e-29	2.9743e-28
ENSG00000052749	1.41258	2.03648e-66	1.49691e-64
ENSG00000052795	-1.16572	2.77829e-29	2.67384e-28
ENSG00000053254	-1.34166	6.16842e-39	1.02854e-37
ENSG00000053372	1.02085	8.02744e-34	9.97145e-33
ENSG00000053438	-2.60102	1.78476e-33	2.16005e-32
ENSG00000054277	-1.75753	1.15005e-49	3.5236e-48
ENSG00000054356	-1.54313	1.72598e-08	4.28128e-08
ENSG00000054598	1.2639	4.16216e-08	1.00202e-07
ENSG00000054967	1.103	3.35818e-22	2.12946e-21
ENSG00000055044	1.24121	4.02856e-45	9.81059e-44
ENSG00000056277	1.27911	2.33347e-34	2.97466e-33
ENSG00000057593	3.3678	1.14062e-19	6.22948e-19
ENSG00000057704	-2.50082	6.5286e-70	5.97796e-68
ENSG00000058335	1.11243	1.58628e-05	3.05842e-05
ENSG00000058668	-2.17527	2.38949e-42	4.88382e-41
ENSG00000059588	1.21453	5.07675e-35	6.71204e-34
ENSG00000059728	-1.80308	3.79288e-42	7.63532e-41
ENSG00000059915	-3.20022	2.10546e-46	5.4592e-45
ENSG00000060140	-1.73868	5.32983e-36	7.42009e-35
ENSG00000060558	1.1253	9.79709e-11	2.88317e-10
ENSG00000060566	-4.51655	7.72817e-44	1.73197e-42
ENSG00000060656	1.80675	8.99407e-13	3.07098e-12
ENSG00000060718	6.543	4.34088e-121	1.98738e-118
ENSG00000060762	-1.16653	5.49461e-30	5.46528e-29
ENSG00000061337	1.62257	1.63276e-22	1.05625e-21
ENSG00000061455	-2.05446	2.84108e-21	1.70125e-20
ENSG00000062038	5.99401	0	0
ENSG00000062282	1.85429	1.28211e-38	2.08151e-37
ENSG00000062524	-1.61902	1.18785e-09	3.23984e-09
ENSG00000063438	-1.22843	1.06732e-11	3.37133e-11
ENSG00000064102	1.1611	9.48241e-37	1.38007e-35
ENSG00000064300	-1.8338	3.00603e-11	9.20126e-11
ENSG00000064309	-1.39271	2.99521e-17	1.40914e-16
ENSG00000064545	1.27924	2.96091e-34	3.75956e-33
ENSG00000064651	1.47156	7.39144e-29	6.8981e-28
ENSG00000064652	-1.36863	1.12772e-25	8.76787e-25
ENSG00000064655	-2.84033	1.00018e-22	6.54157e-22
ENSG00000064666	1.20991	2.46611e-52	8.78154e-51
ENSG00000064692	1.1394	6.11378e-06	1.22612e-05
ENSG00000064787	-2.50464	1.36822e-30	1.40541e-29
ENSG00000064886	-1.31569	4.39563e-07	9.7354e-07
ENSG00000065057	1.15881	1.31807e-20	7.58375e-20
ENSG00000065150	1.05887	1.32017e-32	1.5252e-31
ENSG00000065320	-2.69841	6.19129e-43	1.33346e-41
ENSG00000065325	-3.91921	1.93094e-71	1.90996e-69
ENSG00000065328	1.7292	3.68778e-53	1.37107e-51
ENSG00000065534	-3.36674	4.18789e-52	1.45253e-50
ENSG00000065600	1.5463	3.67269e-74	4.2339e-72
ENSG00000065618	-1.09765	9.0566e-07	1.95478e-06
ENSG00000065809	-1.49947	2.35456e-26	1.91229e-25
ENSG00000065833	1.19533	7.61087e-14	2.82111e-13
ENSG00000065911	1.50384	6.32272e-49	1.87969e-47
ENSG00000065923	1.67835	7.79599e-21	4.5489e-20
ENSG00000066230	-3.90259	1.27771e-38	2.07857e-37
ENSG00000066279	1.35759	3.55929e-26	2.8517e-25
ENSG00000066468	-2.19631	2.8814e-24	2.06755e-23
ENSG00000066629	-2.27019	2.58904e-39	4.41349e-38
ENSG00000067113	-1.98259	1.47209e-86	2.62098e-84
ENSG00000067141	-1.12397	3.79514e-24	2.70162e-23
ENSG00000067177	1.35635	1.08975e-22	7.1129e-22
ENSG00000067191	-1.34116	1.1035e-27	9.6362e-27
ENSG00000067840	-3.17028	8.08596e-42	1.58398e-40
ENSG00000067955	1.33541	2.46391e-61	1.40006e-59
ENSG00000068438	1.18286	1.78888e-54	7.06036e-53
ENSG00000068489	1.31469	1.0642e-39	1.85356e-38
ENSG00000068615	-1.21932	1.63163e-05	3.14284e-05
ENSG00000068650	2.09002	1.15787e-56	5.27095e-55
ENSG00000068831	-1.58983	8.25598e-19	4.26342e-18
ENSG00000068976	-3.83498	1.79371e-56	8.0771e-55
ENSG00000069011	1.71849	8.68533e-31	9.03139e-30
ENSG00000069431	-1.22077	5.92852e-08	1.40885e-07
ENSG00000069482	1.19992	6.59655e-05	0.000119954
ENSG00000069535	-2.42046	2.05642e-19	1.10912e-18
ENSG00000069702	-1.21386	2.96161e-12	9.72876e-12
ENSG00000069764	-1.42542	3.74361e-12	1.22324e-11
ENSG00000069974	-1.64248	1.343e-51	4.53057e-50
ENSG00000070404	1.28719	4.61429e-12	1.49887e-11
ENSG00000070501	1.06768	2.01095e-22	1.29256e-21
ENSG00000070526	-1.41643	1.62675e-10	4.71375e-10
ENSG00000070669	1.44879	1.10473e-30	1.14281e-29
ENSG00000070759	-1.41074	3.04785e-56	1.34172e-54
ENSG00000070778	-1.54568	2.12508e-71	2.0891e-69
ENSG00000070814	1.10874	3.00341e-31	3.21918e-30
ENSG00000070882	1.79282	1.10799e-82	1.77544e-80
ENSG00000070950	1.03403	3.77049e-41	7.11956e-40
ENSG00000070961	-1.05881	1.82996e-26	1.4938e-25
ENSG00000071073	-1.3483	5.40301e-36	7.50892e-35
ENSG00000071203	-5.45378	5.06263e-36	7.06037e-35
ENSG00000071205	-1.1449	2.2262e-10	6.39638e-10
ENSG00000071539	2.32864	8.17766e-120	3.54159e-117
ENSG00000071967	-2.14516	3.52138e-31	3.76178e-30
ENSG00000072133	-1.35041	2.79442e-07	6.28901e-07
ENSG00000072163	-2.37492	5.82642e-30	5.78455e-29
ENSG00000072195	-2.90725	3.69596e-27	3.15189e-26
ENSG00000072415	-1.03379	1.94123e-36	2.77735e-35
ENSG00000072571	1.32839	2.92623e-20	1.65338e-19
ENSG00000072657	-2.5309	3.47424e-24	2.47868e-23
ENSG00000072694	-1.00709	1.69124e-05	3.2518e-05
ENSG00000072952	-1.67857	9.21613e-22	5.67343e-21
ENSG00000073067	4.19628	7.14797e-29	6.67477e-28
ENSG00000073111	1.32469	4.21199e-37	6.25514e-36
ENSG00000073417	-1.27153	3.11482e-58	1.55974e-56
ENSG00000073464	1.77606	8.42268e-21	4.90069e-20
ENSG00000073536	1.27382	1.02612e-41	2.00032e-40
ENSG00000073711	-2.12262	5.04654e-56	2.17967e-54
ENSG00000073712	-1.77777	6.92112e-22	4.31198e-21
ENSG00000073737	-3.26972	9.82264e-26	7.67795e-25
ENSG00000074181	1.27749	2.43229e-15	1.00685e-14
ENSG00000074211	2.02168	5.86216e-10	1.63252e-09
ENSG00000074276	-2.3233	7.59553e-22	4.71747e-21
ENSG00000074370	-1.59413	2.68911e-18	1.34363e-17
ENSG00000074410	-2.28523	4.7892e-33	5.65945e-32
ENSG00000074416	-1.51779	3.08978e-42	6.2356e-41
ENSG00000074527	-1.00679	3.31665e-13	1.16907e-12
ENSG00000074696	1.07256	1.69306e-38	2.72112e-37
ENSG00000074706	-1.04385	3.2472e-09	8.54824e-09
ENSG00000074755	-1.80311	1.6863e-68	1.40007e-66
ENSG00000075073	-3.73159	1.25782e-38	2.05248e-37
ENSG00000075142	-1.6146	1.38044e-42	2.88399e-41
ENSG00000075218	1.35721	5.93358e-47	1.58466e-45
ENSG00000075239	-1.29292	3.10707e-37	4.65306e-36
ENSG00000075240	-1.06419	9.10904e-28	8.00713e-27
ENSG00000075275	2.41784	1.13133e-55	4.80862e-54
ENSG00000075461	3.4668	7.63515e-18	3.72778e-17
ENSG00000075568	-1.09316	2.39266e-54	9.37408e-53
ENSG00000075618	1.61264	1.36184e-13	4.95507e-13
ENSG00000075651	-1.26283	3.96644e-30	3.96991e-29
ENSG00000075702	1.85986	2.47762e-52	8.80295e-51
ENSG00000075884	-1.2708	2.98703e-17	1.4057e-16
ENSG00000075914	1.1122	1.22363e-38	1.99872e-37
ENSG00000076258	-1.86713	2.70363e-52	9.52153e-51
ENSG00000076351	-1.28253	2.33153e-20	1.32437e-19
ENSG00000076356	-1.21094	2.61322e-29	2.51951e-28
ENSG00000076382	1.00074	3.91475e-25	2.95757e-24
ENSG00000076513	-1.01466	6.07874e-50	1.90618e-48
ENSG00000076555	-1.86036	1.7901e-42	3.70123e-41
ENSG00000076641	-1.84496	3.00484e-43	6.61395e-42
ENSG00000076662	-1.55111	1.04462e-13	3.83923e-13
ENSG00000077063	1.24862	3.72528e-08	9.00632e-08
ENSG00000077152	1.56072	4.57091e-47	1.22893e-45
ENSG00000077157	-2.68837	1.77461e-48	5.14219e-47
ENSG00000077348	1.4133	7.92006e-39	1.30836e-37
ENSG00000077420	-1.23294	5.54709e-12	1.79062e-11
ENSG00000077782	-1.17465	5.0664e-12	1.63942e-11
ENSG00000077942	-1.64708	7.7006e-15	3.07104e-14
ENSG00000077943	-2.03598	6.75062e-42	1.33711e-40
ENSG00000078018	-1.48828	7.17641e-10	1.98781e-09
ENSG00000078053	-1.11371	1.20458e-09	3.28381e-09
ENSG00000078098	3.24686	6.19371e-41	1.15003e-39
ENSG00000078114	2.34851	8.07727e-83	1.30738e-80
ENSG00000078295	-2.09512	2.97063e-22	1.8897e-21
ENSG00000078589	-1.49211	1.18117e-11	3.71847e-11
ENSG00000078596	-2.09991	4.42793e-29	4.19593e-28
ENSG00000078804	-2.63155	1.16663e-72	1.22987e-70
ENSG00000078814	1.67913	3.59881e-10	1.0176e-09
ENSG00000078900	2.30553	1.60819e-27	1.3907e-26
ENSG00000079102	-1.59325	3.83187e-17	1.79067e-16
ENSG00000079257	-1.29272	1.83545e-23	1.2612e-22
ENSG00000079263	-1.07867	5.61604e-07	1.23327e-06
ENSG00000079308	-2.75722	6.71982e-35	8.83334e-34
ENSG00000079335	-1.9867	1.42792e-69	1.2572e-67
ENSG00000079385	-2.39221	1.03538e-51	3.50019e-50
ENSG00000079462	1.62927	1.50581e-42	3.12959e-41
ENSG00000079739	-1.47341	1.44181e-37	2.21087e-36
ENSG00000080031	-2.08717	3.0519e-47	8.30282e-46
ENSG00000080493	-4.5722	1.98976e-51	6.62868e-50
ENSG00000080573	1.24078	1.49899e-12	5.02928e-12
ENSG00000080608	1.12954	4.57918e-49	1.36897e-47
ENSG00000080644	-2.00132	1.49458e-14	5.83698e-14
ENSG00000080823	1.10893	6.99182e-12	2.23939e-11
ENSG00000080839	1.25514	1.13021e-28	1.04263e-27
ENSG00000081026	-1.19416	4.18412e-37	6.21951e-36
ENSG00000081041	2.32528	4.9827e-27	4.2089e-26
ENSG00000081059	1.88448	9.19875e-45	2.1902e-43
ENSG00000081181	1.03911	1.71093e-11	5.33175e-11
ENSG00000081189	-1.63927	5.86874e-27	4.92617e-26
ENSG00000081237	-1.097	1.31621e-07	3.03729e-07
ENSG00000081277	3.97668	1.052e-43	2.3478e-42
ENSG00000081320	-1.16862	1.85533e-24	1.34891e-23
ENSG00000081818	-1.12326	2.86934e-07	6.44857e-07
ENSG00000081923	-1.66062	1.53568e-52	5.51744e-51
ENSG00000082074	-1.05826	5.46867e-08	1.30285e-07
ENSG00000082146	-1.00394	8.53271e-25	6.33294e-24
ENSG00000082175	-2.72845	5.69088e-33	6.69535e-32
ENSG00000082196	-1.21535	1.67047e-11	5.20872e-11
ENSG00000082397	-2.71946	7.81334e-37	1.14234e-35
ENSG00000082497	-1.59656	1.55157e-13	5.62369e-13
ENSG00000082512	1.47227	3.25988e-33	3.88374e-32
ENSG00000083635	1.33347	2.40768e-36	3.41422e-35
ENSG00000083807	1.7076	6.21876e-19	3.24591e-18
ENSG00000083814	-1.61378	9.20178e-27	7.64779e-26
ENSG00000083845	1.00257	8.87652e-12	2.81937e-11
ENSG00000084207	1.20427	2.66402e-20	1.50895e-19
ENSG00000084774	1.40896	2.01392e-50	6.45421e-49
ENSG00000085265	-1.67506	7.62177e-10	2.10557e-09
ENSG00000085465	1.64832	4.38623e-34	5.50823e-33
ENSG00000085552	-1.82856	5.71693e-33	6.72107e-32
ENSG00000085563	-1.80944	1.70424e-13	6.1631e-13
ENSG00000085741	2.61841	9.70526e-18	4.72266e-17
ENSG00000085840	1.02997	3.29282e-19	1.75238e-18
ENSG00000085999	1.48639	5.69481e-43	1.23149e-41
ENSG00000086015	-1.07244	1.52914e-31	1.66914e-30
ENSG00000086289	1.04787	1.04257e-09	2.8533e-09
ENSG00000086696	-3.41278	6.90338e-39	1.1487e-37
ENSG00000086712	1.03669	6.14777e-26	4.85519e-25
ENSG00000086991	3.08478	7.18631e-40	1.26403e-38
ENSG00000087077	1.21166	6.96381e-13	2.39717e-12
ENSG00000087116	2.37645	1.21996e-30	1.25876e-29
ENSG00000087258	-3.42982	2.28616e-42	4.69058e-41
ENSG00000087495	1.66599	1.14355e-08	2.88161e-08
ENSG00000087586	1.54372	2.38637e-48	6.88996e-47
ENSG00000088002	3.28966	4.13679e-66	2.98594e-64
ENSG00000088256	-1.77994	5.89388e-79	8.28452e-77
ENSG00000088280	-1.9426	3.75428e-47	1.01448e-45
ENSG00000088305	1.59719	4.16117e-31	4.43637e-30
ENSG00000088325	1.85473	1.86587e-69	1.63381e-67
ENSG00000088356	1.37082	5.32653e-33	6.28052e-32
ENSG00000088386	-2.8867	1.84795e-15	7.72743e-15
ENSG00000088451	1.22626	2.31426e-28	2.09394e-27
ENSG00000088543	-1.09486	4.99527e-15	2.02336e-14
ENSG00000088727	1.05807	6.14295e-31	6.46746e-30
ENSG00000088756	-1.22298	1.12453e-11	3.54435e-11
ENSG00000088826	2.37401	2.305e-67	1.79297e-65
ENSG00000088827	-1.75564	7.05982e-15	2.82534e-14
ENSG00000088836	4.10622	1.65228e-67	1.29151e-65
ENSG00000088854	-1.83905	3.51662e-25	2.66937e-24
ENSG00000088882	1.53152	1.52202e-16	6.83927e-16
ENSG00000088899	2.20147	8.83472e-39	1.45646e-37
ENSG00000088992	4.64884	1.09239e-89	2.27331e-87
ENSG00000089195	1.04737	1.06287e-24	7.85218e-24
ENSG00000089199	-2.56176	4.79685e-12	1.55628e-11
ENSG00000089327	2.10661	3.0349e-59	1.60499e-57
ENSG00000089351	1.57124	7.34912e-50	2.28665e-48
ENSG00000089356	-1.46298	1.06081e-18	5.44994e-18
ENSG00000089486	-1.18038	9.45347e-11	2.78614e-10
ENSG00000089685	1.52421	6.90523e-44	1.55625e-42
ENSG00000089723	1.85062	3.03861e-36	4.28993e-35
ENSG00000090006	-1.31137	7.47292e-17	3.41839e-16
ENSG00000090020	-1.47121	6.55736e-37	9.63992e-36
ENSG00000090382	1.45454	5.98842e-07	1.31037e-06
ENSG00000090402	-3.25148	2.53168e-17	1.19563e-16
ENSG00000090447	1.44661	2.13484e-66	1.56204e-64
ENSG00000090530	-1.75883	5.90455e-17	2.72037e-16
ENSG00000090554	-1.05018	2.05515e-15	8.54705e-15
ENSG00000090659	-2.4225	2.46616e-30	2.49481e-29
ENSG00000090889	1.36558	4.29167e-43	9.34371e-42
ENSG00000091127	1.68086	1.8599e-73	2.06965e-71
ENSG00000091129	1.36813	1.34971e-06	2.87832e-06
ENSG00000091138	-4.67416	7.68915e-38	1.19159e-36
ENSG00000091157	-1.12042	1.56575e-32	1.79468e-31
ENSG00000091622	-1.39675	1.38236e-17	6.63996e-17
ENSG00000091651	1.99164	6.58202e-80	9.85704e-78
ENSG00000091656	-1.19949	3.37873e-05	6.33077e-05
ENSG00000091879	1.3399	9.54633e-26	7.46926e-25
ENSG00000091986	-1.69161	9.46626e-12	3.00133e-11
ENSG00000092096	-1.76293	3.38303e-24	2.41469e-23
ENSG00000092421	-2.40831	3.54805e-34	4.47317e-33
ENSG00000092445	1.8774	5.80579e-31	6.13263e-30
ENSG00000092621	1.61952	1.36826e-13	4.97729e-13
ENSG00000092758	3.03485	3.66401e-25	2.77599e-24
ENSG00000092853	1.21148	1.08403e-20	6.27091e-20
ENSG00000093009	1.71424	1.55854e-45	3.87795e-44
ENSG00000093010	1.15796	5.28834e-18	2.6082e-17
ENSG00000093072	-1.42452	4.72163e-14	1.77729e-13
ENSG00000094755	3.0645	6.16496e-18	3.03122e-17
ENSG00000094804	1.6767	2.60376e-42	5.29474e-41
ENSG00000095110	-2.34312	1.5408e-15	6.47686e-15
ENSG00000095203	-1.40355	1.21309e-35	1.65463e-34
ENSG00000095303	-2.89338	6.59505e-66	4.69685e-64
ENSG00000095321	-1.00652	1.32296e-09	3.59429e-09
ENSG00000095539	-1.10803	9.75873e-21	5.65957e-20
ENSG00000095637	-2.19769	2.22489e-30	2.25358e-29
ENSG00000095739	1.75595	1.94686e-15	8.12197e-15
ENSG00000095752	4.49942	1.79446e-56	8.0771e-55
ENSG00000095917	-1.07822	0.00411573	0.00613264
ENSG00000095970	1.36154	3.9323e-09	1.02859e-08
ENSG00000096060	-1.14329	1.26229e-21	7.71431e-21
ENSG00000096070	-1.00301	1.01333e-35	1.3902e-34
ENSG00000096088	4.37507	4.15112e-36	5.79926e-35
ENSG00000096384	1.0883	8.92519e-64	5.60852e-62
ENSG00000097046	1.03604	2.50253e-17	1.18221e-16
ENSG00000099139	-2.55537	5.88433e-50	1.84883e-48
ENSG00000099194	2.30697	1.88568e-50	6.0675e-49
ENSG00000099330	-1.10981	4.20687e-26	3.35879e-25
ENSG00000099338	-1.11522	8.93681e-15	3.54991e-14
ENSG00000099625	2.55606	8.31796e-29	7.74025e-28
ENSG00000099812	-1.11206	5.06984e-21	2.99003e-20
ENSG00000099834	-2.46782	7.25197e-39	1.2042e-37
ENSG00000099864	-1.79748	1.65851e-17	7.92603e-17
ENSG00000099866	-2.39862	1.20198e-24	8.85947e-24
ENSG00000099889	1.08512	1.53965e-18	7.82723e-18
ENSG00000099901	1.10643	1.98235e-40	3.56512e-39
ENSG00000099937	3.61172	1.77432e-22	1.14413e-21
ENSG00000099953	4.38869	1.5224e-83	2.54114e-81
ENSG00000099954	1.76061	6.61894e-08	1.56688e-07
ENSG00000099958	-1.24077	1.63859e-10	4.7472e-10
ENSG00000099985	2.22461	1.06935e-16	4.84456e-16
ENSG00000100003	2.24064	1.18367e-64	7.77344e-63
ENSG00000100014	-1.11735	5.41553e-64	3.45731e-62
ENSG00000100033	1.36254	2.56204e-06	5.33587e-06
ENSG00000100036	1.44315	4.08059e-22	2.57735e-21
ENSG00000100078	4.43942	2.3027e-23	1.57216e-22
ENSG00000100079	-2.48683	1.11783e-19	6.11128e-19
ENSG00000100092	-1.05894	1.5868e-22	1.02693e-21
ENSG00000100154	-1.45848	4.53831e-21	2.68743e-20
ENSG00000100196	1.03614	2.66003e-13	9.45316e-13
ENSG00000100228	1.91488	1.65388e-39	2.84966e-38
ENSG00000100242	-1.0342	6.38482e-30	6.32717e-29
ENSG00000100266	-1.14669	1.62714e-59	8.66223e-58
ENSG00000100292	-1.72615	1.64271e-36	2.35657e-35
ENSG00000100302	-2.01604	2.12973e-20	1.21189e-19
ENSG00000100307	-1.82951	3.33334e-58	1.66397e-56
ENSG00000100321	-2.00049	2.17086e-19	1.16888e-18
ENSG00000100344	3.58564	3.99886e-29	3.80283e-28
ENSG00000100350	1.01904	7.58203e-15	3.02526e-14
ENSG00000100351	-1.09179	6.2346e-11	1.86143e-10
ENSG00000100368	-1.28595	8.56332e-11	2.53171e-10
ENSG00000100373	1.57806	2.6408e-06	5.49134e-06
ENSG00000100401	1.02037	8.44674e-32	9.32166e-31
ENSG00000100412	-1.09874	7.34337e-34	9.1501e-33
ENSG00000100433	-1.86331	3.5645e-15	1.45634e-14
ENSG00000100453	2.12288	1.53711e-17	7.36621e-17
ENSG00000100473	1.49228	5.23346e-09	1.35676e-08
ENSG00000100479	1.11461	8.55618e-22	5.28544e-21
ENSG00000100485	-1.13065	1.76032e-39	3.02654e-38
ENSG00000100490	-1.82917	2.95344e-64	1.90831e-62
ENSG00000100505	-2.48047	1.34615e-23	9.32585e-23
ENSG00000100526	1.32073	5.36614e-29	5.05509e-28
ENSG00000100593	3.54487	2.3298e-19	1.25278e-18
ENSG00000100604	-4.60192	3.46551e-29	3.3074e-28
ENSG00000100625	2.58065	9.01849e-26	7.07008e-25
ENSG00000100626	-2.69906	2.10645e-26	1.71338e-25
ENSG00000100628	-2.90617	1.83318e-42	3.78543e-41
ENSG00000100647	-1.09572	4.91524e-34	6.15808e-33
ENSG00000100739	-1.65516	1.24584e-24	9.1533e-24
ENSG00000100784	-1.18777	4.46812e-23	2.98446e-22
ENSG00000100814	1.17782	1.83578e-32	2.09669e-31
ENSG00000100842	-1.16428	2.84026e-12	9.35313e-12
ENSG00000100867	3.95446	5.15402e-51	1.69238e-49
ENSG00000100985	1.40363	1.18189e-08	2.97497e-08
ENSG00000101000	1.06561	2.50898e-13	8.93418e-13
ENSG00000101003	1.75471	3.40999e-45	8.31686e-44
ENSG00000101049	-1.75421	6.10338e-20	3.38527e-19
ENSG00000101057	2.11647	3.04753e-49	9.17925e-48
ENSG00000101074	1.75768	1.35946e-11	4.26383e-11
ENSG00000101082	-1.06108	1.38678e-09	3.76039e-09
ENSG00000101104	2.9939	3.67026e-54	1.43095e-52
ENSG00000101115	4.78587	7.21027e-94	1.60469e-91
ENSG00000101132	1.15548	9.22807e-17	4.1961e-16
ENSG00000101144	3.23745	1.16584e-30	1.20526e-29
ENSG00000101146	1.33771	3.14854e-46	8.08528e-45
ENSG00000101158	1.40218	8.65253e-40	1.51694e-38
ENSG00000101181	1.03302	1.43825e-23	9.94667e-23
ENSG00000101182	1.27284	1.04131e-27	9.10515e-27
ENSG00000101187	3.49481	3.17787e-124	1.59132e-121
ENSG00000101188	-1.2028	0.00191255	0.00296361
ENSG00000101189	1.63567	5.49418e-72	5.57207e-70
ENSG00000101190	1.36419	6.27472e-29	5.88333e-28
ENSG00000101194	2.4355	1.55215e-34	2.00255e-33
ENSG00000101199	1.2018	8.06254e-25	5.98953e-24
ENSG00000101210	-1.16433	0.000465523	0.000772289
ENSG00000101220	1.13779	1.65424e-16	7.41679e-16
ENSG00000101224	2.1773	1.18131e-70	1.10697e-68
ENSG00000101230	1.12771	3.73846e-05	6.96005e-05
ENSG00000101255	3.88012	1.88255e-143	2.15471e-140
ENSG00000101265	-1.19506	9.89864e-13	3.36621e-12
ENSG00000101294	1.20062	1.68733e-33	2.04831e-32
ENSG00000101311	1.42573	5.40217e-25	4.05264e-24
ENSG00000101331	-1.08828	1.94298e-15	8.10787e-15
ENSG00000101333	1.37878	1.10895e-09	3.03136e-09
ENSG00000101335	-3.19408	3.21484e-49	9.66504e-48
ENSG00000101361	1.44006	7.20647e-52	2.46745e-50
ENSG00000101391	1.04734	5.14023e-35	6.79036e-34
ENSG00000101407	1.15519	2.02476e-36	2.88911e-35
ENSG00000101412	1.89163	6.0482e-51	1.97788e-49
ENSG00000101442	1.03227	3.0509e-34	3.86769e-33
ENSG00000101444	1.66329	4.3644e-38	6.83629e-37
ENSG00000101445	-1.71309	9.11178e-22	5.61782e-21
ENSG00000101457	1.34362	5.16625e-27	4.35018e-26
ENSG00000101470	1.34388	4.85257e-06	9.81911e-06
ENSG00000101596	-1.13431	7.85275e-19	4.06567e-18
ENSG00000101605	-3.25072	6.71329e-55	2.70967e-53
ENSG00000101670	1.29281	4.89835e-22	3.07808e-21
ENSG00000101680	-2.4868	1.02113e-29	1.00199e-28
ENSG00000101695	-1.39624	3.02061e-16	1.33083e-15
ENSG00000101782	-1.53558	3.35254e-47	9.10527e-46
ENSG00000101825	1.08788	4.59508e-07	1.01533e-06
ENSG00000101850	2.12038	5.90435e-15	2.37777e-14
ENSG00000101898	1.47202	7.40889e-25	5.5193e-24
ENSG00000101938	-2.99047	5.41542e-19	2.84327e-18
ENSG00000101945	1.19927	3.55572e-30	3.56997e-29
ENSG00000101955	-2.67845	4.9601e-42	9.89796e-41
ENSG00000102003	-1.73085	4.73516e-18	2.33969e-17
ENSG00000102010	-2.38728	4.77827e-29	4.51456e-28
ENSG00000102024	1.15253	1.45506e-23	1.00586e-22
ENSG00000102030	1.34018	1.33643e-27	1.1607e-26
ENSG00000102048	2.20502	5.50934e-33	6.48653e-32
ENSG00000102221	1.34241	9.17838e-41	1.68663e-39
ENSG00000102245	-1.28943	3.62005e-11	1.1026e-10
ENSG00000102265	2.0443	6.25096e-53	2.29212e-51
ENSG00000102287	2.19628	1.1665e-29	1.14184e-28
ENSG00000102349	-1.28845	6.99949e-15	2.804e-14
ENSG00000102359	3.02465	1.55399e-41	3.00013e-40
ENSG00000102384	1.579	4.17844e-45	1.01601e-43
ENSG00000102393	1.02723	1.34302e-28	1.23115e-27
ENSG00000102409	-1.87853	5.60077e-22	3.50847e-21
ENSG00000102445	1.61896	4.2133e-13	1.47765e-12
ENSG00000102595	1.24576	5.187e-28	4.62272e-27
ENSG00000102854	2.97066	2.14453e-21	1.2909e-20
ENSG00000102878	1.99008	1.38816e-30	1.42498e-29
ENSG00000102882	-1.02622	3.27329e-20	1.84169e-19
ENSG00000102886	-2.1872	2.64645e-32	2.98219e-31
ENSG00000102898	1.0576	1.35822e-29	1.32546e-28
ENSG00000102924	1.25449	0.00015304	0.000267515
ENSG00000102977	1.04044	6.16437e-31	6.48149e-30
ENSG00000102981	1.0724	3.85015e-14	1.45782e-13
ENSG00000102984	-1.03159	5.62903e-36	7.80948e-35
ENSG00000103021	1.78465	1.27047e-38	2.071e-37
ENSG00000103034	-1.22359	1.95038e-16	8.70552e-16
ENSG00000103037	1.01358	7.14559e-39	1.18777e-37
ENSG00000103056	-1.3888	2.19383e-21	1.32009e-20
ENSG00000103064	1.15016	3.04745e-29	2.92234e-28
ENSG00000103148	1.08137	2.59647e-27	2.22491e-26
ENSG00000103175	-1.54559	4.80948e-20	2.68418e-19
ENSG00000103222	1.00882	2.82025e-28	2.54028e-27
ENSG00000103241	-1.43748	3.9362e-22	2.48909e-21
ENSG00000103253	3.62953	1.48303e-68	1.24419e-66
ENSG00000103257	3.1035	3.52064e-101	9.56181e-99
ENSG00000103269	1.64918	1.2328e-17	5.94654e-17
ENSG00000103355	4.37344	4.42584e-33	5.23779e-32
ENSG00000103375	-7.11896	1.69663e-62	1.0032e-60
ENSG00000103449	-1.10004	2.81234e-09	7.43646e-09
ENSG00000103485	1.05004	1.05345e-05	2.06835e-05
ENSG00000103494	1.27857	7.78859e-57	3.58633e-55
ENSG00000103544	-1.33569	1.62488e-18	8.2474e-18
ENSG00000103569	2.26866	5.27654e-14	1.97735e-13
ENSG00000103599	1.02908	4.50324e-15	1.831e-14
ENSG00000103647	-2.16818	8.16825e-22	5.04969e-21
ENSG00000103710	-1.65812	4.43288e-26	3.53395e-25
ENSG00000103811	1.06786	1.73556e-18	8.7869e-18
ENSG00000103855	1.06192	1.6999e-28	1.54974e-27
ENSG00000103888	5.2428	2.00796e-186	4.5965e-183
ENSG00000104043	-1.14967	5.19747e-14	1.94954e-13
ENSG00000104044	1.62544	3.02864e-06	6.25964e-06
ENSG00000104059	-1.99984	5.87511e-10	1.63584e-09
ENSG00000104081	-1.29408	2.39593e-23	1.63441e-22
ENSG00000104154	-1.62879	1.70856e-47	4.73666e-46
ENSG00000104267	-4.74322	1.10302e-74	1.31901e-72
ENSG00000104290	1.38362	3.18282e-20	1.79204e-19
ENSG00000104312	1.59566	7.30055e-67	5.46655e-65
ENSG00000104321	-1.27285	3.80971e-07	8.48697e-07
ENSG00000104324	-1.19925	3.06046e-18	1.52538e-17
ENSG00000104332	-4.2396	1.26664e-35	1.72444e-34
ENSG00000104341	1.46214	1.58861e-18	8.06585e-18
ENSG00000104356	1.43826	2.59706e-44	6.0051e-43
ENSG00000104369	1.70894	3.17946e-46	8.15162e-45
ENSG00000104371	7.52181	4.92046e-58	2.40382e-56
ENSG00000104415	2.61536	3.13645e-41	5.9548e-40
ENSG00000104419	-1.32032	7.01087e-20	3.86987e-19
ENSG00000104435	-3.51979	7.62773e-38	1.18322e-36
ENSG00000104522	1.28721	7.81242e-23	5.1517e-22
ENSG00000104524	1.70112	1.82872e-33	2.20991e-32
ENSG00000104549	1.70247	1.06144e-32	1.2325e-31
ENSG00000104723	-1.22817	1.35694e-11	4.25738e-11
ENSG00000104738	1.24759	5.1418e-34	6.43689e-33
ENSG00000104756	-1.31764	7.80186e-30	7.68862e-29
ENSG00000104783	1.64734	1.236e-20	7.12176e-20
ENSG00000104808	1.03252	7.77398e-07	1.68886e-06
ENSG00000104814	-1.34953	5.70577e-14	2.13271e-13
ENSG00000104880	-1.3477	1.05052e-40	1.91944e-39
ENSG00000104881	1.19428	2.60951e-19	1.39569e-18
ENSG00000104889	1.50911	6.19754e-46	1.56393e-44
ENSG00000104894	-1.32433	1.84495e-11	5.7327e-11
ENSG00000104899	4.23734	1.27618e-38	2.0782e-37
ENSG00000104907	1.37943	2.38847e-44	5.54678e-43
ENSG00000104936	-1.31296	1.24349e-20	7.16238e-20
ENSG00000105011	1.09377	3.73484e-27	3.18336e-26
ENSG00000105048	4.38724	1.78127e-31	1.93512e-30
ENSG00000105173	1.61665	5.66918e-40	1.00268e-38
ENSG00000105185	1.08848	5.46324e-34	6.82863e-33
ENSG00000105202	1.13621	3.19024e-26	2.565e-25
ENSG00000105205	-1.5466	0.00015747	0.000274899
ENSG00000105219	4.94368	4.14356e-83	6.77514e-81
ENSG00000105227	-1.14531	9.2703e-17	4.21411e-16
ENSG00000105246	-1.35633	1.51276e-13	5.48549e-13
ENSG00000105251	-1.02267	3.40109e-08	8.24493e-08
ENSG00000105270	-1.97254	1.58196e-31	1.72327e-30
ENSG00000105281	1.15323	1.00635e-23	7.01121e-23
ENSG00000105289	-1.20598	6.04151e-22	3.77718e-21
ENSG00000105290	-1.511	2.01288e-14	7.80036e-14
ENSG00000105366	-2.2875	1.22202e-22	7.95353e-22
ENSG00000105369	-2.44306	2.03414e-19	1.09748e-18
ENSG00000105383	-1.32296	1.62825e-13	5.89628e-13
ENSG00000105464	4.87002	4.32768e-170	6.30425e-167
ENSG00000105609	-2.71509	2.35864e-38	3.76443e-37
ENSG00000105650	-1.07274	9.48031e-07	2.04293e-06
ENSG00000105655	1.01447	1.3051e-06	2.78691e-06
ENSG00000105664	6.04689	7.12277e-65	4.7956e-63
ENSG00000105677	1.12037	2.80914e-26	2.26883e-25
ENSG00000105707	2.74929	9.70357e-13	3.30267e-12
ENSG00000105711	-1.2135	1.20253e-13	4.4024e-13
ENSG00000105717	1.94582	6.91376e-43	1.47715e-41
ENSG00000105737	-2.80603	7.28171e-31	7.62628e-30
ENSG00000105755	-1.59666	1.53306e-33	1.86812e-32
ENSG00000105784	-2.51143	6.97906e-36	9.66573e-35
ENSG00000105821	1.13467	5.76637e-29	5.41937e-28
ENSG00000105851	-1.80214	1.01464e-18	5.21776e-18
ENSG00000105855	1.00125	4.13644e-10	1.16545e-09
ENSG00000105865	1.02224	6.886e-28	6.09957e-27
ENSG00000105894	-2.66212	8.55128e-49	2.52815e-47
ENSG00000105926	1.62585	2.93851e-22	1.87075e-21
ENSG00000105948	1.70025	7.40944e-77	9.49831e-75
ENSG00000105974	-1.96848	3.05918e-29	2.93184e-28
ENSG00000105976	1.86211	1.18252e-65	8.34744e-64
ENSG00000105982	1.24836	3.1415e-23	2.12403e-22
ENSG00000105989	5.49962	2.21332e-171	3.54663e-168
ENSG00000106009	1.00544	1.11731e-29	1.09504e-28
ENSG00000106034	-2.3105	8.01726e-33	9.34997e-32
ENSG00000106038	3.40267	6.04742e-25	4.52822e-24
ENSG00000106089	1.86725	7.85617e-36	1.08524e-34
ENSG00000106105	1.23736	1.77308e-58	9.04837e-57
ENSG00000106125	1.13479	6.13403e-21	3.60571e-20
ENSG00000106178	1.85406	5.97243e-15	2.40398e-14
ENSG00000106236	2.64781	5.72018e-13	1.98313e-12
ENSG00000106263	1.16135	4.07885e-50	1.29169e-48
ENSG00000106268	1.17983	3.19046e-29	3.05036e-28
ENSG00000106299	-1.11174	2.75679e-45	6.78569e-44
ENSG00000106327	2.82752	7.1388e-45	1.7099e-43
ENSG00000106344	1.07382	9.59752e-59	4.96099e-57
ENSG00000106348	1.62768	2.23906e-50	7.16143e-49
ENSG00000106351	-1.1771	3.31834e-29	3.16883e-28
ENSG00000106366	2.06322	4.19656e-18	2.07934e-17
ENSG00000106397	1.21791	6.71146e-28	5.94826e-27
ENSG00000106462	1.29482	7.66729e-56	3.28504e-54
ENSG00000106483	3.18217	1.72896e-25	1.33132e-24
ENSG00000106511	-1.24758	6.51315e-05	0.000118518
ENSG00000106571	-1.71232	1.57631e-14	6.14421e-14
ENSG00000106628	1.31084	4.51716e-43	9.82129e-42
ENSG00000106686	1.20276	6.79568e-16	2.93199e-15
ENSG00000106688	-1.93709	1.71023e-24	1.24567e-23
ENSG00000106772	-1.58834	1.71056e-13	6.18457e-13
ENSG00000106789	-1.09571	3.27781e-24	2.34167e-23
ENSG00000106809	-4.06059	1.31109e-28	1.20257e-27
ENSG00000106829	-1.03732	1.40638e-16	6.33205e-16
ENSG00000106853	-1.2002	3.06561e-29	2.93624e-28
ENSG00000106927	1.94401	2.05715e-12	6.8347e-12
ENSG00000106952	-1.02031	5.25399e-07	1.1555e-06
ENSG00000107130	-1.19192	1.11719e-16	5.05418e-16
ENSG00000107159	5.69563	9.51107e-67	7.08862e-65
ENSG00000107165	-1.48866	3.42732e-09	9.01055e-09
ENSG00000107186	-1.5336	4.88602e-15	1.98011e-14
ENSG00000107242	-1.13129	7.80579e-27	6.51459e-26
ENSG00000107282	-1.38777	6.33877e-19	3.30532e-18
ENSG00000107317	-1.38207	1.02777e-09	2.81425e-09
ENSG00000107338	1.17768	8.65637e-36	1.19166e-34
ENSG00000107537	-1.08484	6.50311e-20	3.60075e-19
ENSG00000107562	-2.61226	2.29324e-42	4.69909e-41
ENSG00000107719	2.01354	1.27945e-38	2.0793e-37
ENSG00000107736	-1.39355	3.4622e-14	1.31684e-13
ENSG00000107738	-1.67796	5.97181e-42	1.18578e-40
ENSG00000107796	-1.54322	3.79043e-15	1.54628e-14
ENSG00000107807	3.93949	2.8937e-56	1.2809e-54
ENSG00000107815	1.49833	4.31523e-79	6.11922e-77
ENSG00000107833	1.60132	7.83212e-35	1.02702e-33
ENSG00000107864	-1.45708	2.80295e-55	1.15759e-53
ENSG00000107937	1.12351	5.30204e-75	6.43635e-73
ENSG00000107954	-1.3071	1.67294e-06	3.53938e-06
ENSG00000108106	1.83893	8.9967e-56	3.84435e-54
ENSG00000108187	-2.39588	1.40372e-51	4.72545e-50
ENSG00000108242	-2.2955	8.08742e-21	4.70733e-20
ENSG00000108244	7.15067	2.3357e-97	5.848e-95
ENSG00000108342	1.75355	9.34523e-08	2.1826e-07
ENSG00000108352	-1.04344	6.3024e-12	2.02628e-11
ENSG00000108370	-2.17451	9.78002e-35	1.2741e-33
ENSG00000108375	2.24544	2.30937e-45	5.70189e-44
ENSG00000108379	2.35737	4.07064e-52	1.41492e-50
ENSG00000108405	-2.30583	2.27885e-37	3.43522e-36
ENSG00000108479	1.37567	8.62799e-24	6.03206e-23
ENSG00000108641	1.29817	3.88382e-22	2.45694e-21
ENSG00000108700	-2.4802	4.1192e-19	2.1813e-18
ENSG00000108773	1.53384	1.61475e-68	1.34764e-66
ENSG00000108797	-1.16483	1.10291e-09	3.01535e-09
ENSG00000108813	2.38592	7.60816e-31	7.95259e-30
ENSG00000108821	2.64276	2.65325e-32	2.98775e-31
ENSG00000108823	-2.41027	1.22796e-18	6.29055e-18
ENSG00000108852	-2.04369	9.3609e-31	9.70879e-30
ENSG00000108924	-2.59876	2.04426e-43	4.52447e-42
ENSG00000108984	-1.04254	8.84975e-17	4.0275e-16
ENSG00000109062	-1.14254	2.14699e-23	1.47086e-22
ENSG00000109065	1.11156	5.10593e-37	7.56169e-36
ENSG00000109084	1.62606	1.66344e-50	5.38484e-49
ENSG00000109089	1.13156	9.5357e-14	3.51345e-13
ENSG00000109099	-1.3312	2.50225e-16	1.10855e-15
ENSG00000109182	-4.01958	1.422e-25	1.09866e-24
ENSG00000109205	2.1117	9.72534e-11	2.86363e-10
ENSG00000109255	2.90265	2.06604e-25	1.58307e-24
ENSG00000109265	-2.15564	3.24157e-35	4.3358e-34
ENSG00000109321	1.90761	1.22462e-17	5.90887e-17
ENSG00000109339	-2.08538	1.10344e-32	1.27849e-31
ENSG00000109436	-1.31683	1.34632e-18	6.86833e-18
ENSG00000109458	-1.2582	8.36928e-48	2.36108e-46
ENSG00000109576	1.16936	7.52811e-16	3.23146e-15
ENSG00000109610	1.04525	1.6169e-05	3.11483e-05
ENSG00000109674	1.30674	1.34618e-28	1.23334e-27
ENSG00000109705	-1.9169	9.65122e-19	4.96951e-18
ENSG00000109743	-1.18547	4.24253e-11	1.28414e-10
ENSG00000109805	1.25995	1.42193e-30	1.45685e-29
ENSG00000109814	-1.83017	1.07184e-61	6.26831e-60
ENSG00000109819	-1.82822	2.79246e-20	1.57947e-19
ENSG00000109846	-2.41484	1.87035e-30	1.9041e-29
ENSG00000110002	-1.47146	3.54466e-23	2.38754e-22
ENSG00000110013	-1.50982	4.91145e-39	8.24427e-38
ENSG00000110076	-1.17797	1.04819e-06	2.25272e-06
ENSG00000110077	-1.35268	1.40537e-13	5.10812e-13
ENSG00000110079	-1.51753	3.24812e-13	1.14567e-12
ENSG00000110090	-1.30816	7.05183e-47	1.87705e-45
ENSG00000110092	1.68997	9.5225e-65	6.27937e-63
ENSG00000110104	1.2566	5.37553e-53	1.97563e-51
ENSG00000110195	4.3226	3.3531e-31	3.5844e-30
ENSG00000110324	-1.35129	4.08888e-14	1.54602e-13
ENSG00000110427	2.50367	3.18803e-16	1.40228e-15
ENSG00000110777	-1.94379	6.70081e-14	2.49243e-13
ENSG00000110848	-1.12378	8.85328e-08	2.07375e-07
ENSG00000110881	1.72298	5.81016e-29	5.45733e-28
ENSG00000110900	-1.63992	1.78071e-20	1.01726e-19
ENSG00000110911	1.13998	1.18583e-22	7.72462e-22
ENSG00000110934	-1.19236	1.45822e-22	9.45632e-22
ENSG00000110944	2.78119	8.94906e-41	1.64638e-39
ENSG00000111012	1.96133	1.38501e-52	5.02114e-51
ENSG00000111077	-1.15344	3.41183e-19	1.81451e-18
ENSG00000111110	2.29752	1.76132e-95	4.09034e-93
ENSG00000111199	1.60676	7.18177e-16	3.0919e-15
ENSG00000111206	1.34534	5.65915e-30	5.62545e-29
ENSG00000111247	1.25155	1.32608e-23	9.1908e-23
ENSG00000111341	-1.79639	8.32281e-14	3.07931e-13
ENSG00000111344	1.02357	3.42525e-06	7.03129e-06
ENSG00000111364	1.07559	1.17083e-49	3.58042e-48
ENSG00000111424	-1.14966	8.17303e-31	8.52079e-30
ENSG00000111432	3.06807	8.12744e-15	3.23724e-14
ENSG00000111452	-1.50867	1.91331e-11	5.93818e-11
ENSG00000111490	1.34102	4.19187e-41	7.87462e-40
ENSG00000111602	1.06003	4.66683e-36	6.51404e-35
ENSG00000111641	1.4086	2.37616e-71	2.32168e-69
ENSG00000111665	1.5273	8.71285e-47	2.30387e-45
ENSG00000111684	-1.31047	7.91813e-43	1.68499e-41
ENSG00000111700	6.43489	8.24576e-54	3.14595e-52
ENSG00000111727	-1.15506	4.17666e-27	3.54861e-26
ENSG00000111728	-1.61532	5.76475e-20	3.19966e-19
ENSG00000111796	-1.94645	1.10285e-25	8.58698e-25
ENSG00000111799	1.85357	1.76727e-20	1.0103e-19
ENSG00000111802	-1.87804	7.07326e-55	2.84779e-53
ENSG00000111846	-3.81238	3.56293e-72	3.68338e-70
ENSG00000111859	-1.03702	6.59424e-16	2.84738e-15
ENSG00000111863	-3.14718	3.81055e-29	3.63022e-28
ENSG00000111885	-1.42684	1.68219e-25	1.29656e-24
ENSG00000111907	1.09174	1.91928e-13	6.91113e-13
ENSG00000111913	-1.35595	3.05864e-12	1.00352e-11
ENSG00000111962	-1.19052	1.74751e-06	3.69177e-06
ENSG00000111981	3.97604	1.12983e-55	4.80862e-54
ENSG00000112033	-1.04787	1.28895e-24	9.45272e-24
ENSG00000112118	1.06988	1.59255e-46	4.15619e-45
ENSG00000112139	-1.13996	3.2595e-08	7.91246e-08
ENSG00000112175	-2.61244	4.9583e-20	2.76354e-19
ENSG00000112182	-1.43303	5.75356e-10	1.60311e-09
ENSG00000112183	-1.92905	1.08753e-15	4.61997e-15
ENSG00000112186	-2.18162	6.4384e-38	1.00457e-36
ENSG00000112214	-1.79878	1.01355e-22	6.62634e-22
ENSG00000112245	-1.0352	2.68268e-26	2.17108e-25
ENSG00000112276	-2.82332	3.62072e-43	7.94773e-42
ENSG00000112280	1.39263	1.00756e-06	2.16858e-06
ENSG00000112299	2.36973	1.14261e-12	3.86597e-12
ENSG00000112320	-1.07921	1.9028e-08	4.70169e-08
ENSG00000112378	1.26393	6.22529e-30	6.1729e-29
ENSG00000112425	-1.55981	6.10849e-52	2.09598e-50
ENSG00000112494	3.93606	4.4598e-30	4.45257e-29
ENSG00000112541	1.42265	5.45779e-09	1.41285e-08
ENSG00000112559	3.65755	2.12043e-113	7.72224e-111
ENSG00000112578	1.53282	3.77211e-80	5.70229e-78
ENSG00000112655	2.08679	4.96278e-29	4.68337e-28
ENSG00000112715	1.44709	8.9303e-40	1.56222e-38
ENSG00000112742	1.28672	1.30653e-28	1.19908e-27
ENSG00000112759	1.12634	9.05149e-23	5.93701e-22
ENSG00000112773	-1.09238	4.89803e-14	1.8411e-13
ENSG00000112782	-2.18449	5.97629e-45	1.44223e-43
ENSG00000112799	-1.18972	9.40184e-12	2.98268e-11
ENSG00000112818	-2.51568	3.53954e-24	2.52415e-23
ENSG00000112837	1.44278	1.19339e-05	2.32922e-05
ENSG00000112877	1.97865	1.09207e-67	8.62038e-66
ENSG00000112936	-3.65681	8.51072e-31	8.86132e-30
ENSG00000112964	-2.17994	3.06255e-20	1.72797e-19
ENSG00000112984	1.53994	4.37334e-57	2.06113e-55
ENSG00000113083	1.10681	1.90977e-08	4.71745e-08
ENSG00000113140	1.42994	1.53847e-16	6.91125e-16
ENSG00000113296	-1.90486	9.25745e-08	2.16273e-07
ENSG00000113303	-3.30379	2.10054e-36	2.99191e-35
ENSG00000113356	1.62055	3.04594e-26	2.45391e-25
ENSG00000113389	-1.32816	1.42143e-05	2.75283e-05
ENSG00000113448	-1.31883	7.49679e-22	4.65976e-21
ENSG00000113460	1.23672	6.93075e-30	6.847e-29
ENSG00000113532	-1.00494	1.78061e-09	4.78493e-09
ENSG00000113569	1.00521	6.15267e-31	6.47343e-30
ENSG00000113580	-1.78779	2.31318e-27	1.98535e-26
ENSG00000113594	-3.42325	2.79377e-60	1.51754e-58
ENSG00000113739	3.61448	3.07681e-56	1.35076e-54
ENSG00000113790	-1.25604	2.64823e-31	2.84801e-30
ENSG00000113805	-2.63911	8.11375e-18	3.95783e-17
ENSG00000113924	-1.05356	1.20947e-07	2.79903e-07
ENSG00000113946	2.91819	2.03339e-33	2.44801e-32
ENSG00000114023	-1.0598	1.33886e-30	1.37613e-29
ENSG00000114113	2.05247	2.17371e-09	5.79848e-09
ENSG00000114115	1.4738	7.11589e-08	1.67783e-07
ENSG00000114166	-1.74031	1.53503e-40	2.7825e-39
ENSG00000114248	-1.57047	9.49873e-19	4.89571e-18
ENSG00000114251	1.31795	3.45802e-17	1.62069e-16
ENSG00000114270	3.14194	2.93584e-53	1.09659e-51
ENSG00000114346	1.84125	6.01523e-55	2.43404e-53
ENSG00000114455	-2.84936	1.1171e-40	2.03878e-39
ENSG00000114541	-1.08836	4.2656e-25	3.21656e-24
ENSG00000114554	1.32218	1.55516e-42	3.22379e-41
ENSG00000114631	1.58411	1.17898e-27	1.02786e-26
ENSG00000114656	3.49706	6.22715e-100	1.6358e-97
ENSG00000114698	-1.69398	1.9887e-43	4.40761e-42
ENSG00000114767	1.45812	6.7315e-53	2.46268e-51
ENSG00000114790	-1.93836	1.63627e-34	2.10262e-33
ENSG00000114812	-1.70647	1.69918e-27	1.46859e-26
ENSG00000114854	1.58195	2.68267e-08	6.54492e-08
ENSG00000114859	-1.41397	1.1027e-25	8.58698e-25
ENSG00000114948	-1.0047	6.44642e-07	1.4079e-06
ENSG00000114993	1.19193	1.50152e-58	7.68703e-57
ENSG00000115008	2.96227	2.16605e-27	1.86206e-26
ENSG00000115009	1.61769	3.72476e-12	1.21733e-11
ENSG00000115041	-1.53597	1.33639e-13	4.86468e-13
ENSG00000115112	-1.32094	1.74725e-12	5.83654e-12
ENSG00000115129	-1.13715	2.07282e-30	2.10221e-29
ENSG00000115163	1.49069	3.63925e-47	9.85057e-46
ENSG00000115252	-1.50877	3.68142e-16	1.6131e-15
ENSG00000115255	1.91026	6.95359e-24	4.88061e-23
ENSG00000115257	1.27475	1.35713e-11	4.25738e-11
ENSG00000115268	1.02742	2.1036e-14	8.1401e-14
ENSG00000115295	-1.94824	8.99836e-22	5.55216e-21
ENSG00000115363	3.81615	1.44494e-85	2.51671e-83
ENSG00000115368	1.09022	2.39108e-51	7.93264e-50
ENSG00000115380	-1.38912	6.70633e-11	1.99892e-10
ENSG00000115386	2.53197	1.30486e-07	3.01285e-07
ENSG00000115468	-1.23776	4.95472e-12	1.60587e-11
ENSG00000115507	5.76127	5.99331e-111	1.95993e-108
ENSG00000115556	-1.56071	1.93087e-41	3.70986e-40
ENSG00000115590	-1.8633	9.54146e-14	3.51477e-13
ENSG00000115598	1.05848	3.33655e-06	6.85974e-06
ENSG00000115616	-2.15323	5.78637e-24	4.07743e-23
ENSG00000115657	1.13029	9.54499e-19	4.91797e-18
ENSG00000115687	1.04348	6.98841e-29	6.52958e-28
ENSG00000115758	1.14161	3.19289e-29	3.05085e-28
ENSG00000115828	1.3978	1.01296e-10	2.97664e-10
ENSG00000115841	-1.97631	6.80074e-59	3.53815e-57
ENSG00000115896	-1.21334	8.57363e-14	3.16991e-13
ENSG00000115946	1.06422	1.14592e-38	1.87945e-37
ENSG00000115993	-1.08561	5.07661e-52	1.75318e-50
ENSG00000116016	-1.28468	3.24126e-35	4.3358e-34
ENSG00000116017	2.07523	1.17867e-30	1.21773e-29
ENSG00000116132	1.45083	7.31108e-11	2.17312e-10
ENSG00000116171	-1.1219	5.72583e-41	1.06811e-39
ENSG00000116176	-2.0706	8.86605e-12	2.81716e-11
ENSG00000116194	-4.08095	2.44842e-34	3.11872e-33
ENSG00000116209	-1.05126	3.40566e-37	5.07649e-36
ENSG00000116337	1.05123	2.84772e-40	5.09853e-39
ENSG00000116455	1.36981	1.32575e-44	3.12869e-43
ENSG00000116473	-1.19648	3.35227e-52	1.17542e-50
ENSG00000116574	-1.54021	3.41242e-39	5.77408e-38
ENSG00000116649	1.46273	4.22925e-31	4.49996e-30
ENSG00000116661	2.30901	3.16024e-14	1.20583e-13
ENSG00000116667	-1.03135	1.0912e-13	4.00307e-13
ENSG00000116670	1.31988	3.50345e-34	4.42041e-33
ENSG00000116678	-1.3937	2.14343e-18	1.08007e-17
ENSG00000116704	-1.32095	3.48669e-39	5.89353e-38
ENSG00000116741	-1.69912	2.29599e-19	1.23501e-18
ENSG00000116774	-1.09263	2.70754e-09	7.17237e-09
ENSG00000116833	-2.37698	1.10756e-54	4.40384e-53
ENSG00000116852	1.117	5.21979e-16	2.26734e-15
ENSG00000116857	1.03018	5.39481e-20	2.99745e-19
ENSG00000116991	-1.25266	9.88961e-23	6.47085e-22
ENSG00000117016	-1.37918	3.21079e-12	1.05257e-11
ENSG00000117020	-1.08956	4.5487e-10	1.27673e-09
ENSG00000117054	-1.31031	1.28451e-28	1.18022e-27
ENSG00000117090	-1.30638	4.71976e-14	1.77701e-13
ENSG00000117091	-1.71836	6.29765e-19	3.28495e-18
ENSG00000117114	-1.04043	3.41562e-10	9.6802e-10
ENSG00000117115	-3.28867	8.34163e-43	1.77276e-41
ENSG00000117122	2.41827	4.3785e-39	7.36986e-38
ENSG00000117148	1.69786	8.09821e-08	1.903e-07
ENSG00000117215	-1.39882	2.24677e-05	4.26617e-05
ENSG00000117226	-1.2963	6.2477e-14	2.32929e-13
ENSG00000117298	-1.12098	6.20807e-31	6.52316e-30
ENSG00000117322	-2.60357	1.27118e-12	4.28559e-12
ENSG00000117335	1.05128	4.928e-24	3.49718e-23
ENSG00000117385	1.20438	5.10664e-32	5.69839e-31
ENSG00000117394	1.78576	2.34784e-24	1.69544e-23
ENSG00000117399	1.21934	2.46757e-24	1.7811e-23
ENSG00000117472	-2.26623	5.2346e-37	7.73081e-36
ENSG00000117528	-1.09224	1.11955e-36	1.62203e-35
ENSG00000117586	1.2961	5.23396e-11	1.57323e-10
ENSG00000117592	-1.45845	2.16862e-86	3.81868e-84
ENSG00000117643	-1.09888	2.23168e-12	7.3931e-12
ENSG00000117650	1.47408	6.52498e-50	2.03813e-48
ENSG00000117682	-1.23121	6.42594e-68	5.14846e-66
ENSG00000117707	1.78696	2.94731e-23	1.99526e-22
ENSG00000117724	1.4442	6.83711e-30	6.76283e-29
ENSG00000117758	-1.0294	3.18471e-38	5.02282e-37
ENSG00000117791	-1.09888	7.89186e-19	4.08328e-18
ENSG00000117877	1.76832	2.94926e-71	2.84693e-69
ENSG00000118004	-1.16816	1.21818e-08	3.06005e-08
ENSG00000118094	-1.1033	3.71462e-06	7.59416e-06
ENSG00000118193	1.79808	9.61468e-43	2.03253e-41
ENSG00000118194	2.35384	4.5516e-19	2.39917e-18
ENSG00000118257	-1.04268	1.896e-08	4.68704e-08
ENSG00000118308	-2.46588	7.95918e-31	8.30324e-30
ENSG00000118407	-2.61743	1.89755e-37	2.88759e-36
ENSG00000118420	1.21437	1.3563e-43	3.02273e-42
ENSG00000118515	-2.79011	1.35712e-65	9.53792e-64
ENSG00000118526	-2.34095	6.5249e-45	1.57226e-43
ENSG00000118557	1.45181	2.7868e-13	9.89051e-13
ENSG00000118596	-1.02234	6.82967e-05	0.000124052
ENSG00000118690	1.29783	3.06861e-15	1.26113e-14
ENSG00000118707	1.89316	5.98365e-57	2.78727e-55
ENSG00000118729	-4.32935	9.99129e-28	8.76302e-27
ENSG00000118777	-4.84781	1.15703e-87	2.21044e-85
ENSG00000118785	4.02908	1.44837e-37	2.2188e-36
ENSG00000118804	-1.96162	8.29168e-88	1.62032e-85
ENSG00000118939	1.01941	1.37488e-18	7.00733e-18
ENSG00000119121	-4.29363	8.66537e-60	4.64394e-58
ENSG00000119138	-1.87515	3.27759e-34	4.14197e-33
ENSG00000119227	-1.82085	4.02717e-24	2.86552e-23
ENSG00000119285	1.06282	5.83669e-35	7.69137e-34
ENSG00000119403	1.05209	2.20462e-29	2.13197e-28
ENSG00000119508	-1.5772	4.16356e-11	1.26143e-10
ENSG00000119514	-1.43568	2.43481e-33	2.91313e-32
ENSG00000119541	-1.01388	1.87903e-30	1.91172e-29
ENSG00000119547	2.5724	2.98392e-24	2.13552e-23
ENSG00000119630	1.39773	2.27914e-17	1.07859e-16
ENSG00000119686	-2.03157	7.40869e-37	1.08417e-35
ENSG00000119771	1.07	2.50216e-13	8.91188e-13
ENSG00000119782	-1.47905	3.37776e-12	1.10595e-11
ENSG00000119865	-1.42376	1.46596e-22	9.50267e-22
ENSG00000119919	-2.79378	1.8182e-56	8.16103e-55
ENSG00000119938	-2.26109	1.50667e-23	1.03975e-22
ENSG00000119950	-1.70084	8.715e-78	1.17352e-75
ENSG00000119969	1.44162	5.46301e-35	7.21081e-34
ENSG00000120063	-1.10134	1.62552e-41	3.13446e-40
ENSG00000120068	2.75426	9.36101e-31	9.70879e-30
ENSG00000120129	-1.0337	4.26992e-09	1.11399e-08
ENSG00000120137	-1.05601	3.72884e-23	2.50423e-22
ENSG00000120149	4.83489	4.70725e-100	1.25715e-97
ENSG00000120156	-1.34789	1.09464e-17	5.30564e-17
ENSG00000120158	1.00549	3.7089e-52	1.29199e-50
ENSG00000120162	-1.57061	2.0813e-47	5.72055e-46
ENSG00000120254	2.40756	2.35523e-181	4.71752e-178
ENSG00000120256	1.09211	3.40107e-35	4.53778e-34
ENSG00000120279	-1.21215	5.55731e-16	2.40807e-15
ENSG00000120280	-1.35768	2.20286e-13	7.8862e-13
ENSG00000120526	1.44963	1.39824e-40	2.53741e-39
ENSG00000120658	-1.33364	2.11778e-13	7.6003e-13
ENSG00000120659	1.5965	7.30423e-15	2.91878e-14
ENSG00000120685	1.14425	1.57859e-21	9.57067e-21
ENSG00000120694	1.48677	3.99904e-27	3.3995e-26
ENSG00000120699	1.14879	1.14185e-33	1.40207e-32
ENSG00000120708	3.25872	2.4803e-78	3.39695e-76
ENSG00000120756	-1.46578	3.92423e-40	6.97912e-39
ENSG00000120833	-1.13698	9.17491e-18	4.46865e-17
ENSG00000120875	3.52426	2.38617e-39	4.07633e-38
ENSG00000120885	-2.34583	7.5543e-26	5.93965e-25
ENSG00000120889	1.28524	3.43764e-34	4.3408e-33
ENSG00000120899	-1.27854	6.31309e-32	7.02507e-31
ENSG00000120913	-1.1663	2.49484e-18	1.24968e-17
ENSG00000120915	-1.48053	6.50168e-23	4.30508e-22
ENSG00000121152	1.25895	6.6843e-44	1.50858e-42
ENSG00000121211	1.49328	2.76423e-34	3.5154e-33
ENSG00000121297	-1.35423	2.34791e-15	9.72671e-15
ENSG00000121406	-1.09799	2.53635e-07	5.72592e-07
ENSG00000121413	-1.37504	5.44617e-11	1.63456e-10
ENSG00000121440	-1.44344	4.9709e-17	2.30546e-16
ENSG00000121577	-3.38596	6.02479e-54	2.31514e-52
ENSG00000121621	1.3663	8.42624e-36	1.16098e-34
ENSG00000121716	1.5102	2.44599e-14	9.41962e-14
ENSG00000121807	-2.1452	2.73147e-20	1.54607e-19
ENSG00000121858	-1.52655	1.34773e-40	2.44853e-39
ENSG00000121895	-1.63406	8.40679e-17	3.83353e-16
ENSG00000121898	-2.36655	8.17193e-22	5.05002e-21
ENSG00000121900	-1.22003	1.7314e-18	8.76864e-18
ENSG00000121904	1.82706	7.63388e-14	2.82899e-13
ENSG00000121933	-2.09318	1.60212e-30	1.63727e-29
ENSG00000121957	1.2854	5.11379e-26	4.06062e-25
ENSG00000122034	1.86383	2.01668e-41	3.8701e-40
ENSG00000122121	-1.10329	0.000678701	0.00110681
ENSG00000122122	-1.20823	7.97735e-13	2.73197e-12
ENSG00000122188	-1.43363	4.89301e-10	1.37049e-09
ENSG00000122224	-2.117	3.23349e-22	2.05283e-21
ENSG00000122367	-4.1039	8.11649e-50	2.52052e-48
ENSG00000122420	-1.11556	3.14391e-07	7.04391e-07
ENSG00000122547	1.0234	4.1366e-17	1.92913e-16
ENSG00000122565	1.14577	1.12755e-32	1.30454e-31
ENSG00000122641	5.27768	1.2774e-135	1.13717e-132
ENSG00000122691	1.90388	4.43188e-19	2.33915e-18
ENSG00000122694	-1.90706	5.46775e-42	1.08839e-40
ENSG00000122707	-1.36377	2.20464e-23	1.50842e-22
ENSG00000122711	1.20508	0.00263722	0.00402082
ENSG00000122756	-3.93019	8.78644e-25	6.51221e-24
ENSG00000122778	2.27324	5.5913e-94	1.2619e-91
ENSG00000122786	-1.88988	4.80759e-22	3.02343e-21
ENSG00000122861	2.10357	1.45761e-36	2.09854e-35
ENSG00000122971	-2.13593	7.24369e-56	3.11187e-54
ENSG00000122986	-1.31945	4.02314e-21	2.38943e-20
ENSG00000123094	-1.06552	1.48049e-07	3.40121e-07
ENSG00000123095	-1.07823	8.33966e-09	2.12388e-08
ENSG00000123096	-1.68292	3.13074e-23	2.11764e-22
ENSG00000123131	1.33539	1.20712e-36	1.7426e-35
ENSG00000123136	1.14684	7.54964e-30	7.44464e-29
ENSG00000123179	1.13986	1.6803e-31	1.82791e-30
ENSG00000123219	1.01351	7.1196e-14	2.64513e-13
ENSG00000123243	-1.97852	5.99596e-27	5.03033e-26
ENSG00000123338	-1.24398	4.54146e-12	1.47581e-11
ENSG00000123360	-1.22138	2.65125e-09	7.02558e-09
ENSG00000123374	1.03059	1.18345e-49	3.61213e-48
ENSG00000123473	1.18498	1.91414e-31	2.07385e-30
ENSG00000123485	1.71684	3.7228e-77	4.81081e-75
ENSG00000123496	1.25552	1.73182e-07	3.96325e-07
ENSG00000123500	7.87318	8.51244e-122	4.01186e-119
ENSG00000123570	-2.18024	1.08873e-27	9.51243e-27
ENSG00000123610	1.51978	5.10098e-10	1.42724e-09
ENSG00000123612	-1.37726	1.4055e-13	5.10812e-13
ENSG00000123643	-2.09162	5.91075e-109	1.85713e-106
ENSG00000123843	1.12002	9.78673e-08	2.28114e-07
ENSG00000123975	1.5491	1.40139e-38	2.2637e-37
ENSG00000123989	1.76135	1.32334e-44	3.12762e-43
ENSG00000124116	1.42324	7.47364e-10	2.06621e-09
ENSG00000124203	-1.35755	6.97539e-09	1.78838e-08
ENSG00000124205	-3.34681	6.57729e-38	1.02524e-36
ENSG00000124207	1.56273	8.8622e-64	5.59086e-62
ENSG00000124212	-1.48322	5.1731e-08	1.23593e-07
ENSG00000124216	1.6901	8.75328e-34	1.08311e-32
ENSG00000124225	1.8401	9.03927e-24	6.30859e-23
ENSG00000124228	1.07677	4.55446e-21	2.696e-20
ENSG00000124249	1.66073	6.15255e-08	1.46057e-07
ENSG00000124253	-2.81433	1.88395e-26	1.53553e-25
ENSG00000124406	-1.38912	2.25117e-18	1.13116e-17
ENSG00000124440	-2.30005	7.0054e-19	3.64108e-18
ENSG00000124466	1.84886	2.59417e-16	1.148e-15
ENSG00000124491	-2.62828	5.22661e-24	3.69762e-23
ENSG00000124571	1.21734	4.65125e-65	3.19878e-63
ENSG00000124588	1.03443	4.59765e-24	3.26564e-23
ENSG00000124602	1.95169	2.80088e-27	2.39879e-26
ENSG00000124615	-1.84307	3.27461e-34	4.14146e-33
ENSG00000124731	2.69049	6.91559e-24	4.85606e-23
ENSG00000124743	1.60221	2.71136e-21	1.626e-20
ENSG00000124749	-2.10141	1.64035e-22	1.06031e-21
ENSG00000124762	-1.13307	2.51776e-14	9.68656e-14
ENSG00000124766	1.65091	3.60844e-56	1.57552e-54
ENSG00000124772	-2.04323	8.21515e-37	1.2e-35
ENSG00000124787	1.32659	8.94028e-43	1.89496e-41
ENSG00000124802	1.11144	1.91451e-28	1.74109e-27
ENSG00000124875	2.33106	9.8001e-18	4.76736e-17
ENSG00000124882	3.27884	1.0061e-28	9.31891e-28
ENSG00000124942	-1.59998	3.66694e-26	2.93648e-25
ENSG00000125144	-3.38675	1.1289e-41	2.19266e-40
ENSG00000125148	-2.19786	8.85942e-29	8.23931e-28
ENSG00000125207	5.03341	1.91975e-38	3.07928e-37
ENSG00000125319	1.494	1.52958e-52	5.50785e-51
ENSG00000125354	-1.1623	4.09688e-22	2.58662e-21
ENSG00000125355	-2.27945	1.36117e-25	1.05369e-24
ENSG00000125378	1.89603	4.13599e-26	3.30385e-25
ENSG00000125398	1.85979	1.35641e-58	6.96636e-57
ENSG00000125485	1.1124	1.15874e-87	2.21044e-85
ENSG00000125508	2.14051	5.21202e-24	3.69057e-23
ENSG00000125531	2.54281	1.19429e-27	1.04064e-26
ENSG00000125538	1.39475	3.72685e-08	9.00877e-08
ENSG00000125630	1.19621	3.03763e-69	2.63108e-67
ENSG00000125648	-1.77039	2.24177e-68	1.83276e-66
ENSG00000125657	3.73275	1.86366e-44	4.35961e-43
ENSG00000125726	1.32087	3.3546e-08	8.13717e-08
ENSG00000125740	-1.30918	5.59671e-06	1.12666e-05
ENSG00000125772	1.24781	3.57612e-16	1.56868e-15
ENSG00000125775	-2.31782	3.12002e-37	4.66809e-36
ENSG00000125798	1.54611	8.9415e-26	7.01315e-25
ENSG00000125821	1.11425	1.984e-25	1.5228e-24
ENSG00000125835	1.15321	2.13029e-25	1.63017e-24
ENSG00000125845	-1.91287	7.03783e-32	7.80444e-31
ENSG00000125864	1.94688	8.34189e-36	1.15035e-34
ENSG00000125885	1.10927	4.38813e-22	2.76397e-21
ENSG00000125895	2.87828	1.1209e-35	1.53384e-34
ENSG00000125931	2.84407	6.47683e-26	5.10752e-25
ENSG00000125977	1.12409	7.30561e-41	1.35023e-39
ENSG00000126003	1.09638	9.56616e-14	3.52225e-13
ENSG00000126226	1.09485	1.94616e-33	2.34476e-32
ENSG00000126249	1.58949	3.35342e-73	3.65545e-71
ENSG00000126353	-1.20231	5.26205e-08	1.25662e-07
ENSG00000126453	1.18496	1.33664e-32	1.54311e-31
ENSG00000126457	1.32296	1.28642e-24	9.43849e-24
ENSG00000126500	-1.30945	1.66385e-09	4.48093e-09
ENSG00000126583	3.62318	4.80668e-26	3.82244e-25
ENSG00000126602	1.3076	3.90085e-48	1.1162e-46
ENSG00000126709	1.68005	5.92228e-14	2.21209e-13
ENSG00000126759	-1.78394	4.9981e-25	3.75654e-24
ENSG00000126785	-1.01576	4.99972e-11	1.50508e-10
ENSG00000126787	1.24257	1.9935e-25	1.52915e-24
ENSG00000126803	-1.53999	6.76539e-11	2.01466e-10
ENSG00000126860	-1.27048	3.76893e-10	1.06401e-09
ENSG00000126947	-1.84534	1.90753e-27	1.64689e-26
ENSG00000126950	-4.03295	6.2469e-49	1.8606e-47
ENSG00000127129	-2.88329	3.06385e-32	3.43563e-31
ENSG00000127241	-3.16368	9.99342e-22	6.14013e-21
ENSG00000127249	-2.62331	1.73757e-24	1.265e-23
ENSG00000127334	-1.06987	4.91793e-42	9.82604e-41
ENSG00000127418	2.36293	2.35054e-35	3.16779e-34
ENSG00000127423	2.20744	1.92817e-83	3.18525e-81
ENSG00000127472	-2.34872	3.10717e-22	1.97577e-21
ENSG00000127564	1.93505	3.67996e-43	8.05569e-42
ENSG00000127585	1.30601	5.30748e-08	1.26652e-07
ENSG00000127586	1.85049	7.42721e-41	1.37112e-39
ENSG00000127863	1.38629	3.12668e-06	6.44978e-06
ENSG00000127914	-1.24351	1.21911e-24	8.9775e-24
ENSG00000127920	-1.06885	1.29175e-13	4.70646e-13
ENSG00000127951	-2.67082	6.98284e-44	1.57153e-42
ENSG00000127954	-1.14978	1.60678e-06	3.40435e-06
ENSG00000127955	-1.47505	4.62854e-22	2.91196e-21
ENSG00000127990	-1.74392	2.53165e-23	1.7226e-22
ENSG00000127995	-1.31551	1.38625e-33	1.69308e-32
ENSG00000128050	1.26117	9.19614e-46	2.30609e-44
ENSG00000128059	1.57387	3.45974e-59	1.82365e-57
ENSG00000128266	-1.1023	1.03335e-10	3.03378e-10
ENSG00000128311	-1.5242	7.22995e-38	1.12369e-36
ENSG00000128342	1.83547	1.74846e-38	2.80736e-37
ENSG00000128346	-1.05102	2.10668e-13	7.56553e-13
ENSG00000128383	-2.7978	1.23799e-28	1.13878e-27
ENSG00000128408	1.25807	7.23158e-11	2.14989e-10
ENSG00000128422	4.97176	7.25092e-55	2.90472e-53
ENSG00000128487	-1.22836	7.37396e-25	5.49583e-24
ENSG00000128564	2.09222	7.1707e-17	3.28671e-16
ENSG00000128573	-2.29271	1.26677e-17	6.10119e-17
ENSG00000128578	2.44844	8.94955e-52	3.0383e-50
ENSG00000128591	-3.38381	5.09736e-41	9.53093e-40
ENSG00000128596	-1.60788	4.59182e-15	1.8656e-14
ENSG00000128610	8.58243	7.72327e-64	4.89161e-62
ENSG00000128683	5.52166	3.51644e-74	4.08315e-72
ENSG00000128815	-1.14883	4.01256e-09	1.04924e-08
ENSG00000128872	-1.1889	1.53075e-12	5.13152e-12
ENSG00000128944	1.09569	4.45505e-29	4.21913e-28
ENSG00000128965	1.61895	1.4674e-23	1.01352e-22
ENSG00000129116	-1.4917	2.31408e-24	1.67332e-23
ENSG00000129195	1.34702	4.94953e-30	4.92923e-29
ENSG00000129295	1.2831	3.11646e-13	1.10117e-12
ENSG00000129451	5.15229	1.24887e-61	7.27703e-60
ENSG00000129455	8.91007	1.62311e-65	1.13575e-63
ENSG00000129474	3.00253	7.2959e-179	1.29899e-175
ENSG00000129493	-1.00178	2.38759e-28	2.15907e-27
ENSG00000129538	-1.07725	1.69203e-11	5.27389e-11
ENSG00000129595	-1.72144	1.7869e-17	8.52183e-17
ENSG00000129654	1.32496	0.000486815	0.00080586
ENSG00000129667	1.50534	3.30757e-46	8.43958e-45
ENSG00000129675	-1.25307	2.85114e-16	1.25859e-15
ENSG00000129682	-1.25927	6.93351e-08	1.63747e-07
ENSG00000129810	1.23296	5.00988e-27	4.2274e-26
ENSG00000129991	4.90201	8.31875e-50	2.57833e-48
ENSG00000130054	1.45949	7.71683e-05	0.000139282
ENSG00000130055	-3.25861	2.45286e-38	3.91091e-37
ENSG00000130176	-4.14325	2.63828e-44	6.08148e-43
ENSG00000130193	1.18917	1.75853e-20	1.00566e-19
ENSG00000130208	1.0477	6.40885e-06	1.28241e-05
ENSG00000130224	-2.20127	5.27123e-26	4.1815e-25
ENSG00000130299	1.02578	4.21877e-34	5.30208e-33
ENSG00000130332	1.25816	8.58693e-20	4.72031e-19
ENSG00000130449	-1.11224	6.12342e-43	1.32062e-41
ENSG00000130475	1.51361	7.27559e-19	3.77539e-18
ENSG00000130511	1.00934	1.10518e-21	6.76963e-21
ENSG00000130513	3.21985	7.59852e-66	5.38755e-64
ENSG00000130518	-2.13708	5.8929e-29	5.5318e-28
ENSG00000130529	-1.07723	1.81922e-15	7.61126e-15
ENSG00000130558	-1.75062	2.27055e-15	9.41841e-15
ENSG00000130589	1.01265	5.29152e-15	2.13958e-14
ENSG00000130590	1.44219	3.75368e-29	3.57816e-28
ENSG00000130592	-1.40923	2.18657e-18	1.10077e-17
ENSG00000130635	1.56677	1.84243e-16	8.23056e-16
ENSG00000130701	1.2572	7.10073e-17	3.25557e-16
ENSG00000130713	1.12565	4.7442e-58	2.3248e-56
ENSG00000130720	2.20965	9.53668e-11	2.80963e-10
ENSG00000130731	1.41412	3.27376e-28	2.94546e-27
ENSG00000130748	1.65524	1.08059e-13	3.96595e-13
ENSG00000130766	-1.22088	1.12743e-36	1.63197e-35
ENSG00000130821	-1.0626	1.75986e-07	4.0257e-07
ENSG00000130822	-3.27913	7.64147e-27	6.38077e-26
ENSG00000130826	1.49473	8.85264e-80	1.31347e-77
ENSG00000130827	1.13578	1.51449e-19	8.22371e-19
ENSG00000131015	4.3967	3.40475e-57	1.61892e-55
ENSG00000131016	-1.6203	4.52531e-11	1.36535e-10
ENSG00000131018	-1.49381	1.57205e-15	6.6013e-15
ENSG00000131019	2.11118	8.51196e-49	2.52118e-47
ENSG00000131069	-1.02058	1.47287e-21	8.95685e-21
ENSG00000131096	-5.79667	9.78443e-43	2.06569e-41
ENSG00000131153	1.15359	4.82154e-25	3.62554e-24
ENSG00000131171	-1.06424	2.08591e-16	9.29237e-16
ENSG00000131187	1.6399	8.48644e-25	6.30152e-24
ENSG00000131188	3.58091	3.06885e-79	4.47047e-77
ENSG00000131386	-2.10429	9.32144e-19	4.80588e-18
ENSG00000131389	2.74696	2.72591e-72	2.83636e-70
ENSG00000131409	-1.17564	2.01767e-10	5.81078e-10
ENSG00000131471	-2.70735	2.19121e-32	2.49021e-31
ENSG00000131620	1.1417	1.47124e-07	3.3819e-07
ENSG00000131650	2.20706	4.77414e-25	3.59159e-24
ENSG00000131711	-1.47993	4.10558e-15	1.67144e-14
ENSG00000131730	3.39476	1.23417e-20	7.11381e-20
ENSG00000131746	3.42498	1.99323e-66	1.47187e-64
ENSG00000131747	1.43232	4.70174e-34	5.8952e-33
ENSG00000131781	-2.11125	9.86871e-37	1.43369e-35
ENSG00000131831	-1.12105	9.99738e-08	2.3288e-07
ENSG00000131845	-1.38747	1.06973e-11	3.37827e-11
ENSG00000131849	-1.11652	4.34473e-27	3.68945e-26
ENSG00000131910	2.61953	4.66545e-23	3.11108e-22
ENSG00000131981	-1.15766	2.40277e-22	1.53946e-21
ENSG00000132000	1.68095	2.86343e-22	1.82513e-21
ENSG00000132003	1.37213	7.28146e-41	1.34888e-39
ENSG00000132031	2.65276	2.35925e-26	1.91513e-25
ENSG00000132182	1.36139	7.74029e-21	4.51966e-20
ENSG00000132185	-2.72929	4.43287e-20	2.48018e-19
ENSG00000132330	1.31877	7.08306e-45	1.69909e-43
ENSG00000132341	1.09086	2.24622e-41	4.29005e-40
ENSG00000132382	1.02773	4.91997e-27	4.1581e-26
ENSG00000132436	1.16221	7.39697e-31	7.7384e-30
ENSG00000132465	-3.80646	1.56342e-31	1.70539e-30
ENSG00000132514	-2.70579	2.19461e-31	2.36652e-30
ENSG00000132517	-2.76825	1.00816e-27	8.83255e-27
ENSG00000132561	-1.74463	1.33613e-20	7.68493e-20
ENSG00000132563	-2.44293	1.93206e-33	2.33303e-32
ENSG00000132635	1.05459	7.05393e-15	2.82369e-14
ENSG00000132640	-1.22013	2.49536e-37	3.75452e-36
ENSG00000132646	1.15628	2.98466e-25	2.27527e-24
ENSG00000132661	1.45256	1.48324e-31	1.62235e-30
ENSG00000132704	-2.29935	1.11471e-15	4.73044e-15
ENSG00000132718	-1.14039	5.02784e-13	1.74991e-12
ENSG00000132746	3.58678	1.01091e-30	1.04711e-29
ENSG00000132821	1.15663	0.000501658	0.000829146
ENSG00000132854	-1.10339	3.66482e-05	6.83089e-05
ENSG00000132915	-3.54862	2.50918e-40	4.50247e-39
ENSG00000133048	2.84746	1.06913e-31	1.17421e-30
ENSG00000133063	1.3319	0.000241198	0.000412307
ENSG00000133067	2.07467	3.07299e-15	1.26228e-14
ENSG00000133083	-2.88639	4.10203e-33	4.86175e-32
ENSG00000133104	-1.4914	1.03665e-16	4.7031e-16
ENSG00000133110	1.33639	7.48653e-08	1.76288e-07
ENSG00000133116	-1.41045	5.90431e-08	1.4033e-07
ENSG00000133119	1.82971	1.45056e-61	8.39123e-60
ENSG00000133131	1.46335	3.26605e-31	3.49367e-30
ENSG00000133216	1.0411	1.37681e-14	5.38624e-14
ENSG00000133315	1.20661	8.2253e-16	3.51942e-15
ENSG00000133316	1.21855	5.8862e-44	1.3341e-42
ENSG00000133328	-3.30957	1.40019e-38	2.2637e-37
ENSG00000133392	-4.45021	2.54131e-42	5.17433e-41
ENSG00000133424	-1.25621	1.39368e-32	1.60549e-31
ENSG00000133561	-1.49465	8.0811e-21	4.70536e-20
ENSG00000133574	-1.30669	2.17349e-16	9.67178e-16
ENSG00000133612	1.08376	1.38178e-33	1.68891e-32
ENSG00000133627	1.24725	5.93242e-46	1.49939e-44
ENSG00000133687	-1.79975	1.40314e-21	8.54578e-21
ENSG00000133710	-1.63928	2.8908e-12	9.50783e-12
ENSG00000133731	-1.10778	1.07601e-21	6.59851e-21
ENSG00000133740	1.41689	1.09423e-33	1.34565e-32
ENSG00000133742	-6.83427	5.01489e-52	1.73561e-50
ENSG00000133800	-4.16763	3.19264e-65	2.20512e-63
ENSG00000133985	1.68195	3.67901e-19	1.95465e-18
ENSG00000134013	1.6324	5.21814e-27	4.39157e-26
ENSG00000134028	-3.61008	1.71266e-66	1.27054e-64
ENSG00000134057	1.56011	1.36504e-43	3.03797e-42
ENSG00000134061	-1.68687	2.4598e-18	1.23252e-17
ENSG00000134070	1.60031	3.12968e-26	2.51757e-25
ENSG00000134107	1.31093	3.05172e-26	2.45732e-25
ENSG00000134121	-2.58238	7.49737e-28	6.62281e-27
ENSG00000134138	-1.87631	1.62589e-17	7.77944e-17
ENSG00000134184	-1.36708	0.000139771	0.000245688
ENSG00000134193	2.52144	1.48669e-09	4.02004e-09
ENSG00000134198	-1.88782	1.72662e-18	8.74718e-18
ENSG00000134201	-2.96812	6.23923e-58	3.03883e-56
ENSG00000134222	1.3654	1.33208e-42	2.79022e-41
ENSG00000134240	-2.35597	8.45857e-14	3.12809e-13
ENSG00000134245	-1.42284	9.10946e-28	8.00713e-27
ENSG00000134256	-1.45086	1.07137e-28	9.90559e-28
ENSG00000134317	2.28763	8.79995e-47	2.32307e-45
ENSG00000134321	-1.6317	3.04425e-13	1.07661e-12
ENSG00000134323	1.88633	1.16179e-15	4.92501e-15
ENSG00000134339	2.4486	2.41339e-13	8.60912e-13
ENSG00000134352	-1.24128	2.09774e-28	1.90341e-27
ENSG00000134443	2.15172	7.17505e-13	2.4667e-12
ENSG00000134516	-1.26879	2.87363e-11	8.81285e-11
ENSG00000134531	-1.80056	1.2331e-27	1.07212e-26
ENSG00000134533	-2.23756	1.51753e-23	1.04679e-22
ENSG00000134668	2.26195	2.80229e-31	3.00964e-30
ENSG00000134690	1.09272	3.19114e-32	3.57586e-31
ENSG00000134755	-1.56327	8.88384e-36	1.22193e-34
ENSG00000134757	5.22704	4.31439e-42	8.64171e-41
ENSG00000134762	4.16304	3.74471e-28	3.35976e-27
ENSG00000134769	-1.71713	1.39973e-11	4.38687e-11
ENSG00000134812	3.69177	2.93612e-22	1.86997e-21
ENSG00000134815	1.29972	5.65208e-40	1.00076e-38
ENSG00000134824	1.8402	3.16057e-14	1.20583e-13
ENSG00000134827	7.27617	1.36623e-69	1.20952e-67
ENSG00000134853	-1.19356	4.34745e-13	1.5217e-12
ENSG00000134874	-1.31582	2.13188e-16	9.49187e-16
ENSG00000134901	1.16387	6.08787e-22	3.80468e-21
ENSG00000134917	-1.97185	9.53504e-17	4.332e-16
ENSG00000134955	-1.97564	1.16237e-15	4.92617e-15
ENSG00000135002	-1.00449	4.64014e-20	2.59253e-19
ENSG00000135052	-1.24979	3.55841e-25	2.69853e-24
ENSG00000135063	-2.22121	3.77756e-21	2.24607e-20
ENSG00000135069	2.7245	5.22524e-69	4.4775e-67
ENSG00000135083	-1.70344	2.77252e-21	1.66206e-20
ENSG00000135114	-1.49363	5.90089e-15	2.37697e-14
ENSG00000135119	1.96565	3.99971e-41	7.52246e-40
ENSG00000135124	-1.3522	1.13288e-35	1.54891e-34
ENSG00000135127	1.00059	8.56479e-21	4.97976e-20
ENSG00000135218	-2.38655	9.36237e-22	5.75903e-21
ENSG00000135220	-3.25692	2.08804e-20	1.18859e-19
ENSG00000135245	2.38671	2.18938e-73	2.40292e-71
ENSG00000135253	1.78938	1.18347e-20	6.83106e-20
ENSG00000135333	-3.4223	5.19643e-24	3.68115e-23
ENSG00000135362	-1.21344	2.55293e-30	2.58096e-29
ENSG00000135363	-1.24225	4.61913e-21	2.73327e-20
ENSG00000135372	1.04409	8.82508e-50	2.71948e-48
ENSG00000135423	2.62345	1.25318e-48	3.66439e-47
ENSG00000135424	-1.93531	1.37894e-29	1.34487e-28
ENSG00000135426	-1.58246	1.1628e-16	5.25755e-16
ENSG00000135437	-2.29831	9.85155e-58	4.75486e-56
ENSG00000135446	1.26611	2.11132e-48	6.10681e-47
ENSG00000135451	1.94258	3.78835e-71	3.61337e-69
ENSG00000135476	1.02451	7.34021e-23	4.85029e-22
ENSG00000135480	3.37806	1.74842e-33	2.11767e-32
ENSG00000135540	-1.14117	1.40462e-30	1.44095e-29
ENSG00000135549	-3.90737	7.07263e-67	5.32074e-65
ENSG00000135632	1.06926	7.9372e-52	2.70608e-50
ENSG00000135678	-2.52635	1.03364e-46	2.71525e-45
ENSG00000135702	-2.48196	9.59409e-16	4.08872e-15
ENSG00000135709	-1.99775	7.10733e-44	1.5973e-42
ENSG00000135740	1.10907	2.07634e-15	8.63068e-15
ENSG00000135744	1.96662	1.02656e-23	7.14889e-23
ENSG00000135749	1.2852	3.50728e-33	4.16919e-32
ENSG00000135763	1.2252	2.72668e-63	1.65501e-61
ENSG00000135773	-1.52782	1.36136e-07	3.13696e-07
ENSG00000135828	-1.34248	6.31381e-39	1.05169e-37
ENSG00000135835	-1.00834	2.37589e-12	7.85621e-12
ENSG00000135842	-3.07197	1.40373e-54	5.55394e-53
ENSG00000135905	-1.31432	2.49469e-15	1.03241e-14
ENSG00000135912	1.09811	4.74019e-48	1.34914e-46
ENSG00000135916	-2.24136	5.92432e-44	1.34084e-42
ENSG00000135919	1.3752	2.33089e-16	1.0352e-15
ENSG00000135960	2.84826	4.34855e-25	3.27757e-24
ENSG00000136044	-1.94773	1.63046e-132	1.18757e-129
ENSG00000136052	-1.65089	2.9944e-35	4.01231e-34
ENSG00000136059	-1.47229	6.39379e-21	3.75565e-20
ENSG00000136068	-1.08469	1.67639e-22	1.08142e-21
ENSG00000136108	1.51348	5.27699e-45	1.27732e-43
ENSG00000136144	1.05973	5.69433e-26	4.51266e-25
ENSG00000136160	-1.46413	3.20391e-22	2.03486e-21
ENSG00000136231	4.03085	5.94626e-25	4.45455e-24
ENSG00000136271	1.06491	9.74524e-64	6.09991e-62
ENSG00000136274	-2.11432	5.09429e-31	5.39174e-30
ENSG00000136295	1.52257	4.20202e-42	8.44833e-41
ENSG00000136383	1.71164	1.02592e-09	2.80965e-09
ENSG00000136457	-3.07202	1.30915e-47	3.64198e-46
ENSG00000136492	1.0654	3.46421e-19	1.84114e-18
ENSG00000136573	-2.38773	5.40909e-15	2.18601e-14
ENSG00000136689	1.98487	1.75451e-17	8.3748e-17
ENSG00000136732	-1.66161	2.22849e-23	1.52344e-22
ENSG00000136826	-2.48031	1.96887e-54	7.73263e-53
ENSG00000136842	-2.75857	2.11346e-31	2.28362e-30
ENSG00000136854	1.12801	5.24582e-12	1.69611e-11
ENSG00000136867	-1.29394	1.54295e-17	7.39141e-17
ENSG00000136872	1.11882	0.000262936	0.000447222
ENSG00000136877	1.03264	6.23867e-26	4.92456e-25
ENSG00000136883	1.51246	1.06102e-14	4.19174e-14
ENSG00000136891	1.00767	4.16762e-54	1.61699e-52
ENSG00000136943	1.60031	3.02632e-18	1.5093e-17
ENSG00000136960	-1.45419	2.35142e-14	9.07495e-14
ENSG00000136982	1.96648	1.05536e-60	5.83141e-59
ENSG00000136997	1.9202	1.44907e-57	6.95208e-56
ENSG00000137070	-1.08139	6.91102e-17	3.17222e-16
ENSG00000137077	-2.01633	2.66622e-13	9.47095e-13
ENSG00000137094	-2.47425	2.87041e-42	5.80751e-41
ENSG00000137135	1.17735	2.01401e-31	2.18057e-30
ENSG00000137168	1.13372	2.65616e-30	2.68194e-29
ENSG00000137198	1.08156	3.84931e-07	8.56923e-07
ENSG00000137203	3.46583	2.22632e-37	3.36552e-36
ENSG00000137251	-1.52183	8.02831e-11	2.37792e-10
ENSG00000137265	-2.48255	4.30283e-26	3.43198e-25
ENSG00000137266	-1.53097	4.02051e-38	6.30996e-37
ENSG00000137269	-1.23668	4.26806e-67	3.25673e-65
ENSG00000137273	-2.25155	8.10886e-39	1.33817e-37
ENSG00000137285	-1.17969	1.01492e-05	1.99597e-05
ENSG00000137309	1.41135	1.16219e-36	1.67925e-35
ENSG00000137331	1.16146	1.13309e-14	4.46879e-14
ENSG00000137449	-1.04472	6.72745e-25	5.02802e-24
ENSG00000137474	1.1159	7.5152e-12	2.40127e-11
ENSG00000137486	-1.12645	1.32335e-29	1.2938e-28
ENSG00000137501	-1.34582	4.38318e-22	2.76302e-21
ENSG00000137502	-1.14902	1.01426e-20	5.87582e-20
ENSG00000137558	-1.59729	5.27207e-08	1.25882e-07
ENSG00000137563	1.27149	4.29478e-13	1.50432e-12
ENSG00000137571	1.87339	1.20814e-22	7.86641e-22
ENSG00000137573	1.80466	7.60902e-16	3.26444e-15
ENSG00000137628	-1.57253	2.02833e-20	1.15624e-19
ENSG00000137634	-2.91887	6.46021e-18	3.17444e-17
ENSG00000137672	-1.22266	2.83704e-13	1.00644e-12
ENSG00000137673	7.15947	2.04403e-115	8.39835e-113
ENSG00000137692	1.48889	1.93253e-60	1.05689e-58
ENSG00000137699	4.41332	3.19955e-89	6.48983e-87
ENSG00000137726	-2.55437	1.93737e-33	2.33768e-32
ENSG00000137727	-2.70206	2.6665e-38	4.23049e-37
ENSG00000137745	5.40939	3.12748e-44	7.15925e-43
ENSG00000137747	3.29356	1.23071e-39	2.13661e-38
ENSG00000137757	-2.18474	1.96487e-25	1.51007e-24
ENSG00000137767	-1.49849	4.16091e-43	9.07134e-42
ENSG00000137804	1.13688	4.5915e-25	3.45744e-24
ENSG00000137807	1.38166	8.42048e-47	2.23394e-45
ENSG00000137809	1.88003	3.03181e-18	1.51157e-17
ENSG00000137819	-2.01623	4.967e-39	8.31674e-38
ENSG00000137825	-1.37058	2.24917e-13	8.04299e-13
ENSG00000137860	-1.85906	3.19799e-06	6.58332e-06
ENSG00000137868	5.69734	8.36865e-87	1.52386e-84
ENSG00000137872	-3.169	2.41689e-58	1.22322e-56
ENSG00000137875	-1.0046	2.56082e-05	4.83557e-05
ENSG00000137877	3.09179	5.74485e-41	1.07041e-39
ENSG00000137878	-1.4394	6.15772e-18	3.02859e-17
ENSG00000137936	-1.45694	1.42317e-42	2.96939e-41
ENSG00000137941	-1.57061	1.01499e-12	3.44946e-12
ENSG00000138028	3.51887	3.35679e-93	7.36838e-91
ENSG00000138029	-1.00457	5.89129e-55	2.38992e-53
ENSG00000138031	1.04516	5.47546e-23	3.6391e-22
ENSG00000138035	1.0381	3.89368e-35	5.17779e-34
ENSG00000138074	1.80533	4.99005e-43	1.08348e-41
ENSG00000138079	-1.77357	2.0511e-14	7.94462e-14
ENSG00000138100	2.73863	5.64405e-12	1.81972e-11
ENSG00000138101	1.21339	2.60217e-23	1.76908e-22
ENSG00000138131	-1.81114	1.15506e-19	6.30404e-19
ENSG00000138152	3.59242	2.39682e-56	1.07281e-54
ENSG00000138180	1.65813	6.93419e-49	2.05766e-47
ENSG00000138182	1.00722	8.19668e-16	3.50811e-15
ENSG00000138193	-2.1146	3.2118e-71	3.08179e-69
ENSG00000138207	1.39253	1.37641e-06	2.93332e-06
ENSG00000138316	1.1535	8.63803e-15	3.43464e-14
ENSG00000138346	1.37984	6.96094e-32	7.72452e-31
ENSG00000138356	-1.95855	2.4184e-17	1.14314e-16
ENSG00000138363	1.03739	1.27529e-46	3.33909e-45
ENSG00000138411	1.35875	1.77253e-16	7.92496e-16
ENSG00000138435	-1.73062	4.27622e-17	1.9925e-16
ENSG00000138442	1.0484	3.13417e-46	8.06131e-45
ENSG00000138593	-1.07397	1.58605e-25	1.22422e-24
ENSG00000138600	-1.66772	3.36209e-84	5.67096e-82
ENSG00000138615	-2.77169	4.76941e-16	2.07564e-15
ENSG00000138641	-1.06677	5.80622e-33	6.82103e-32
ENSG00000138658	1.07678	6.04626e-19	3.16102e-18
ENSG00000138669	-4.13512	1.12132e-94	2.56686e-92
ENSG00000138678	-2.5184	7.8001e-53	2.84066e-51
ENSG00000138685	-1.6069	3.57007e-13	1.25509e-12
ENSG00000138722	-3.02536	2.69968e-24	1.94076e-23
ENSG00000138735	-1.86223	4.04787e-34	5.09129e-33
ENSG00000138744	-2.14732	3.10634e-75	3.79969e-73
ENSG00000138764	-1.00804	5.07307e-22	3.18663e-21
ENSG00000138771	-1.04175	7.51335e-27	6.27705e-26
ENSG00000138772	1.65518	4.03162e-34	5.07483e-33
ENSG00000138778	1.34685	7.23182e-23	4.78064e-22
ENSG00000138795	2.09153	9.58854e-34	1.18281e-32
ENSG00000138823	2.31406	9.65966e-08	2.25341e-07
ENSG00000138944	-3.12865	2.93963e-38	4.65002e-37
ENSG00000139044	-1.01902	5.08694e-14	1.90987e-13
ENSG00000139055	2.54234	4.1739e-19	2.2088e-18
ENSG00000139117	-2.19456	2.71359e-37	4.07522e-36
ENSG00000139146	1.13777	4.71636e-25	3.54979e-24
ENSG00000139163	-1.29927	4.32598e-29	4.10417e-28
ENSG00000139193	-1.85228	7.42386e-20	4.0936e-19
ENSG00000139194	-1.20815	3.59583e-17	1.68331e-16
ENSG00000139209	-2.09482	2.93552e-12	9.64503e-12
ENSG00000139289	2.60861	4.53488e-54	1.75524e-52
ENSG00000139292	2.82928	2.43609e-33	2.91313e-32
ENSG00000139343	1.21015	2.21827e-33	2.65861e-32
ENSG00000139433	-1.60571	5.0155e-123	2.43541e-120
ENSG00000139438	1.43304	9.88393e-16	4.20888e-15
ENSG00000139508	-1.45459	2.07752e-27	1.78979e-26
ENSG00000139514	1.10223	5.74114e-26	4.54526e-25
ENSG00000139515	4.7204	1.44095e-129	8.88069e-127
ENSG00000139540	-1.33957	5.04589e-10	1.41232e-09
ENSG00000139567	-1.60088	6.5342e-30	6.4712e-29
ENSG00000139572	1.45039	8.84698e-11	2.61364e-10
ENSG00000139618	1.9162	9.93318e-46	2.48702e-44
ENSG00000139626	-1.3582	1.81225e-12	6.04361e-12
ENSG00000139629	1.82744	3.66642e-43	8.03702e-42
ENSG00000139725	-1.40924	6.96619e-13	2.39747e-12
ENSG00000139734	1.6337	1.09942e-49	3.37492e-48
ENSG00000139800	8.54534	2.86768e-49	8.67014e-48
ENSG00000139874	-1.35929	1.94294e-11	6.02547e-11
ENSG00000139880	1.08517	3.49135e-17	1.63583e-16
ENSG00000139890	1.69247	2.12776e-24	1.54277e-23
ENSG00000139946	-1.37578	1.14166e-17	5.52686e-17
ENSG00000139970	-1.67032	1.75619e-16	7.85628e-16
ENSG00000139998	1.20114	3.23484e-23	2.18529e-22
ENSG00000140092	-1.42789	2.97714e-17	1.40187e-16
ENSG00000140093	2.53616	8.22137e-11	2.43196e-10
ENSG00000140104	1.27786	4.26155e-38	6.68171e-37
ENSG00000140263	1.41844	2.24958e-43	4.97204e-42
ENSG00000140274	2.3527	2.36355e-10	6.77767e-10
ENSG00000140285	-1.35847	2.02199e-08	4.98544e-08
ENSG00000140287	-1.51116	3.36539e-11	1.02659e-10
ENSG00000140297	-2.08427	4.42489e-17	2.05819e-16
ENSG00000140323	-2.31366	1.76081e-35	2.38505e-34
ENSG00000140416	-1.60502	3.17406e-40	5.67013e-39
ENSG00000140450	-1.68824	1.20517e-40	2.19451e-39
ENSG00000140451	1.60713	2.18242e-37	3.30852e-36
ENSG00000140479	-1.053	5.75205e-16	2.4911e-15
ENSG00000140497	-1.05266	7.68867e-43	1.64052e-41
ENSG00000140511	1.73778	1.33787e-19	7.28442e-19
ENSG00000140519	2.59541	9.69889e-18	4.72099e-17
ENSG00000140525	1.34871	5.03269e-46	1.27803e-44
ENSG00000140534	1.52864	5.24313e-39	8.75166e-38
ENSG00000140675	1.23244	9.92802e-11	2.92012e-10
ENSG00000140678	1.09005	2.27163e-08	5.57777e-08
ENSG00000140682	-1.46419	4.55811e-23	3.04076e-22
ENSG00000140807	4.1277	7.52551e-47	1.99981e-45
ENSG00000140832	-1.33239	4.13746e-54	1.60919e-52
ENSG00000140835	5.19842	2.93783e-32	3.29894e-31
ENSG00000140859	1.16199	4.13345e-13	1.4506e-12
ENSG00000140937	1.52791	9.69521e-17	4.40102e-16
ENSG00000140988	1.12376	3.1665e-20	1.78348e-19
ENSG00000141052	-3.03717	7.484e-36	1.03561e-34
ENSG00000141076	1.19044	7.4465e-55	2.96823e-53
ENSG00000141101	1.19554	3.10969e-48	8.93006e-47
ENSG00000141293	1.36274	1.24238e-13	4.54105e-13
ENSG00000141338	-4.59222	7.47389e-57	3.45134e-55
ENSG00000141391	1.93781	5.02891e-53	1.85249e-51
ENSG00000141404	-1.30325	2.68715e-17	1.26793e-16
ENSG00000141431	-2.25016	2.86997e-17	1.3518e-16
ENSG00000141433	-1.12982	0.000148928	0.00026084
ENSG00000141434	-5.65326	2.13032e-65	1.47776e-63
ENSG00000141441	-1.01993	6.69997e-22	4.17744e-21
ENSG00000141447	-1.56466	2.09879e-26	1.70803e-25
ENSG00000141497	1.06679	4.59014e-13	1.6028e-12
ENSG00000141505	2.55794	6.5545e-29	6.14206e-28
ENSG00000141527	2.16723	1.02301e-35	1.40228e-34
ENSG00000141570	1.71943	1.1614e-82	1.8426e-80
ENSG00000141574	-2.95038	2.59997e-40	4.66017e-39
ENSG00000141582	1.55476	3.87542e-53	1.43749e-51
ENSG00000141682	2.11664	3.20009e-40	5.71027e-39
ENSG00000141738	1.47403	3.76331e-27	3.20592e-26
ENSG00000141756	1.92918	3.57873e-25	2.71266e-24
ENSG00000141994	1.0003	1.55643e-19	8.44857e-19
ENSG00000142089	1.4912	1.77418e-23	1.22015e-22
ENSG00000142102	3.12657	3.30651e-45	8.07676e-44
ENSG00000142149	1.04684	3.11787e-06	6.4341e-06
ENSG00000142185	1.54009	7.41262e-18	3.62244e-17
ENSG00000142207	1.01757	3.32099e-36	4.66803e-35
ENSG00000142235	2.09176	2.26666e-39	3.8763e-38
ENSG00000142408	3.42916	4.35374e-35	5.77041e-34
ENSG00000142494	-1.18331	9.22851e-09	2.34169e-08
ENSG00000142528	1.00552	6.60128e-45	1.58827e-43
ENSG00000142530	1.35665	1.4256e-22	9.25227e-22
ENSG00000142544	1.6848	4.2283e-21	2.50849e-20
ENSG00000142583	-1.56066	2.70273e-13	9.59854e-13
ENSG00000142623	2.2192	1.21181e-16	5.47296e-16
ENSG00000142632	1.36941	4.58894e-27	3.88653e-26
ENSG00000142661	1.93672	1.50012e-17	7.197e-17
ENSG00000142684	1.19111	3.04835e-23	2.06279e-22
ENSG00000142700	5.42208	1.54153e-32	1.76819e-31
ENSG00000142731	1.00436	3.62563e-23	2.43901e-22
ENSG00000142748	1.02921	5.37038e-10	1.5e-09
ENSG00000142765	1.27575	4.32402e-11	1.30757e-10
ENSG00000142875	-2.06543	2.40589e-32	2.72452e-31
ENSG00000142945	1.47425	2.2636e-55	9.39689e-54
ENSG00000142949	-1.06067	7.01137e-25	5.23641e-24
ENSG00000142959	-5.89513	1.92474e-134	1.62326e-131
ENSG00000143001	-1.39431	7.16073e-08	1.68815e-07
ENSG00000143061	-1.33314	4.80635e-37	7.1312e-36
ENSG00000143067	1.28597	3.84731e-27	3.27399e-26
ENSG00000143167	-1.8546	7.44691e-27	6.22479e-26
ENSG00000143196	-3.89239	3.30233e-46	8.43958e-45
ENSG00000143217	2.0115	6.9508e-34	8.66768e-33
ENSG00000143228	1.74671	5.19732e-46	1.31775e-44
ENSG00000143248	-1.26428	3.05121e-13	1.07859e-12
ENSG00000143256	1.08693	3.36944e-28	3.02815e-27
ENSG00000143297	-1.56426	3.63329e-08	8.79054e-08
ENSG00000143320	1.49116	2.54793e-08	6.22379e-08
ENSG00000143333	2.23913	2.36466e-47	6.4661e-46
ENSG00000143344	-1.31388	2.28694e-23	1.56206e-22
ENSG00000143375	-1.48054	2.15846e-41	4.13228e-40
ENSG00000143382	-1.3879	1.12504e-15	4.77299e-15
ENSG00000143409	-1.00925	6.58514e-24	4.62605e-23
ENSG00000143416	-2.02978	1.00486e-19	5.50494e-19
ENSG00000143476	1.27286	1.03767e-33	1.27709e-32
ENSG00000143494	1.38325	2.65792e-18	1.32971e-17
ENSG00000143498	1.23645	1.40283e-33	1.71203e-32
ENSG00000143507	1.09078	5.45237e-18	2.68827e-17
ENSG00000143515	-1.09361	2.60103e-11	8.00593e-11
ENSG00000143590	1.77524	4.61255e-28	4.11993e-27
ENSG00000143603	-2.3302	1.16678e-45	2.91677e-44
ENSG00000143786	1.40261	1.49293e-20	8.55603e-20
ENSG00000143816	-1.58183	1.23213e-13	4.50458e-13
ENSG00000143839	2.26648	1.40972e-10	4.10342e-10
ENSG00000143847	1.2159	5.53435e-09	1.43152e-08
ENSG00000143867	-2.26268	1.04339e-16	4.72866e-16
ENSG00000143882	2.35688	7.75545e-38	1.20071e-36
ENSG00000143995	-1.94581	6.08178e-26	4.80545e-25
ENSG00000144045	-1.05153	1.23796e-07	2.86209e-07
ENSG00000144063	-2.32538	1.75754e-37	2.67962e-36
ENSG00000144136	-1.67827	1.0145e-69	9.1328e-68
ENSG00000144161	1.06567	3.1477e-33	3.75567e-32
ENSG00000144218	-3.07683	6.83908e-42	1.35296e-40
ENSG00000144354	1.69627	1.98657e-42	4.09161e-41
ENSG00000144381	1.28648	4.20199e-46	1.07047e-44
ENSG00000144395	1.97417	1.2912e-39	2.23678e-38
ENSG00000144426	-1.46758	6.55165e-24	4.60454e-23
ENSG00000144485	1.97544	1.73209e-33	2.10106e-32
ENSG00000144554	1.14196	7.49709e-35	9.83893e-34
ENSG00000144619	-2.55274	1.32231e-41	2.55902e-40
ENSG00000144642	-1.74905	3.86509e-25	2.9228e-24
ENSG00000144648	-2.58798	2.4798e-45	6.11329e-44
ENSG00000144649	-1.44719	1.19379e-09	3.25551e-09
ENSG00000144712	-2.23768	2.35089e-42	4.81106e-41
ENSG00000144810	1.68674	4.2929e-13	1.50425e-12
ENSG00000144820	-1.6103	3.34108e-08	8.10682e-08
ENSG00000144821	-1.84616	1.08947e-24	8.0413e-24
ENSG00000144824	-1.12011	3.75498e-08	9.07538e-08
ENSG00000144857	-1.50511	3.49105e-11	1.06391e-10
ENSG00000144935	-1.07951	1.36061e-09	3.69158e-09
ENSG00000145012	-1.50582	4.02363e-36	5.62605e-35
ENSG00000145088	-1.21224	4.47581e-31	4.74341e-30
ENSG00000145113	-1.35677	8.42044e-07	1.82213e-06
ENSG00000145147	-1.89751	6.28315e-14	2.34034e-13
ENSG00000145194	1.40164	1.61217e-30	1.64648e-29
ENSG00000145220	1.39887	3.69475e-49	1.1087e-47
ENSG00000145244	3.27787	4.98346e-45	1.20809e-43
ENSG00000145287	-3.04667	2.96829e-36	4.19804e-35
ENSG00000145293	1.02333	2.58501e-44	5.98586e-43
ENSG00000145335	-1.77868	1.32395e-14	5.1921e-14
ENSG00000145362	-3.12841	2.7414e-44	6.29344e-43
ENSG00000145384	-3.19063	1.79122e-26	1.46292e-25
ENSG00000145386	1.17307	1.23373e-26	1.01746e-25
ENSG00000145423	-1.11443	0.00132557	0.00209003
ENSG00000145506	4.3066	2.46389e-77	3.20987e-75
ENSG00000145604	1.05601	5.9618e-24	4.19921e-23
ENSG00000145649	-1.51507	4.07418e-11	1.23598e-10
ENSG00000145681	-2.41793	4.17079e-35	5.53251e-34
ENSG00000145687	-1.95547	3.56035e-35	4.74634e-34
ENSG00000145703	-1.64263	7.43357e-22	4.62226e-21
ENSG00000145861	-1.70403	1.83574e-32	2.09669e-31
ENSG00000145936	-3.23218	3.36046e-37	5.01845e-36
ENSG00000146038	1.8864	5.92761e-09	1.5283e-08
ENSG00000146039	-3.4591	5.22513e-44	1.18931e-42
ENSG00000146054	2.1157	5.19353e-12	1.67988e-11
ENSG00000146122	-1.95219	2.3269e-35	3.13857e-34
ENSG00000146192	-1.06585	1.03674e-11	3.27927e-11
ENSG00000146197	1.50047	1.8453e-08	4.56523e-08
ENSG00000146233	1.37552	3.31416e-15	1.35786e-14
ENSG00000146263	1.22204	1.11024e-34	1.44053e-33
ENSG00000146267	-1.83764	2.67309e-14	1.02669e-13
ENSG00000146374	-1.33464	5.51628e-07	1.21169e-06
ENSG00000146410	1.46706	2.23202e-41	4.268e-40
ENSG00000146411	1.83787	1.03296e-14	4.08795e-14
ENSG00000146469	-3.53479	1.91565e-28	1.74114e-27
ENSG00000146477	1.98894	5.02076e-35	6.64348e-34
ENSG00000146555	-1.20145	1.51441e-08	3.77225e-08
ENSG00000146670	1.52328	6.3411e-58	3.07909e-56
ENSG00000146700	1.22917	2.33013e-23	1.59021e-22
ENSG00000146731	1.16786	1.27499e-64	8.33893e-63
ENSG00000146733	1.45636	1.04738e-38	1.72136e-37
ENSG00000146858	2.09209	6.65199e-73	7.15379e-71
ENSG00000146859	-1.30087	3.35346e-38	5.28376e-37
ENSG00000146904	1.14565	3.48607e-20	1.96072e-19
ENSG00000146918	1.32258	1.81828e-54	7.15875e-53
ENSG00000146938	-2.07373	7.16608e-22	4.45939e-21
ENSG00000146966	-1.3516	4.42634e-22	2.78694e-21
ENSG00000147027	-1.31949	7.67733e-13	2.63317e-12
ENSG00000147036	-1.69493	4.13564e-21	2.45442e-20
ENSG00000147383	1.03106	1.45917e-24	1.0662e-23
ENSG00000147536	1.29778	6.25035e-26	4.93134e-25
ENSG00000147614	-2.23641	7.13805e-28	6.31237e-27
ENSG00000147689	1.92152	1.73754e-09	4.6731e-09
ENSG00000147799	1.11772	5.1984e-22	3.26407e-21
ENSG00000147852	-1.1636	1.26068e-09	3.43149e-09
ENSG00000147874	1.02444	1.9176e-24	1.39291e-23
ENSG00000147883	-3.33372	5.59858e-78	7.60268e-76
ENSG00000147889	2.95376	3.74687e-29	3.5738e-28
ENSG00000147955	1.22782	2.074e-32	2.36203e-31
ENSG00000148175	-1.09761	1.49516e-14	5.83784e-14
ENSG00000148180	-1.81078	7.86347e-35	1.02982e-33
ENSG00000148335	1.19562	1.11806e-48	3.28129e-47
ENSG00000148346	2.24953	9.18413e-16	3.92026e-15
ENSG00000148357	-2.43497	9.8453e-29	9.1297e-28
ENSG00000148362	1.01403	1.54503e-23	1.0653e-22
ENSG00000148483	-3.76722	5.12098e-52	1.7647e-50
ENSG00000148488	-1.30623	1.04301e-06	2.24193e-06
ENSG00000148516	-1.75237	1.65354e-23	1.13865e-22
ENSG00000148541	-1.82535	2.77843e-23	1.88491e-22
ENSG00000148584	-1.39721	1.34473e-15	5.67052e-15
ENSG00000148734	3.39373	2.90101e-49	8.75439e-48
ENSG00000148735	1.65406	1.38877e-20	7.97619e-20
ENSG00000148773	1.0192	4.64845e-17	2.16091e-16
ENSG00000148840	1.0071	2.87076e-38	4.55005e-37
ENSG00000148842	-1.76976	4.18849e-108	1.26635e-105
ENSG00000148848	4.11648	1.32326e-56	6.00677e-55
ENSG00000148935	1.98974	1.80436e-20	1.03003e-19
ENSG00000149043	2.13595	1.69582e-16	7.59471e-16
ENSG00000149090	-1.74685	4.01415e-33	4.76112e-32
ENSG00000149150	1.22614	5.48618e-19	2.87854e-18
ENSG00000149218	-1.64218	2.81394e-71	2.73277e-69
ENSG00000149243	4.00823	7.27001e-65	4.87425e-63
ENSG00000149257	1.16556	9.7308e-26	7.60988e-25
ENSG00000149260	-1.46419	8.32005e-35	1.08744e-33
ENSG00000149289	-1.4506	9.42557e-17	4.28347e-16
ENSG00000149294	-2.94199	4.2576e-42	8.54936e-41
ENSG00000149295	3.17203	3.85585e-17	1.80135e-16
ENSG00000149380	1.82483	7.32831e-18	3.58452e-17
ENSG00000149451	-2.1751	5.84347e-21	3.43743e-20
ENSG00000149485	1.38655	1.50338e-13	5.45342e-13
ENSG00000149527	1.04452	1.23735e-05	2.41032e-05
ENSG00000149534	-2.1829	5.52729e-19	2.89726e-18
ENSG00000149554	1.21719	9.06738e-40	1.58447e-38
ENSG00000149557	-1.54593	5.65618e-23	3.75454e-22
ENSG00000149577	-1.0057	1.60535e-26	1.31716e-25
ENSG00000149582	-1.48199	3.08607e-15	1.26733e-14
ENSG00000149591	-2.88677	2.99471e-35	4.01231e-34
ENSG00000149596	-3.05752	4.37146e-33	5.17725e-32
ENSG00000149599	2.36615	2.34084e-20	1.32919e-19
ENSG00000149634	1.15966	3.16845e-09	8.35604e-09
ENSG00000149636	1.21071	5.91188e-37	8.71499e-36
ENSG00000149809	1.121	8.34338e-17	3.80679e-16
ENSG00000149948	1.53711	1.12503e-12	3.8081e-12
ENSG00000149968	4.7266	2.81546e-58	1.41871e-56
ENSG00000150456	1.07447	5.30951e-19	2.78895e-18
ENSG00000150471	-2.53815	1.0814e-32	1.25386e-31
ENSG00000150510	-1.71954	4.66878e-18	2.30831e-17
ENSG00000150556	1.58341	1.82461e-12	6.08355e-12
ENSG00000150593	-2.0814	1.4961e-103	4.13337e-101
ENSG00000150594	-1.8187	3.97762e-14	1.5043e-13
ENSG00000150681	-1.38849	3.70857e-12	1.21228e-11
ENSG00000150764	-1.64201	7.48576e-39	1.24045e-37
ENSG00000150995	-1.45642	4.7422e-21	2.80196e-20
ENSG00000151012	2.7164	2.24823e-47	6.16878e-46
ENSG00000151067	-1.13682	1.46541e-08	3.65362e-08
ENSG00000151090	-2.45303	1.70792e-26	1.39774e-25
ENSG00000151136	1.33033	5.36111e-08	1.27799e-07
ENSG00000151150	-1.83758	6.04958e-66	4.32761e-64
ENSG00000151224	3.12829	4.14339e-23	2.77451e-22
ENSG00000151229	-1.76715	4.34998e-46	1.10641e-44
ENSG00000151240	-1.07857	2.42386e-14	9.34552e-14
ENSG00000151287	1.31987	4.22039e-22	2.66355e-21
ENSG00000151320	-2.24998	1.96617e-37	2.98917e-36
ENSG00000151338	-1.40922	5.08509e-14	1.90962e-13
ENSG00000151364	1.23161	4.43599e-27	3.76296e-26
ENSG00000151388	3.39761	4.92262e-68	3.96382e-66
ENSG00000151490	1.50506	1.60387e-08	3.98432e-08
ENSG00000151503	1.05747	2.08436e-39	3.57217e-38
ENSG00000151617	1.80706	9.4494e-22	5.81033e-21
ENSG00000151623	-2.73247	3.64157e-58	1.801e-56
ENSG00000151632	-1.62825	8.60758e-13	2.9434e-12
ENSG00000151650	3.48829	1.01775e-22	6.65109e-22
ENSG00000151651	1.14327	2.82382e-09	7.46313e-09
ENSG00000151702	-1.30746	1.28214e-18	6.56181e-18
ENSG00000151715	-1.09791	6.12614e-17	2.81841e-16
ENSG00000151746	1.31998	4.1889e-31	4.46296e-30
ENSG00000151790	1.7068	5.47662e-13	1.90116e-12
ENSG00000151846	1.89507	2.00535e-17	9.52676e-17
ENSG00000151849	1.02158	2.25417e-19	1.21292e-18
ENSG00000151882	-2.10684	2.19878e-23	1.50505e-22
ENSG00000151892	-3.03699	8.60553e-33	1.00142e-31
ENSG00000151914	-1.1151	7.75006e-15	3.08923e-14
ENSG00000152056	1.49419	1.37417e-34	1.77865e-33
ENSG00000152078	-1.63972	2.71439e-22	1.7315e-21
ENSG00000152137	-3.60332	9.02352e-48	2.54118e-46
ENSG00000152207	-1.38793	2.96128e-11	9.0695e-11
ENSG00000152217	-2.19879	1.48151e-34	1.91296e-33
ENSG00000152253	1.23783	2.1387e-35	2.88716e-34
ENSG00000152284	-1.55322	1.52917e-33	1.86479e-32
ENSG00000152413	2.04474	4.18599e-44	9.55502e-43
ENSG00000152455	1.10456	3.37821e-37	5.04026e-36
ENSG00000152495	-1.48636	4.6893e-18	2.31775e-17
ENSG00000152503	-1.54277	2.60968e-22	1.66736e-21
ENSG00000152527	-1.08602	2.67343e-08	6.52436e-08
ENSG00000152580	-2.8388	4.15073e-28	3.71364e-27
ENSG00000152583	-2.20251	1.70023e-28	1.54974e-27
ENSG00000152642	-1.50452	4.11823e-67	3.15744e-65
ENSG00000152669	3.01772	3.55771e-79	5.13592e-77
ENSG00000152749	1.03479	1.15772e-24	8.54113e-24
ENSG00000152763	-2.40658	7.17035e-51	2.33058e-49
ENSG00000152785	-5.32332	1.1466e-54	4.54781e-53
ENSG00000152952	-1.07143	4.33419e-13	1.51772e-12
ENSG00000152953	-1.59329	2.2534e-18	1.13193e-17
ENSG00000153044	1.38591	6.90831e-40	1.21647e-38
ENSG00000153064	-1.43394	2.55578e-12	8.42843e-12
ENSG00000153094	-1.13169	2.9762e-38	4.70322e-37
ENSG00000153162	-1.96546	2.37191e-21	1.42617e-20
ENSG00000153233	-1.79753	3.36619e-15	1.37848e-14
ENSG00000153283	-1.35514	1.98365e-12	6.59599e-12
ENSG00000153291	1.27416	1.21349e-12	4.09798e-12
ENSG00000153303	-1.73891	4.63372e-12	1.50427e-11
ENSG00000153395	1.14815	3.90659e-18	1.93866e-17
ENSG00000153551	1.38814	5.2774e-28	4.70067e-27
ENSG00000153563	-1.07748	1.26764e-06	2.70981e-06
ENSG00000153790	-1.83427	9.03085e-42	1.76692e-40
ENSG00000153814	-1.68843	9.63148e-31	9.98285e-30
ENSG00000153823	-1.67589	2.18024e-17	1.033e-16
ENSG00000153898	-1.71546	7.09905e-15	2.83962e-14
ENSG00000153902	-2.13745	1.57086e-22	1.01744e-21
ENSG00000153944	1.02842	5.36595e-36	7.46389e-35
ENSG00000153956	-1.97928	1.01778e-20	5.89408e-20
ENSG00000153976	1.09436	2.41083e-07	5.45638e-07
ENSG00000153993	-2.17499	4.48109e-11	1.35302e-10
ENSG00000154096	1.32523	1.69671e-16	7.59655e-16
ENSG00000154153	-1.27685	1.0925e-15	4.63748e-15
ENSG00000154165	-3.57291	8.71137e-25	6.45955e-24
ENSG00000154175	-3.15982	7.7443e-48	2.18862e-46
ENSG00000154188	-1.3401	1.56391e-12	5.23612e-12
ENSG00000154258	-2.91001	2.2794e-32	2.58676e-31
ENSG00000154262	-2.52	8.95245e-27	7.44829e-26
ENSG00000154263	-1.55884	5.68794e-15	2.29523e-14
ENSG00000154265	-1.33061	6.74286e-21	3.952e-20
ENSG00000154274	-1.70696	1.90835e-45	4.72635e-44
ENSG00000154277	-1.98349	2.26221e-15	9.38622e-15
ENSG00000154330	-3.34039	2.98451e-36	4.21727e-35
ENSG00000154429	1.00136	1.79997e-23	1.23736e-22
ENSG00000154553	-2.19422	8.15616e-27	6.79991e-26
ENSG00000154556	-1.84848	4.14341e-23	2.77451e-22
ENSG00000154654	-1.23231	2.67589e-07	6.02733e-07
ENSG00000154678	-1.63263	1.7437e-24	1.26889e-23
ENSG00000154721	-2.47341	9.9478e-41	1.82176e-39
ENSG00000154734	-1.94168	6.85481e-29	6.41223e-28
ENSG00000154743	1.05573	8.10091e-24	5.67099e-23
ENSG00000154822	-2.44334	3.3927e-39	5.74679e-38
ENSG00000154839	1.24843	8.99906e-24	6.286e-23
ENSG00000154856	2.49045	2.38141e-19	1.2801e-18
ENSG00000154889	-1.07416	1.96396e-36	2.80486e-35
ENSG00000154917	-1.57876	3.20641e-19	1.70753e-18
ENSG00000154920	1.70708	2.98285e-53	1.11156e-51
ENSG00000154928	1.27014	3.10983e-06	6.41833e-06
ENSG00000155066	-1.16375	2.85221e-06	5.91253e-06
ENSG00000155100	1.09409	3.58882e-18	1.78262e-17
ENSG00000155265	2.46436	1.26322e-33	1.54636e-32
ENSG00000155324	-1.73575	1.26379e-80	1.9472e-78
ENSG00000155438	1.0002	3.48442e-33	4.14509e-32
ENSG00000155545	-2.0418	1.05669e-76	1.34385e-74
ENSG00000155659	-1.51874	6.19087e-11	1.84941e-10
ENSG00000155744	-1.04599	1.20552e-24	8.88148e-24
ENSG00000155846	-1.3807	6.35784e-38	9.92962e-37
ENSG00000155850	-4.28145	2.52257e-59	1.33847e-57
ENSG00000155918	3.95531	4.81721e-45	1.16956e-43
ENSG00000155962	-1.32373	8.74725e-15	3.47634e-14
ENSG00000155980	-2.60367	1.49713e-26	1.23152e-25
ENSG00000156006	-1.76236	7.38618e-17	3.38354e-16
ENSG00000156030	-1.17352	5.30091e-47	1.42281e-45
ENSG00000156050	-1.40139	6.18863e-41	1.15003e-39
ENSG00000156052	-1.01471	5.33223e-26	4.22779e-25
ENSG00000156113	-3.03289	7.84545e-33	9.15627e-32
ENSG00000156127	1.10371	1.01731e-07	2.36836e-07
ENSG00000156218	-3.17428	1.65268e-36	2.36874e-35
ENSG00000156219	1.1796	0.000322101	0.000543185
ENSG00000156234	-1.61548	1.38363e-07	3.18644e-07
ENSG00000156298	-2.8144	1.11747e-48	3.28129e-47
ENSG00000156299	-1.15437	3.76593e-08	9.09909e-08
ENSG00000156345	-1.00144	4.57801e-14	1.72526e-13
ENSG00000156381	-1.12932	2.81613e-17	1.32723e-16
ENSG00000156427	1.84447	1.02229e-20	5.91804e-20
ENSG00000156469	1.12948	2.14214e-31	2.31305e-30
ENSG00000156697	1.35065	1.53872e-42	3.19383e-41
ENSG00000156738	-2.51946	2.10464e-12	6.98381e-12
ENSG00000156787	1.00674	9.15538e-23	6.00269e-22
ENSG00000156795	1.00387	2.26978e-28	2.05602e-27
ENSG00000156802	1.61099	7.49271e-42	1.47498e-40
ENSG00000156804	-2.05343	9.13088e-35	1.19245e-33
ENSG00000156966	-3.19679	6.75555e-32	7.507e-31
ENSG00000156970	1.23132	1.14075e-29	1.11733e-28
ENSG00000157103	1.12555	2.1578e-10	6.20207e-10
ENSG00000157111	-2.31659	9.72704e-42	1.89849e-40
ENSG00000157168	-1.55192	7.2711e-12	2.32559e-11
ENSG00000157184	-1.48365	1.18703e-78	1.654e-76
ENSG00000157193	2.97758	1.0613e-130	7.39405e-128
ENSG00000157227	1.15266	1.33223e-14	5.22076e-14
ENSG00000157388	1.25589	1.84584e-15	7.72063e-15
ENSG00000157404	-1.78037	7.22404e-17	3.31021e-16
ENSG00000157456	1.05872	2.89318e-24	2.07429e-23
ENSG00000157514	-1.29441	4.29352e-19	2.26986e-18
ENSG00000157551	2.01229	1.17778e-13	4.31376e-13
ENSG00000157570	-1.3973	1.42524e-12	4.79087e-12
ENSG00000157766	3.04576	2.35854e-61	1.34495e-59
ENSG00000157823	-1.27767	1.09123e-74	1.31472e-72
ENSG00000157833	-1.13442	1.49131e-14	5.82704e-14
ENSG00000158006	-1.18641	2.79331e-42	5.66582e-41
ENSG00000158014	2.19396	9.09252e-10	2.49826e-09
ENSG00000158023	2.59205	4.68547e-56	2.02919e-54
ENSG00000158042	1.25722	7.031e-54	2.69533e-52
ENSG00000158050	1.5142	7.19528e-22	4.47582e-21
ENSG00000158055	3.7697	1.60373e-67	1.25972e-65
ENSG00000158062	1.15985	1.98427e-25	1.5228e-24
ENSG00000158106	3.34634	4.17584e-90	8.80442e-88
ENSG00000158125	-2.36871	2.07304e-28	1.88207e-27
ENSG00000158158	-1.72183	4.93763e-76	6.1813e-74
ENSG00000158201	-1.94117	1.50281e-57	7.18834e-56
ENSG00000158246	-2.94514	1.86962e-37	2.84779e-36
ENSG00000158270	-1.792	9.84009e-15	3.90002e-14
ENSG00000158296	4.22312	2.09705e-34	2.67754e-33
ENSG00000158315	-1.74436	1.37804e-17	6.62121e-17
ENSG00000158352	1.91365	3.45652e-30	3.47256e-29
ENSG00000158402	1.22495	8.35888e-34	1.03555e-32
ENSG00000158467	-2.73119	1.44004e-68	1.21448e-66
ENSG00000158473	-1.69423	7.77097e-28	6.86072e-27
ENSG00000158481	-1.64478	7.422e-15	2.96362e-14
ENSG00000158517	-1.45463	8.59809e-13	2.94078e-12
ENSG00000158555	2.71514	8.48357e-47	2.24695e-45
ENSG00000158560	-2.02328	1.7017e-13	6.15533e-13
ENSG00000158806	1.76958	7.70069e-20	4.24186e-19
ENSG00000158825	-1.00624	3.80158e-06	7.7571e-06
ENSG00000158828	-1.51926	3.19088e-51	1.05207e-49
ENSG00000158859	1.02212	1.49245e-07	3.42769e-07
ENSG00000158887	-2.73309	3.41933e-55	1.39774e-53
ENSG00000159164	-1.041	1.71253e-09	4.60892e-09
ENSG00000159167	1.9812	4.84426e-28	4.32448e-27
ENSG00000159176	-2.23675	1.32964e-74	1.56663e-72
ENSG00000159184	-1.73893	1.74064e-10	5.03374e-10
ENSG00000159189	-1.20637	6.447e-10	1.78948e-09
ENSG00000159200	-1.22819	6.67346e-33	7.80551e-32
ENSG00000159208	-1.17664	1.30471e-08	3.26974e-08
ENSG00000159216	1.30043	5.05184e-39	8.44996e-38
ENSG00000159259	1.34237	5.05449e-44	1.15211e-42
ENSG00000159261	3.16654	2.28771e-29	2.211e-28
ENSG00000159263	4.43611	3.67281e-129	2.17974e-126
ENSG00000159307	-2.12918	1.49997e-27	1.30062e-26
ENSG00000159399	-1.29484	3.55362e-25	2.69617e-24
ENSG00000159423	1.85014	2.37338e-32	2.6896e-31
ENSG00000159433	-1.2941	2.80899e-15	1.1577e-14
ENSG00000159674	1.2704	3.20086e-17	1.5028e-16
ENSG00000159685	1.24012	1.46116e-34	1.88971e-33
ENSG00000159708	3.27277	7.88038e-42	1.5456e-40
ENSG00000159733	-1.31655	3.67349e-26	2.94026e-25
ENSG00000159958	-1.67018	1.8936e-14	7.34875e-14
ENSG00000160072	1.34621	2.11456e-28	1.91758e-27
ENSG00000160111	-1.64945	9.50838e-25	7.04077e-24
ENSG00000160131	1.05308	3.80614e-30	3.81185e-29
ENSG00000160161	2.81947	1.81851e-22	1.17169e-21
ENSG00000160181	2.39088	2.75796e-10	7.86362e-10
ENSG00000160182	1.72786	1.90284e-07	4.34099e-07
ENSG00000160183	2.97578	3.5904e-36	5.03347e-35
ENSG00000160191	-2.58951	1.16659e-44	2.76123e-43
ENSG00000160193	1.52923	9.04215e-44	2.0208e-42
ENSG00000160214	1.19736	5.19071e-42	1.03453e-40
ENSG00000160307	-2.30711	2.71368e-31	2.91643e-30
ENSG00000160325	-1.05903	7.59058e-22	4.71622e-21
ENSG00000160345	1.8298	7.04623e-32	7.80836e-31
ENSG00000160401	1.92214	1.27967e-63	7.91714e-62
ENSG00000160408	-2.58981	7.46607e-52	2.55088e-50
ENSG00000160445	-1.30903	2.6897e-67	2.08212e-65
ENSG00000160471	-1.02189	1.23362e-05	2.40422e-05
ENSG00000160539	-1.23472	2.33596e-12	7.72899e-12
ENSG00000160593	-1.64625	4.33165e-23	2.89572e-22
ENSG00000160606	1.28446	7.3787e-19	3.82766e-18
ENSG00000160613	-1.18648	6.22357e-28	5.52501e-27
ENSG00000160654	-1.09301	5.64835e-09	1.45889e-08
ENSG00000160685	-1.51148	3.36234e-58	1.66805e-56
ENSG00000160712	-2.81856	6.93e-89	1.38808e-86
ENSG00000160746	-1.1612	8.80896e-43	1.8696e-41
ENSG00000160796	1.23362	3.29408e-25	2.50281e-24
ENSG00000160813	1.21857	2.04782e-24	1.48682e-23
ENSG00000160856	-1.90136	6.586e-12	2.11322e-11
ENSG00000160862	3.12733	2.61546e-52	9.2313e-51
ENSG00000160867	1.27429	6.24976e-16	2.70227e-15
ENSG00000160932	1.99176	3.56019e-23	2.397e-22
ENSG00000160949	1.36347	1.27093e-30	1.30883e-29
ENSG00000160957	2.22161	9.75719e-54	3.71376e-52
ENSG00000161016	1.04302	5.19323e-15	2.10036e-14
ENSG00000161091	1.58282	1.34993e-49	4.1124e-48
[truncated: 1,341 more rows]

## Sheet: S7_ESCA
GENEID	log2FoldChange	pvalue	FDR
ENSG00000000460	1.3682	4.68248e-15	7.3583e-13
ENSG00000003137	1.66555	0.00108759	0.0055003
ENSG00000003989	-1.71286	0.00164302	0.00767603
ENSG00000004776	-3.62468	1.60193e-09	5.92956e-08
ENSG00000004799	-3.48464	3.78739e-08	9.80071e-07
ENSG00000005187	-1.88571	0.00196907	0.00893368
ENSG00000005249	-1.888	3.07104e-05	0.000294269
ENSG00000005448	1.36071	7.03082e-07	1.23386e-05
ENSG00000005884	1.10717	0.000745051	0.00406404
ENSG00000006047	1.86767	0.000429814	0.00259148
ENSG00000006327	1.31119	2.2489e-05	0.000226146
ENSG00000006377	4.01799	4.80927e-07	8.91985e-06
ENSG00000006625	1.00802	1.92196e-06	2.90412e-05
ENSG00000006634	1.5603	4.70565e-10	1.99367e-08
ENSG00000006756	-1.48525	1.64268e-06	2.54667e-05
ENSG00000007171	3.44953	5.19283e-06	6.68877e-05
ENSG00000007402	-2.12014	7.96668e-06	9.54444e-05
ENSG00000007952	2.86003	2.04075e-06	3.05687e-05
ENSG00000008311	-1.14929	0.000236437	0.00161412
ENSG00000008441	-1.03556	7.74716e-06	9.32572e-05
ENSG00000008517	1.2771	0.00164966	0.00770028
ENSG00000008735	1.72078	0.000146114	0.00109216
ENSG00000009950	1.9035	0.00188676	0.00861907
ENSG00000010292	1.09447	2.3766e-06	3.47269e-05
ENSG00000010319	-1.45563	0.00010821	0.000850236
ENSG00000010932	1.81543	0.000256715	0.00171468
ENSG00000011201	1.48807	0.00104878	0.00535259
ENSG00000011332	1.92162	6.80142e-05	0.000577453
ENSG00000011347	1.88924	0.000100922	0.000802089
ENSG00000011422	2.00277	9.51526e-11	4.8663e-09
ENSG00000011426	2.30525	2.24832e-15	3.73696e-13
ENSG00000011600	1.42852	0.000179492	0.00128657
ENSG00000011677	4.03655	1.39876e-08	4.18321e-07
ENSG00000012048	1.61669	3.58369e-11	2.03107e-09
ENSG00000012822	-1.06402	2.42184e-08	6.74138e-07
ENSG00000013810	1.38264	5.92035e-08	1.44568e-06
ENSG00000014138	1.01812	3.34746e-06	4.65146e-05
ENSG00000015475	1.03545	7.74026e-07	1.34606e-05
ENSG00000015532	-2.09188	9.98239e-20	7.84344e-17
ENSG00000018280	1.52867	3.85617e-05	0.00035494
ENSG00000018625	-3.27855	1.02614e-05	0.000116773
ENSG00000019102	-3.86075	1.22126e-07	2.73808e-06
ENSG00000019186	3.38353	8.54715e-06	0.000100713
ENSG00000019549	1.85626	0.000332528	0.00210929
ENSG00000020633	1.84116	1.34667e-06	2.15144e-05
ENSG00000022267	-3.01489	1.7269e-09	6.31105e-08
ENSG00000023608	1.40618	2.0113e-06	3.02062e-05
ENSG00000023909	1.68467	0.000305579	0.00196873
ENSG00000024526	2.14047	5.03606e-16	1.08817e-13
ENSG00000025708	2.55115	1.49657e-10	7.39135e-09
ENSG00000027869	1.53282	2.93903e-07	5.79761e-06
ENSG00000029153	1.18434	0.000838132	0.00447297
ENSG00000029559	3.92175	7.75375e-13	6.9808e-11
ENSG00000029993	1.93121	1.83358e-12	1.45391e-10
ENSG00000031691	1.27772	3.88727e-08	1.00195e-06
ENSG00000033327	-1.15821	0.000102198	0.000809622
ENSG00000034053	1.3215	0.00153753	0.00728729
ENSG00000034510	1.15812	3.21249e-06	4.49281e-05
ENSG00000035499	2.09952	6.07452e-15	9.37537e-13
ENSG00000036448	-2.07991	8.19573e-06	9.74538e-05
ENSG00000037965	3.1259	1.53539e-15	2.64102e-13
ENSG00000038945	1.33803	0.000874252	0.00462858
ENSG00000039560	1.2603	3.56185e-05	0.000332145
ENSG00000039600	2.50373	1.95582e-06	2.94754e-05
ENSG00000040275	1.19752	2.73752e-10	1.23876e-08
ENSG00000040608	1.41074	4.93934e-06	6.39561e-05
ENSG00000041353	-1.28216	0.000486104	0.00286581
ENSG00000041982	2.50427	2.84353e-05	0.000275832
ENSG00000042832	2.09225	0.000296663	0.00192642
ENSG00000042980	-2.11224	4.24489e-05	0.000385182
ENSG00000043039	1.67482	0.00107723	0.00546392
ENSG00000046889	-1.33915	0.000947545	0.00493203
ENSG00000047617	-1.07715	0.000957388	0.00497428
ENSG00000047648	-1.41045	0.00175909	0.00813038
ENSG00000047936	3.23543	8.32057e-06	9.84458e-05
ENSG00000048540	-1.4752	0.00156949	0.00739648
ENSG00000048740	-1.55889	0.000129071	0.0009881
ENSG00000049249	1.47847	0.000130718	0.000998051
ENSG00000049283	-1.55045	5.94786e-06	7.49925e-05
ENSG00000049759	-1.30177	7.09773e-06	8.68919e-05
ENSG00000049768	1.83492	2.59874e-07	5.26633e-06
ENSG00000050555	1.64343	0.000171942	0.00123944
ENSG00000050628	-4.48394	1.77137e-19	1.2248e-16
ENSG00000050730	2.26714	5.39932e-06	6.92379e-05
ENSG00000051108	-1.15568	3.99557e-06	5.39589e-05
ENSG00000051180	1.81827	1.22893e-12	1.0285e-10
ENSG00000051341	1.91347	7.72006e-13	6.9808e-11
ENSG00000053254	-1.1998	7.7491e-10	3.08643e-08
ENSG00000053747	1.48789	0.00125427	0.00615947
ENSG00000053918	-2.95814	1.07809e-07	2.45856e-06
ENSG00000054967	1.51015	8.10717e-11	4.15847e-09
ENSG00000055163	-2.50973	5.39826e-10	2.25397e-08
ENSG00000056277	1.07602	1.41492e-06	2.25007e-05
ENSG00000057657	1.23394	0.000236617	0.00161412
ENSG00000058085	2.59295	3.52587e-08	9.23208e-07
ENSG00000058804	1.00303	1.80498e-08	5.20882e-07
ENSG00000059378	1.05049	3.43186e-06	4.75726e-05
ENSG00000060566	3.57919	8.55355e-05	0.000697437
ENSG00000060718	6.04365	1.54312e-15	2.64102e-13
ENSG00000060762	-1.37646	1.18757e-08	3.63444e-07
ENSG00000062038	2.48966	1.85618e-07	3.91769e-06
ENSG00000062822	1.167	1.47865e-09	5.52049e-08
ENSG00000063127	-1.16687	0.00202462	0.00915209
ENSG00000064393	-1.17029	1.46653e-06	2.31632e-05
ENSG00000065320	-1.63305	0.000495092	0.00291193
ENSG00000065328	2.30868	1.59491e-16	4.05435e-14
ENSG00000065534	-2.07317	2.73804e-05	0.000267249
ENSG00000065600	1.23078	1.00333e-08	3.13626e-07
ENSG00000065809	-1.58521	0.000196235	0.00138059
ENSG00000066279	2.01278	5.55613e-14	6.71631e-12
ENSG00000066336	1.0708	0.0021124	0.00948688
ENSG00000066629	-1.28491	0.00057127	0.00325906
ENSG00000067191	1.0032	0.000459351	0.002739
ENSG00000067840	-1.58695	0.00156254	0.00737575
ENSG00000067955	1.0875	1.15255e-11	7.46177e-10
ENSG00000068079	1.07748	9.77754e-05	0.000780308
ENSG00000068489	1.97372	1.02414e-12	8.80762e-11
ENSG00000068615	-1.86683	6.38692e-05	0.000547098
ENSG00000068976	-2.32836	2.48271e-05	0.000245656
ENSG00000069702	-2.19475	1.89276e-07	3.98517e-06
ENSG00000069849	1.24338	0.000115169	0.000895153
ENSG00000069974	-1.60204	6.29217e-13	5.87927e-11
ENSG00000070081	-1.31105	6.9457e-08	1.65377e-06
ENSG00000070087	1.34887	0.00167755	0.00780989
ENSG00000070718	1.00954	1.43106e-05	0.000154318
ENSG00000070729	3.65164	4.44945e-06	5.88022e-05
ENSG00000070778	-1.12539	2.02535e-08	5.77725e-07
ENSG00000070814	1.09137	7.02626e-09	2.30467e-07
ENSG00000071205	-1.38014	4.04549e-06	5.43781e-05
ENSG00000071539	2.57537	1.09527e-18	5.54164e-16
ENSG00000071967	-1.28692	0.000797936	0.00429681
ENSG00000072133	-2.14651	0.00129398	0.00632037
ENSG00000072163	-1.56188	0.000145031	0.00108575
ENSG00000072195	-1.5896	0.000774407	0.00419111
ENSG00000072201	-1.02142	0.00213218	0.00956079
ENSG00000072274	1.92127	1.50318e-09	5.59998e-08
ENSG00000072422	-1.37185	5.18595e-05	0.000457136
ENSG00000072571	1.87688	1.52593e-11	9.52248e-10
ENSG00000072952	-1.99215	7.23139e-06	8.80294e-05
ENSG00000073060	1.3816	1.78627e-06	2.72769e-05
ENSG00000073067	2.63655	0.000187998	0.00133514
ENSG00000073111	1.94552	3.14075e-11	1.8097e-09
ENSG00000073150	2.51646	0.00014157	0.0010643
ENSG00000073282	2.69753	0.000808016	0.00433634
ENSG00000073712	-1.42526	0.000191466	0.00135421
ENSG00000073910	-1.32952	0.000284323	0.0018606
ENSG00000074527	-1.98309	1.3072e-08	3.93664e-07
ENSG00000075073	-2.67196	3.83531e-06	5.23674e-05
ENSG00000075218	1.83921	1.38428e-14	1.99406e-12
ENSG00000075239	-1.67655	3.00113e-15	4.8941e-13
ENSG00000075618	2.23839	1.6135e-05	0.000170436
ENSG00000075702	1.77897	4.78354e-13	4.64541e-11
ENSG00000076003	1.12889	2.53278e-08	6.94946e-07
ENSG00000076344	-1.96619	5.69641e-05	0.000495312
ENSG00000076382	1.81664	2.87681e-14	3.91563e-12
ENSG00000076555	-2.49512	7.1751e-13	6.59727e-11
ENSG00000076864	-2.58937	5.82929e-09	1.95281e-07
ENSG00000077044	-2.47101	2.79067e-15	4.59425e-13
ENSG00000077152	2.19528	3.03624e-19	1.80981e-16
ENSG00000077157	-1.9854	9.45101e-06	0.000109132
ENSG00000077264	-2.57451	3.31771e-05	0.000313046
ENSG00000077684	-2.05095	6.72536e-14	7.82151e-12
ENSG00000077942	-1.66263	0.000407256	0.00248056
ENSG00000077943	-3.82115	4.75451e-14	6.03083e-12
ENSG00000078081	3.15878	8.83223e-16	1.64165e-13
ENSG00000078098	2.13947	6.81997e-06	8.4087e-05
ENSG00000078596	-1.78982	1.18674e-05	0.000131754
ENSG00000079308	-2.18318	1.20556e-06	1.97155e-05
ENSG00000079462	1.17955	4.54626e-07	8.48667e-06
ENSG00000079616	1.33527	4.06757e-14	5.28661e-12
ENSG00000080546	-1.26303	1.83988e-06	2.79966e-05
ENSG00000080573	1.815	1.02025e-05	0.000116332
ENSG00000080644	-1.61454	5.35119e-05	0.000469707
ENSG00000080839	1.42682	9.99085e-13	8.65308e-11
ENSG00000080986	2.05465	8.06088e-14	9.19199e-12
ENSG00000081026	-1.07343	1.31104e-06	2.1091e-05
ENSG00000081052	-1.86091	0.00141601	0.00680867
ENSG00000081803	-1.31844	0.00045108	0.00269619
ENSG00000081923	-1.55294	5.34728e-07	9.75032e-06
ENSG00000081985	2.4401	1.21411e-05	0.000134275
ENSG00000082014	-1.13413	0.000810671	0.00434385
ENSG00000082074	1.50844	0.000425606	0.00257031
ENSG00000082196	-1.52816	0.000473681	0.00280894
ENSG00000082438	-1.39176	1.34543e-07	2.96647e-06
ENSG00000082684	1.85939	4.41819e-05	0.000397859
ENSG00000083123	-1.48835	2.89101e-10	1.30141e-08
ENSG00000083720	-1.53088	7.48459e-06	9.06013e-05
ENSG00000084110	1.57197	0.00176859	0.00815682
ENSG00000084731	1.0941	0.00125698	0.006171
ENSG00000085276	-1.49916	0.00125739	0.0061713
ENSG00000085514	1.06037	0.00214799	0.00960926
ENSG00000085741	2.22391	0.000255023	0.00170799
ENSG00000085840	1.90602	1.2867e-12	1.06932e-10
ENSG00000085999	1.98415	6.61241e-16	1.32909e-13
ENSG00000086205	1.55298	0.000309446	0.00199073
ENSG00000086300	2.27623	8.68001e-14	9.74303e-12
ENSG00000086619	-3.314	4.33984e-19	2.50062e-16
ENSG00000086991	2.5537	6.6545e-11	3.46475e-09
ENSG00000087077	1.1298	2.47098e-05	0.000244916
ENSG00000087085	2.31601	0.000628484	0.00352041
ENSG00000087088	1.01714	7.44497e-09	2.42819e-07
ENSG00000087116	1.42773	0.00100706	0.00518249
ENSG00000087258	-2.49066	5.36308e-07	9.76883e-06
ENSG00000087494	2.84543	0.000164979	0.00120229
ENSG00000087586	1.97234	7.63787e-16	1.46114e-13
ENSG00000087884	-1.12486	3.64685e-09	1.26332e-07
ENSG00000088280	-1.392	2.23858e-06	3.2877e-05
ENSG00000088305	2.22937	1.32544e-11	8.45444e-10
ENSG00000088325	2.35509	2.53796e-22	3.65593e-19
ENSG00000088538	-1.49161	0.000948738	0.00493675
ENSG00000088543	-2.33794	2.17653e-14	3.0839e-12
ENSG00000088854	-1.02688	0.000762495	0.0041422
ENSG00000089127	1.15125	0.000756301	0.00411114
ENSG00000089199	-2.04596	0.00191179	0.0087242
ENSG00000089327	1.45173	1.1767e-06	1.93221e-05
ENSG00000089685	2.54527	6.37442e-21	7.34588e-18
ENSG00000089692	1.62853	0.000317254	0.00203113
ENSG00000090006	-1.197	1.10462e-05	0.00012391
ENSG00000090104	2.30298	1.04513e-08	3.24932e-07
ENSG00000090339	1.51003	5.54708e-05	0.000484277
ENSG00000090776	1.34353	1.21106e-05	0.000134023
ENSG00000090889	2.1823	5.47977e-18	2.01539e-15
ENSG00000090971	1.16806	1.09524e-05	0.000123017
ENSG00000091127	1.30242	1.53625e-08	4.53167e-07
ENSG00000091428	-1.12607	0.000619667	0.00348004
ENSG00000091651	1.96674	2.17167e-16	5.1424e-14
ENSG00000091879	1.71759	2.46858e-07	5.04993e-06
ENSG00000091986	-2.12344	4.80183e-05	0.000429186
ENSG00000092096	-1.21975	0.0016148	0.00757169
ENSG00000092607	1.8992	0.000131084	0.000999085
ENSG00000092758	1.79174	0.00140661	0.00676912
ENSG00000092853	1.70225	4.07081e-13	4.02103e-11
ENSG00000092969	1.40121	0.0012786	0.00625405
ENSG00000093009	2.29315	2.42505e-16	5.66478e-14
ENSG00000094796	2.95109	0.00203589	0.00919343
ENSG00000094804	2.59132	8.43024e-13	7.43496e-11
ENSG00000094841	-1.22969	2.36612e-09	8.41578e-08
ENSG00000095203	-1.35838	0.000121026	0.000934786
ENSG00000095637	-2.75109	6.16147e-08	1.49379e-06
ENSG00000095739	2.62477	2.00469e-07	4.17606e-06
ENSG00000095752	3.57636	5.27829e-14	6.51719e-12
ENSG00000095970	2.32296	6.10971e-08	1.4867e-06
ENSG00000096060	-2.01975	9.96448e-08	2.2905e-06
ENSG00000096088	-6.08391	5.71756e-06	7.27789e-05
ENSG00000097007	-1.10237	1.06569e-10	5.41809e-09
ENSG00000097021	1.26445	4.75832e-07	8.85385e-06
ENSG00000097046	1.47968	4.08298e-11	2.2549e-09
ENSG00000099194	1.12539	0.00163046	0.00763382
ENSG00000099204	-1.11712	0.00110401	0.00556139
ENSG00000099622	-1.19448	3.1623e-14	4.23749e-12
ENSG00000099860	-1.39403	5.37333e-05	0.00047125
ENSG00000099901	1.15983	2.88447e-08	7.81518e-07
ENSG00000099953	5.43963	6.19508e-25	2.14176e-21
ENSG00000099985	2.06024	2.03226e-06	3.0468e-05
ENSG00000100027	-1.4923	8.86961e-05	0.000718463
ENSG00000100092	1.04454	0.000941454	0.00490919
ENSG00000100097	1.45286	0.000157346	0.00115739
ENSG00000100154	-1.27494	6.63931e-05	0.000565634
ENSG00000100162	1.70225	5.31868e-11	2.85524e-09
ENSG00000100206	1.52819	4.86583e-05	0.000434008
ENSG00000100297	1.29713	1.61538e-07	3.47306e-06
ENSG00000100302	1.59302	0.000202511	0.00141667
ENSG00000100307	-1.8023	4.02782e-11	2.23157e-09
ENSG00000100344	1.89415	0.000178911	0.00128326
ENSG00000100359	-1.14065	5.8884e-11	3.1223e-09
ENSG00000100399	-1.14714	8.50996e-05	0.000694538
ENSG00000100412	-1.1045	1.6401e-10	8.03137e-09
ENSG00000100417	-1.21424	1.45681e-07	3.17559e-06
ENSG00000100453	1.53962	0.000485028	0.00286053
ENSG00000100473	2.62944	5.33535e-07	9.73885e-06
ENSG00000100479	1.40554	1.16033e-11	7.48411e-10
ENSG00000100526	2.32147	2.70044e-18	1.167e-15
ENSG00000100558	1.29788	0.000654043	0.0036353
ENSG00000100612	-1.22344	6.33667e-07	1.1246e-05
ENSG00000100626	-2.01886	0.000143698	0.00107811
ENSG00000100784	-1.01528	3.24584e-05	0.000308623
ENSG00000100911	1.00338	1.25887e-06	2.04136e-05
ENSG00000100918	-1.08875	0.000690274	0.00381128
ENSG00000100985	3.41427	3.58204e-10	1.56361e-08
ENSG00000101003	1.93592	3.57098e-14	4.67636e-12
ENSG00000101057	2.20446	2.87262e-13	2.95572e-11
ENSG00000101115	3.39878	4.3691e-11	2.3976e-09
ENSG00000101132	1.0735	8.5446e-09	2.71013e-07
ENSG00000101189	1.2324	1.00117e-12	8.65308e-11
ENSG00000101224	2.08269	5.68287e-14	6.82181e-12
ENSG00000101255	1.79361	4.78684e-06	6.22614e-05
ENSG00000101307	1.66064	2.8781e-05	0.000278404
ENSG00000101335	-1.91465	0.000131547	0.00100173
ENSG00000101353	-1.07143	3.29717e-05	0.000311959
ENSG00000101384	1.15979	0.00111624	0.00560097
ENSG00000101412	1.40482	1.85773e-10	8.92759e-09
ENSG00000101670	1.78017	5.35302e-05	0.000469707
ENSG00000101680	4.22442	1.0123e-09	3.9697e-08
ENSG00000101842	-2.94988	0.000352948	0.00221133
ENSG00000101938	-2.67105	0.000798436	0.00429681
ENSG00000101955	-1.45467	0.00175511	0.00811849
ENSG00000102010	-1.79417	2.59432e-05	0.000254803
ENSG00000102243	2.63447	0.000148421	0.00110634
ENSG00000102265	1.14936	0.00091035	0.00478017
ENSG00000102287	2.27264	0.000140463	0.00105854
ENSG00000102384	1.82841	2.87001e-13	2.95572e-11
ENSG00000102547	-2.15608	3.92071e-11	2.18624e-09
ENSG00000102802	-2.11914	3.34433e-05	0.000315213
ENSG00000102837	4.32027	6.14139e-05	0.000529213
ENSG00000102934	-1.64443	1.82376e-05	0.000188644
ENSG00000103044	2.58571	1.6481e-05	0.00017308
ENSG00000103150	-1.43535	2.78863e-19	1.72158e-16
ENSG00000103175	-1.96322	2.76575e-07	5.53341e-06
ENSG00000103184	-2.38039	5.82026e-11	3.09566e-09
ENSG00000103196	-2.06623	1.47146e-07	3.20349e-06
ENSG00000103227	-1.03331	1.8214e-05	0.000188644
ENSG00000103241	-1.582	5.75996e-05	0.000499582
ENSG00000103490	1.27585	7.21056e-06	8.78378e-05
ENSG00000103546	3.50881	1.16356e-05	0.000129469
ENSG00000103569	2.21199	3.33431e-06	4.63691e-05
ENSG00000103647	-1.4926	0.000703924	0.00386778
ENSG00000103855	1.20136	4.56783e-06	6.00453e-05
ENSG00000103942	-2.30651	4.86419e-07	9.00239e-06
ENSG00000104044	2.22352	0.00139873	0.00673492
ENSG00000104147	1.62297	1.52599e-09	5.67276e-08
ENSG00000104177	-1.68544	0.00209464	0.00941443
ENSG00000104267	-2.22738	0.000130957	0.000998716
ENSG00000104312	1.01977	1.53897e-06	2.40966e-05
ENSG00000104324	-1.50274	2.50073e-06	3.63257e-05
ENSG00000104381	1.09498	0.000441988	0.00265417
ENSG00000104415	2.8107	4.77532e-10	2.00842e-08
ENSG00000104524	1.07846	1.21749e-06	1.98731e-05
ENSG00000104635	-1.18455	0.000567641	0.00324479
ENSG00000104722	2.52156	0.0013479	0.00654491
ENSG00000104738	1.63783	1.7462e-11	1.05911e-09
ENSG00000104889	1.67101	5.65528e-13	5.37128e-11
ENSG00000104899	1.87701	0.000626497	0.00351198
ENSG00000104936	-1.00736	9.99715e-05	0.000795996
ENSG00000104951	1.70912	7.12252e-06	8.70721e-05
ENSG00000104998	1.16016	0.00118459	0.00588922
ENSG00000105011	1.77427	2.62331e-12	1.9802e-10
ENSG00000105048	3.33955	2.77456e-07	5.54464e-06
ENSG00000105088	2.30855	3.9094e-06	5.32037e-05
ENSG00000105141	4.68725	1.48748e-05	0.000159507
ENSG00000105173	2.23881	3.18524e-08	8.48384e-07
ENSG00000105227	-1.59325	1.18155e-11	7.59267e-10
ENSG00000105270	-1.47194	7.70937e-05	0.000639157
ENSG00000105290	-3.48643	1.9119e-09	6.89961e-08
ENSG00000105376	2.44393	2.14719e-06	3.17504e-05
ENSG00000105486	1.07677	1.044e-08	3.24932e-07
ENSG00000105609	-1.52527	0.00107074	0.00544057
ENSG00000105641	-5.19177	7.55244e-12	5.24303e-10
ENSG00000105655	1.38223	0.000663791	0.00368238
ENSG00000105664	2.23278	0.000765346	0.00415247
ENSG00000105707	-2.96568	0.000427386	0.00257774
ENSG00000105737	-2.27771	5.30649e-07	9.70666e-06
ENSG00000105750	-1.79828	1.742e-05	0.000181617
ENSG00000105825	1.91466	0.000889194	0.00469329
ENSG00000105854	1.43154	8.2479e-06	9.7854e-05
ENSG00000105855	1.39228	1.88069e-05	0.000193394
ENSG00000105880	3.13862	7.11659e-06	8.70611e-05
ENSG00000105889	2.85344	8.67897e-06	0.000101781
ENSG00000105929	2.51915	0.000718844	0.00393974
ENSG00000105989	3.48659	1.62742e-12	1.30238e-10
ENSG00000105991	1.50015	1.87778e-05	0.00019321
ENSG00000106025	-1.47557	0.00124947	0.00614464
ENSG00000106034	-2.19474	1.03954e-06	1.73955e-05
ENSG00000106077	1.15225	0.000166741	0.00121104
ENSG00000106089	1.41145	3.8247e-06	5.23215e-05
ENSG00000106268	1.85257	1.23342e-13	1.35802e-11
ENSG00000106327	-2.25488	4.91163e-06	6.36451e-05
ENSG00000106366	2.12927	4.22358e-05	0.000383651
ENSG00000106367	1.15052	2.62846e-07	5.3141e-06
ENSG00000106397	1.28244	1.43069e-05	0.000154318
ENSG00000106399	1.15653	7.10354e-09	2.3256e-07
ENSG00000106462	1.4395	2.65553e-12	1.9958e-10
ENSG00000106483	2.30235	0.00079493	0.0042834
ENSG00000106484	2.03635	1.01898e-09	3.98508e-08
ENSG00000106536	2.83223	2.32802e-05	0.000233152
ENSG00000106683	1.19228	7.53141e-08	1.7761e-06
ENSG00000106689	3.19924	4.75137e-06	6.18932e-05
ENSG00000106772	-2.58291	7.57308e-05	0.000628923
ENSG00000106804	-1.59403	0.000106351	0.000837916
ENSG00000106809	-2.77415	1.28006e-05	0.000140178
ENSG00000106819	1.63257	0.000244855	0.00165334
ENSG00000106976	1.20803	0.00177175	0.00816731
ENSG00000107159	-2.52127	0.000183406	0.00131006
ENSG00000107331	-1.14695	0.000433497	0.00260913
ENSG00000107485	1.87293	0.000103399	0.000818759
ENSG00000107560	-1.99229	8.87776e-24	1.70512e-20
ENSG00000107562	-1.77082	0.000206302	0.00143854
ENSG00000107796	-1.62539	0.000242074	0.00164098
ENSG00000107833	1.26852	6.08785e-07	1.08826e-05
ENSG00000107864	-1.38279	1.19525e-08	3.65038e-07
ENSG00000108106	2.00098	5.54228e-16	1.16834e-13
ENSG00000108176	1.63122	0.0021759	0.00972403
ENSG00000108187	-2.74813	4.48234e-13	4.40237e-11
ENSG00000108244	2.54316	0.000146588	0.00109457
ENSG00000108344	1.28415	6.48968e-05	0.000554341
ENSG00000108370	-1.20501	0.00191314	0.00872802
ENSG00000108379	2.17683	1.05432e-09	4.06808e-08
ENSG00000108381	-2.98951	1.25068e-08	3.79284e-07
ENSG00000108468	1.07409	3.04409e-06	4.30607e-05
ENSG00000108700	1.5997	0.00122438	0.0060505
ENSG00000108813	2.50031	1.02639e-09	4.00502e-08
ENSG00000108821	2.49999	1.3309e-07	2.94193e-06
ENSG00000108823	-2.25298	9.1777e-05	0.000740119
ENSG00000108950	-1.52887	0.000472882	0.00280516
ENSG00000109205	-3.07087	0.00109757	0.00554107
ENSG00000109436	-1.22684	5.56401e-07	1.00501e-05
ENSG00000109511	-3.07597	0.00018434	0.00131448
ENSG00000109667	1.35609	0.000904133	0.0047533
ENSG00000109674	1.94382	6.21092e-10	2.52652e-08
ENSG00000109794	-1.84025	3.62491e-05	0.000336883
ENSG00000109805	1.82238	2.44715e-13	2.57936e-11
ENSG00000109861	1.45809	2.19271e-05	0.000220881
ENSG00000109881	1.31198	1.19071e-06	1.95096e-05
ENSG00000109906	-4.02751	1.66046e-10	8.1081e-09
ENSG00000110092	1.25214	0.00206932	0.00933948
ENSG00000110427	3.23625	6.46342e-09	2.15688e-07
ENSG00000110436	-4.96608	1.04463e-22	1.64158e-19
ENSG00000110492	1.44154	3.09637e-05	0.000295876
ENSG00000110944	1.60437	2.04398e-05	0.000208327
ENSG00000111012	1.65965	9.70554e-06	0.000111604
ENSG00000111052	-1.38086	0.00162913	0.00762967
ENSG00000111077	-1.7372	1.29593e-08	3.91634e-07
ENSG00000111206	2.03873	5.60429e-12	3.95411e-10
ENSG00000111247	1.99598	4.44343e-12	3.1871e-10
ENSG00000111331	1.48154	3.44583e-07	6.64135e-06
ENSG00000111335	1.88694	1.5682e-07	3.38848e-06
ENSG00000111445	1.00206	2.91371e-07	5.76364e-06
ENSG00000111452	-3.49016	5.29949e-11	2.8538e-09
ENSG00000111581	1.11832	4.75701e-10	2.0056e-08
ENSG00000111602	1.57205	5.08918e-14	6.32888e-12
ENSG00000111665	1.76749	1.02929e-12	8.80804e-11
ENSG00000111666	-1.14317	0.000270217	0.00178145
ENSG00000111700	4.33679	3.72291e-08	9.69189e-07
ENSG00000111725	-1.05514	3.05776e-08	8.2203e-07
ENSG00000111799	1.86787	5.45426e-07	9.88904e-06
ENSG00000111846	-1.84978	3.86573e-06	5.27412e-05
ENSG00000111860	-1.65999	2.57651e-10	1.17204e-08
ENSG00000111961	-1.32405	0.000194022	0.0013667
ENSG00000111981	3.57637	3.63776e-13	3.65595e-11
ENSG00000112029	1.12235	2.45961e-09	8.71245e-08
ENSG00000112118	1.0685	1.39683e-06	2.22541e-05
ENSG00000112149	1.32358	3.62712e-05	0.000336907
ENSG00000112214	-1.92254	2.05894e-05	0.000209728
ENSG00000112276	-1.90456	7.93033e-05	0.00065465
ENSG00000112320	-1.30546	0.00186226	0.00852968
ENSG00000112357	-1.11494	3.65099e-07	6.99679e-06
ENSG00000112394	-2.22865	1.09411e-07	2.49181e-06
ENSG00000112425	-1.39018	2.03246e-08	5.788e-07
ENSG00000112559	1.33017	0.000220034	0.00151958
ENSG00000112562	-2.2772	1.62356e-05	0.000171022
ENSG00000112619	-1.20297	0.000755404	0.00410756
ENSG00000112655	1.62698	3.90025e-07	7.41691e-06
ENSG00000112742	1.62741	1.11429e-11	7.24123e-10
ENSG00000112796	-1.93596	0.000831446	0.00444278
ENSG00000112818	3.97185	2.5076e-05	0.000247411
ENSG00000112877	1.39727	9.4856e-08	2.20024e-06
ENSG00000112936	-3.60693	6.43548e-06	8.03125e-05
ENSG00000112964	-1.85709	0.000508941	0.00297163
ENSG00000112984	2.29206	2.54656e-16	5.86931e-14
ENSG00000112992	-1.12468	1.80459e-05	0.000187352
ENSG00000113140	1.4584	6.72267e-05	0.000571328
ENSG00000113231	-1.21867	5.37004e-08	1.32232e-06
ENSG00000113368	1.53976	2.63092e-11	1.55215e-09
ENSG00000113448	-1.17776	1.03419e-05	0.00011738
ENSG00000113460	1.28917	3.09543e-10	1.38263e-08
ENSG00000113494	-1.89193	0.000983648	0.00508473
ENSG00000113569	1.04443	1.0844e-06	1.79894e-05
ENSG00000113594	-3.557	2.58358e-16	5.87629e-14
ENSG00000113739	2.63888	2.46544e-08	6.84069e-07
ENSG00000113749	-3.93547	7.6811e-19	4.28308e-16
ENSG00000113810	1.1041	8.2195e-07	1.41657e-05
ENSG00000113946	2.46893	2.39886e-07	4.92675e-06
ENSG00000114013	1.71364	1.72329e-06	2.6515e-05
ENSG00000114115	2.12775	9.56861e-05	0.000767887
ENSG00000114166	-1.43023	1.66474e-06	2.56934e-05
ENSG00000114270	2.32118	3.48565e-06	4.82023e-05
ENSG00000114346	2.15511	3.8306e-18	1.5399e-15
ENSG00000114638	2.71544	0.00121053	0.00599575
ENSG00000114853	-1.48008	7.71564e-09	2.5023e-07
ENSG00000114859	1.03725	9.63058e-05	0.000771071
ENSG00000114948	2.23603	0.00106971	0.00543867
ENSG00000114993	1.04458	8.20267e-08	1.92129e-06
ENSG00000115008	3.64057	2.86121e-07	5.6784e-06
ENSG00000115009	3.4736	8.00765e-09	2.57766e-07
ENSG00000115163	2.28579	5.31325e-17	1.43593e-14
ENSG00000115252	-1.5309	0.000156829	0.00115429
ENSG00000115363	3.30582	2.3405e-10	1.07601e-08
ENSG00000115415	1.22809	7.13584e-06	8.71733e-05
ENSG00000115419	1.05316	2.69981e-05	0.000264113
ENSG00000115457	-1.71107	0.000254557	0.00170553
ENSG00000115461	-1.51346	0.000293467	0.0019102
ENSG00000115507	1.19023	0.000566572	0.00324082
ENSG00000115523	2.59284	9.0481e-07	1.54398e-05
ENSG00000115556	-1.12486	5.61704e-06	7.17636e-05
ENSG00000115602	-1.65764	0.0018344	0.00841544
ENSG00000115616	-2.29703	7.26929e-05	0.000609986
ENSG00000115758	1.52759	0.000389384	0.00239278
ENSG00000115828	1.99787	3.40773e-05	0.000320141
ENSG00000115896	-1.69519	1.41918e-05	0.000153228
ENSG00000115919	2.40565	3.0648e-06	4.33182e-05
ENSG00000116017	1.07754	0.00186018	0.00852242
ENSG00000116032	1.99229	0.000417813	0.00253525
ENSG00000116039	1.56377	0.00175124	0.0081071
ENSG00000116117	-1.39694	0.000111221	0.00087033
ENSG00000116194	-2.98485	6.22532e-07	1.10711e-05
ENSG00000116254	-2.69387	2.93853e-06	4.1799e-05
ENSG00000116299	-2.19825	0.000744538	0.00406252
ENSG00000116544	1.38561	0.00170621	0.0079135
ENSG00000116574	-1.89502	5.71112e-06	7.27505e-05
ENSG00000116675	-1.40873	0.0016129	0.00757
ENSG00000116678	-3.31705	1.34171e-18	6.44243e-16
ENSG00000116701	1.59861	2.85771e-05	0.000276742
ENSG00000116729	-1.17902	2.63119e-06	3.79338e-05
ENSG00000116741	-1.30731	0.00138698	0.00669142
ENSG00000116761	-1.29801	0.00117101	0.00583513
ENSG00000116830	1.01282	1.70899e-06	2.63528e-05
ENSG00000117016	-1.91659	9.09473e-06	0.000105938
ENSG00000117122	2.98184	3.15224e-12	2.29914e-10
ENSG00000117148	6.35083	1.46064e-10	7.25536e-09
ENSG00000117228	1.70807	8.07735e-06	9.63596e-05
ENSG00000117385	1.07448	3.76046e-06	5.15763e-05
ENSG00000117394	2.68728	1.21241e-08	3.68973e-07
ENSG00000117399	2.20988	3.68315e-16	8.0591e-14
ENSG00000117407	3.09469	2.48977e-07	5.08726e-06
ENSG00000117632	1.86554	2.26616e-12	1.74101e-10
ENSG00000117640	-1.04598	5.50375e-13	5.25623e-11
ENSG00000117643	-1.12367	0.00223634	0.00994788
ENSG00000117650	2.34172	1.40578e-19	1.01251e-16
ENSG00000117724	2.10432	1.05895e-15	1.92685e-13
ENSG00000117758	-1.88079	5.93288e-28	5.12779e-24
ENSG00000117791	-1.69763	2.68387e-07	5.41346e-06
ENSG00000117877	1.32684	1.47264e-10	7.29398e-09
ENSG00000117983	3.53968	0.000148943	0.00110976
ENSG00000118193	2.30636	5.27688e-18	1.98296e-15
ENSG00000118407	-1.42388	0.000351271	0.00220322
ENSG00000118503	1.40255	4.70555e-05	0.000421452
ENSG00000118523	-1.46558	0.000189488	0.00134242
ENSG00000118526	-1.50423	0.000252952	0.0016961
ENSG00000118596	-3.11194	3.19488e-11	1.83477e-09
ENSG00000118655	1.0109	3.32233e-08	8.79477e-07
ENSG00000118729	-3.04191	3.9512e-06	5.34522e-05
ENSG00000118785	5.42131	4.85241e-17	1.37506e-14
ENSG00000118849	2.05712	0.00012572	0.000966294
ENSG00000118985	-1.38852	3.11067e-05	0.000297077
ENSG00000119138	-1.99443	4.10954e-09	1.41395e-07
ENSG00000119508	-1.73207	0.000442722	0.00265726
ENSG00000119514	-1.3282	0.000319887	0.00204647
ENSG00000119630	2.08758	9.03403e-07	1.54398e-05
ENSG00000119632	1.23767	1.19524e-05	0.000132526
ENSG00000119686	1.11722	0.0013132	0.00640157
ENSG00000119711	-2.18184	4.63846e-18	1.78179e-15
ENSG00000119865	-1.03674	0.000983135	0.00508473
ENSG00000119917	1.82602	8.29451e-06	9.8272e-05
ENSG00000119922	1.66923	2.7548e-05	0.000268733
ENSG00000119946	1.602	0.00100884	0.00518705
ENSG00000119969	1.19354	9.43899e-08	2.19304e-06
ENSG00000120068	2.24661	0.00127236	0.00622885
ENSG00000120149	1.37524	0.000835194	0.00445867
ENSG00000120217	1.44544	0.000504517	0.0029553
ENSG00000120254	1.23047	9.32651e-08	2.16983e-06
ENSG00000120306	-2.47854	9.90918e-07	1.6614e-05
ENSG00000120334	1.14671	2.93163e-11	1.71203e-09
ENSG00000120337	2.14846	0.000126721	0.000973124
ENSG00000120539	1.16641	5.45335e-10	2.27148e-08
ENSG00000120658	-1.18958	0.00154805	0.00732137
ENSG00000120659	2.35183	1.9592e-07	4.11005e-06
ENSG00000120708	2.33277	1.32502e-06	2.12793e-05
ENSG00000120833	-1.42873	3.47198e-05	0.000325118
ENSG00000121075	2.21408	0.000237784	0.00161761
ENSG00000121152	2.11017	2.72867e-16	6.12568e-14
ENSG00000121211	1.80389	4.11994e-10	1.76718e-08
ENSG00000121310	-1.18719	2.98935e-06	4.24601e-05
ENSG00000121413	-1.61115	0.000292481	0.00190649
ENSG00000121440	-1.59273	0.000489401	0.00288238
ENSG00000121594	1.81354	2.21708e-06	3.26165e-05
ENSG00000121621	2.31861	2.23086e-20	2.14237e-17
ENSG00000121671	-1.58154	8.36016e-19	4.3792e-16
ENSG00000121743	2.73265	1.16076e-05	0.000129284
ENSG00000121769	-2.04547	1.52727e-07	3.31246e-06
ENSG00000121858	1.82883	6.19445e-07	1.10275e-05
ENSG00000122042	-1.8278	4.77566e-12	3.39721e-10
ENSG00000122176	-2.55091	4.14893e-10	1.77082e-08
ENSG00000122203	-1.22377	4.5357e-15	7.19303e-13
ENSG00000122367	-2.70218	3.84008e-07	7.31052e-06
ENSG00000122417	1.12995	2.0348e-05	0.000207759
ENSG00000122565	1.06817	5.67355e-10	2.35752e-08
ENSG00000122574	-2.56226	2.65137e-09	9.37252e-08
ENSG00000122641	2.55933	2.77922e-07	5.54753e-06
ENSG00000122691	2.01612	3.71813e-06	5.1131e-05
ENSG00000122707	-1.66408	1.98892e-06	2.99482e-05
ENSG00000122711	4.04271	1.46422e-05	0.000157404
ENSG00000122786	-1.57379	5.57554e-05	0.000486516
ENSG00000122861	3.36365	5.71042e-16	1.18928e-13
ENSG00000122952	1.29422	4.37587e-08	1.10749e-06
ENSG00000122971	-1.36155	4.41921e-08	1.11682e-06
ENSG00000123119	-2.07135	2.62526e-05	0.000257404
ENSG00000123136	1.23738	1.34563e-12	1.10072e-10
ENSG00000123219	1.62405	7.70685e-12	5.32883e-10
ENSG00000123243	-2.55758	5.29191e-09	1.79365e-07
ENSG00000123360	-2.43629	4.20602e-09	1.43971e-07
ENSG00000123364	2.5688	6.7182e-06	8.31287e-05
ENSG00000123374	1.16369	3.21486e-11	1.84014e-09
ENSG00000123388	3.40946	8.08274e-14	9.19199e-12
ENSG00000123407	4.70844	9.42207e-07	1.5952e-05
ENSG00000123453	-1.53262	0.000552955	0.00317766
ENSG00000123473	1.73175	1.9518e-12	1.54058e-10
ENSG00000123485	2.04451	4.77973e-14	6.03083e-12
ENSG00000123496	2.80852	6.58544e-07	1.16041e-05
ENSG00000123500	5.82068	1.36565e-19	1.01251e-16
ENSG00000123570	-2.26878	1.51982e-06	2.384e-05
ENSG00000123610	1.63277	0.000219103	0.00151557
ENSG00000123689	-2.32431	2.55299e-07	5.19189e-06
ENSG00000123838	3.19135	0.000580923	0.0033065
ENSG00000123975	2.1522	1.89693e-17	5.85541e-15
ENSG00000124102	2.59621	0.000283002	0.00185583
ENSG00000124134	2.35579	6.2778e-05	0.000538551
ENSG00000124212	-2.24432	0.000574284	0.0032741
ENSG00000124216	1.19781	0.000604119	0.00341341
ENSG00000124225	2.04082	7.47867e-09	2.43458e-07
ENSG00000124374	-2.56244	8.51045e-09	2.70426e-07
ENSG00000124406	-2.14413	1.3811e-05	0.000149866
ENSG00000124440	-2.29551	0.00039969	0.00244076
ENSG00000124493	2.16264	0.00108457	0.00548827
ENSG00000124507	-1.95877	0.000347254	0.00218198
ENSG00000124615	-1.21718	3.37858e-05	0.000317922
ENSG00000124635	2.6871	5.11813e-11	2.77342e-09
ENSG00000124731	3.64539	1.23797e-11	7.92576e-10
ENSG00000124813	1.48501	9.34293e-06	0.000108173
ENSG00000124875	3.72887	3.48389e-12	2.53036e-10
ENSG00000124882	3.002	1.61776e-05	0.00017062
ENSG00000125144	-3.95548	1.33745e-10	6.66256e-09
ENSG00000125207	4.00958	6.20099e-06	7.78999e-05
ENSG00000125319	2.17525	1.6758e-16	4.13826e-14
ENSG00000125384	-2.35081	2.1704e-05	0.000219017
ENSG00000125531	1.41841	0.000310551	0.00199561
ENSG00000125538	1.6968	0.000997667	0.00514489
ENSG00000125657	1.85171	0.000145773	0.00109037
ENSG00000125726	1.65474	0.000971552	0.00503878
ENSG00000125835	1.19226	3.36497e-10	1.47258e-08
ENSG00000125869	2.52378	2.00184e-06	3.01165e-05
ENSG00000125885	1.2028	1.09974e-08	3.40072e-07
ENSG00000125967	-1.02034	5.5819e-07	1.00601e-05
ENSG00000126218	-1.62398	0.000993705	0.00512905
ENSG00000126262	1.6881	0.000554353	0.00318295
ENSG00000126453	1.2337	4.58355e-10	1.94975e-08
ENSG00000126562	-1.88079	0.00163794	0.00766261
ENSG00000126709	2.49327	8.27891e-09	2.65352e-07
ENSG00000126778	2.768	7.73552e-09	2.50405e-07
ENSG00000126787	2.23477	1.1001e-17	3.5586e-15
ENSG00000127152	1.35107	0.000238974	0.00162506
ENSG00000127241	-2.99405	1.03674e-09	4.0182e-08
ENSG00000127329	-1.12323	0.0019679	0.00893074
ENSG00000127423	1.8204	3.03108e-11	1.75823e-09
ENSG00000127564	2.26324	1.0147e-13	1.12437e-11
ENSG00000127586	1.35113	1.28495e-09	4.90323e-08
ENSG00000127922	1.35759	1.0789e-06	1.79441e-05
ENSG00000127928	3.27643	4.58937e-07	8.55791e-06
ENSG00000127947	1.03428	1.04254e-06	1.74261e-05
ENSG00000128050	1.02461	5.68169e-07	1.01987e-05
ENSG00000128266	-2.13879	4.76775e-07	8.86186e-06
ENSG00000128340	1.45754	9.44301e-06	0.000109112
ENSG00000128342	1.70663	0.000240022	0.00162978
ENSG00000128346	-2.07723	1.45522e-07	3.17559e-06
ENSG00000128383	4.05825	7.28913e-09	2.38185e-07
ENSG00000128394	1.17499	2.35252e-05	0.000234926
ENSG00000128408	1.61269	0.000214828	0.00149137
ENSG00000128422	3.9627	1.46106e-08	4.33951e-07
ENSG00000128536	-2.21987	2.15554e-08	6.10491e-07
ENSG00000128578	2.28504	1.43838e-09	5.39346e-08
ENSG00000128591	-2.78918	8.11615e-07	1.40016e-05
ENSG00000128641	1.23747	2.86427e-05	0.000277222
ENSG00000128656	1.06613	0.000342342	0.00216133
ENSG00000128683	2.22372	3.61191e-05	0.000335855
ENSG00000128709	2.45182	5.2305e-10	2.19453e-08
ENSG00000128710	3.52121	7.79356e-07	1.35294e-05
ENSG00000128713	3.68765	3.63312e-05	0.000337102
ENSG00000128714	4.47663	6.43395e-06	8.03125e-05
ENSG00000128739	-1.48041	0.000243817	0.00164955
ENSG00000128849	-2.85294	1.59665e-09	5.9227e-08
ENSG00000129195	2.29606	7.66201e-13	6.9808e-11
ENSG00000129226	1.16635	0.000153491	0.00113678
ENSG00000129244	-1.84499	1.25202e-05	0.000137611
ENSG00000129355	1.03229	3.23252e-05	0.000307695
ENSG00000129437	1.85702	0.00213887	0.00957966
ENSG00000129595	-1.56858	2.42056e-05	0.000241024
ENSG00000129667	1.24586	2.32258e-07	4.80816e-06
ENSG00000129810	1.59491	1.56367e-11	9.6534e-10
ENSG00000129946	-1.10188	0.00198661	0.00900147
ENSG00000130032	-2.80561	7.01565e-10	2.81375e-08
ENSG00000130052	-1.33105	1.56073e-05	0.000165896
ENSG00000130176	-2.62546	1.90571e-05	0.000195734
ENSG00000130203	2.54028	2.62054e-08	7.16752e-07
ENSG00000130208	2.50581	6.11382e-08	1.4867e-06
ENSG00000130224	-1.31621	0.00104929	0.00535363
ENSG00000130303	1.29252	0.00210044	0.00943807
ENSG00000130309	1.01641	2.408e-07	4.93769e-06
ENSG00000130429	1.57911	3.51222e-09	1.22157e-07
ENSG00000130475	1.51757	0.000156034	0.00115167
ENSG00000130487	3.57753	2.07937e-08	5.91183e-07
ENSG00000130508	1.42434	0.000251554	0.00169
ENSG00000130598	2.1358	6.23052e-05	0.000535558
ENSG00000130635	1.5559	0.000507905	0.00296911
ENSG00000130653	-2.4807	3.75795e-10	1.624e-08
ENSG00000130720	3.66253	2.50557e-08	6.90771e-07
ENSG00000130816	1.17983	1.11233e-10	5.62215e-09
ENSG00000130829	3.31495	5.10053e-07	9.35963e-06
ENSG00000130844	-1.26373	0.00188503	0.00861345
ENSG00000130988	-2.69289	2.12458e-06	3.14701e-05
ENSG00000131015	3.33973	6.7419e-14	7.82151e-12
ENSG00000131016	-2.18655	2.3184e-06	3.39626e-05
ENSG00000131018	-2.22996	1.37469e-08	4.12549e-07
ENSG00000131089	-1.04051	9.76794e-05	0.000779901
ENSG00000131153	1.95821	5.10825e-11	2.77342e-09
ENSG00000131187	1.28676	0.000576399	0.00328399
ENSG00000131188	1.58383	1.97982e-07	4.14296e-06
ENSG00000131203	3.67445	4.52807e-08	1.13603e-06
ENSG00000131238	1.01752	0.000133096	0.00101136
ENSG00000131370	-1.13045	6.21229e-05	0.000534789
ENSG00000131386	-2.00102	5.08974e-05	0.000449469
ENSG00000131398	1.42384	0.00053916	0.00311183
ENSG00000131471	-2.1093	9.91878e-06	0.000113698
ENSG00000131620	2.12745	8.59818e-05	0.000700373
ENSG00000131626	1.34448	0.000169691	0.00122732
ENSG00000131650	3.7915	1.6436e-09	6.03213e-08
ENSG00000131668	-2.71691	0.00013758	0.00103988
ENSG00000131730	-4.31101	2.14445e-27	1.23563e-23
ENSG00000131746	2.91824	1.28467e-07	2.84702e-06
ENSG00000131747	2.63808	5.83476e-13	5.51146e-11
ENSG00000131771	2.89692	0.00199038	0.00901502
ENSG00000131781	-3.07632	3.4802e-08	9.14267e-07
ENSG00000131831	-1.87158	7.01933e-06	8.61763e-05
ENSG00000131849	-1.00271	7.96126e-05	0.000656889
ENSG00000131944	1.33283	1.37467e-09	5.187e-08
ENSG00000132000	1.74433	5.30256e-05	0.000466235
ENSG00000132321	2.2019	0.00014131	0.00106296
ENSG00000132359	-1.61499	3.38777e-08	8.94062e-07
ENSG00000132405	-1.53867	8.38322e-13	7.4314e-11
ENSG00000132432	1.03849	0.000475449	0.00281652
ENSG00000132436	1.09695	3.16162e-07	6.14755e-06
ENSG00000132640	-1.24165	4.76408e-06	6.2012e-05
ENSG00000132646	1.5273	2.80138e-12	2.0813e-10
ENSG00000132746	2.41422	0.000341478	0.0021568
ENSG00000132749	1.75528	1.43498e-05	0.000154645
ENSG00000132840	-1.95418	5.63475e-05	0.000490198
ENSG00000132846	-1.33225	0.000105174	0.000830532
ENSG00000132970	-1.9421	1.37554e-05	0.000149357
ENSG00000133019	-1.57664	6.21927e-05	0.000535123
ENSG00000133063	3.2554	3.77352e-07	7.19642e-06
ENSG00000133069	1.46491	0.00102959	0.00527021
ENSG00000133083	-1.76954	0.000926931	0.00484915
ENSG00000133101	5.07854	7.31923e-08	1.72842e-06
ENSG00000133106	1.49582	3.93538e-05	0.000361077
ENSG00000133116	-3.22805	3.58364e-12	2.59192e-10
ENSG00000133119	1.67435	3.09474e-12	2.26676e-10
ENSG00000133121	-1.12511	0.00144548	0.0069253
ENSG00000133216	1.67461	0.00101262	0.00520335
ENSG00000133392	-2.66812	0.000301731	0.00194924
ENSG00000133424	-1.31573	6.51191e-06	8.10986e-05
ENSG00000133466	2.45138	2.00717e-10	9.50574e-09
ENSG00000133636	3.66546	0.000425592	0.00257031
ENSG00000133800	-2.93341	1.79825e-08	5.19808e-07
ENSG00000133943	-1.27053	1.0537e-11	6.95199e-10
ENSG00000134013	1.92549	3.6091e-08	9.424e-07
ENSG00000134028	2.19544	3.32574e-06	4.62872e-05
ENSG00000134030	-1.70825	7.08587e-12	4.93897e-10
ENSG00000134057	1.95547	2.96503e-14	4.00419e-12
ENSG00000134184	5.12824	2.33272e-08	6.56732e-07
ENSG00000134201	-3.01403	9.62289e-14	1.07317e-11
ENSG00000134222	1.20202	1.18816e-05	0.000131826
ENSG00000134321	2.07446	1.11664e-05	0.000124934
ENSG00000134326	1.34092	0.000448686	0.00268664
ENSG00000134339	3.34879	1.84617e-07	3.90133e-06
ENSG00000134352	-1.02978	2.55938e-05	0.000251658
ENSG00000134369	1.18798	0.00186294	0.00853054
ENSG00000134668	1.98613	3.00154e-07	5.9027e-06
ENSG00000134690	1.65551	1.31947e-12	1.08612e-10
ENSG00000134765	3.20325	6.80734e-05	0.000577672
ENSG00000134901	1.08697	6.9003e-05	0.000584126
ENSG00000134917	-3.5133	2.18704e-10	1.01901e-08
ENSG00000134986	1.01002	0.00102815	0.00526594
ENSG00000135063	-2.47283	5.25714e-06	6.76152e-05
ENSG00000135077	1.35939	0.000138419	0.00104576
ENSG00000135083	-1.78493	4.2566e-05	0.000386042
ENSG00000135094	2.72209	6.54025e-11	3.43632e-09
ENSG00000135245	1.22486	0.00185914	0.0085199
ENSG00000135362	2.33801	1.55859e-10	7.67573e-09
ENSG00000135424	-1.76954	1.07121e-05	0.000120867
ENSG00000135446	1.01725	3.43799e-06	4.76195e-05
ENSG00000135451	2.16257	6.50277e-18	2.29402e-15
ENSG00000135454	3.05449	2.18309e-07	4.53024e-06
ENSG00000135476	1.59439	1.61561e-08	4.74955e-07
ENSG00000135549	-1.91757	0.000161007	0.00117931
ENSG00000135678	-1.50196	0.000430677	0.00259578
ENSG00000135709	-1.24216	4.87898e-05	0.000434956
ENSG00000135773	-3.17621	3.60409e-05	0.000335311
ENSG00000135821	-2.10185	1.43767e-09	5.39346e-08
ENSG00000135842	-1.65963	1.81807e-05	0.000188412
ENSG00000135919	1.57412	0.00143317	0.00687395
ENSG00000136052	-1.92603	3.55437e-05	0.000331754
ENSG00000136108	1.7352	2.12866e-13	2.27136e-11
ENSG00000136114	1.40313	0.000393532	0.00241141
ENSG00000136122	1.16788	1.02385e-07	2.35036e-06
ENSG00000136231	3.12765	1.91007e-09	6.89961e-08
ENSG00000136295	1.38366	1.10699e-06	1.83114e-05
ENSG00000136327	3.63048	4.97633e-06	6.43229e-05
ENSG00000136425	1.24604	0.00028334	0.00185734
ENSG00000136457	-3.45899	7.24972e-10	2.8942e-08
ENSG00000136490	1.32804	3.12473e-05	0.000298255
ENSG00000136492	1.36669	2.94493e-08	7.94166e-07
ENSG00000136518	1.33934	2.54689e-10	1.1647e-08
ENSG00000136522	1.01385	3.06567e-07	6.00122e-06
ENSG00000136546	-2.78038	3.44595e-05	0.00032303
ENSG00000136688	4.6399	5.14293e-08	1.27421e-06
ENSG00000136842	-2.457	7.52177e-07	1.31335e-05
ENSG00000136872	-3.2218	0.000437358	0.00262963
ENSG00000136943	1.5242	0.000626432	0.00351198
ENSG00000136944	1.91585	0.00177342	0.00817259
ENSG00000136982	1.62266	1.33172e-11	8.46325e-10
ENSG00000137033	-2.07593	0.000168005	0.00121818
ENSG00000137076	-1.06555	1.43686e-06	2.27692e-05
ENSG00000137103	-1.51134	3.00873e-08	8.10107e-07
ENSG00000137198	-2.31813	4.29961e-08	1.09299e-06
ENSG00000137203	1.43524	0.00181947	0.00836027
ENSG00000137261	2.18719	0.000983571	0.00508473
ENSG00000137310	1.19153	4.70157e-08	1.17784e-06
ENSG00000137404	1.70218	1.29167e-13	1.40426e-11
ENSG00000137462	1.34312	0.000100114	0.00079603
ENSG00000137486	-1.59693	2.04125e-05	0.000208172
ENSG00000137558	1.43347	0.00100288	0.0051656
ENSG00000137563	1.32336	2.3366e-05	0.000233664
ENSG00000137573	1.88367	2.79128e-05	0.000271679
ENSG00000137673	2.22497	0.0010789	0.00546439
ENSG00000137745	5.62659	2.80541e-12	2.0813e-10
ENSG00000137757	3.56577	5.6228e-08	1.37866e-06
ENSG00000137804	1.95897	1.59471e-15	2.70256e-13
ENSG00000137807	2.10543	8.1086e-20	7.00826e-17
ENSG00000137812	1.48288	7.84339e-09	2.53422e-07
ENSG00000137819	-1.49734	0.00115439	0.00576395
ENSG00000137868	3.21576	1.42474e-08	4.2462e-07
ENSG00000137941	-2.00614	2.17087e-06	3.20222e-05
ENSG00000137965	1.59203	3.0357e-05	0.000291512
ENSG00000137992	-1.42803	1.88211e-13	2.02075e-11
ENSG00000138061	-2.29983	0.000116219	0.000901286
ENSG00000138160	1.71604	5.39356e-14	6.56571e-12
ENSG00000138180	2.06716	2.24656e-14	3.13178e-12
ENSG00000138182	1.29885	1.44539e-09	5.40803e-08
ENSG00000138193	-1.16281	0.000630286	0.00352593
ENSG00000138207	3.02034	0.00013718	0.00103776
ENSG00000138316	1.96389	1.98208e-07	4.14296e-06
ENSG00000138346	1.32583	1.96939e-09	7.07753e-08
ENSG00000138356	-2.65006	1.85809e-05	0.000191755
ENSG00000138435	2.67195	4.48981e-08	1.13135e-06
ENSG00000138496	1.02003	7.64411e-06	9.23383e-05
ENSG00000138593	-1.2498	1.38799e-11	8.78318e-10
ENSG00000138615	-2.6966	0.000188464	0.0013379
ENSG00000138623	1.35904	0.000193926	0.00136657
ENSG00000138639	-1.79881	3.37308e-09	1.17555e-07
ENSG00000138640	-1.50368	6.18581e-10	2.52652e-08
ENSG00000138685	-1.49951	0.00079891	0.00429681
ENSG00000138696	-1.70908	0.00147538	0.00704124
ENSG00000138722	-2.15288	0.000202786	0.00141802
ENSG00000138755	2.33591	0.00015685	0.00115429
ENSG00000138778	1.93739	3.5722e-15	5.71751e-13
ENSG00000138795	1.30392	0.000556931	0.00319519
ENSG00000138829	2.32246	0.000255539	0.00171012
ENSG00000139044	-1.71413	1.07375e-06	1.78813e-05
ENSG00000139055	-2.19237	3.70419e-06	5.09799e-05
ENSG00000139112	-1.35475	1.24098e-07	2.76945e-06
ENSG00000139132	-2.13786	2.11189e-12	1.6554e-10
ENSG00000139144	-3.25121	3.17522e-06	4.45149e-05
ENSG00000139146	1.0258	1.45267e-07	3.17456e-06
ENSG00000139160	-1.17139	4.50956e-08	1.13468e-06
ENSG00000139211	1.69969	6.58673e-05	0.000561708
ENSG00000139318	1.06393	0.000754183	0.00410349
ENSG00000139343	1.02778	4.58409e-06	6.01674e-05
ENSG00000139351	-1.97391	3.93019e-06	5.32841e-05
ENSG00000139354	1.34506	1.15798e-06	1.91e-05
ENSG00000139438	-1.23049	0.000724244	0.00396556
ENSG00000139572	1.71534	7.62999e-06	9.22322e-05
ENSG00000139618	1.61827	5.38796e-10	2.25397e-08
ENSG00000139865	-1.9856	0.000235974	0.00161163
ENSG00000139880	1.72141	3.33476e-10	1.46306e-08
ENSG00000139910	-1.68228	0.00123422	0.00608696
ENSG00000139971	-1.46724	3.95616e-05	0.000362791
ENSG00000140105	1.36335	0.000188912	0.00133971
ENSG00000140287	-4.17376	1.0936e-17	3.5586e-15
ENSG00000140379	1.80383	3.87755e-06	5.28607e-05
ENSG00000140416	-1.0554	0.000915012	0.00479881
ENSG00000140450	-1.49416	6.23735e-05	0.000535879
ENSG00000140451	1.42123	1.70012e-08	4.97263e-07
ENSG00000140511	1.46057	1.08063e-06	1.79441e-05
ENSG00000140525	1.62437	5.27737e-13	5.09635e-11
ENSG00000140534	2.00901	7.91917e-13	7.09279e-11
ENSG00000140678	1.67185	4.6842e-06	6.11564e-05
ENSG00000140848	1.02976	5.42119e-05	0.000474725
ENSG00000140853	1.09696	0.000223929	0.00154278
ENSG00000140873	1.95601	0.0013436	0.00652584
ENSG00000140931	1.18472	0.000345708	0.00217543
ENSG00000140945	2.03462	6.62425e-07	1.16606e-05
ENSG00000141052	-2.21735	0.000212354	0.00147717
ENSG00000141338	-2.88916	2.10325e-06	3.12569e-05
ENSG00000141404	-2.03027	2.72116e-07	5.46954e-06
ENSG00000141485	2.7163	0.000256715	0.00171468
ENSG00000141524	1.15163	6.80311e-08	1.62654e-06
ENSG00000141526	1.28304	1.57186e-06	2.45227e-05
ENSG00000141639	-2.52855	0.000273372	0.00180088
ENSG00000141682	1.56557	1.26171e-06	2.04367e-05
ENSG00000141905	-1.21845	5.1452e-08	1.27421e-06
ENSG00000142089	1.1209	0.000169011	0.00122318
ENSG00000142102	1.49403	0.000168108	0.0012184
ENSG00000142494	2.29635	2.09327e-05	0.000212473
ENSG00000142512	1.27248	0.000771471	0.00418045
ENSG00000142552	1.29458	0.000262402	0.00174189
ENSG00000142611	-2.46558	2.46387e-05	0.000244632
ENSG00000142619	3.80551	3.16723e-06	4.4475e-05
ENSG00000142661	2.21992	3.64203e-05	0.000337747
ENSG00000142694	1.02378	1.44831e-05	0.000155984
ENSG00000142731	1.65205	2.21209e-12	1.70707e-10
ENSG00000142875	-2.01616	1.67594e-11	1.02369e-09
ENSG00000142945	2.0598	3.33664e-18	1.37327e-15
ENSG00000143127	-1.07283	0.000538924	0.0031115
ENSG00000143184	1.59879	0.000986125	0.00509449
ENSG00000143196	-4.04454	1.04515e-12	8.89975e-11
ENSG00000143226	1.63491	1.3451e-05	0.000146605
ENSG00000143228	2.46615	1.25616e-20	1.35713e-17
ENSG00000143256	1.27941	2.02409e-10	9.55967e-09
ENSG00000143320	2.24966	0.000344753	0.00217076
ENSG00000143324	1.18143	2.41637e-06	3.52485e-05
ENSG00000143333	1.16588	0.0013488	0.00654559
ENSG00000143365	-2.38917	0.000154036	0.00114032
ENSG00000143401	1.14253	1.77122e-10	8.55703e-09
ENSG00000143409	-1.51767	2.45573e-08	6.82473e-07
ENSG00000143469	2.22009	0.000650501	0.00361794
ENSG00000143476	1.98057	2.74816e-13	2.86173e-11
ENSG00000143507	1.68431	6.87964e-09	2.26086e-07
ENSG00000143556	5.92337	3.6908e-10	1.60703e-08
ENSG00000143631	2.56403	0.00021008	0.00146311
ENSG00000143867	-1.68203	0.000192568	0.00136022
ENSG00000143869	-2.26783	1.78834e-06	2.72845e-05
ENSG00000143977	1.1803	2.35242e-12	1.79929e-10
ENSG00000144218	-2.72153	1.84202e-07	3.89733e-06
ENSG00000144331	-4.21004	6.44835e-12	4.5128e-10
ENSG00000144354	2.15748	1.70636e-11	1.0386e-09
ENSG00000144355	2.18908	0.00125832	0.00617236
ENSG00000144395	1.82242	1.54106e-11	9.58228e-10
ENSG00000144407	3.73098	1.35024e-05	0.000146979
ENSG00000144452	3.11211	4.08799e-07	7.74836e-06
ENSG00000144476	1.71582	0.000828862	0.00443034
ENSG00000144554	1.2295	6.36317e-07	1.12698e-05
ENSG00000144596	-3.672	1.23324e-15	2.17529e-13
ENSG00000144619	-1.45349	0.00200517	0.00906889
ENSG00000144649	-1.72776	0.00100773	0.00518323
ENSG00000144655	-1.21132	1.15486e-05	0.000128793
ENSG00000144668	-1.73006	0.000135726	0.00102812
ENSG00000144749	-2.04423	5.25822e-11	2.84042e-09
ENSG00000144792	-1.27544	0.000284375	0.0018606
ENSG00000144820	3.7539	3.6901e-05	0.00034129
ENSG00000144857	-1.52957	0.00208821	0.00939777
ENSG00000145012	-1.12963	6.57673e-06	8.16705e-05
ENSG00000145020	-1.34323	2.10477e-06	3.12569e-05
ENSG00000145029	-1.12153	1.31464e-09	4.99448e-08
ENSG00000145040	3.60089	3.78873e-11	2.14026e-09
ENSG00000145107	2.88457	1.50463e-05	0.000161047
ENSG00000145147	-1.87366	0.000564396	0.00323051
ENSG00000145194	1.26721	5.09863e-07	9.35963e-06
ENSG00000145362	-2.36965	9.36694e-06	0.000108378
ENSG00000145386	1.64605	7.47078e-11	3.84345e-09
ENSG00000145390	-1.28234	3.36667e-08	8.8985e-07
ENSG00000145506	2.57838	2.90975e-08	7.87136e-07
ENSG00000145604	1.42066	1.30078e-08	3.92412e-07
ENSG00000145632	1.13973	0.000451306	0.0026966
ENSG00000145703	-1.84984	0.000265503	0.00175573
ENSG00000145911	-1.23627	0.000490283	0.00288659
ENSG00000145936	-2.28698	6.86054e-06	8.44668e-05
ENSG00000146070	2.4258	7.34321e-11	3.7891e-09
ENSG00000146122	-2.13304	1.20881e-05	0.00013386
ENSG00000146143	1.20177	1.39222e-11	8.78318e-10
ENSG00000146147	1.70684	0.00118131	0.00587629
ENSG00000146205	-1.70407	8.41784e-05	0.00068832
ENSG00000146232	1.35873	2.43686e-05	0.000242228
ENSG00000146263	1.12861	2.82834e-09	9.93714e-08
ENSG00000146374	-1.94051	0.0015653	0.00738474
ENSG00000146376	-1.38491	9.22573e-06	0.000107247
ENSG00000146410	1.84806	9.69515e-13	8.46416e-11
ENSG00000146411	-2.5457	1.04434e-07	2.39421e-06
ENSG00000146530	2.40498	0.00139232	0.00670969
ENSG00000146670	2.23087	6.41198e-16	1.30397e-13
ENSG00000146674	1.63415	9.5642e-05	0.000767887
ENSG00000146700	1.38475	4.10975e-05	0.00037469
ENSG00000146918	1.50433	2.30132e-10	1.06365e-08
ENSG00000147027	-1.67082	1.63888e-05	0.000172217
ENSG00000147065	1.11177	0.00207779	0.00937196
ENSG00000147381	6.33565	1.48811e-06	2.34489e-05
ENSG00000147526	-1.08565	0.000300607	0.00194545
ENSG00000147536	1.97359	2.77019e-11	1.62876e-09
ENSG00000147576	-2.54361	9.38356e-07	1.59312e-05
ENSG00000147642	-1.85708	0.000209937	0.00146271
ENSG00000147799	1.08569	6.83399e-06	8.41998e-05
ENSG00000147853	-1.11596	3.95076e-10	1.69883e-08
ENSG00000148090	-1.22515	1.53548e-12	1.23452e-10
ENSG00000148180	-1.33273	4.89605e-06	6.34907e-05
ENSG00000148218	-1.63503	3.10628e-18	1.30964e-15
ENSG00000148288	-3.15799	7.16011e-18	2.47539e-15
ENSG00000148344	2.30579	1.26841e-06	2.05105e-05
ENSG00000148357	-1.97254	0.000123055	0.000948345
ENSG00000148411	-1.11909	1.1619e-06	1.91303e-05
ENSG00000148655	-1.5566	2.91432e-05	0.000281278
ENSG00000148773	1.70168	3.22672e-10	1.42653e-08
ENSG00000148848	3.82786	1.1529e-14	1.6889e-12
ENSG00000148935	-1.94266	0.000602134	0.00340592
ENSG00000148942	3.53284	5.04018e-11	2.74841e-09
ENSG00000149150	-1.61259	0.0012325	0.00608194
ENSG00000149257	1.78589	7.18586e-10	2.87534e-08
ENSG00000149294	-2.78476	4.97467e-06	6.43229e-05
ENSG00000149380	1.41933	7.96817e-05	0.000657146
ENSG00000149451	-2.39273	5.38016e-07	9.77934e-06
ENSG00000149554	1.59949	4.11607e-12	2.9646e-10
ENSG00000149577	-1.86583	2.14883e-20	2.14237e-17
ENSG00000149582	-1.03284	0.000113629	0.000885237
ENSG00000149591	-1.63377	0.000555213	0.00318639
ENSG00000149596	-2.00336	0.000518544	0.0030221
ENSG00000149636	1.15149	5.48938e-09	1.8497e-07
ENSG00000149716	1.28486	0.00196544	0.00892192
ENSG00000149809	-1.6948	2.82303e-07	5.61553e-06
ENSG00000149927	2.2943	1.06118e-05	0.000119814
ENSG00000149948	3.3771	5.52875e-09	1.85934e-07
ENSG00000149968	4.79637	2.20607e-17	6.57483e-15
ENSG00000149972	2.37237	0.00126443	0.00619705
ENSG00000150337	1.33584	0.000525001	0.0030474
ENSG00000150551	2.00177	2.33022e-05	0.000233238
ENSG00000150593	-1.60975	3.286e-10	1.44534e-08
ENSG00000150672	-2.22448	9.04728e-07	1.54398e-05
ENSG00000150753	1.22856	1.41511e-08	4.22481e-07
ENSG00000150764	-1.73908	5.61113e-08	1.37775e-06
ENSG00000150995	-1.84885	2.74828e-08	7.49317e-07
ENSG00000151067	-1.42334	0.000182803	0.00130684
ENSG00000151090	-1.60313	8.39496e-05	0.000687099
ENSG00000151224	3.09322	7.79552e-07	1.35294e-05
ENSG00000151276	-1.63016	1.32151e-07	2.92493e-06
ENSG00000151320	-1.48709	0.000384279	0.00236561
ENSG00000151376	-2.40454	4.13368e-10	1.76868e-08
ENSG00000151388	3.56527	1.98041e-16	4.75463e-14
ENSG00000151623	-1.70349	0.00111304	0.0055898
ENSG00000151651	2.03239	5.64974e-07	1.01519e-05
ENSG00000151687	-1.01362	8.87162e-08	2.06957e-06
ENSG00000151725	1.45682	4.36016e-08	1.10513e-06
ENSG00000151729	-2.29503	8.00213e-19	4.32265e-16
ENSG00000151778	-1.70192	5.61484e-05	0.000489204
ENSG00000151790	3.72278	2.46075e-18	1.09068e-15
ENSG00000151849	1.21129	6.73739e-08	1.61753e-06
ENSG00000151892	-2.14311	0.00209265	0.00940895
ENSG00000151917	1.54392	0.00141061	0.00678649
ENSG00000152076	1.56566	0.000587449	0.00334144
ENSG00000152078	-1.56598	0.00076742	0.00416242
ENSG00000152213	1.4474	0.000946457	0.00492785
ENSG00000152253	1.37701	1.31997e-09	5.00194e-08
ENSG00000152422	1.02483	4.98132e-05	0.000442255
ENSG00000152583	-1.83926	1.60442e-05	0.000169627
ENSG00000152592	3.40271	4.45829e-08	1.12505e-06
ENSG00000152642	-1.41891	2.74529e-07	5.50524e-06
ENSG00000152766	-1.53225	6.70387e-05	0.00057001
ENSG00000152818	-1.16159	6.71667e-06	8.31287e-05
ENSG00000153044	1.44948	1.56745e-08	4.61582e-07
ENSG00000153310	1.2973	6.92769e-13	6.40385e-11
ENSG00000153395	1.1437	6.3069e-05	0.000540779
ENSG00000153551	1.21313	0.000406306	0.00247739
ENSG00000153902	-1.50065	0.00017783	0.0012771
ENSG00000154040	2.0153	7.9988e-05	0.000659043
ENSG00000154096	1.23816	0.000717156	0.00393446
ENSG00000154175	-2.90371	4.30005e-07	8.075e-06
ENSG00000154217	-1.03035	0.000137413	0.00103907
ENSG00000154258	-2.09429	4.49746e-05	0.00040386
ENSG00000154262	-1.80494	0.000193795	0.00136621
ENSG00000154277	2.33381	0.00215948	0.00965567
ENSG00000154309	-1.16387	8.03638e-05	0.000661824
ENSG00000154330	-2.79083	9.0703e-06	0.000105724
ENSG00000154451	2.84851	5.46784e-07	9.89708e-06
ENSG00000154556	-2.28888	1.15399e-06	1.90524e-05
ENSG00000154678	-2.26761	2.38706e-08	6.66603e-07
ENSG00000154721	-1.84074	7.3788e-06	8.96346e-05
ENSG00000154734	-1.92394	3.92872e-06	5.32841e-05
ENSG00000154764	4.55249	8.15171e-08	1.91454e-06
ENSG00000154839	1.97274	2.43062e-12	1.85092e-10
ENSG00000154920	2.16772	4.43179e-18	1.74109e-15
ENSG00000154930	-1.1998	0.000189458	0.00134242
ENSG00000155011	2.11083	1.01687e-05	0.000116056
ENSG00000155016	-1.04723	0.00123037	0.00607491
ENSG00000155085	-1.24103	2.52516e-06	3.65884e-05
ENSG00000155093	-2.36522	0.000133026	0.00101136
ENSG00000155265	1.83674	0.000326097	0.00207807
ENSG00000155307	1.2138	0.000448706	0.00268664
ENSG00000155465	1.20811	0.00167307	0.00779113
ENSG00000155629	1.40396	0.000588092	0.003344
ENSG00000155755	1.14888	3.06059e-05	0.00029343
ENSG00000155792	-1.93563	4.109e-05	0.00037469
ENSG00000155970	-2.06435	1.6392e-06	2.54355e-05
ENSG00000156113	-2.95594	2.78921e-06	3.99125e-05
ENSG00000156218	-2.31314	2.07616e-05	0.000211109
ENSG00000156509	2.0156	3.64076e-07	6.99184e-06
ENSG00000156587	1.24519	3.81505e-05	0.000351905
ENSG00000156787	1.54951	5.1703e-17	1.43593e-14
ENSG00000156802	1.33039	9.81994e-10	3.86669e-08
ENSG00000156876	1.06104	6.99069e-08	1.66219e-06
ENSG00000156970	1.97335	7.03527e-15	1.05749e-12
ENSG00000157103	1.46	0.00148011	0.00706189
ENSG00000157110	-1.19611	0.000145013	0.00108575
ENSG00000157111	-1.92971	4.70904e-06	6.1388e-05
ENSG00000157150	-1.49815	0.00150382	0.0071592
ENSG00000157168	2.37681	3.28602e-05	0.000311415
ENSG00000157193	2.42298	6.03038e-14	7.18904e-12
ENSG00000157227	1.53876	1.36782e-07	3.00817e-06
ENSG00000157404	-2.61248	1.14039e-08	3.51385e-07
ENSG00000157456	1.93002	5.33552e-14	6.54112e-12
ENSG00000157514	-1.8479	1.18023e-08	3.62369e-07
ENSG00000157601	1.36574	0.000335513	0.00212365
ENSG00000157766	2.19505	6.59859e-06	8.18244e-05
ENSG00000157782	-1.41952	0.00169595	0.00787644
ENSG00000158006	-1.2625	3.53026e-08	9.23208e-07
ENSG00000158023	2.05163	0.000149871	0.00111523
ENSG00000158050	1.58025	7.83122e-06	9.41381e-05
ENSG00000158106	1.33588	0.00028118	0.00184598
ENSG00000158296	-1.90053	7.85792e-05	0.000649603
ENSG00000158402	1.62251	2.31418e-10	1.06675e-08
ENSG00000158445	-3.54644	3.77598e-07	7.19642e-06
ENSG00000158467	-1.18496	0.00212787	0.00954392
ENSG00000158473	-1.34476	0.000854777	0.00454776
ENSG00000158477	2.01703	0.000447304	0.00268196
ENSG00000158714	1.2984	0.000497591	0.00292364
ENSG00000158786	3.30148	1.43707e-06	2.27692e-05
ENSG00000158825	2.96925	1.68295e-07	3.60488e-06
ENSG00000158828	-1.03342	2.17112e-06	3.20222e-05
ENSG00000158869	1.52954	4.3616e-05	0.0003935
ENSG00000158887	-1.76712	6.34344e-06	7.94585e-05
ENSG00000159055	1.25268	9.6798e-09	3.04782e-07
ENSG00000159176	-1.26117	4.55727e-06	5.99521e-05
ENSG00000159212	-4.34942	1.30434e-12	1.07879e-10
ENSG00000159217	4.4484	5.4942e-08	1.35096e-06
ENSG00000159259	1.3404	6.37253e-08	1.54064e-06
ENSG00000159388	-1.39991	2.25258e-05	0.000226385
ENSG00000159433	-1.20492	0.000358937	0.00223831
ENSG00000159450	3.78699	6.91728e-08	1.64936e-06
ENSG00000159516	4.35297	0.000103941	0.000822675
ENSG00000159674	1.30943	5.21377e-05	0.000459354
ENSG00000159733	-1.011	0.00110349	0.00556139
ENSG00000159871	1.68251	0.00129898	0.00633939
ENSG00000160097	-3.86071	1.95428e-16	4.75463e-14
ENSG00000160145	-1.20281	0.00151758	0.00721078
ENSG00000160161	2.79471	2.33914e-07	4.8251e-06
ENSG00000160181	-3.59835	0.001923	0.0087661
ENSG00000160255	1.15376	0.00154905	0.00732407
ENSG00000160298	1.16567	8.05901e-06	9.6265e-05
ENSG00000160323	-1.17493	5.31611e-05	0.000466942
ENSG00000160325	-1.06449	0.000144128	0.00108039
ENSG00000160326	1.61782	7.68052e-07	1.33701e-05
ENSG00000160460	-1.65719	0.000617852	0.00347211
ENSG00000160471	2.67122	9.7413e-08	2.24518e-06
ENSG00000160813	1.13162	3.97087e-07	7.53463e-06
ENSG00000160862	-3.00694	6.40895e-05	0.000548713
ENSG00000160932	2.32615	6.37914e-14	7.55273e-12
ENSG00000160949	1.33369	5.86914e-09	1.96236e-07
ENSG00000160957	2.05464	2.07165e-17	6.28255e-15
ENSG00000160991	1.06996	0.000100067	0.00079602
ENSG00000161040	-2.40242	2.94237e-08	7.94166e-07
ENSG00000161179	1.00489	3.09993e-06	4.37074e-05
ENSG00000161653	1.28419	0.000305565	0.00196873
ENSG00000161692	1.21082	4.33573e-08	1.10055e-06
ENSG00000161800	1.46329	1.23164e-12	1.0285e-10
ENSG00000161888	1.66536	1.67213e-11	1.02369e-09
ENSG00000161905	3.96045	1.76481e-07	3.75697e-06
ENSG00000162062	2.09657	2.57077e-13	2.69323e-11
ENSG00000162063	1.39171	1.63348e-09	6.01524e-08
ENSG00000162073	1.18457	2.09257e-06	3.11561e-05
ENSG00000162344	4.39841	2.06841e-07	4.30258e-06
ENSG00000162373	-1.56766	0.000610146	0.00343774
ENSG00000162407	-1.13763	7.56293e-05	0.000628912
ENSG00000162426	-1.2824	0.000397497	0.00243312
ENSG00000162461	-1.24143	0.000166016	0.00120778
ENSG00000162482	-3.4288	7.17468e-08	1.70125e-06
ENSG00000162493	1.77955	0.000133709	0.00101462
ENSG00000162511	1.13447	0.000926878	0.00484915
ENSG00000162571	1.25332	0.00195862	0.00890029
ENSG00000162599	-1.08101	3.48285e-05	0.000325782
ENSG00000162614	-1.89941	1.34597e-06	2.15144e-05
ENSG00000162639	1.05012	0.001952	0.00887954
ENSG00000162706	-3.12021	3.93541e-06	5.33131e-05
ENSG00000162733	-1.62876	0.000128808	0.000986522
ENSG00000162745	2.63647	2.01099e-11	1.20284e-09
ENSG00000162782	1.7233	0.00175044	0.00810559
ENSG00000162783	1.03798	0.00134933	0.00654631
ENSG00000162804	-1.28149	0.000481892	0.00284591
ENSG00000162817	-1.08017	0.00177446	0.0081752
ENSG00000162873	-2.38705	2.58628e-07	5.24723e-06
ENSG00000162892	2.47441	5.45768e-07	9.88904e-06
ENSG00000162949	-2.62285	4.41912e-05	0.000397859
ENSG00000162999	-2.76439	3.08784e-24	7.62521e-21
ENSG00000163017	-2.14102	0.000792902	0.00427381
ENSG00000163040	1.51427	2.92394e-05	0.000282049
ENSG00000163050	-1.50006	2.12961e-07	4.42456e-06
ENSG00000163064	5.11105	1.43726e-07	3.14486e-06
ENSG00000163072	-1.72692	0.000236676	0.00161412
ENSG00000163121	3.15681	4.72621e-10	1.99749e-08
ENSG00000163145	-2.81559	3.17162e-08	8.46765e-07
ENSG00000163202	4.35908	0.00014614	0.00109216
ENSG00000163218	2.87135	0.000119212	0.000921604
ENSG00000163221	2.92528	0.000172826	0.0012453
ENSG00000163328	-4.27743	3.52205e-29	6.08822e-25
ENSG00000163346	-1.61892	2.01344e-14	2.87639e-12
ENSG00000163347	2.5756	1.18793e-08	3.63444e-07
ENSG00000163359	1.84296	5.8747e-06	7.41783e-05
ENSG00000163412	-1.20925	4.37112e-06	5.81224e-05
ENSG00000163431	-2.58495	3.90371e-05	0.000358743
ENSG00000163507	2.02067	7.32962e-15	1.09224e-12
ENSG00000163513	-1.20738	0.00013283	0.0010106
ENSG00000163535	1.67053	1.30913e-14	1.90165e-12
ENSG00000163536	-1.36953	2.33718e-05	0.000233664
ENSG00000163563	1.43632	0.000101996	0.000808394
ENSG00000163565	1.49619	7.24616e-05	0.000608931
ENSG00000163568	2.74007	2.31322e-05	0.000231939
ENSG00000163577	-1.04565	0.000376569	0.00233061
ENSG00000163584	1.09671	0.000695702	0.00383272
ENSG00000163599	1.89556	2.08335e-06	3.10723e-05
ENSG00000163600	1.86843	9.81059e-06	0.000112607
ENSG00000163637	-1.76429	2.17796e-06	3.20957e-05
ENSG00000163644	-1.05654	8.78441e-05	0.000713233
ENSG00000163683	-1.41596	7.22733e-11	3.74633e-09
ENSG00000163694	-1.14148	0.000453665	0.00270696
ENSG00000163734	2.06895	0.000810269	0.00434365
ENSG00000163735	4.27248	8.95018e-10	3.54846e-08
ENSG00000163739	3.38409	4.48057e-12	3.20046e-10
ENSG00000163781	1.02569	2.70592e-07	5.44523e-06
ENSG00000163808	1.59443	6.64007e-11	3.46475e-09
ENSG00000163815	-2.85794	1.09501e-09	4.20629e-08
ENSG00000163820	-1.39075	5.86982e-10	2.41585e-08
ENSG00000163827	-2.42343	2.37485e-05	0.000236882
ENSG00000163872	1.0518	8.39188e-06	9.91538e-05
ENSG00000163874	1.35999	1.40669e-05	0.000152166
ENSG00000163884	-3.89628	3.53053e-14	4.65869e-12
ENSG00000163888	1.56016	0.000596414	0.00338018
ENSG00000163918	1.78473	3.04456e-12	2.2395e-10
ENSG00000163923	2.41112	1.08568e-08	3.36932e-07
ENSG00000163975	2.78165	1.79169e-11	1.08291e-09
ENSG00000164039	-1.19941	6.55212e-09	2.17808e-07
ENSG00000164045	1.15145	1.2779e-05	0.000140075
ENSG00000164087	1.34174	3.8501e-08	9.94811e-07
ENSG00000164104	1.25674	1.383e-07	3.03606e-06
ENSG00000164109	1.91637	1.82821e-15	3.06819e-13
ENSG00000164120	-2.45315	1.02213e-05	0.000116471
ENSG00000164161	-2.3508	0.000203698	0.0014221
ENSG00000164171	1.38821	6.75245e-06	8.34847e-05
ENSG00000164180	-1.70489	7.89525e-22	1.04983e-18
ENSG00000164197	-2.06733	2.91416e-07	5.76364e-06
ENSG00000164220	1.75976	0.000278319	0.00182998
ENSG00000164283	4.09624	1.11168e-17	3.5586e-15
ENSG00000164362	2.20058	4.6095e-05	0.000413277
ENSG00000164411	2.23946	4.99085e-05	0.000442647
ENSG00000164430	1.62943	2.50993e-07	5.11032e-06
ENSG00000164465	1.20288	3.99015e-05	0.000365134
ENSG00000164509	3.30344	9.59019e-07	1.61575e-05
ENSG00000164530	-4.11049	5.76092e-07	1.03302e-05
ENSG00000164542	-1.63988	1.01575e-08	3.16937e-07
ENSG00000164574	-1.03539	7.98679e-05	0.000658368
ENSG00000164611	1.9221	1.5583e-11	9.6534e-10
ENSG00000164619	-1.98579	0.000179521	0.00128657
ENSG00000164647	1.37658	3.09055e-05	0.000295599
ENSG00000164674	-1.08635	0.000191169	0.00135266
ENSG00000164683	1.89487	0.000149753	0.00111483
ENSG00000164692	1.49501	0.000866123	0.00459129
ENSG00000164694	2.26076	2.46942e-05	0.000244902
ENSG00000164736	-1.1671	0.00102354	0.00525169
ENSG00000164741	-1.2422	0.00021156	0.00147282
ENSG00000164742	-1.47711	0.000629727	0.00352394
ENSG00000164758	1.06866	1.68948e-07	3.6144e-06
ENSG00000164761	2.96131	1.35937e-06	2.16972e-05
ENSG00000164764	-2.56986	1.47596e-08	4.36126e-07
ENSG00000164778	3.57387	3.08557e-05	0.000295496
ENSG00000164849	-1.57418	1.24586e-09	4.76458e-08
ENSG00000164850	-4.03951	6.05333e-20	5.50726e-17
ENSG00000164889	-1.42029	4.31088e-09	1.46978e-07
ENSG00000164930	1.44389	1.92885e-05	0.000197876
ENSG00000164932	2.93896	2.11642e-12	1.6554e-10
ENSG00000164976	-1.32577	0.000126887	0.000973964
ENSG00000165072	-2.8009	3.82589e-06	5.23215e-05
ENSG00000165092	-2.14643	0.000261325	0.00173875
ENSG00000165113	-1.05541	0.00112891	0.00565631
ENSG00000165124	-1.9807	7.13351e-07	1.24934e-05
ENSG00000165171	2.15682	1.74136e-07	3.71176e-06
ENSG00000165185	-1.80002	1.07306e-11	7.0528e-10
ENSG00000165186	-3.3689	1.03543e-09	4.0182e-08
ENSG00000165215	2.50572	0.000953588	0.00495751
ENSG00000165244	1.19463	5.52419e-06	7.07342e-05
ENSG00000165304	2.03722	6.5368e-15	9.91186e-13
ENSG00000165323	-3.05943	1.38518e-06	2.20887e-05
ENSG00000165376	2.86643	0.00107855	0.00546439
ENSG00000165410	-1.16889	0.000275655	0.00181454
ENSG00000165424	-1.29677	0.000259636	0.00173084
ENSG00000165475	-1.15453	0.000292801	0.00190707
ENSG00000165480	2.11017	6.49189e-15	9.91186e-13
ENSG00000165490	2.17861	3.25043e-13	3.30511e-11
ENSG00000165495	-2.31678	3.68573e-08	9.60958e-07
ENSG00000165646	-1.95131	4.18975e-08	1.07136e-06
ENSG00000165799	3.26052	0.000166117	0.00120778
ENSG00000165807	-1.99653	2.45443e-05	0.000243835
ENSG00000165813	-1.03799	1.22204e-06	1.99284e-05
ENSG00000165816	-1.63735	0.00205256	0.00926628
ENSG00000165891	2.43434	2.23105e-14	3.13178e-12
ENSG00000165949	1.70471	5.75846e-06	7.3135e-05
ENSG00000165966	-2.96525	1.82345e-05	0.000188644
ENSG00000165995	-1.75742	6.56391e-05	0.000560038
ENSG00000165996	-1.26288	0.000479136	0.00283157
ENSG00000166046	-1.28713	1.01104e-05	0.000115588
ENSG00000166073	2.37796	1.71856e-08	5.01807e-07
ENSG00000166086	-1.17378	0.000418656	0.00253926
ENSG00000166106	-1.44017	0.00221232	0.00985367
ENSG00000166123	-2.33624	1.51383e-12	1.22281e-10
ENSG00000166130	1.35364	6.62687e-08	1.59321e-06
ENSG00000166148	-1.23678	0.000623283	0.00349807
ENSG00000166165	-3.68292	2.09709e-18	9.53957e-16
ENSG00000166226	1.10735	7.39913e-05	0.000618179
ENSG00000166313	-1.16426	0.00155022	0.0073276
ENSG00000166347	-1.21664	3.78075e-06	5.17861e-05
ENSG00000166387	-1.29945	3.25493e-06	4.53747e-05
ENSG00000166394	1.48574	0.000284774	0.00186164
ENSG00000166405	-1.8723	0.00077342	0.00418841
ENSG00000166415	2.98615	2.29101e-10	1.06173e-08
ENSG00000166432	-1.79984	0.000420026	0.002544
ENSG00000166451	1.23628	1.15788e-09	4.43795e-08
ENSG00000166482	-1.8021	0.000187039	0.00132997
ENSG00000166508	1.83019	1.42282e-12	1.15469e-10
ENSG00000166670	4.26377	1.28025e-10	6.39608e-09
ENSG00000166780	-1.44333	8.19726e-06	9.74538e-05
ENSG00000166803	1.80412	7.75502e-12	5.34077e-10
ENSG00000166816	-1.96571	4.47086e-06	5.89049e-05
ENSG00000166828	-2.60318	0.000261667	0.00173968
ENSG00000166831	-3.06823	6.25309e-10	2.53735e-08
ENSG00000166839	-1.14494	5.90717e-06	7.45338e-05
ENSG00000166845	1.17581	4.82682e-05	0.000430973
ENSG00000166851	1.79121	4.55116e-13	4.44471e-11
ENSG00000166881	1.01107	4.97883e-06	6.43229e-05
ENSG00000166897	2.91992	4.59474e-06	6.02615e-05
ENSG00000167080	-3.71513	1.54541e-05	0.000164495
ENSG00000167088	1.01366	4.11458e-07	7.7902e-06
ENSG00000167157	2.5207	1.88247e-09	6.83623e-08
ENSG00000167513	1.83408	3.96894e-11	2.20602e-09
ENSG00000167550	1.40825	4.46278e-07	8.33985e-06
ENSG00000167641	-1.54975	0.000111092	0.00087011
ENSG00000167653	-5.64245	4.54153e-14	5.81518e-12
ENSG00000167670	1.19689	3.00994e-10	1.35142e-08
ENSG00000167676	-2.98824	3.22131e-07	6.24956e-06
ENSG00000167701	-1.77197	0.000588354	0.00334439
ENSG00000167754	3.06476	0.00084683	0.00451382
ENSG00000167768	4.64549	1.5849e-06	2.46402e-05
ENSG00000167779	-2.15045	0.000154705	0.00114381
ENSG00000167851	1.25729	0.000150154	0.00111685
ENSG00000167900	2.29399	9.60142e-16	1.76564e-13
ENSG00000167964	-1.57206	0.000525241	0.00304777
ENSG00000168003	1.06455	0.000217056	0.00150624
ENSG00000168005	1.20917	7.15216e-08	1.69825e-06
ENSG00000168040	1.56122	4.06029e-05	0.000370767
ENSG00000168078	2.1031	8.67666e-14	9.74303e-12
ENSG00000168079	-3.50293	1.24586e-06	2.02405e-05
ENSG00000168118	-1.02398	4.84517e-12	3.43252e-10
ENSG00000168275	1.10621	0.000168176	0.0012184
ENSG00000168280	-1.59274	0.000122184	0.000942052
ENSG00000168298	2.20773	2.58626e-10	1.17339e-08
ENSG00000168306	-1.47928	0.000283704	0.00185832
ENSG00000168309	-3.31915	3.21362e-10	1.42653e-08
ENSG00000168386	-1.55023	1.10692e-05	0.000124087
ENSG00000168389	1.41778	7.13807e-05	0.000600724
ENSG00000168393	1.09349	2.56589e-08	7.02916e-07
ENSG00000168394	1.30776	6.79641e-06	8.39162e-05
ENSG00000168447	-2.59902	0.000314248	0.00201637
ENSG00000168477	-3.38442	2.41204e-08	6.72491e-07
ENSG00000168487	1.14169	2.11578e-05	0.00021413
ENSG00000168490	-2.81286	3.73582e-10	1.62255e-08
ENSG00000168491	-2.60484	2.0753e-09	7.42726e-08
ENSG00000168496	1.38721	1.0336e-09	4.0182e-08
ENSG00000168497	-1.7636	5.30536e-05	0.000466235
ENSG00000168542	1.7153	0.000165811	0.00120725
ENSG00000168631	-3.46722	0.00119374	0.0059279
ENSG00000168779	2.20463	5.9015e-05	0.000510833
ENSG00000168874	-2.6147	1.37732e-09	5.187e-08
ENSG00000168995	1.4746	0.000182021	0.00130232
ENSG00000169031	-2.49278	4.06564e-06	5.46066e-05
ENSG00000169083	-2.66736	3.25525e-10	1.43547e-08
ENSG00000169174	3.30132	6.78046e-13	6.30145e-11
ENSG00000169245	3.53394	4.19859e-09	1.43971e-07
ENSG00000169248	3.52245	6.6708e-09	2.20903e-07
ENSG00000169258	2.11499	3.87987e-11	2.17751e-09
ENSG00000169282	-1.22418	3.832e-06	5.23636e-05
ENSG00000169291	-1.19624	0.000889461	0.00469329
ENSG00000169418	-1.96887	4.88518e-07	9.02193e-06
ENSG00000169429	4.19161	7.30265e-16	1.41835e-13
ENSG00000169435	-1.71923	0.000290124	0.00189249
ENSG00000169436	2.12694	0.000382813	0.00235743
ENSG00000169607	2.1815	7.69201e-16	1.46114e-13
ENSG00000169679	2.11472	1.64824e-16	4.12919e-14
ENSG00000169715	-1.70446	0.000260621	0.0017352
ENSG00000169744	-1.00377	0.00134873	0.00654559
ENSG00000169783	1.52865	0.000460759	0.00274644
ENSG00000169814	-1.4735	6.5546e-10	2.64726e-08
ENSG00000169891	-2.02421	8.20784e-06	9.75125e-05
ENSG00000169908	1.12587	0.000399476	0.00244076
ENSG00000170011	-4.19062	6.72026e-14	7.82151e-12
ENSG00000170100	-1.04677	3.11493e-09	1.08777e-07
ENSG00000170145	-2.10931	1.24727e-26	5.39008e-23
ENSG00000170271	-1.86927	1.38725e-08	4.15597e-07
ENSG00000170312	1.94782	6.2758e-17	1.66898e-14
ENSG00000170369	3.06517	3.173e-07	6.16276e-06
ENSG00000170373	4.71808	2.75168e-14	3.77504e-12
ENSG00000170381	-2.42235	0.00017177	0.00123872
ENSG00000170390	-1.76161	5.26466e-07	9.64035e-06
ENSG00000170412	-2.51201	4.02948e-08	1.03651e-06
ENSG00000170425	1.63902	4.92559e-05	0.000437758
ENSG00000170442	1.10381	0.00125394	0.00615947
ENSG00000170454	5.23998	6.4725e-08	1.56044e-06
ENSG00000170500	-3.25069	4.3735e-07	8.1996e-06
ENSG00000170542	1.2279	9.37184e-05	0.0007549
ENSG00000170558	-3.43277	4.11442e-09	1.41395e-07
ENSG00000170577	2.70218	0.000241101	0.00163631
ENSG00000170689	2.63968	4.91943e-05	0.000437434
ENSG00000170745	2.19316	6.38712e-07	1.13007e-05
ENSG00000170779	1.74555	1.92955e-10	9.18848e-09
ENSG00000170835	3.61341	1.99922e-07	4.17374e-06
ENSG00000170909	1.68698	1.81435e-06	2.76568e-05
ENSG00000170954	-1.49488	0.00120992	0.00599445
ENSG00000170962	-2.83725	9.18216e-12	6.20011e-10
ENSG00000170989	-1.27128	0.00138759	0.00669251
ENSG00000171004	2.70538	0.000106574	0.000838893
ENSG00000171119	-1.5179	2.07208e-06	3.09577e-05
ENSG00000171126	2.27404	0.000177306	0.00127405
ENSG00000171241	1.75625	1.1572e-12	9.75777e-11
ENSG00000171303	-2.36541	2.88782e-06	4.11872e-05
ENSG00000171320	1.26268	1.22581e-05	0.000135284
ENSG00000171346	3.09096	1.75894e-05	0.000183052
ENSG00000171357	-1.76583	2.51025e-06	3.64334e-05
ENSG00000171385	-1.48121	0.00223459	0.00994264
ENSG00000171388	1.73788	0.000246521	0.0016607
ENSG00000171408	-1.7086	7.45469e-07	1.30427e-05
ENSG00000171462	1.55686	4.89399e-05	0.00043607
ENSG00000171502	2.32754	3.13154e-07	6.09592e-06
ENSG00000171503	-1.28284	4.52298e-08	1.13603e-06
ENSG00000171533	-1.97812	4.73134e-05	0.000423542
ENSG00000171551	1.86226	0.000580338	0.00330426
ENSG00000171631	1.84464	8.13165e-06	9.68736e-05
ENSG00000171700	1.25932	4.09256e-08	1.04806e-06
ENSG00000171711	3.40872	0.000367291	0.00228135
ENSG00000171714	-2.01632	0.000655447	0.00364193
ENSG00000171793	1.00546	2.57952e-05	0.000253494
ENSG00000171811	-2.45449	0.00039967	0.00244076
ENSG00000171817	-2.25573	1.24075e-08	3.76936e-07
ENSG00000171827	-1.2383	0.000899921	0.00473836
ENSG00000171848	1.78685	6.46776e-11	3.40859e-09
ENSG00000171903	3.1232	2.50246e-05	0.000247144
ENSG00000171970	-1.2975	3.22649e-10	1.42653e-08
ENSG00000172037	-1.29288	9.75659e-07	1.63899e-05
ENSG00000172061	2.04122	0.000693789	0.00382547
ENSG00000172164	-1.49657	0.00111014	0.0055787
ENSG00000172167	1.77018	8.63946e-17	2.22898e-14
ENSG00000172243	2.09785	1.02931e-05	0.00011698
ENSG00000172244	1.82924	7.23865e-11	3.74633e-09
ENSG00000172260	-2.39735	9.57913e-07	1.61546e-05
ENSG00000172340	-1.74693	3.83135e-13	3.81779e-11
ENSG00000172348	-3.07438	4.83731e-14	6.05925e-12
ENSG00000172403	-2.70565	2.11101e-05	0.000213898
ENSG00000172461	-3.99383	0.000140608	0.00105854
ENSG00000172508	-2.10917	3.4169e-06	4.74034e-05
ENSG00000172915	-1.67803	0.000999598	0.00515177
ENSG00000172935	-1.32673	0.00218711	0.00976406
ENSG00000173110	2.17214	0.000108961	0.000855358
ENSG00000173157	2.64398	0.000931504	0.00486759
ENSG00000173175	-2.68357	5.56475e-06	7.12008e-05
ENSG00000173207	1.79223	6.00714e-16	1.23618e-13
ENSG00000173239	-1.88218	8.6484e-06	0.000101491
ENSG00000173253	3.8778	2.19042e-05	0.000220779
ENSG00000173258	-1.73243	9.17984e-06	0.000106785
ENSG00000173391	3.84982	8.65293e-12	5.86567e-10
ENSG00000173432	3.38118	2.50113e-08	6.90647e-07
ENSG00000173482	-1.50908	2.0627e-06	3.08441e-05
ENSG00000173559	1.04251	0.000178349	0.00127976
ENSG00000173597	-2.66122	0.000605141	0.00341734
ENSG00000173621	1.50359	1.7806e-08	5.15567e-07
ENSG00000173641	-2.79472	6.2089e-06	7.79427e-05
ENSG00000173698	-2.44119	3.3153e-08	8.78962e-07
ENSG00000173805	3.39649	8.49772e-09	2.70426e-07
ENSG00000173894	2.6818	4.59071e-10	1.94975e-08
ENSG00000173947	-2.09728	0.000133105	0.00101136
ENSG00000174007	1.82398	2.3442e-06	3.42825e-05
ENSG00000174013	1.04866	4.35609e-05	0.000393209
ENSG00000174080	-1.43157	0.000363134	0.00225877
ENSG00000174099	-1.76758	5.46334e-05	0.000477931
ENSG00000174136	-2.27974	2.17989e-19	1.39562e-16
ENSG00000174233	-1.09531	0.00100177	0.00516143
ENSG00000174306	-1.41423	9.44822e-13	8.29046e-11
ENSG00000174327	1.17616	1.03916e-05	0.000117789
ENSG00000174348	-1.82906	0.000237431	0.00161648
ENSG00000174371	2.19184	7.02094e-16	1.37914e-13
ENSG00000174442	1.14213	9.04858e-09	2.85948e-07
ENSG00000174469	2.86701	5.70331e-06	7.27046e-05
ENSG00000174502	-3.36528	1.27327e-06	2.05699e-05
ENSG00000174514	-5.26876	8.86449e-20	7.29674e-17
ENSG00000174804	-1.67646	2.831e-07	5.6249e-06
ENSG00000174944	-3.62691	1.17584e-17	3.69555e-15
ENSG00000175040	2.24904	1.80934e-05	0.00018762
ENSG00000175063	2.31485	1.12205e-18	5.54164e-16
ENSG00000175121	2.74292	0.00151227	0.00718953
ENSG00000175198	-1.34324	5.37055e-07	9.77214e-06
ENSG00000175264	3.00689	3.52531e-09	1.22366e-07
ENSG00000175287	-2.09416	7.4904e-05	0.000624598
ENSG00000175315	2.55099	7.4654e-05	0.000623114
ENSG00000175334	1.03473	1.24317e-06	2.02348e-05
ENSG00000175344	-2.21567	1.08039e-05	0.000121745
ENSG00000175356	-3.57956	7.73526e-15	1.14284e-12
ENSG00000175592	1.56741	0.000287671	0.00187861
ENSG00000175600	1.50541	0.00151207	0.00718953
ENSG00000175643	1.51644	1.3436e-07	2.96622e-06
ENSG00000175662	-1.15977	2.4316e-05	0.000241984
ENSG00000175785	-2.18384	0.000500182	0.00293388
ENSG00000175792	1.30679	3.75555e-10	1.624e-08
ENSG00000175832	1.89952	1.52822e-06	2.39499e-05
ENSG00000175874	2.85206	1.07032e-07	2.44407e-06
ENSG00000175879	1.44114	6.24713e-05	0.000536452
ENSG00000176383	1.3305	0.000362492	0.00225559
ENSG00000176438	-1.18857	0.000304825	0.00196539
ENSG00000176463	1.0099	0.00165089	0.00770028
ENSG00000176533	-2.34864	9.53677e-08	2.20391e-06
ENSG00000176563	-2.8635	1.99707e-23	3.45214e-20
ENSG00000176597	1.43116	1.34937e-05	0.000146977
ENSG00000176619	1.35376	8.50728e-09	2.70426e-07
ENSG00000176678	1.68568	4.90615e-05	0.000436479
ENSG00000176692	2.746	1.03391e-05	0.00011738
ENSG00000176697	1.88392	0.000230944	0.00158354
ENSG00000176788	1.83915	0.00018723	0.00133078
ENSG00000176887	2.24263	2.72188e-06	3.9046e-05
ENSG00000176890	1.72582	9.70117e-12	6.49979e-10
ENSG00000176894	-2.04578	3.62196e-17	1.04349e-14
ENSG00000176928	-2.34558	9.49543e-08	2.20024e-06
ENSG00000177076	-2.14171	2.40357e-06	3.50913e-05
ENSG00000177283	-1.47227	0.00025211	0.00169241
ENSG00000177294	2.39992	4.42438e-07	8.27703e-06
ENSG00000177363	-1.43738	0.000201851	0.0014132
ENSG00000177432	-1.04742	0.00145301	0.00695376
ENSG00000177599	-1.36732	6.09309e-05	0.000525312
ENSG00000177602	1.63323	1.47422e-11	9.23313e-10
ENSG00000177614	1.93717	0.00157996	0.0074397
ENSG00000177627	2.52034	0.000326964	0.00208173
ENSG00000177674	1.28607	8.11508e-07	1.40016e-05
ENSG00000177692	-1.35	1.65625e-07	3.55211e-06
ENSG00000177707	-1.90972	7.50797e-05	0.000625761
ENSG00000177721	1.25448	3.41548e-05	0.000320522
ENSG00000177989	1.22367	4.61437e-06	6.0473e-05
ENSG00000178031	-2.04905	0.000226908	0.00156081
ENSG00000178075	-1.22803	0.000104837	0.00082825
ENSG00000178150	2.12153	0.000183532	0.00131042
ENSG00000178445	2.26248	0.000903736	0.00475266
ENSG00000178597	-4.24356	1.04728e-07	2.39671e-06
ENSG00000178607	-1.14791	9.53827e-07	1.61014e-05
ENSG00000178719	1.02778	7.19611e-08	1.704e-06
ENSG00000178750	-1.47006	0.000471606	0.00279855
ENSG00000178752	2.64072	1.87244e-11	1.12777e-09
ENSG00000178773	1.5931	0.00107789	0.00546404
ENSG00000178860	2.26727	6.81061e-06	8.40315e-05
ENSG00000178878	-1.14559	0.000507131	0.00296659
ENSG00000178917	-1.24236	4.95291e-07	9.13724e-06
ENSG00000178919	3.20388	0.000522578	0.00304049
ENSG00000178934	3.53526	6.47418e-05	0.000553475
ENSG00000178935	-1.00262	3.41411e-05	0.000320522
ENSG00000178999	2.37972	1.0451e-17	3.54228e-15
ENSG00000179051	1.06295	5.01209e-08	1.2484e-06
ENSG00000179094	-1.27648	7.91969e-05	0.000654084
ENSG00000179148	3.0061	3.01066e-06	4.26926e-05
ENSG00000179314	-1.63396	0.00119816	0.00594303
ENSG00000179431	1.41531	0.000296273	0.0019246
ENSG00000179455	2.29473	0.00030401	0.00196087
ENSG00000179528	1.04456	0.00159322	0.00748867
ENSG00000179546	2.84335	1.51573e-05	0.000161948
ENSG00000179715	1.3332	8.57313e-06	0.000100889
ENSG00000179750	1.88951	1.04339e-06	1.74261e-05
ENSG00000179772	2.58237	2.9481e-12	2.17781e-10
ENSG00000179869	2.99162	5.48241e-06	7.02512e-05
ENSG00000179954	-1.71615	0.000118974	0.000920176
ENSG00000180089	-1.41107	3.76031e-06	5.15763e-05
ENSG00000180198	1.08773	1.54047e-07	3.3369e-06
ENSG00000180251	-4.71724	2.11707e-09	7.56108e-08
ENSG00000180263	1.40177	3.42437e-08	9.02344e-07
ENSG00000180316	-2.16068	0.000237307	0.00161648
ENSG00000180340	2.4315	2.19645e-11	1.30923e-09
ENSG00000180354	-2.33457	5.31643e-17	1.43593e-14
ENSG00000180535	-3.81151	3.52525e-14	4.65869e-12
ENSG00000180616	-1.38652	0.001914	0.00872964
ENSG00000180739	2.02188	0.0011533	0.00576185
ENSG00000180806	2.878	1.21619e-15	2.16732e-13
ENSG00000180818	3.23258	8.18391e-12	5.61377e-10
ENSG00000180834	1.02819	0.00012596	0.00096771
ENSG00000180875	-3.41874	4.05842e-08	1.04086e-06
ENSG00000180953	1.0926	7.47009e-07	1.30564e-05
ENSG00000180992	1.0273	9.55388e-06	0.000110028
ENSG00000181085	1.66116	1.27761e-05	0.000140075
ENSG00000181104	1.35519	2.72535e-05	0.000266161
ENSG00000181143	3.68637	9.8178e-07	1.64767e-05
ENSG00000181333	2.83619	0.000123899	0.000954422
ENSG00000181444	-1.50386	1.24037e-05	0.000136654
ENSG00000181458	2.46187	2.08167e-05	0.000211545
ENSG00000181467	1.00839	0.000265175	0.00175424
ENSG00000181544	1.74639	1.14686e-12	9.71795e-11
ENSG00000181617	3.97181	1.39358e-05	0.000150842
ENSG00000181649	1.15944	0.00126026	0.00617832
ENSG00000181773	1.35063	0.000376543	0.00233061
ENSG00000181826	-1.28811	1.41874e-06	2.25408e-05
ENSG00000181856	-2.66322	3.7544e-07	7.17111e-06
ENSG00000181938	1.00031	7.36102e-05	0.000616154
ENSG00000181982	-1.60643	3.03523e-09	1.06424e-07
ENSG00000182054	-1.50028	5.48689e-09	1.8497e-07
ENSG00000182118	1.16607	0.000438575	0.00263603
ENSG00000182253	-3.06263	2.93496e-07	5.79761e-06
ENSG00000182327	1.10136	0.00218153	0.00974667
ENSG00000182372	-1.05527	1.62938e-07	3.49882e-06
ENSG00000182379	2.94083	1.40151e-06	2.2308e-05
ENSG00000182472	1.2485	0.000392238	0.00240519
ENSG00000182481	1.62402	8.19451e-13	7.30156e-11
ENSG00000182492	1.92849	2.59064e-06	3.73804e-05
ENSG00000182568	-1.07945	7.86665e-05	0.000650014
ENSG00000182575	-1.66315	0.000256326	0.0017134
ENSG00000182600	1.22286	0.00156154	0.00737305
ENSG00000182612	1.42807	0.0017046	0.00790813
ENSG00000182667	1.48993	0.000389955	0.00239487
ENSG00000182700	-1.25624	1.47031e-08	4.35949e-07
ENSG00000182795	-1.49994	0.000316586	0.00202835
ENSG00000182853	1.76498	1.74385e-05	0.000181701
ENSG00000182916	-1.19372	0.00113107	0.00566537
ENSG00000182983	-1.87862	7.25634e-05	0.000609286
ENSG00000183091	2.22135	1.25132e-07	2.78382e-06
ENSG00000183111	-1.75964	1.89874e-08	5.45119e-07
ENSG00000183145	2.50679	2.60262e-05	0.000255473
ENSG00000183150	1.51256	2.52328e-05	0.000248674
ENSG00000183287	-3.1799	9.1173e-10	3.60645e-08
ENSG00000183323	-1.0062	3.70404e-07	7.08275e-06
ENSG00000183454	-3.0427	2.14693e-06	3.17504e-05
ENSG00000183496	1.18928	0.00069641	0.0038338
ENSG00000183508	-1.89204	8.21737e-05	0.0006748
ENSG00000183682	1.47312	4.05909e-05	0.000370767
ENSG00000183684	1.09392	7.01438e-10	2.81375e-08
ENSG00000183696	1.95974	1.01682e-06	1.70317e-05
ENSG00000183723	-2.02414	9.82909e-12	6.56006e-10
ENSG00000183760	2.35735	0.00115322	0.00576185
ENSG00000183763	1.3987	2.15176e-10	1.00801e-08
ENSG00000183765	1.3875	5.94786e-12	4.17946e-10
ENSG00000183770	4.3823	4.86079e-08	1.21246e-06
ENSG00000183773	1.59354	6.37512e-06	7.97398e-05
ENSG00000183833	-1.92659	0.00199429	0.00902679
ENSG00000183856	1.80644	3.31832e-11	1.89308e-09
ENSG00000183876	2.54972	4.08843e-06	5.48701e-05
ENSG00000183914	1.82529	0.00155706	0.00735796
ENSG00000183963	-1.11599	7.09535e-05	0.000597419
ENSG00000184148	4.01414	0.000201323	0.00141008
ENSG00000184163	2.12066	8.93903e-05	0.000722394
ENSG00000184205	-1.32155	4.14435e-07	7.82087e-06
ENSG00000184220	1.23943	1.93832e-08	5.54731e-07
ENSG00000184226	-3.55303	6.13251e-08	1.48886e-06
ENSG00000184271	-1.22851	1.89905e-06	2.87452e-05
ENSG00000184313	-1.50212	0.000527144	0.00305574
ENSG00000184330	6.06829	2.05389e-09	7.36588e-08
ENSG00000184347	-2.09608	6.24289e-06	7.83125e-05
ENSG00000184368	-2.66894	0.000330111	0.00209925
ENSG00000184428	1.10719	7.30833e-05	0.000612964
ENSG00000184445	1.53565	7.73196e-14	8.91031e-12
ENSG00000184454	-2.03421	0.00136919	0.00662593
ENSG00000184564	2.4456	0.000186053	0.00132459
ENSG00000184661	1.83744	1.6512e-12	1.31533e-10
ENSG00000184719	-1.53124	0.00164068	0.00766921
ENSG00000184897	1.06006	1.00441e-05	0.000114989
ENSG00000184916	1.20636	0.000498288	0.00292575
ENSG00000184979	1.33794	4.41613e-06	5.84959e-05
ENSG00000185010	-1.42259	1.64512e-06	2.54755e-05
ENSG00000185133	-1.62842	2.0475e-06	3.06434e-05
ENSG00000185215	1.12354	0.00132325	0.00643604
ENSG00000185267	-1.14869	0.000124137	0.000954977
ENSG00000185306	2.23375	0.000223757	0.00154274
ENSG00000185338	1.26113	0.000171307	0.00123642
ENSG00000185345	-2.38292	2.10223e-10	9.87479e-09
ENSG00000185432	-2.55836	1.76171e-10	8.5542e-09
ENSG00000185437	-1.49007	4.13034e-06	5.53465e-05
ENSG00000185442	-1.76563	2.01796e-06	3.02798e-05
ENSG00000185480	1.63242	2.76758e-12	2.07102e-10
ENSG00000185483	-2.20441	4.30237e-07	8.075e-06
ENSG00000185507	1.23109	0.000106621	0.000838893
ENSG00000185551	-1.65407	6.4395e-06	8.03125e-05
ENSG00000185615	-5.15888	6.59077e-11	3.45236e-09
ENSG00000185669	-1.7755	8.36856e-09	2.67392e-07
ENSG00000185686	4.01585	3.64437e-07	6.99184e-06
ENSG00000185739	-2.33815	9.76504e-09	3.06719e-07
ENSG00000185745	2.23576	5.32412e-07	9.72861e-06
ENSG00000185798	1.00429	1.47602e-05	0.000158376
ENSG00000185803	1.0106	6.57523e-06	8.16705e-05
ENSG00000185838	1.06358	4.26374e-06	5.68258e-05
ENSG00000185885	1.95043	6.46485e-08	1.56044e-06
ENSG00000186007	1.92739	0.000114091	0.000887569
ENSG00000186047	1.10978	8.44773e-05	0.000690111
ENSG00000186074	1.66851	7.32029e-06	8.90489e-05
ENSG00000186185	2.21378	2.75139e-17	8.06112e-15
ENSG00000186193	1.6634	1.15455e-07	2.6038e-06
ENSG00000186340	1.42638	0.00159925	0.00751214
ENSG00000186496	-1.03915	0.000269715	0.00177882
ENSG00000186638	1.04908	4.39875e-05	0.000396645
ENSG00000186642	-1.92616	2.22886e-07	4.61968e-06
ENSG00000186684	2.2995	0.000434761	0.00261583
ENSG00000186818	1.30795	0.00164014	0.00766879
ENSG00000186827	1.72041	1.81995e-07	3.85536e-06
ENSG00000186832	2.88721	0.000892971	0.00470894
ENSG00000186868	-2.52269	1.74597e-06	2.67324e-05
ENSG00000186871	1.7397	1.13672e-10	5.72868e-09
ENSG00000186891	3.14539	2.49847e-10	1.14559e-08
ENSG00000186907	1.35948	0.000454456	0.00271074
ENSG00000186976	-1.12939	0.00137027	0.00662907
ENSG00000186994	-1.16401	0.000261796	0.00173987
ENSG00000187017	1.34929	0.00111456	0.00559415
ENSG00000187068	-1.41165	0.000860461	0.00456956
ENSG00000187098	-1.86381	3.08001e-08	8.26725e-07
ENSG00000187189	-1.28729	6.2118e-10	2.52652e-08
ENSG00000187193	-1.28695	0.00207989	0.00937253
ENSG00000187239	-1.15814	0.000322441	0.00206052
ENSG00000187391	-1.19313	0.000465078	0.00276779
ENSG00000187474	1.24684	0.00121868	0.00602749
ENSG00000187479	-1.87475	4.42045e-06	5.85083e-05
ENSG00000187486	-2.33396	2.64391e-06	3.80539e-05
ENSG00000187498	1.05724	0.00118594	0.00589257
ENSG00000187546	2.66611	3.98332e-05	0.000364701
ENSG00000187608	3.10405	1.59216e-13	1.72013e-11
ENSG00000187689	3.4985	0.00035745	0.00223306
ENSG00000187720	-1.33563	0.000935301	0.00488448
ENSG00000187730	2.95712	1.02286e-11	6.77439e-10
ENSG00000187741	1.47647	2.99398e-11	1.74256e-09
ENSG00000187796	1.22636	0.00110436	0.00556139
ENSG00000187824	-1.80779	3.17427e-08	8.46765e-07
ENSG00000187867	-2.70557	4.33174e-05	0.000391419
ENSG00000187955	-2.21691	4.39311e-06	5.83251e-05
ENSG00000187957	-4.47594	2.55993e-10	1.16757e-08
ENSG00000188001	1.93072	0.000656531	0.00364679
ENSG00000188015	1.56059	0.000146989	0.00109661
ENSG00000188039	-2.27625	3.89571e-05	0.000358198
ENSG00000188042	1.26658	0.000486256	0.00286581
ENSG00000188060	1.30736	0.000104229	0.000824574
ENSG00000188089	3.48282	1.02811e-05	0.00011692
ENSG00000188130	1.73522	4.22985e-06	5.65028e-05
ENSG00000188157	1.1115	1.52154e-05	0.000162354
ENSG00000188171	-2.21203	1.0517e-05	0.000118899
ENSG00000188177	-1.05932	7.02728e-06	8.62126e-05
ENSG00000188219	1.05085	0.000979884	0.00507134
ENSG00000188257	2.83347	0.00120188	0.00595805
ENSG00000188290	1.77484	1.24963e-07	2.78364e-06
ENSG00000188293	4.4124	6.68774e-07	1.17604e-05
ENSG00000188368	1.1565	0.000590095	0.00334988
ENSG00000188372	1.60356	2.33306e-06	3.41485e-05
ENSG00000188483	1.2189	4.18455e-07	7.87954e-06
ENSG00000188486	1.29428	5.04696e-08	1.25528e-06
ENSG00000188488	-2.70805	0.00039009	0.00239487
ENSG00000188610	2.11053	2.17496e-12	1.69228e-10
ENSG00000188611	-3.56627	2.05145e-19	1.3639e-16
ENSG00000188738	-2.28128	2.63709e-06	3.79873e-05
ENSG00000188783	-2.00289	0.000316339	0.00202753
ENSG00000188820	1.99227	5.79996e-06	7.3503e-05
ENSG00000189056	-2.04182	0.00119194	0.00592066
ENSG00000189057	1.3441	4.45506e-06	5.88313e-05
ENSG00000189120	1.83822	2.40225e-05	0.000239339
ENSG00000189129	-1.89691	1.7168e-06	2.64497e-05
ENSG00000189143	1.44757	0.00092008	0.00481955
ENSG00000189157	-1.48442	0.00221061	0.00985115
ENSG00000189159	1.23806	1.36063e-07	2.99615e-06
ENSG00000189221	-1.24814	0.000729285	0.00398433
ENSG00000189283	-1.23388	0.000330201	0.00209925
ENSG00000189350	-1.17105	0.000262533	0.00174209
ENSG00000189377	-2.80654	5.16882e-05	0.000455858
ENSG00000189410	4.07213	1.89107e-10	9.04012e-09
ENSG00000189433	2.10136	9.92001e-05	0.000790947
ENSG00000196083	1.51003	0.000152277	0.00113021
ENSG00000196155	1.69372	3.06483e-07	6.00122e-06
ENSG00000196177	-1.60251	1.85927e-10	8.92759e-09
ENSG00000196208	-1.569	6.78394e-05	0.000576252
ENSG00000196230	1.15056	6.56997e-10	2.64728e-08
ENSG00000196263	-2.15181	4.86569e-06	6.31443e-05
ENSG00000196268	-1.4087	0.000300575	0.00194545
ENSG00000196275	-1.36422	2.51266e-08	6.91623e-07
ENSG00000196337	2.2481	1.09383e-05	0.000123017
ENSG00000196421	2.13361	2.15286e-06	3.18072e-05
ENSG00000196440	-1.07915	0.000770281	0.00417531
ENSG00000196482	-6.01921	1.40903e-18	6.58285e-16
ENSG00000196503	1.56492	0.000916698	0.0048062
ENSG00000196507	-1.29506	8.38316e-06	9.91186e-05
ENSG00000196549	2.47433	4.87344e-07	9.00988e-06
ENSG00000196550	1.87662	1.46292e-11	9.19567e-10
ENSG00000196557	-1.68427	0.000645832	0.00359776
ENSG00000196562	1.15251	0.00046813	0.00278175
ENSG00000196569	-2.36328	3.29102e-08	8.73865e-07
ENSG00000196584	2.02618	5.35168e-13	5.1394e-11
ENSG00000196604	1.35688	0.000158639	0.00116542
ENSG00000196611	3.185	2.51758e-08	6.91874e-07
ENSG00000196616	-2.70661	0.000929248	0.00485727
ENSG00000196636	1.0489	0.00131711	0.00641518
ENSG00000196735	1.52588	0.000524558	0.00304625
ENSG00000196739	1.77234	1.1561e-07	2.6038e-06
ENSG00000196805	3.91548	0.000274275	0.00180614
ENSG00000196872	-1.18232	0.00219414	0.00978783
ENSG00000196878	1.42631	6.49072e-05	0.000554341
ENSG00000196890	2.38857	1.14412e-07	2.58798e-06
ENSG00000196924	-1.48989	0.000246179	0.0016592
ENSG00000196932	2.35472	1.89316e-10	9.04012e-09
ENSG00000196950	1.11635	2.46723e-06	3.58994e-05
ENSG00000196972	-1.32477	0.000588955	0.00334588
ENSG00000197013	-1.42685	0.000417849	0.00253525
ENSG00000197016	-1.42356	0.00109068	0.00550968
ENSG00000197054	-1.20471	0.000195669	0.00137718
ENSG00000197093	1.03927	0.00218575	0.00976049
ENSG00000197172	6.75246	8.28937e-09	2.65352e-07
ENSG00000197245	-2.05629	3.88932e-08	1.00195e-06
ENSG00000197256	-1.7575	1.55204e-06	2.42792e-05
ENSG00000197261	1.50035	0.00151842	0.00721281
ENSG00000197299	1.85772	1.15422e-15	2.07832e-13
ENSG00000197345	1.06677	0.00115368	0.00576205
ENSG00000197380	-1.42335	0.00113814	0.0056927
ENSG00000197381	-1.12087	0.000252321	0.00169318
ENSG00000197408	3.58731	0.000288282	0.00188118
ENSG00000197472	2.04595	1.46155e-06	2.31358e-05
ENSG00000197506	2.18045	1.05125e-05	0.000118899
ENSG00000197520	-1.83969	0.000601287	0.00340224
ENSG00000197587	2.5466	4.47625e-05	0.000402164
ENSG00000197594	-1.44502	0.000390139	0.00239487
ENSG00000197614	-1.93381	0.001615	0.00757169
ENSG00000197696	1.4841	8.32983e-05	0.000682091
ENSG00000197757	2.07044	1.77884e-08	5.15567e-07
ENSG00000197766	-2.66925	2.49444e-08	6.90647e-07
ENSG00000197776	-1.55297	2.38671e-08	6.66603e-07
ENSG00000197905	1.18891	5.9212e-08	1.44568e-06
ENSG00000197928	-1.47552	0.000803072	0.00431517
ENSG00000197956	1.14732	0.000364294	0.00226436
ENSG00000197977	1.56316	0.000903687	0.00475266
ENSG00000198056	1.31789	3.04409e-09	1.06519e-07
ENSG00000198088	1.89399	4.25033e-08	1.08525e-06
ENSG00000198108	1.12992	0.00151506	0.00720082
ENSG00000198286	1.66857	0.000996856	0.00514224
ENSG00000198300	-2.20039	8.34848e-07	1.43594e-05
ENSG00000198417	-2.37845	4.22421e-09	1.44308e-07
ENSG00000198440	-1.29161	0.000500543	0.002935
ENSG00000198443	6.63464	1.2448e-13	1.36187e-11
ENSG00000198467	-1.77062	5.00637e-06	6.46303e-05
ENSG00000198523	-2.69075	2.90505e-05	0.00028054
ENSG00000198554	1.84292	4.50496e-14	5.8114e-12
ENSG00000198598	1.82606	9.59969e-05	0.000770024
ENSG00000198624	-1.53801	0.000155533	0.00114895
ENSG00000198626	-2.7308	1.16203e-06	1.91303e-05
ENSG00000198673	-2.64358	4.85933e-15	7.56743e-13
ENSG00000198691	2.61254	0.000475393	0.00281652
ENSG00000198720	1.29885	1.52948e-05	0.0001631
ENSG00000198721	-1.83696	7.84885e-16	1.47473e-13
ENSG00000198722	-1.21033	3.28974e-05	0.000311551
ENSG00000198734	2.63067	0.000610918	0.00344097
ENSG00000198759	1.30527	0.000139706	0.00105365
ENSG00000198807	1.91194	0.00182327	0.00837328
ENSG00000198814	1.31194	7.34225e-05	0.00061551
ENSG00000198826	1.6097	2.49926e-12	1.89483e-10
ENSG00000198829	1.95022	2.33946e-05	0.000233757
ENSG00000198846	-1.84154	8.28124e-05	0.000679078
ENSG00000198901	1.82344	3.10159e-15	5.01066e-13
ENSG00000198932	-2.12894	1.93138e-09	6.95537e-08
ENSG00000198937	1.00909	2.36924e-07	4.87556e-06
ENSG00000198939	-1.30419	0.000391552	0.00240269
ENSG00000198944	-2.10945	0.000709778	0.00389871
ENSG00000198947	-2.06367	4.45992e-06	5.88506e-05
ENSG00000203685	-2.37324	0.000301763	0.00194924
ENSG00000203747	2.24402	2.32594e-07	4.80935e-06
ENSG00000203760	2.2207	2.38633e-13	2.53068e-11
ENSG00000203772	-1.08337	3.76245e-06	5.15763e-05
ENSG00000203778	-1.38137	1.50901e-05	0.000161416
ENSG00000203805	3.37906	9.04342e-08	2.1068e-06
ENSG00000203943	-2.11835	3.30427e-06	4.60255e-05
ENSG00000204136	-1.34307	0.00125807	0.00617236
ENSG00000204219	-1.53465	6.12494e-07	1.09376e-05
ENSG00000204262	1.78862	1.36376e-05	0.000148264
ENSG00000204267	1.03419	1.11332e-05	0.000124642
ENSG00000204388	1.30574	7.08421e-05	0.000596772
ENSG00000204389	1.38547	0.000541829	0.0031241
ENSG00000204516	2.30003	1.58129e-10	7.76539e-09
ENSG00000204866	2.235	0.000782999	0.00422966
ENSG00000204869	1.96427	0.00185251	0.00849405
ENSG00000204899	1.11605	7.8633e-08	1.84932e-06
ENSG00000204936	3.96507	2.50917e-07	5.11032e-06
ENSG00000204947	-1.04275	0.000348484	0.00218812
ENSG00000205076	4.08487	5.72524e-06	7.28231e-05
ENSG00000205208	1.09131	8.3396e-07	1.43584e-05
ENSG00000205277	2.55389	0.000203804	0.00142227
ENSG00000205356	-1.10535	1.72771e-06	2.65468e-05
ENSG00000205358	-2.20763	0.00144055	0.00690553
ENSG00000205362	-2.57892	6.05621e-05	0.000522469
ENSG00000205364	-3.19573	3.7643e-08	9.78491e-07
ENSG00000205413	1.46984	0.0022426	0.009968
ENSG00000205710	-1.33828	3.54911e-05	0.000331442
ENSG00000206432	1.47619	0.00140448	0.00676072
ENSG00000211445	-1.61636	0.000762946	0.00414335
ENSG00000213123	1.56813	1.25223e-05	0.000137611
ENSG00000213186	1.53915	1.15056e-10	5.78154e-09
ENSG00000213420	1.84938	4.03845e-06	5.43498e-05
ENSG00000213463	-1.46231	6.88231e-16	1.36744e-13
ENSG00000213626	1.01897	0.000280454	0.00184307
ENSG00000213886	3.41817	4.74544e-08	1.18712e-06
ENSG00000214078	1.05904	7.93118e-06	9.51412e-05
ENSG00000214160	1.14456	5.26186e-08	1.29938e-06
ENSG00000214456	-4.00881	3.33546e-16	7.39189e-14
ENSG00000214530	-1.11489	0.00150917	0.00718073
ENSG00000214575	-1.80284	0.000109924	0.000861748
ENSG00000214944	-1.62193	2.27922e-10	1.0591e-08
ENSG00000215218	-1.90893	0.00139543	0.00672281
ENSG00000215784	2.14654	3.04496e-13	3.11451e-11
ENSG00000215788	1.30421	2.79358e-06	3.9942e-05
ENSG00000215853	4.36384	3.34309e-05	0.000315213
ENSG00000217555	1.37213	2.36621e-08	6.62922e-07
ENSG00000219438	1.72329	0.000364951	0.00226763
ENSG00000219607	-1.41907	0.00149127	0.00710924
ENSG00000220205	-1.02577	1.24165e-07	2.76945e-06
ENSG00000221866	-2.01289	4.98478e-05	0.000442335
ENSG00000221867	6.36257	1.83033e-08	5.27319e-07
ENSG00000225614	1.89721	2.80112e-05	0.00027233
ENSG00000225950	2.06897	0.00029523	0.00191928
ENSG00000226887	2.32749	1.30017e-06	2.09457e-05
ENSG00000227051	-1.99449	2.99802e-06	4.25483e-05
ENSG00000227507	1.42354	0.00122205	0.00604073
ENSG00000232653	-1.32576	5.95818e-05	0.000514965
ENSG00000232810	2.4009	8.721e-06	0.000102148
ENSG00000232859	-1.03727	0.000450943	0.00269619
ENSG00000234745	1.04911	0.000858353	0.00456023
ENSG00000235169	-1.80265	2.00516e-07	4.17606e-06
ENSG00000237649	1.83368	2.65054e-14	3.66538e-12
ENSG00000237988	2.80024	2.44434e-06	3.56263e-05
ENSG00000239672	1.45981	5.69173e-10	2.35941e-08
ENSG00000239697	-1.02796	0.000113906	0.000886531
ENSG00000239713	1.26125	0.000767689	0.00416257
ENSG00000240065	1.449	3.85145e-05	0.000354694
ENSG00000240204	2.35996	1.58147e-07	3.41289e-06
ENSG00000241399	-1.29482	0.00015955	0.00117112
ENSG00000241644	-1.75295	5.72682e-05	0.000497456
ENSG00000242110	-1.15822	0.000219005	0.0015155
ENSG00000242732	-1.36736	0.0017642	0.00814311
ENSG00000243056	-1.13874	1.59857e-05	0.000169112
ENSG00000243244	-1.59891	9.68064e-05	0.000773646
ENSG00000244094	4.27988	1.61465e-05	0.000170436
ENSG00000244242	1.11677	0.000519591	0.00302484
ENSG00000251493	2.02497	2.51479e-05	0.000247979
ENSG00000254521	1.94586	8.6176e-05	0.000701336
ENSG00000254726	2.26142	2.80318e-07	5.58245e-06
ENSG00000255823	-1.49859	6.17419e-07	1.10028e-05
ENSG00000256618	-1.9558	8.19279e-09	2.63235e-07
ENSG00000256812	3.05945	0.000422307	0.00255423
ENSG00000258227	2.79343	1.09616e-10	5.55667e-09
ENSG00000258818	-1.36311	0.00203309	0.00918557
ENSG00000259305	1.22763	8.81503e-07	1.51317e-05
ENSG00000259330	-1.24365	3.47279e-08	9.13707e-07
ENSG00000260027	2.10509	3.82609e-11	2.15432e-09
ENSG00000260916	-1.14891	5.43072e-07	9.86087e-06
ENSG00000261236	1.36624	1.72188e-08	5.01931e-07
ENSG00000261652	-1.58344	3.06901e-07	6.00122e-06
ENSG00000262406	4.14217	3.36658e-13	3.4032e-11
ENSG00000262655	-1.7519	0.000573838	0.00327264
ENSG00000263155	-2.30739	1.91835e-06	2.9012e-05
ENSG00000263513	2.06808	9.81407e-09	3.0733e-07
ENSG00000265972	-1.70222	2.10886e-06	3.12658e-05
ENSG00000267508	-1.56592	0.000869313	0.00460525
ENSG00000268043	-2.60963	2.03167e-24	5.85325e-21
ENSG00000268089	2.8608	3.48004e-05	0.000325696
ENSG00000268104	3.15907	2.2263e-06	3.27244e-05
ENSG00000269028	-1.34313	1.11823e-05	0.000125031
ENSG00000269313	-1.29761	0.000360885	0.00224789
ENSG00000269741	3.46161	0.000207076	0.00144335
ENSG00000273604	1.87381	5.43005e-09	1.83687e-07
ENSG00000273802	2.21482	6.50518e-07	1.14861e-05
ENSG00000273983	2.63883	2.86776e-07	5.68488e-06
ENSG00000274180	-1.07973	1.86221e-05	0.000192065
ENSG00000275385	2.89656	4.13861e-07	7.81859e-06
ENSG00000275713	1.8819	5.01037e-07	9.2334e-06
ENSG00000276043	1.60907	7.93349e-10	3.1526e-08
ENSG00000276070	2.44136	1.8075e-07	3.83367e-06
ENSG00000276085	2.06061	4.18469e-05	0.000380518
ENSG00000276180	1.18123	0.00125124	0.00614982
ENSG00000277075	2.1246	1.34054e-06	2.14759e-05
ENSG00000277586	3.8758	2.365e-05	0.000236036
ENSG00000277632	2.10939	3.0695e-06	4.33492e-05
ENSG00000277791	1.18158	4.42253e-07	8.27703e-06
ENSG00000278023	1.48884	0.000220398	0.00152149
ENSG00000278828	2.51611	9.37446e-09	2.95706e-07
ENSG00000281406	3.193	7.70123e-13	6.9808e-11

## Sheet: S8_HNSC
GENEID	log2FoldChange	pvalue	FDR
ENSG00000000003	-1.46663	1.07981e-32	4.00091e-31
ENSG00000000460	1.11256	2.38611e-26	5.22539e-25
ENSG00000001561	-2.46631	8.86354e-26	1.84051e-24
ENSG00000002587	-2.00133	5.59854e-25	1.07147e-23
ENSG00000003147	-1.58906	5.17532e-13	3.29618e-12
ENSG00000003249	-1.23416	3.2754e-09	1.37525e-08
ENSG00000003989	-1.29004	2.04424e-06	6.00033e-06
ENSG00000004468	1.00845	6.85449e-06	1.86232e-05
ENSG00000004776	-4.28618	3.48088e-31	1.1339e-29
ENSG00000004799	-4.22488	1.22425e-37	6.9106e-36
ENSG00000005073	4.75089	8.63571e-50	1.73113e-47
ENSG00000005187	-2.13759	7.44772e-27	1.71254e-25
ENSG00000005249	-1.29127	6.52291e-10	2.97267e-09
ENSG00000005448	1.31623	3.55803e-19	4.01106e-18
ENSG00000005471	-1.28811	2.10928e-12	1.24832e-11
ENSG00000005882	-1.17399	1.34118e-24	2.49949e-23
ENSG00000005884	1.64046	6.57615e-21	8.72875e-20
ENSG00000005961	1.45992	9.35129e-13	5.74751e-12
ENSG00000006118	1.57932	2.30776e-34	1.00234e-32
ENSG00000006327	1.40612	7.58383e-18	7.6062e-17
ENSG00000006377	3.22384	9.25386e-32	3.19412e-30
ENSG00000006468	-1.59909	1.21926e-12	7.41227e-12
ENSG00000006534	-1.52878	8.12769e-20	9.67158e-19
ENSG00000006555	-1.37778	1.43377e-18	1.54078e-17
ENSG00000006606	1.85952	9.57148e-10	4.28702e-09
ENSG00000006740	-1.00035	9.10626e-08	3.19608e-07
ENSG00000006747	-3.0868	3.89825e-33	1.49029e-31
ENSG00000007038	1.47507	0.000200507	0.000444196
ENSG00000007237	-1.73678	1.78732e-20	2.27463e-19
ENSG00000007306	-3.28564	3.89978e-14	2.77547e-13
ENSG00000007314	-3.68114	2.17732e-16	1.90833e-15
ENSG00000007372	1.00166	2.15641e-06	6.30944e-06
ENSG00000007402	-1.18985	3.27005e-10	1.5466e-09
ENSG00000007908	-1.31759	5.55214e-06	1.52853e-05
ENSG00000008300	2.38259	4.96157e-28	1.24926e-26
ENSG00000008323	-1.14626	1.06604e-07	3.70001e-07
ENSG00000008394	-1.13507	0.00141545	0.00273742
ENSG00000008441	-1.89868	5.50552e-51	1.38846e-48
ENSG00000009950	-2.14341	2.36207e-10	1.13781e-09
ENSG00000010017	-1.00669	1.41303e-27	3.45761e-26
ENSG00000010292	1.11426	2.46867e-21	3.38598e-20
ENSG00000010319	-1.73844	6.50678e-22	9.42037e-21
ENSG00000010438	-1.85095	2.10146e-07	6.9852e-07
ENSG00000010932	-1.30325	1.37803e-07	4.7025e-07
ENSG00000011198	-1.14287	4.35617e-25	8.44028e-24
ENSG00000011332	3.17762	3.23434e-50	6.74295e-48
ENSG00000011422	1.05041	6.10403e-11	3.1375e-10
ENSG00000011426	1.32777	1.12435e-21	1.58811e-20
ENSG00000011590	1.76831	9.68565e-16	7.94152e-15
ENSG00000012048	1.07367	1.50946e-22	2.32075e-21
ENSG00000012223	-4.84523	1.78698e-22	2.71274e-21
ENSG00000013016	-1.46137	2.12102e-23	3.53563e-22
ENSG00000013297	-2.62763	6.60951e-29	1.79354e-27
ENSG00000013573	1.18409	7.11063e-22	1.02566e-20
ENSG00000013810	1.25172	1.38631e-28	3.65536e-27
ENSG00000014257	-2.05487	1.03155e-21	1.46231e-20
ENSG00000016391	-1.79029	4.84812e-10	2.25142e-09
ENSG00000016602	-3.98367	1.22745e-28	3.25846e-27
ENSG00000017483	1.55226	5.65602e-11	2.91873e-10
ENSG00000018236	1.15503	3.07393e-05	7.64984e-05
ENSG00000018280	2.06604	2.58765e-32	9.38757e-31
ENSG00000018625	-4.29741	1.85999e-23	3.11379e-22
ENSG00000019102	-3.37785	1.98221e-25	3.97358e-24
ENSG00000019549	1.65587	1.61601e-35	7.56526e-34
ENSG00000020633	1.09412	1.34965e-12	8.16686e-12
ENSG00000021300	-3.15757	6.8805e-39	4.33804e-37
ENSG00000021355	-1.60993	2.24654e-18	2.36704e-17
ENSG00000022267	-3.65701	1.39197e-31	4.73147e-30
ENSG00000023228	-1.15445	4.23024e-45	4.86353e-43
ENSG00000023608	1.00044	1.49328e-14	1.10397e-13
ENSG00000023839	1.1112	3.03339e-06	8.70438e-06
ENSG00000024526	1.18876	9.49329e-22	1.35189e-20
ENSG00000025039	-2.48525	1.28047e-41	1.0215e-39
ENSG00000025423	2.06024	2.53121e-50	5.57436e-48
ENSG00000025708	1.43308	9.7342e-16	7.97715e-15
ENSG00000026036	1.0397	2.91798e-13	1.90265e-12
ENSG00000027869	2.12214	5.69747e-38	3.31174e-36
ENSG00000028277	1.11415	1.43695e-10	7.08551e-10
ENSG00000029534	-2.50575	2.38881e-20	2.97858e-19
ENSG00000029559	4.43095	1.03358e-44	1.12229e-42
ENSG00000029993	1.26958	1.06474e-22	1.6549e-21
ENSG00000030419	-1.94393	2.01815e-25	4.04043e-24
ENSG00000034053	2.55608	3.48355e-39	2.24152e-37
ENSG00000034510	1.17579	1.12789e-12	6.87282e-12
ENSG00000035499	1.56424	1.55223e-34	6.81761e-33
ENSG00000036448	-3.29138	6.53466e-24	1.13655e-22
ENSG00000036672	-1.57339	1.90726e-10	9.27876e-10
ENSG00000037965	4.09956	1.10134e-53	3.431e-51
ENSG00000038295	1.25233	6.19387e-06	1.69195e-05
ENSG00000038427	1.61706	6.54581e-11	3.35355e-10
ENSG00000039560	1.06712	6.25646e-12	3.55602e-11
ENSG00000040608	1.66772	5.67842e-30	1.66269e-28
ENSG00000041982	2.09429	5.75487e-20	6.95387e-19
ENSG00000042062	1.19777	5.1283e-08	1.85359e-07
ENSG00000043039	-2.34401	1.58345e-24	2.93698e-23
ENSG00000043143	1.08371	9.27296e-10	4.15688e-09
ENSG00000043355	3.47051	1.21067e-46	1.61795e-44
ENSG00000046889	-1.13923	9.7374e-10	4.35509e-09
ENSG00000047346	-1.1243	4.01186e-24	7.16908e-23
ENSG00000047457	-1.17339	0.00255942	0.00472201
ENSG00000047648	-1.67363	7.64201e-22	1.09826e-20
ENSG00000047936	2.24947	1.41323e-08	5.4494e-08
ENSG00000049192	2.509	2.07313e-33	8.12416e-32
ENSG00000049249	1.86723	1.97926e-21	2.7339e-20
ENSG00000049323	1.71754	1.20398e-19	1.41758e-18
ENSG00000049768	1.50198	3.22615e-16	2.76557e-15
ENSG00000050344	1.20297	8.74363e-11	4.40875e-10
ENSG00000050628	-1.6315	4.25172e-11	2.22113e-10
ENSG00000051128	1.67535	6.81926e-30	1.98929e-28
ENSG00000051180	1.45793	4.14385e-38	2.44798e-36
ENSG00000051341	1.47998	8.62679e-26	1.79373e-24
ENSG00000053438	-1.75635	8.51369e-16	7.0174e-15
ENSG00000053747	2.68386	2.69865e-34	1.15923e-32
ENSG00000053918	-1.34243	5.58678e-13	3.54094e-12
ENSG00000054356	3.29336	5.3819e-26	1.14026e-24
ENSG00000054598	-1.54748	1.56635e-21	2.18673e-20
ENSG00000054938	-1.01824	0.000976215	0.00193756
ENSG00000054967	1.0404	5.18793e-18	5.30533e-17
ENSG00000055332	1.13077	9.84241e-29	2.63521e-27
ENSG00000055732	1.16585	2.66713e-06	7.70142e-06
ENSG00000056558	1.0258	5.6129e-10	2.58333e-09
ENSG00000057019	1.47333	2.73162e-20	3.3952e-19
ENSG00000057657	-1.06675	8.37194e-12	4.68349e-11
ENSG00000058056	-2.00098	3.86175e-29	1.06871e-27
ENSG00000058085	3.51078	3.9112e-55	1.56809e-52
ENSG00000058335	1.92226	2.48634e-16	2.16582e-15
ENSG00000058404	-3.01657	4.06735e-21	5.47778e-20
ENSG00000058866	1.23053	4.69529e-07	1.4995e-06
ENSG00000059378	1.46538	6.6143e-35	2.98044e-33
ENSG00000059728	-1.00788	1.43702e-08	5.53564e-08
ENSG00000060718	4.44286	1.03831e-38	6.41698e-37
ENSG00000060762	-1.58511	1.41673e-54	5.53801e-52
ENSG00000060982	1.63252	1.35731e-12	8.21004e-12
ENSG00000061656	1.11231	1.22785e-09	5.42488e-09
ENSG00000061918	1.03157	6.22615e-09	2.51166e-08
ENSG00000062038	1.32463	1.50778e-15	1.21399e-14
ENSG00000062282	-2.05301	7.4487e-21	9.85346e-20
ENSG00000062524	-1.01515	8.97217e-05	0.000208236
ENSG00000064042	-2.30759	1.03765e-23	1.77143e-22
ENSG00000064205	-1.70804	1.44551e-07	4.92311e-07
ENSG00000064309	-1.06588	7.37771e-09	2.94882e-08
ENSG00000064651	-1.55821	3.89674e-28	9.90723e-27
ENSG00000064655	-1.85847	4.77435e-10	2.22046e-09
ENSG00000064787	-2.56597	3.1337e-19	3.55062e-18
ENSG00000064886	-3.32655	3.85991e-32	1.37167e-30
ENSG00000065308	1.55726	1.88521e-37	1.03805e-35
ENSG00000065328	1.34767	7.51062e-28	1.87898e-26
ENSG00000065361	-1.13763	1.15773e-17	1.13922e-16
ENSG00000065485	1.20116	5.03067e-30	1.48414e-28
ENSG00000065618	1.33708	4.37164e-09	1.80356e-08
ENSG00000065675	-1.26291	9.59247e-10	4.29519e-09
ENSG00000065717	-2.45034	9.31554e-30	2.69737e-28
ENSG00000065809	-1.0286	7.49427e-13	4.65926e-12
ENSG00000066230	-1.3768	6.50491e-07	2.04034e-06
ENSG00000066279	1.2059	3.31042e-19	3.74272e-18
ENSG00000066583	-1.01304	1.44915e-25	2.95038e-24
ENSG00000066923	2.27812	4.98037e-12	2.85249e-11
ENSG00000067177	-1.28596	1.57919e-21	2.2027e-20
ENSG00000067191	-2.10388	6.69111e-19	7.37295e-18
ENSG00000067715	1.97276	3.02883e-12	1.7691e-11
ENSG00000068079	1.60234	1.72812e-20	2.20579e-19
ENSG00000068489	1.5365	1.19385e-37	6.7634e-36
ENSG00000068976	-5.88225	2.96134e-39	1.94325e-37
ENSG00000069011	-1.55314	5.49054e-18	5.58556e-17
ENSG00000069188	1.69566	2.43311e-14	1.76049e-13
ENSG00000069431	-1.35484	1.94916e-09	8.37512e-09
ENSG00000069535	-1.61484	6.278e-08	2.24753e-07
ENSG00000069667	-1.18908	7.34138e-14	5.0882e-13
ENSG00000069702	-2.16627	1.80462e-25	3.62222e-24
ENSG00000069812	1.10283	1.0957e-08	4.28093e-08
ENSG00000070019	-1.36282	8.83395e-08	3.10748e-07
ENSG00000070081	-2.15064	2.75702e-85	1.43696e-81
ENSG00000070087	1.08444	8.61e-09	3.40998e-08
ENSG00000070182	-2.82121	1.25684e-16	1.12683e-15
ENSG00000070371	-1.28632	9.49679e-14	6.48719e-13
ENSG00000070404	2.23909	7.52122e-25	1.4186e-23
ENSG00000070526	-2.24292	3.01923e-16	2.59817e-15
ENSG00000070729	3.98038	5.86211e-34	2.40577e-32
ENSG00000070808	-2.90784	3.78719e-21	5.11811e-20
ENSG00000071073	-1.23378	9.47528e-16	7.77719e-15
ENSG00000071282	-1.55349	1.8356e-18	1.94983e-17
ENSG00000071539	1.67857	3.2382e-38	1.93254e-36
ENSG00000071794	1.20074	5.43092e-15	4.18961e-14
ENSG00000071909	1.82409	9.96012e-11	4.99475e-10
ENSG00000072195	-2.20362	7.06556e-23	1.11983e-21
ENSG00000072201	-1.62758	9.70391e-23	1.51579e-21
ENSG00000072210	-1.00722	1.41502e-19	1.6536e-18
ENSG00000072274	1.31035	3.48662e-15	2.7272e-14
ENSG00000072571	1.33168	1.92315e-22	2.90816e-21
ENSG00000072682	1.30155	5.7802e-21	7.71153e-20
ENSG00000072858	-1.12895	1.19641e-07	4.12412e-07
ENSG00000072864	1.13559	2.34434e-33	9.11844e-32
ENSG00000072954	-2.98446	3.49816e-32	1.2488e-30
ENSG00000073067	1.12437	0.00359521	0.00648831
ENSG00000073111	1.78047	6.47263e-40	4.45842e-38
ENSG00000073464	-2.19139	3.18781e-21	4.34565e-20
ENSG00000073737	-1.72472	1.07739e-09	4.79398e-09
ENSG00000073756	1.59577	2.58454e-08	9.65174e-08
ENSG00000073792	2.35429	2.79086e-36	1.41223e-34
ENSG00000073910	-1.71808	1.01423e-17	1.00117e-16
ENSG00000074047	1.2238	7.30592e-06	1.97536e-05
ENSG00000074219	1.09004	1.5061e-18	1.61187e-17
ENSG00000074370	-1.64208	1.69199e-19	1.96261e-18
ENSG00000074416	-2.01705	7.34971e-33	2.75588e-31
ENSG00000074527	-1.2812	8.56811e-15	6.45954e-14
ENSG00000074855	-1.00576	1.21147e-16	1.08802e-15
ENSG00000074964	-1.58881	4.87076e-39	3.0959e-37
ENSG00000075218	1.59249	3.12167e-42	2.66724e-40
ENSG00000075239	-1.4875	1.08501e-40	7.96488e-39
ENSG00000075340	2.53	1.00987e-13	6.86832e-13
ENSG00000075420	1.14468	1.19398e-21	1.67887e-20
ENSG00000075618	1.65982	5.51289e-34	2.26841e-32
ENSG00000075673	-2.55538	1.20657e-10	6.01208e-10
ENSG00000076344	-1.35879	2.46779e-09	1.04826e-08
ENSG00000076382	1.55856	9.15075e-44	8.61934e-42
ENSG00000076555	-2.39243	4.58779e-38	2.68669e-36
ENSG00000076641	1.11197	2.80296e-13	1.833e-12
ENSG00000076685	-1.11639	4.13461e-17	3.88748e-16
ENSG00000077063	-2.29619	3.06813e-15	2.41436e-14
ENSG00000077092	-1.27107	2.19933e-07	7.29039e-07
ENSG00000077152	1.44381	9.80458e-31	3.05997e-29
ENSG00000077157	-2.18932	1.11954e-35	5.36966e-34
ENSG00000077274	-2.06256	7.33908e-07	2.28639e-06
ENSG00000077522	-3.55669	2.18034e-12	1.28843e-11
ENSG00000078081	1.56096	8.93269e-17	8.12989e-16
ENSG00000078098	2.53963	4.34116e-28	1.10014e-26
ENSG00000078114	-1.49472	8.48262e-16	6.99917e-15
ENSG00000078295	-2.28717	7.40854e-12	4.1704e-11
ENSG00000078549	-1.25268	3.21122e-06	9.17732e-06
ENSG00000078596	-2.33867	8.83401e-36	4.27642e-34
ENSG00000078804	-1.55691	7.953e-21	1.05028e-19
ENSG00000078814	-2.25299	6.35172e-15	4.86364e-14
ENSG00000078967	-1.07285	1.5607e-28	4.10176e-27
ENSG00000079263	1.48137	9.7623e-12	5.41865e-11
ENSG00000079308	-1.56747	2.11895e-19	2.43975e-18
ENSG00000079385	-2.67374	1.94095e-30	5.92747e-29
ENSG00000079393	-3.60084	8.33431e-24	1.43836e-22
ENSG00000079435	-1.44149	1.32568e-15	1.07401e-14
ENSG00000079739	-1.35027	2.20197e-33	8.58603e-32
ENSG00000080546	-1.2065	2.40244e-35	1.11138e-33
ENSG00000080573	2.07927	8.05876e-28	2.00968e-26
ENSG00000080986	1.63642	3.4483e-34	1.46914e-32
ENSG00000081026	-1.09087	1.27839e-16	1.14484e-15
ENSG00000081041	-1.2617	6.87235e-07	2.14826e-06
ENSG00000081189	-1.87079	2.32482e-13	1.53639e-12
ENSG00000081248	-3.88489	7.20157e-13	4.49399e-12
ENSG00000081803	-1.18425	8.17715e-11	4.13914e-10
ENSG00000081818	-1.22419	1.36534e-07	4.66532e-07
ENSG00000081985	1.85652	2.82794e-13	1.84702e-12
ENSG00000082014	-1.6776	8.47235e-21	1.11322e-19
ENSG00000082074	1.02412	3.35607e-06	9.5462e-06
ENSG00000082146	-1.10715	1.49049e-25	3.02274e-24
ENSG00000082269	-1.17439	5.07515e-16	4.27329e-15
ENSG00000082397	-1.20491	4.31126e-12	2.48199e-11
[truncated: 2,397 more rows]

## Sheet: S9_KICH
GENEID	log2FoldChange	pvalue	FDR
[truncated: 3,845 more rows]

[truncated: 10 more sheets: S10_KIRC, S11_KIRP, S12_LIHC, S13_LUAD, S14_LUSC, S15_PRAD, S16_READ, S17_STAD, S18_THCA, S19_UCEC]
