# Supplementary material for: Transcriptomic analysis reveals a tissue-specific loss of identity during ageing and cancer
Source: BMC Genomics. 2023 Oct 26;24:644. doi: 10.1186/s12864-023-09756-w (PMC10604446; doi:10.1186/s12864-023-09756-w)
Supplement: Supplementary file 5 — Supplementary Material 5 [file 12864_2023_9756_MOESM5_ESM.xlsx]

## Sheet: S20_Adipose Tissue
GENEID	logFC	P.Value	FDR	logFC_50
ENSG00000112319	0.0334657	5.95931e-42	8.32754e-38	1.67329
ENSG00000244694	0.0368303	8.85677e-32	6.18823e-28	1.84152
ENSG00000048540	0.0222139	3.61034e-28	1.6817e-24	1.1107
ENSG00000172667	0.0119874	3.75833e-25	1.31297e-21	0.599368
ENSG00000204764	-0.0160978	5.36029e-25	1.49809e-21	-0.804889
ENSG00000131080	0.0262354	4.73226e-23	1.10214e-19	1.31177
ENSG00000163564	0.0231183	3.37156e-20	6.26722e-17	1.15591
ENSG00000196109	0.0183145	3.58793e-20	6.26722e-17	0.915727
ENSG00000064205	0.0230235	2.71756e-18	4.21946e-15	1.15118
ENSG00000112562	0.0169541	6.27511e-18	8.76884e-15	0.847706
ENSG00000053438	-0.0302534	7.62732e-17	9.68947e-14	-1.51267
ENSG00000171551	-0.0274101	1.48994e-16	1.73504e-13	-1.37051
ENSG00000147889	0.0219112	2.18539e-16	2.34912e-13	1.09556
ENSG00000119681	0.0159659	2.08441e-15	1.71339e-12	0.798295
ENSG00000162591	0.0155468	4.54594e-14	3.17624e-11	0.777341
ENSG00000095713	0.0300579	5.26287e-14	3.50207e-11	1.5029
ENSG00000187498	-0.0136128	5.98609e-14	3.73696e-11	-0.680638
ENSG00000166148	-0.014611	8.07915e-14	4.51592e-11	-0.730549
ENSG00000178821	-0.0179227	2.69215e-13	1.44692e-10	-0.896137
ENSG00000144031	-0.0166935	4.69137e-13	2.42804e-10	-0.834677
ENSG00000163071	0.0141403	1.16386e-12	5.60822e-10	0.707015
ENSG00000004846	0.0339533	1.22559e-12	5.70879e-10	1.69767
ENSG00000214575	0.0145343	2.08375e-12	9.09946e-10	0.726717
ENSG00000130035	0.0175328	4.48242e-12	1.84228e-09	0.876638
ENSG00000130707	-0.012224	7.81383e-12	3.03307e-09	-0.611202
ENSG00000137558	-0.0371098	1.82257e-11	6.53041e-09	-1.85549
ENSG00000144331	0.0202877	4.43428e-11	1.51133e-08	1.01439
ENSG00000170961	-0.0222724	4.84893e-11	1.61331e-08	-1.11362
ENSG00000164932	0.0179802	5.27372e-11	1.71384e-08	0.899012
ENSG00000141431	0.0134135	6.44472e-11	2.0013e-08	0.670677
ENSG00000165092	0.011731	7.16851e-11	2.17767e-08	0.586548
ENSG00000103034	-0.0205989	8.19915e-11	2.43776e-08	-1.02994
ENSG00000186854	-0.0119413	8.91624e-11	2.49191e-08	-0.597063
ENSG00000138696	0.0223178	9.15979e-11	2.50978e-08	1.11589
ENSG00000198734	-0.0199859	9.79239e-11	2.63152e-08	-0.999295
ENSG00000149633	0.0178117	1.11283e-10	2.87975e-08	0.890586
ENSG00000100344	-0.0262703	1.20866e-10	3.07088e-08	-1.31351
ENSG00000160321	0.0124869	1.66534e-10	4.01233e-08	0.624347
ENSG00000105664	0.035521	2.31863e-10	5.31156e-08	1.77605
ENSG00000143869	0.0205536	2.6161e-10	5.80276e-08	1.02768
ENSG00000143387	0.0147126	4.36116e-10	9.52232e-08	0.73563
ENSG00000182782	-0.0197579	6.36645e-10	1.30831e-07	-0.987894
ENSG00000102452	0.0224923	7.59298e-10	1.51578e-07	1.12462
ENSG00000132846	-0.0118419	8.02612e-10	1.56027e-07	-0.592095
ENSG00000177106	0.013542	8.03916e-10	1.56027e-07	0.677098
ENSG00000082482	0.0207671	8.75933e-10	1.67675e-07	1.03836
ENSG00000047457	0.0164756	1.25221e-09	2.18729e-07	0.823782
ENSG00000184515	0.0135575	1.51634e-09	2.49287e-07	0.677876
ENSG00000164879	-0.0241396	1.63898e-09	2.60262e-07	-1.20698
ENSG00000128709	0.0181592	1.68135e-09	2.6399e-07	0.907961
ENSG00000188517	-0.0117964	1.77595e-09	2.75745e-07	-0.589822
ENSG00000136153	0.0131825	2.5623e-09	3.769e-07	0.659127
ENSG00000145423	0.0223902	3.04748e-09	4.39026e-07	1.11951
ENSG00000277363	-0.0168313	3.54173e-09	4.90381e-07	-0.841566
ENSG00000181036	0.014657	3.54433e-09	4.90381e-07	0.732849
ENSG00000101230	0.0152049	4.93713e-09	6.53736e-07	0.760245
ENSG00000113389	0.0208736	5.04475e-09	6.58835e-07	1.04368
ENSG00000077942	0.0121021	5.48824e-09	6.97206e-07	0.605105
ENSG00000006747	0.0212318	6.14118e-09	7.52779e-07	1.06159
ENSG00000131771	-0.0191664	6.33846e-09	7.70206e-07	-0.95832
ENSG00000120875	-0.019931	6.48479e-09	7.7367e-07	-0.996549
ENSG00000166482	0.0133044	6.63994e-09	7.79718e-07	0.665219
ENSG00000185567	0.0133047	7.23619e-09	8.42654e-07	0.665236
ENSG00000119946	0.0173865	7.80639e-09	8.86883e-07	0.869326
ENSG00000181234	-0.0142235	9.32401e-09	1.02594e-06	-0.711174
ENSG00000101098	0.0196897	9.73072e-09	1.06232e-06	0.984487
ENSG00000150625	0.0189931	1.01224e-08	1.09651e-06	0.949657
ENSG00000166707	0.0119002	1.05864e-08	1.13795e-06	0.595012
ENSG00000153253	0.0139899	1.09002e-08	1.14706e-06	0.699495
ENSG00000174292	0.0119481	1.09315e-08	1.14706e-06	0.597406
ENSG00000111339	0.0170812	1.09876e-08	1.14706e-06	0.85406
ENSG00000165730	-0.0143291	1.09994e-08	1.14706e-06	-0.716457
ENSG00000115226	-0.0123483	1.35827e-08	1.34613e-06	-0.617413
ENSG00000181856	-0.0137039	1.43311e-08	1.40044e-06	-0.685193
ENSG00000091129	-0.0220509	1.67027e-08	1.59866e-06	-1.10254
ENSG00000129038	0.0126433	1.77537e-08	1.67628e-06	0.632166
ENSG00000176974	-0.01178	1.81757e-08	1.68615e-06	-0.588998
ENSG00000174145	-0.0271853	2.05983e-08	1.86798e-06	-1.35926
ENSG00000166126	-0.0215871	2.28506e-08	2.03385e-06	-1.07936
ENSG00000114646	-0.0128449	2.39765e-08	2.07884e-06	-0.642247
ENSG00000011198	-0.0119523	2.57955e-08	2.21145e-06	-0.597615
ENSG00000007908	-0.0356255	2.73626e-08	2.31736e-06	-1.78128
ENSG00000102466	0.0137139	2.84518e-08	2.36658e-06	0.685694
ENSG00000006625	-0.0125131	2.93483e-08	2.41243e-06	-0.625656
ENSG00000112964	-0.0123684	3.54773e-08	2.81482e-06	-0.618421
ENSG00000086991	0.0123343	3.74555e-08	2.89173e-06	0.616713
ENSG00000007174	-0.0160823	3.84696e-08	2.9537e-06	-0.804113
ENSG00000075643	-0.013302	4.9331e-08	3.57177e-06	-0.665098
ENSG00000196666	0.0208818	5.83061e-08	4.14997e-06	1.04409
ENSG00000131203	0.0286934	7.64252e-08	5.12865e-06	1.43467
ENSG00000255398	-0.0166727	7.82288e-08	5.16316e-06	-0.833635
ENSG00000112559	-0.0138284	8.48245e-08	5.5132e-06	-0.691418
ENSG00000182580	0.0161346	9.20645e-08	5.87447e-06	0.80673
ENSG00000133027	-0.0118868	9.51139e-08	5.98704e-06	-0.594342
ENSG00000198542	0.0166088	1.19165e-07	7.05597e-06	0.830442
ENSG00000074047	0.0118147	1.28042e-07	7.42433e-06	0.590734
ENSG00000140284	-0.0219002	1.56446e-07	8.70984e-06	-1.09501
ENSG00000134463	-0.0157653	1.64474e-07	9.03897e-06	-0.788265
ENSG00000172824	-0.0152525	1.82677e-07	9.8182e-06	-0.762623
ENSG00000168237	-0.0146552	1.94204e-07	1.03977e-05	-0.73276
ENSG00000204060	0.0130867	1.95796e-07	1.04229e-05	0.654336
ENSG00000241644	0.0135782	2.06827e-07	1.08654e-05	0.678911
ENSG00000141449	-0.0161889	2.16813e-07	1.1305e-05	-0.809444
ENSG00000130513	0.0248669	2.3639e-07	1.21893e-05	1.24334
ENSG00000187116	-0.0168501	2.41603e-07	1.23063e-05	-0.842506
ENSG00000136383	-0.0126358	2.46528e-07	1.24368e-05	-0.631789
ENSG00000008323	-0.0174841	2.68927e-07	1.32323e-05	-0.874207
ENSG00000127585	0.0152162	2.92203e-07	1.3936e-05	0.76081
ENSG00000015520	-0.0145911	3.77407e-07	1.72914e-05	-0.729556
ENSG00000151726	-0.0153491	4.00405e-07	1.78044e-05	-0.767456
ENSG00000277639	0.0169301	4.09682e-07	1.80596e-05	0.846507
ENSG00000163508	0.0171583	4.15018e-07	1.81801e-05	0.857917
ENSG00000183048	-0.0131286	4.31095e-07	1.85493e-05	-0.65643
ENSG00000162998	0.0134886	4.43804e-07	1.86456e-05	0.674429
ENSG00000167889	0.0118836	4.4725e-07	1.86563e-05	0.594178
ENSG00000151014	-0.0124233	4.76432e-07	1.94101e-05	-0.621163
ENSG00000185101	0.0117638	4.8659e-07	1.97456e-05	0.58819
ENSG00000176971	0.013981	5.28321e-07	2.09738e-05	0.699051
ENSG00000140465	-0.039579	6.68434e-07	2.53135e-05	-1.97895
ENSG00000138678	-0.0127893	6.83144e-07	2.57016e-05	-0.639465
ENSG00000062524	-0.0119948	6.83577e-07	2.57016e-05	-0.599742
ENSG00000166816	-0.0138428	6.84199e-07	2.57016e-05	-0.692141
ENSG00000197859	0.0137445	6.93769e-07	2.59912e-05	0.687226
ENSG00000125144	-0.0228153	7.77046e-07	2.84253e-05	-1.14077
ENSG00000184905	0.0216597	8.0345e-07	2.91163e-05	1.08298
ENSG00000198576	-0.0209477	8.23264e-07	2.94379e-05	-1.04739
ENSG00000163624	0.0136077	9.25145e-07	3.23199e-05	0.680383
ENSG00000235162	0.0143894	9.36204e-07	3.26247e-05	0.71947
ENSG00000198805	-0.0124804	9.45222e-07	3.27201e-05	-0.624022
ENSG00000198417	-0.0134736	9.45966e-07	3.27201e-05	-0.673678
ENSG00000125618	-0.015351	1.07413e-06	3.65002e-05	-0.767548
ENSG00000139329	0.0131058	1.10914e-06	3.7528e-05	0.655291
ENSG00000136531	0.0154238	1.14146e-06	3.84357e-05	0.771189
ENSG00000105357	-0.0142778	1.19262e-06	3.98701e-05	-0.713888
ENSG00000099954	-0.0126361	1.23484e-06	4.08527e-05	-0.631806
ENSG00000108342	-0.0367722	1.26153e-06	4.13817e-05	-1.83861
ENSG00000196878	-0.015851	1.34671e-06	4.32817e-05	-0.792548
ENSG00000108551	-0.0120198	1.36116e-06	4.36258e-05	-0.600988
ENSG00000186407	-0.0196111	1.36662e-06	4.37007e-05	-0.980554
ENSG00000016391	0.0118279	1.43444e-06	4.56604e-05	0.591397
ENSG00000163519	0.0155845	1.50957e-06	4.74457e-05	0.779224
ENSG00000106031	0.0144041	1.53251e-06	4.76955e-05	0.720207
ENSG00000007314	-0.0132752	1.55799e-06	4.82734e-05	-0.663758
ENSG00000167701	-0.0160856	1.58534e-06	4.86396e-05	-0.804279
ENSG00000008516	-0.0175632	1.71362e-06	5.18315e-05	-0.878158
ENSG00000174332	-0.0123363	1.73402e-06	5.22225e-05	-0.616813
ENSG00000060718	0.0263622	1.83291e-06	5.43803e-05	1.31811
ENSG00000156414	-0.0125687	2.21148e-06	6.25466e-05	-0.628435
ENSG00000131015	-0.0123879	2.29479e-06	6.45218e-05	-0.619397
ENSG00000138669	0.0167215	2.50723e-06	6.88329e-05	0.836076
ENSG00000171236	-0.0160421	2.5359e-06	6.92122e-05	-0.802107
ENSG00000103257	-0.0170544	2.74951e-06	7.31841e-05	-0.85272
ENSG00000213424	0.0134869	3.17149e-06	8.19193e-05	0.674345
ENSG00000105855	0.0164297	3.50087e-06	8.81462e-05	0.821487
ENSG00000159339	-0.0193888	3.63894e-06	9.03335e-05	-0.969442
ENSG00000111087	0.0151186	3.90761e-06	9.41464e-05	0.75593
ENSG00000123610	-0.0187757	4.44112e-06	0.000104128	-0.938787
ENSG00000125538	-0.0250596	5.40864e-06	0.000122101	-1.25298
ENSG00000104055	0.0169973	5.75243e-06	0.000127797	0.849864
ENSG00000170262	-0.0173224	5.80356e-06	0.00012857	-0.866121
ENSG00000169884	0.0136285	5.80561e-06	0.00012857	0.681423
ENSG00000185640	-0.0216607	5.88328e-06	0.000129509	-1.08304
ENSG00000197635	0.0144178	6.03937e-06	0.000132487	0.72089
ENSG00000106484	-0.0143976	6.34346e-06	0.000137645	-0.719881
ENSG00000124212	0.012118	6.35858e-06	0.000137759	0.605902
ENSG00000084110	-0.013104	6.57164e-06	0.000141498	-0.655202
ENSG00000185664	0.0187854	7.34665e-06	0.000153143	0.939269
ENSG00000184292	0.0118382	7.35358e-06	0.000153143	0.591911
ENSG00000123612	-0.016383	7.54132e-06	0.000155483	-0.819149
ENSG00000124882	-0.0247597	7.54381e-06	0.000155483	-1.23799
ENSG00000166923	0.0223041	8.42438e-06	0.000167219	1.11521
ENSG00000144908	-0.015046	8.82306e-06	0.000171718	-0.752298
ENSG00000197822	0.0142833	1.04205e-05	0.000196021	0.714166
ENSG00000112246	-0.0181082	1.12802e-05	0.000206592	-0.90541
ENSG00000163221	-0.0195011	1.13714e-05	0.00020799	-0.975055
ENSG00000183671	0.0179038	1.14318e-05	0.000208821	0.895189
ENSG00000189320	0.0119968	1.17239e-05	0.000213878	0.599839
ENSG00000185818	-0.0173838	1.34763e-05	0.000238075	-0.869191
ENSG00000126262	-0.0141853	1.39923e-05	0.000245638	-0.709264
ENSG00000106483	0.0183372	1.53194e-05	0.000263637	0.916859
ENSG00000183160	0.0117773	1.54064e-05	0.000264158	0.588867
ENSG00000137819	0.0130391	1.58679e-05	0.000269754	0.651953
ENSG00000075218	-0.0124228	1.71863e-05	0.000284215	-0.621139
ENSG00000128710	0.0203015	1.79779e-05	0.000293675	1.01508
ENSG00000133317	-0.015909	1.83782e-05	0.000296911	-0.79545
ENSG00000169710	-0.0180811	1.87673e-05	0.000301096	-0.904054
ENSG00000122223	0.0145919	1.96074e-05	0.000312422	0.729597
ENSG00000185897	-0.0160528	2.01044e-05	0.000319896	-0.802641
ENSG00000181092	-0.0181902	2.07389e-05	0.000327095	-0.909512
ENSG00000123689	-0.0158174	2.16102e-05	0.000340069	-0.790868
ENSG00000156475	0.0132262	2.2385e-05	0.000345644	0.661308
ENSG00000186205	-0.0135459	2.39032e-05	0.000364257	-0.677294
ENSG00000099958	0.0122713	2.40204e-05	0.000365643	0.613564
ENSG00000094755	0.0162615	2.43011e-05	0.000369113	0.813074
ENSG00000105894	0.0122235	2.45994e-05	0.000372026	0.611177
ENSG00000173599	-0.0123646	2.68563e-05	0.000399245	-0.61823
ENSG00000152270	-0.0136382	2.75514e-05	0.000409142	-0.681908
ENSG00000183918	0.013132	2.85673e-05	0.000420653	0.656598
ENSG00000156466	0.0121041	2.86466e-05	0.000420934	0.605207
ENSG00000113088	0.0129729	2.98656e-05	0.00043473	0.648645
ENSG00000203837	0.0228669	3.12417e-05	0.000447766	1.14334
ENSG00000108700	-0.0171516	3.17895e-05	0.000453292	-0.857581
ENSG00000176532	0.0169814	3.28772e-05	0.000465006	0.84907
ENSG00000062282	-0.0207522	3.30538e-05	0.000466907	-1.03761
ENSG00000174963	-0.0175707	3.32696e-05	0.000469131	-0.878534
ENSG00000101542	-0.016929	3.3982e-05	0.000475816	-0.846448
ENSG00000187715	0.013073	3.55313e-05	0.000490627	0.653652
ENSG00000072195	0.0140112	3.58071e-05	0.000492974	0.70056
ENSG00000132329	0.0136323	3.59166e-05	0.000493509	0.681613
ENSG00000128045	0.014328	3.74289e-05	0.000510264	0.716398
ENSG00000169429	-0.02307	3.77948e-05	0.000514259	-1.1535
ENSG00000134917	-0.0128339	4.74601e-05	0.00061465	-0.641696
ENSG00000160339	-0.0138438	4.80762e-05	0.000618616	-0.692191
ENSG00000173110	-0.014574	4.89312e-05	0.000625585	-0.7287
ENSG00000138755	0.0203216	4.91615e-05	0.000626237	1.01608
ENSG00000140379	-0.0146203	5.00333e-05	0.000633302	-0.731015
ENSG00000139044	0.0128796	5.12572e-05	0.000645287	0.64398
ENSG00000134962	-0.0163354	5.66309e-05	0.000695396	-0.816769
ENSG00000176399	-0.0117202	5.82284e-05	0.000710718	-0.586011
ENSG00000224940	-0.0143292	6.22619e-05	0.000750042	-0.71646
ENSG00000173334	-0.0121124	6.27113e-05	0.00075386	-0.60562
ENSG00000155511	0.0153088	6.45157e-05	0.000770549	0.765441
ENSG00000121005	0.0137171	7.26256e-05	0.000842215	0.685853
ENSG00000167306	0.0133614	7.64005e-05	0.000875816	0.66807
ENSG00000100292	-0.0141271	8.93235e-05	0.000981274	-0.706357
ENSG00000165478	-0.0139879	8.96139e-05	0.000982404	-0.699393
ENSG00000163734	-0.019037	9.63706e-05	0.00103591	-0.951851
ENSG00000128342	-0.0190385	9.69329e-05	0.00104115	-0.951927
ENSG00000153930	0.0127546	0.000100789	0.0010689	0.637732
ENSG00000160862	-0.0146425	0.000107724	0.00112929	-0.732126
ENSG00000135917	-0.0128851	0.000118118	0.00119955	-0.644254
ENSG00000131037	0.0162081	0.000119741	0.00121427	0.810403
ENSG00000124839	0.0127119	0.000130088	0.00129108	0.635593
ENSG00000205364	-0.0135214	0.000141759	0.00137565	-0.67607
ENSG00000205362	-0.0164636	0.000142068	0.0013777	-0.82318
ENSG00000075035	0.0157918	0.0001538	0.00146403	0.789592
ENSG00000182013	0.0125199	0.000166731	0.00156265	0.625997
ENSG00000197632	-0.0227171	0.000174752	0.00161478	-1.13585
ENSG00000125355	0.0132705	0.000199305	0.00179567	0.663523
ENSG00000132465	0.0170702	0.000212586	0.00188734	0.853508
ENSG00000164638	-0.0142172	0.000213652	0.0018932	-0.710858
ENSG00000186188	-0.0149666	0.000214526	0.00189733	-0.748331
ENSG00000134668	-0.0149107	0.000217341	0.00191617	-0.745534
ENSG00000135406	0.011949	0.000224081	0.00195746	0.597452
ENSG00000063438	-0.0118131	0.00022917	0.00198662	-0.590656
ENSG00000156738	0.0177746	0.000237716	0.00204799	0.888729
ENSG00000079435	-0.0123654	0.000244255	0.00209015	-0.618268
ENSG00000172346	0.0121398	0.000262538	0.0022154	0.606991
ENSG00000183019	-0.0146231	0.000270248	0.00226406	-0.731154
ENSG00000106018	0.0129506	0.000297079	0.00243209	0.647531
ENSG00000039068	0.0176664	0.000297687	0.00243553	0.883318
ENSG00000124171	0.0117466	0.00034609	0.00272875	0.587332
ENSG00000152672	0.0146118	0.000347747	0.00273144	0.730592
ENSG00000205795	0.012646	0.000347833	0.00273144	0.6323
ENSG00000186431	-0.0133912	0.000386692	0.00295928	-0.669561
ENSG00000115590	-0.0153304	0.000391097	0.00298669	-0.76652
ENSG00000185008	0.0126797	0.000407149	0.00308207	0.633983
ENSG00000137699	0.0122951	0.000412144	0.00310642	0.614753
ENSG00000132874	0.0128689	0.000450021	0.00332554	0.643446
ENSG00000170074	0.0132979	0.000458947	0.00337366	0.664896
ENSG00000175592	-0.0167756	0.000495497	0.00356406	-0.83878
ENSG00000171049	-0.0133278	0.000497508	0.00357255	-0.666388
ENSG00000185436	0.0148071	0.000508123	0.00362432	0.740355
ENSG00000257335	-0.0135211	0.000509529	0.00362903	-0.676057
ENSG00000172927	-0.0165706	0.000510329	0.00363288	-0.828528
ENSG00000176956	0.014217	0.000593723	0.00411134	0.710849
ENSG00000112394	-0.0145884	0.000641393	0.00435511	-0.729422
ENSG00000147647	0.0222925	0.000673049	0.0045348	1.11463
ENSG00000169218	0.0183576	0.000675026	0.00454594	0.917878
ENSG00000204335	0.0137928	0.000714749	0.00476068	0.689639
ENSG00000152977	-0.0152251	0.000752048	0.00495296	-0.761255
ENSG00000120332	-0.0119737	0.000844804	0.0054186	-0.598685
ENSG00000215187	-0.0119981	0.000848008	0.00543083	-0.599906
ENSG00000176194	-0.0133686	0.000978522	0.00603969	-0.668431
ENSG00000100450	0.0124119	0.000997967	0.00613802	0.620594
ENSG00000138207	-0.0130839	0.00103241	0.00630819	-0.654194
ENSG00000197361	0.0117088	0.00106433	0.00645809	0.585442
ENSG00000128383	-0.0133975	0.00107416	0.00650642	-0.669876
ENSG00000166573	-0.0124885	0.00107589	0.00650844	-0.624423
ENSG00000124731	-0.0118873	0.00109915	0.00662047	-0.594367
ENSG00000104435	0.0176747	0.00112422	0.00673667	0.883733
ENSG00000167588	-0.0119665	0.00116393	0.00691526	-0.598325
ENSG00000171819	0.018681	0.0012704	0.00738561	0.934049
ENSG00000166819	-0.0120523	0.00130395	0.00752327	-0.602613
ENSG00000113763	0.0125829	0.00131347	0.0075595	0.629143
ENSG00000165186	0.0167055	0.00144204	0.00809581	0.835274
ENSG00000100336	-0.0120434	0.00149554	0.00831621	-0.602169
ENSG00000169245	0.0204592	0.00173483	0.00930613	1.02296
ENSG00000162631	0.0143672	0.00175781	0.00937693	0.718358
ENSG00000099960	0.0125481	0.00177352	0.0094383	0.627407
ENSG00000180871	-0.0124692	0.00177365	0.0094383	-0.62346
ENSG00000116690	0.0156015	0.00177561	0.00944152	0.780077
ENSG00000114771	-0.0207948	0.00181118	0.00961257	-1.03974
ENSG00000162747	-0.0130307	0.00189343	0.00993028	-0.651535
ENSG00000163395	0.0125926	0.00191019	0.00998615	0.629632
ENSG00000163421	-0.0139839	0.00195071	0.0101373	-0.699193
ENSG00000124253	-0.0118394	0.00202421	0.0104224	-0.591972
ENSG00000134460	-0.0120869	0.00203058	0.0104436	-0.604345
ENSG00000146197	0.0142909	0.00206803	0.0105941	0.714543
ENSG00000101443	0.0139335	0.00207387	0.0106116	0.696676
ENSG00000145708	-0.0123624	0.00213337	0.0108301	-0.618122
ENSG00000164530	0.0126487	0.00224791	0.0112562	0.632434
ENSG00000135127	0.0153966	0.00231563	0.0115319	0.769829
ENSG00000164694	0.0142	0.00236539	0.0117129	0.709999
ENSG00000136244	-0.0173705	0.00242792	0.0119529	-0.868525
ENSG00000163464	-0.0122386	0.00258508	0.0125126	-0.611928
ENSG00000183117	-0.0158729	0.00274189	0.0130635	-0.793643
ENSG00000186081	0.0122664	0.00275168	0.0130967	0.613321
ENSG00000103888	0.0164901	0.00301398	0.0140429	0.824505
ENSG00000137463	0.0145087	0.0030294	0.0140875	0.725437
ENSG00000159307	0.0128734	0.00323988	0.0148245	0.643672
ENSG00000102678	0.0139151	0.00328764	0.0150038	0.695754
ENSG00000070601	0.0124468	0.0033431	0.0152121	0.622339
ENSG00000073756	-0.012783	0.0033715	0.0152916	-0.639149
ENSG00000172602	-0.0133661	0.0036008	0.0160811	-0.668306
ENSG00000158859	-0.012042	0.00388464	0.0169744	-0.602101
ENSG00000101670	-0.0157675	0.00395458	0.0171993	-0.788374
ENSG00000173406	0.0121643	0.00401201	0.0173793	0.608214
ENSG00000172061	0.0172736	0.00445931	0.0187864	0.86368
ENSG00000125848	0.0159032	0.00478275	0.0197528	0.795159
ENSG00000182230	0.0136052	0.00490994	0.0201325	0.680258
ENSG00000160183	0.0168695	0.00508645	0.0206743	0.843473
ENSG00000081041	-0.0122692	0.00523838	0.0211503	-0.61346
ENSG00000025423	0.0139716	0.00559923	0.0222789	0.698578
ENSG00000171798	0.0126802	0.00563873	0.0223851	0.634011
ENSG00000164825	0.013305	0.00569936	0.0225553	0.66525
ENSG00000133048	0.0146993	0.00570919	0.0225725	0.734964
ENSG00000205571	-0.0118595	0.00609356	0.0237632	-0.592977
ENSG00000099194	-0.0150682	0.00642529	0.0248031	-0.753408
ENSG00000135094	-0.0145277	0.00798066	0.0291256	-0.726386
ENSG00000164488	0.01285	0.00828656	0.0299913	0.6425
ENSG00000179914	0.0232744	0.00869785	0.0310774	1.16372
ENSG00000163739	-0.012646	0.00893098	0.0316514	-0.6323
ENSG00000138650	0.0124356	0.00971508	0.0337876	0.621778
ENSG00000175084	0.0134526	0.0111904	0.0376801	0.672629
ENSG00000136689	-0.0118166	0.0131881	0.0428481	-0.590829
ENSG00000062038	0.0133678	0.0135775	0.0437676	0.66839

## Sheet: S21_Adrenal Gland
GENEID	logFC	P.Value	FDR	logFC_50
ENSG00000105711	0.0244259	9.39899e-14	1.30138e-09	1.22129
ENSG00000178538	-0.0422724	5.67992e-13	3.93221e-09	-2.11362
ENSG00000105707	0.0340477	8.24894e-12	3.80716e-08	1.70239
ENSG00000163071	0.025791	2.89169e-11	8.16972e-08	1.28955
ENSG00000170231	0.0301717	7.16811e-11	1.65416e-07	1.50859
ENSG00000178075	-0.0333366	3.19434e-10	6.31841e-07	-1.66683
ENSG00000198099	0.0506568	5.63927e-10	9.76016e-07	2.53284
ENSG00000163923	-0.0197662	9.81428e-10	1.50987e-06	-0.988309
ENSG00000057657	0.0239036	3.53118e-09	4.6919e-06	1.19518
ENSG00000124762	0.0293823	3.7275e-09	4.6919e-06	1.46911
ENSG00000134242	0.0221024	4.41818e-09	5.09784e-06	1.10512
ENSG00000079215	0.0235843	6.8631e-09	7.30972e-06	1.17921
ENSG00000184922	0.0172313	1.29121e-08	1.21031e-05	0.861565
ENSG00000110324	0.0222114	1.31118e-08	1.21031e-05	1.11057
ENSG00000170439	-0.0321154	1.55167e-08	1.22792e-05	-1.60577
ENSG00000185811	0.0203376	1.66916e-08	1.22792e-05	1.01688
ENSG00000181374	0.0363771	1.68499e-08	1.22792e-05	1.81886
ENSG00000123329	0.019905	2.1979e-08	1.5216e-05	0.995249
ENSG00000180448	0.0129172	2.52056e-08	1.66189e-05	0.645859
ENSG00000137462	0.0198248	2.66682e-08	1.6784e-05	0.99124
ENSG00000135905	0.0161542	2.78876e-08	1.67884e-05	0.807709
ENSG00000141485	-0.0506259	3.90409e-08	2.11076e-05	-2.5313
ENSG00000167895	0.0191423	3.97736e-08	2.11076e-05	0.957114
ENSG00000081237	0.0188917	4.11603e-08	2.11076e-05	0.944584
ENSG00000198286	0.0231957	5.1429e-08	2.48397e-05	1.15978
ENSG00000138964	0.0192653	5.2026e-08	2.48397e-05	0.963265
ENSG00000149403	0.0169594	5.68128e-08	2.6221e-05	0.84797
ENSG00000141968	0.0202076	6.52631e-08	2.91495e-05	1.01038
ENSG00000142347	0.0158524	6.89726e-08	2.92212e-05	0.79262
ENSG00000180353	0.0175595	6.96447e-08	2.92212e-05	0.877976
ENSG00000131080	0.0276274	7.43612e-08	3.02825e-05	1.38137
ENSG00000151650	0.0217541	9.1727e-08	3.62872e-05	1.0877
ENSG00000142185	0.0174436	9.91526e-08	3.81352e-05	0.87218
ENSG00000203747	0.0269284	1.05833e-07	3.96044e-05	1.34642
ENSG00000166927	0.0228955	1.16763e-07	4.25449e-05	1.14478
ENSG00000162739	0.0268312	1.54846e-07	5.49742e-05	1.34156
ENSG00000125744	-0.0167862	1.91601e-07	6.63228e-05	-0.839311
ENSG00000104894	0.0193458	1.96492e-07	6.63567e-05	0.96729
ENSG00000102879	0.0178932	2.13811e-07	6.88472e-05	0.894658
ENSG00000168038	-0.0173872	2.21182e-07	6.88472e-05	-0.869361
ENSG00000140368	0.0179918	2.21317e-07	6.88472e-05	0.899589
ENSG00000012779	0.0192802	2.23756e-07	6.88472e-05	0.964011
ENSG00000047457	0.0296347	2.49129e-07	7.49878e-05	1.48173
ENSG00000129667	0.0133858	3.10892e-07	9.15874e-05	0.669288
ENSG00000198822	-0.0417881	3.42105e-07	9.8683e-05	-2.08941
ENSG00000101115	-0.0354984	3.87729e-07	0.000109561	-1.77492
ENSG00000137841	0.0185916	4.27275e-07	0.000114852	0.929582
ENSG00000132965	0.0217386	4.62269e-07	0.000120766	1.08693
ENSG00000100055	0.016248	5.39322e-07	0.000135772	0.812399
ENSG00000086730	0.0160264	5.52767e-07	0.000136672	0.80132
ENSG00000185559	0.0198885	6.52717e-07	0.000158553	0.994423
ENSG00000082074	0.0192876	6.7694e-07	0.000161602	0.964379
ENSG00000168918	0.0144456	7.69019e-07	0.000180472	0.722282
ENSG00000141506	0.017496	8.85098e-07	0.000201298	0.8748
ENSG00000128342	0.0355426	8.99366e-07	0.000201298	1.77713
ENSG00000171517	0.0431769	9.48598e-07	0.000207925	2.15884
ENSG00000113532	0.0171414	9.61084e-07	0.000207925	0.857068
ENSG00000186517	0.0159228	1.00685e-06	0.000214474	0.796141
ENSG00000105366	0.0299451	1.14115e-06	0.000237893	1.49725
ENSG00000134574	0.0132379	1.15684e-06	0.000237893	0.661893
ENSG00000154040	0.0147629	1.16833e-06	0.000237893	0.738147
ENSG00000150782	0.0200152	1.3467e-06	0.000270237	1.00076
ENSG00000172828	0.0283884	1.4172e-06	0.000280322	1.41942
ENSG00000253958	-0.0153336	1.65066e-06	0.000313082	-0.766678
ENSG00000173200	0.0181669	1.69663e-06	0.000317452	0.908347
ENSG00000167656	0.0285729	1.75096e-06	0.000321871	1.42865
ENSG00000105464	-0.0147789	1.86864e-06	0.000336015	-0.738947
ENSG00000198088	0.0229328	1.92579e-06	0.000341853	1.14664
ENSG00000132274	0.0131798	1.95588e-06	0.0003428	0.658989
ENSG00000133878	-0.020526	2.09513e-06	0.000355874	-1.0263
ENSG00000134516	0.0164097	2.09588e-06	0.000355874	0.820484
ENSG00000236383	0.0167892	2.12442e-06	0.000355874	0.839461
ENSG00000095303	0.0163099	2.13329e-06	0.000355874	0.815495
ENSG00000183307	0.0202635	2.19363e-06	0.000361584	1.01317
ENSG00000128815	0.0165563	2.24706e-06	0.000366032	0.827815
ENSG00000174307	0.0119529	2.36749e-06	0.000381166	0.597647
ENSG00000123338	0.0172116	2.43518e-06	0.000387557	0.860582
ENSG00000138623	-0.0160413	2.62006e-06	0.000412242	-0.802064
ENSG00000015285	0.0153528	2.88686e-06	0.000449118	0.767639
ENSG00000108798	0.0134632	3.01593e-06	0.000463984	0.67316
ENSG00000106952	0.0218049	3.335e-06	0.000501918	1.09024
ENSG00000095585	0.0221811	3.74687e-06	0.000551905	1.10906
ENSG00000156475	0.0320774	3.99982e-06	0.000582119	1.60387
ENSG00000142583	0.029603	4.03607e-06	0.000582119	1.48015
ENSG00000196218	0.0197013	4.13353e-06	0.000590029	0.985067
ENSG00000185477	0.0169474	4.58056e-06	0.000641101	0.847371
ENSG00000127084	0.0160205	4.59183e-06	0.000641101	0.801027
ENSG00000077420	0.0178405	4.63023e-06	0.000641101	0.892026
ENSG00000006128	0.0404438	4.76083e-06	0.000652658	2.02219
ENSG00000183166	-0.025907	4.95646e-06	0.000672816	-1.29535
ENSG00000010327	0.0142328	5.35805e-06	0.000720267	0.711642
ENSG00000020633	0.0181967	5.51587e-06	0.000734354	0.909835
ENSG00000188452	0.0161017	5.71508e-06	0.000753628	0.805085
ENSG00000172575	0.0188346	6.11738e-06	0.000797458	0.94173
ENSG00000090104	0.0377077	6.16265e-06	0.000797458	1.88538
ENSG00000172197	-0.0150077	6.41445e-06	0.000820598	-0.750386
ENSG00000070159	-0.0137235	6.46e-06	0.000820598	-0.686177
ENSG00000169508	0.0252587	6.90939e-06	0.000859061	1.26293
ENSG00000116852	0.0153238	6.94893e-06	0.000859061	0.766189
ENSG00000110848	0.027744	7.16195e-06	0.000877561	1.3872
ENSG00000182578	0.0197989	7.27744e-06	0.00088389	0.989946
ENSG00000010671	0.0169807	7.49577e-06	0.00090249	0.849035
ENSG00000042980	0.0217916	7.65884e-06	0.000914175	1.08958
ENSG00000205744	0.0119637	7.90089e-06	0.000935006	0.598185
ENSG00000170915	-0.0194883	8.1899e-06	0.000960994	-0.974413
ENSG00000139572	0.0240881	8.27041e-06	0.000962286	1.2044
ENSG00000167851	0.0175121	8.53518e-06	0.000984817	0.875606
ENSG00000197329	0.0129377	8.84744e-06	0.00100768	0.646885
ENSG00000172243	0.0178593	8.87884e-06	0.00100768	0.892965
ENSG00000093072	-0.0157041	9.3636e-06	0.00104802	-0.785206
ENSG00000119535	0.0161648	9.38571e-06	0.00104802	0.808239
ENSG00000074527	-0.0142606	9.46329e-06	0.00104823	-0.713029
ENSG00000175489	0.0127456	9.56461e-06	0.00105104	0.637282
ENSG00000175463	0.0173238	9.68986e-06	0.00105642	0.866189
ENSG00000184060	0.0174579	9.78995e-06	0.001059	0.872893
ENSG00000105967	0.0180066	9.92303e-06	0.00106507	0.900332
ENSG00000184574	0.021854	1.00757e-05	0.00107314	1.0927
ENSG00000110665	0.0242393	1.03907e-05	0.00109379	1.21197
ENSG00000150681	0.021496	1.04733e-05	0.00109379	1.0748
ENSG00000122122	0.0156197	1.05066e-05	0.00109379	0.780984
ENSG00000043462	0.013319	1.08152e-05	0.00111408	0.66595
ENSG00000105971	-0.0149879	1.08624e-05	0.00111408	-0.749395
ENSG00000198851	0.0250624	1.12348e-05	0.0011438	1.25312
ENSG00000167992	0.0163115	1.14088e-05	0.00115303	0.815573
ENSG00000070882	0.0131858	1.19814e-05	0.00118496	0.659291
ENSG00000143119	0.0165153	1.2093e-05	0.00118751	0.825767
ENSG00000166183	-0.0214573	1.28003e-05	0.00124812	-1.07286
ENSG00000103313	0.0174149	1.29489e-05	0.00125378	0.870747
ENSG00000113263	0.0262554	1.33201e-05	0.00128076	1.31277
ENSG00000115112	0.0219001	1.38433e-05	0.00131284	1.095
ENSG00000167208	0.0174585	1.39865e-05	0.0013174	0.872925
ENSG00000174125	0.0133514	1.41146e-05	0.00131749	0.667568
ENSG00000048740	0.0129057	1.41778e-05	0.00131749	0.645285
ENSG00000173376	-0.0333723	1.46464e-05	0.00135196	-1.66862
ENSG00000165168	0.0203463	1.47774e-05	0.00135501	1.01732
ENSG00000173762	0.0205576	1.53559e-05	0.0013988	1.02788
ENSG00000007933	0.0243268	1.67696e-05	0.00151759	1.21634
ENSG00000166347	-0.0184151	1.72249e-05	0.00153315	-0.920756
ENSG00000146192	0.016423	1.7254e-05	0.00153315	0.821149
ENSG00000099985	0.0336248	1.72737e-05	0.00153315	1.68124
ENSG00000067842	-0.0222014	1.82552e-05	0.00158353	-1.11007
ENSG00000068615	-0.0261499	1.8276e-05	0.00158353	-1.3075
ENSG00000105851	0.0175866	1.83851e-05	0.00158353	0.879329
ENSG00000186439	0.0317248	1.85253e-05	0.00158353	1.58624
ENSG00000196664	0.0288229	1.88038e-05	0.00159728	1.44115
ENSG00000135750	-0.0247613	1.93405e-05	0.00163286	-1.23806
ENSG00000115290	-0.0143035	1.97109e-05	0.00164408	-0.715175
ENSG00000095970	0.020911	2.07853e-05	0.00172332	1.04555
ENSG00000113389	-0.019095	2.16811e-05	0.00175902	-0.954751
ENSG00000130957	0.0305	2.17242e-05	0.00175902	1.525
ENSG00000181026	0.014804	2.21575e-05	0.00178368	0.740199
ENSG00000112414	0.0191225	2.28008e-05	0.00182486	0.956124
ENSG00000110934	0.0143009	2.33405e-05	0.00185731	0.715046
ENSG00000136250	0.0190448	2.42856e-05	0.00191056	0.95224
ENSG00000169896	0.0158447	2.56197e-05	0.00198743	0.792236
ENSG00000213809	0.0234213	2.56933e-05	0.00198743	1.17107
ENSG00000235568	0.0156592	2.60956e-05	0.00200733	0.782962
ENSG00000113645	-0.0271201	2.67214e-05	0.00203302	-1.356
ENSG00000101336	0.016774	2.67233e-05	0.00203302	0.838701
ENSG00000130775	0.0170521	2.69884e-05	0.00204197	0.852604
ENSG00000134215	0.012063	2.76592e-05	0.00208135	0.603151
ENSG00000162711	0.0183716	2.91897e-05	0.00218465	0.91858
ENSG00000128918	-0.0266543	2.9867e-05	0.00222333	-1.33271
ENSG00000142512	0.0232834	3.04142e-05	0.00225195	1.16417
ENSG00000185862	0.0164448	3.09365e-05	0.00227844	0.822238
ENSG00000154654	0.0131342	3.11581e-05	0.00228262	0.656708
ENSG00000169860	0.0134897	3.15548e-05	0.00228748	0.674486
ENSG00000105383	0.0153047	3.23797e-05	0.00233505	0.765235
ENSG00000185697	0.0128778	3.30085e-05	0.00236806	0.643889
ENSG00000206190	-0.0206567	3.37034e-05	0.00240545	-1.03283
ENSG00000102445	0.0161455	3.43031e-05	0.0024357	0.807274
ENSG00000148483	0.0178895	3.4859e-05	0.00246254	0.894475
ENSG00000077943	-0.0190075	3.71281e-05	0.00260952	-0.950376
ENSG00000136404	0.0149221	3.92342e-05	0.00273751	0.746105
ENSG00000276644	-0.021891	3.93445e-05	0.00273751	-1.09455
ENSG00000109193	-0.0185357	4.04822e-05	0.00280259	-0.926786
ENSG00000115085	0.0189959	4.09947e-05	0.00282394	0.949794
ENSG00000187398	-0.0299884	4.21406e-05	0.00287522	-1.49942
ENSG00000011198	-0.0120341	4.21544e-05	0.00287522	-0.601704
ENSG00000112655	-0.0148674	4.27921e-05	0.00289024	-0.743372
ENSG00000171777	0.0154056	4.31396e-05	0.00289957	0.770282
ENSG00000105246	0.0179931	4.62108e-05	0.00307613	0.899657
ENSG00000105609	0.0166378	4.67592e-05	0.00309774	0.831888
ENSG00000162783	0.0117889	4.70243e-05	0.00310047	0.589443
ENSG00000196209	0.0159986	4.73488e-05	0.00310707	0.799929
ENSG00000170425	0.0182997	4.89627e-05	0.00316694	0.914987
ENSG00000164483	-0.018225	4.91761e-05	0.00316694	-0.911249
ENSG00000172201	-0.0239932	5.08416e-05	0.00325904	-1.19966
ENSG00000162511	0.0143429	5.14969e-05	0.00327076	0.717147
ENSG00000204482	0.0151212	5.21804e-05	0.00329904	0.75606
ENSG00000060558	0.0163002	5.26917e-05	0.00331623	0.815009
ENSG00000079263	0.013325	5.31067e-05	0.00332722	0.66625
ENSG00000138792	-0.0173931	5.49434e-05	0.00339619	-0.869655
ENSG00000186417	0.0212233	5.56393e-05	0.00342392	1.06116
ENSG00000153283	0.0204953	5.6681e-05	0.00347259	1.02477
ENSG00000173372	0.0191859	5.90162e-05	0.00355658	0.959294
ENSG00000183484	0.0162236	5.93363e-05	0.00355658	0.81118
ENSG00000134539	0.018372	6.21569e-05	0.00369971	0.918601
ENSG00000129993	-0.0169106	6.24603e-05	0.00369971	-0.845532
ENSG00000165025	0.0160418	6.25259e-05	0.00369971	0.80209
ENSG00000166278	0.0161016	6.48867e-05	0.00382307	0.805082
ENSG00000160593	0.0216109	6.6128e-05	0.00386333	1.08054
ENSG00000178343	0.0218982	6.68833e-05	0.00389104	1.09491
ENSG00000282608	0.0197636	6.78656e-05	0.00390958	0.988182
ENSG00000258227	0.0241642	6.80492e-05	0.00390958	1.20821
ENSG00000025423	0.0218708	6.93305e-05	0.00393452	1.09354
ENSG00000182667	-0.0307282	7.05724e-05	0.00398835	-1.53641
ENSG00000198019	0.0216122	7.12231e-05	0.00399253	1.08061
ENSG00000066336	0.0145204	7.26159e-05	0.00403863	0.726022
ENSG00000110077	0.0172942	7.26288e-05	0.00403863	0.864712
ENSG00000153563	0.0211982	7.4204e-05	0.00409824	1.05991
ENSG00000169413	0.0189182	7.47348e-05	0.00410626	0.94591
ENSG00000214787	0.0247018	7.87379e-05	0.00429033	1.23509
ENSG00000172578	0.0145798	7.90144e-05	0.00429033	0.728991
ENSG00000204472	0.0159327	8.0342e-05	0.00434537	0.796633
ENSG00000100368	0.0129967	8.22561e-05	0.00443159	0.649837
ENSG00000167613	0.0144072	8.33975e-05	0.00447566	0.720362
ENSG00000065621	-0.0130199	8.51529e-05	0.00451734	-0.650995
ENSG00000163563	0.0146804	8.67871e-05	0.00455172	0.734019
ENSG00000122574	-0.0118182	8.82782e-05	0.00459511	-0.590912
ENSG00000166523	0.0233868	9.15243e-05	0.00474624	1.16934
ENSG00000180447	-0.0156442	9.60809e-05	0.00496394	-0.782208
ENSG00000018280	0.0192539	0.000102922	0.00529004	0.962695
ENSG00000159958	0.0154596	0.000103157	0.00529004	0.772982
ENSG00000185100	-0.0120658	0.000103622	0.0052943	-0.603288
ENSG00000164484	-0.0171616	0.000107081	0.0054366	-0.85808
ENSG00000005187	-0.0196681	0.000107193	0.0054366	-0.983407
ENSG00000128606	-0.012983	0.000108344	0.00547494	-0.649152
ENSG00000155465	0.0132087	0.000109546	0.00551554	0.660435
ENSG00000248905	0.0147299	0.000110743	0.00555561	0.736497
ENSG00000048540	0.021937	0.000112996	0.00562787	1.09685
ENSG00000114013	0.0150079	0.000114599	0.00566777	0.750396
ENSG00000127152	0.0231686	0.000115522	0.00569225	1.15843
ENSG00000110876	0.0164928	0.000115945	0.00569281	0.824642
ENSG00000155307	0.0173106	0.000118242	0.00574259	0.865529
ENSG00000115414	-0.0186485	0.00011826	0.00574259	-0.932423
ENSG00000130475	0.0192932	0.000118492	0.00574259	0.964661
ENSG00000169385	0.0218378	0.000118618	0.00574259	1.09189
ENSG00000130513	0.0302283	0.000121002	0.0058376	1.51141
ENSG00000161249	-0.0160721	0.000121747	0.00585315	-0.803607
ENSG00000111799	-0.016023	0.000122821	0.00588434	-0.801152
ENSG00000078114	0.0221322	0.000127001	0.00604281	1.10661
ENSG00000173369	0.0190079	0.000128648	0.00608106	0.950395
ENSG00000112303	0.0182412	0.000128683	0.00608106	0.912062
ENSG00000107551	0.0124302	0.000132875	0.00625779	0.621512
ENSG00000148908	0.0130215	0.000136087	0.00637431	0.651074
ENSG00000182492	-0.012837	0.000136414	0.00637431	-0.641851
ENSG00000109265	-0.0197513	0.000141127	0.00649186	-0.987565
ENSG00000161929	0.0168442	0.000144007	0.00656029	0.842212
ENSG00000163154	0.0155747	0.000144036	0.00656029	0.778736
ENSG00000133019	-0.0192355	0.000146974	0.00665031	-0.961774
ENSG00000105327	0.0154485	0.000151164	0.00679551	0.772425
ENSG00000125895	-0.0159001	0.00015382	0.00687029	-0.795007
ENSG00000145779	0.0138532	0.000159006	0.00705138	0.692659
ENSG00000088756	-0.0156042	0.000159402	0.00705138	-0.780212
ENSG00000198774	0.0242142	0.000163133	0.00719343	1.21071
ENSG00000175040	-0.0159061	0.000166329	0.00731109	-0.795307
ENSG00000141574	0.0132816	0.000167873	0.00735559	0.664082
ENSG00000168743	-0.0222243	0.00016895	0.00737943	-1.11122
ENSG00000119514	0.0118117	0.000174061	0.00757877	0.590583
ENSG00000138639	-0.0119086	0.000174743	0.00758463	-0.595428
ENSG00000177575	0.0191795	0.000179792	0.00775516	0.958974
ENSG00000187554	0.0153005	0.00018215	0.00783247	0.765024
ENSG00000160255	0.0159836	0.000189098	0.00809547	0.799179
ENSG00000104974	0.0168718	0.000192412	0.00819733	0.843588
ENSG00000166928	0.0225829	0.000206086	0.00867316	1.12915
ENSG00000072818	0.0117052	0.000207268	0.00869646	0.58526
ENSG00000164270	-0.0290105	0.000210431	0.00880251	-1.45052
ENSG00000276231	0.0154789	0.000212088	0.00884507	0.773943
ENSG00000146700	-0.0128844	0.00021387	0.00889263	-0.644218
ENSG00000182866	0.0181278	0.000216189	0.00896213	0.906392
ENSG00000069493	0.0144054	0.000218516	0.00902232	0.720268
ENSG00000187796	0.011717	0.000218944	0.00902232	0.585851
ENSG00000161405	0.0192964	0.000220908	0.009063	0.964821
ENSG00000154864	-0.0166783	0.00022124	0.009063	-0.833917
ENSG00000106066	0.0165673	0.000228656	0.00933917	0.828363
ENSG00000126860	0.0157986	0.000232868	0.00948321	0.78993
ENSG00000126016	-0.0130664	0.000237849	0.00965764	-0.653322
ENSG00000143226	0.0147202	0.000253861	0.0102426	0.73601
ENSG00000184730	0.0123874	0.000254473	0.0102426	0.619372
ENSG00000141655	0.017666	0.000257395	0.0103301	0.883299
ENSG00000125538	0.0350104	0.000258797	0.0103477	1.75052
ENSG00000161911	0.0212985	0.000259328	0.0103477	1.06492
ENSG00000159640	-0.0216019	0.000271552	0.0107286	-1.0801
ENSG00000073150	-0.0185198	0.000271973	0.0107286	-0.925991
ENSG00000112799	0.0158985	0.000277836	0.0109287	0.794925
ENSG00000011600	0.0140376	0.000285527	0.0111678	0.70188
ENSG00000179921	0.0171501	0.000289409	0.0112878	0.857507
ENSG00000134121	0.0183659	0.000290817	0.0113108	0.918295
ENSG00000157303	0.0142626	0.000297277	0.0115297	0.713131
ENSG00000134363	0.019854	0.000300996	0.0116413	0.992701
ENSG00000157168	0.0288599	0.000311724	0.0120226	1.443
ENSG00000197471	0.0143659	0.000324974	0.0122785	0.718293
ENSG00000038945	0.0160781	0.000325452	0.0122785	0.803903
ENSG00000129450	0.0124537	0.000326841	0.0122974	0.622684
ENSG00000175544	0.013494	0.00033331	0.0125068	0.674698
ENSG00000155926	0.0134492	0.00033538	0.0125505	0.672462
ENSG00000213145	-0.0145989	0.00033748	0.012595	-0.729947
ENSG00000100365	0.0138999	0.000353429	0.013063	0.694995
ENSG00000159189	0.0186774	0.000355281	0.013063	0.93387
ENSG00000155629	0.0137762	0.000357182	0.013063	0.688809
ENSG00000275395	0.0243339	0.00035982	0.0131107	1.21669
ENSG00000121807	0.0208851	0.000362692	0.0131807	1.04426
ENSG00000239998	0.0175258	0.000365908	0.013262	0.876288
ENSG00000006747	0.0254271	0.000369439	0.013321	1.27136
ENSG00000114200	-0.0235491	0.000372526	0.0133281	-1.17745
ENSG00000177363	-0.0125306	0.000376985	0.0134529	-0.626531
ENSG00000131620	-0.0165447	0.000379937	0.0135053	-0.827234
ENSG00000143110	0.012063	0.000380405	0.0135053	0.603149
ENSG00000171759	-0.0272068	0.00039158	0.0138469	-1.36034
ENSG00000160883	0.0148497	0.000397286	0.013997	0.742485
ENSG00000145569	0.0133019	0.000402806	0.0141196	0.665097
ENSG00000117091	0.0163518	0.000408308	0.0142687	0.81759
ENSG00000010610	0.0136381	0.000426349	0.0148322	0.681904
ENSG00000133985	-0.0149854	0.0004287	0.0148766	-0.749268
ENSG00000168490	0.0132106	0.000436942	0.0150236	0.660528
ENSG00000099284	-0.0120164	0.000437275	0.0150236	-0.600822
ENSG00000152503	-0.0181258	0.000453758	0.0155129	-0.906291
ENSG00000158869	0.013962	0.00046023	0.0156954	0.698101
ENSG00000142609	-0.0233074	0.000466353	0.0157862	-1.16537
ENSG00000066294	0.0157918	0.000467792	0.0157862	0.78959
ENSG00000171557	-0.048488	0.000469369	0.0157862	-2.4244
ENSG00000159164	-0.0144458	0.000470499	0.0157862	-0.722289
ENSG00000118308	0.0121967	0.000472012	0.0157862	0.609833
ENSG00000111728	0.0128568	0.000500514	0.0165272	0.64284
ENSG00000134463	-0.0131717	0.000502369	0.0165272	-0.658585
ENSG00000112742	-0.023232	0.000502523	0.0165272	-1.1616
ENSG00000205403	0.0121843	0.000506163	0.0165904	0.609213
ENSG00000149256	0.013717	0.000506844	0.0165904	0.685852
ENSG00000147443	0.0128209	0.000510276	0.0166634	0.641047
ENSG00000138131	-0.0133263	0.000516741	0.016756	-0.666314
ENSG00000197405	0.0157453	0.000525277	0.0169758	0.787266
ENSG00000214491	0.0168201	0.000526366	0.0169758	0.841004
ENSG00000164694	-0.0209647	0.000527198	0.0169758	-1.04823
ENSG00000115165	0.015445	0.00053185	0.0170463	0.772252
ENSG00000142765	0.0178627	0.000534613	0.0170953	0.893133
ENSG00000028277	0.0169779	0.000538844	0.0171909	0.848894
ENSG00000188820	0.0169819	0.000546293	0.0173486	0.849093
ENSG00000115232	0.0130089	0.000553701	0.0175035	0.650443
ENSG00000116824	0.0206416	0.000563716	0.0177391	1.03208
ENSG00000081041	0.0268183	0.000576399	0.0180349	1.34092
ENSG00000183023	0.0153027	0.000606815	0.0187765	0.765136
ENSG00000062282	-0.0211215	0.000631667	0.0193497	-1.05607
ENSG00000029534	0.0203249	0.000646622	0.0197205	1.01624
ENSG00000115896	-0.0162579	0.000654243	0.0199091	-0.812894
ENSG00000117154	0.0176026	0.000692097	0.0207742	0.88013
ENSG00000052126	-0.015754	0.000693173	0.0207742	-0.7877
ENSG00000184254	0.0175024	0.000694814	0.0207784	0.875118
ENSG00000153294	-0.0283168	0.000703963	0.0209604	-1.41584
ENSG00000184986	-0.0132043	0.000705442	0.0209604	-0.660217
ENSG00000079156	-0.0236577	0.000712529	0.0211256	-1.18288
ENSG00000151490	0.0134043	0.000724629	0.0213928	0.670215
ENSG00000152213	0.013289	0.0007339	0.0215288	0.664448
ENSG00000139354	0.0124655	0.000771163	0.0225264	0.623273
ENSG00000189221	-0.0130748	0.000773542	0.0225484	-0.653741
ENSG00000047365	0.0124296	0.000779537	0.0226753	0.621481
ENSG00000221866	0.0283456	0.000782951	0.0227093	1.41728
ENSG00000135643	0.0189831	0.000785784	0.0227093	0.949154
ENSG00000104722	-0.026004	0.000787479	0.0227093	-1.3002
ENSG00000171860	0.0143254	0.000795685	0.0227625	0.716268
ENSG00000165996	-0.0137233	0.000827462	0.0234775	-0.686163
ENSG00000198848	-0.0233703	0.000853721	0.0240746	-1.16851
ENSG00000150051	0.0149681	0.000859476	0.024167	0.748403
ENSG00000198821	0.0143106	0.000860488	0.024167	0.715529
ENSG00000242265	-0.0143957	0.000868249	0.0242864	-0.719785
ENSG00000105996	-0.0126105	0.000902903	0.0252048	-0.630524
ENSG00000121933	0.0157426	0.000910346	0.0253599	0.787131
ENSG00000150672	0.0135055	0.000922393	0.0255429	0.675275
ENSG00000260314	0.0127198	0.000979548	0.0267511	0.63599
ENSG00000108821	-0.0139328	0.000999724	0.0272251	-0.696638
ENSG00000087589	0.0144207	0.00100299	0.0272303	0.721035
ENSG00000011201	0.0230862	0.00101208	0.027396	1.15431
ENSG00000163032	-0.0207353	0.00101394	0.027396	-1.03676
ENSG00000121281	0.0125112	0.00105455	0.0281335	0.625558
ENSG00000138100	-0.0180504	0.00107146	0.0284351	-0.90252
ENSG00000228278	-0.0291095	0.00107201	0.0284351	-1.45547
ENSG00000128573	-0.0132079	0.00109646	0.028886	-0.660393
ENSG00000137877	0.0161183	0.00109736	0.028886	0.805917
ENSG00000109321	0.033829	0.00113845	0.0298542	1.69145
ENSG00000022556	-0.024153	0.00115837	0.0303192	-1.20765
ENSG00000185565	0.0119585	0.00116353	0.0303966	0.597923
ENSG00000165457	0.0178142	0.00118127	0.0307442	0.890709
ENSG00000163814	0.013748	0.00119978	0.0311672	0.6874
ENSG00000234224	-0.0262123	0.0012182	0.0315866	-1.31062
ENSG00000104972	0.0132454	0.00123905	0.0320073	0.66227
ENSG00000136286	0.014265	0.00125082	0.0321514	0.713252
ENSG00000145428	0.017433	0.00128773	0.0327941	0.871649
ENSG00000072694	0.0190221	0.00131169	0.0332632	0.951105
ENSG00000183742	0.0258764	0.00133763	0.033859	1.29382
ENSG00000162738	-0.0163617	0.00135258	0.0339888	-0.818084
ENSG00000179593	0.0185715	0.00135651	0.0340259	0.928575
ENSG00000120280	0.0158664	0.00137168	0.0343442	0.793322
ENSG00000178772	0.0222394	0.00137455	0.0343538	1.11197
ENSG00000101916	0.0187431	0.00137888	0.0344	0.937157
ENSG00000125510	0.0133567	0.00139102	0.0345782	0.667834
ENSG00000144619	-0.0195128	0.00141047	0.0349989	-0.975638
ENSG00000118004	-0.0125791	0.00142061	0.0351875	-0.628957
ENSG00000151150	-0.0146783	0.00144367	0.035631	-0.733913
ENSG00000169302	0.0121222	0.00149031	0.0365219	0.606108
ENSG00000183549	0.0159881	0.00151716	0.0368912	0.799406
ENSG00000197249	0.0153449	0.0015621	0.0378127	0.767244
ENSG00000166073	-0.0205238	0.00157151	0.0379739	-1.02619
ENSG00000155659	0.015729	0.00158635	0.0381994	0.786448
ENSG00000272573	-0.0122797	0.00161924	0.03888	-0.613983
ENSG00000145358	-0.0172291	0.00162773	0.03888	-0.861456
ENSG00000134830	0.0135209	0.00163064	0.03888	0.676046
ENSG00000016391	-0.0122478	0.00163552	0.03888	-0.612392
ENSG00000174807	-0.0127445	0.00169308	0.0397328	-0.637225
ENSG00000138135	0.0200384	0.00172089	0.0401811	1.00192
ENSG00000133107	-0.0142251	0.00173701	0.0403536	-0.711255
ENSG00000005471	-0.013211	0.00173702	0.0403536	-0.66055
ENSG00000169758	-0.0146661	0.0018564	0.0427683	-0.733306
ENSG00000171659	0.0135392	0.00187502	0.043054	0.676958
ENSG00000129596	-0.01237	0.00206899	0.0466089	-0.618498
ENSG00000140807	-0.0125276	0.00207267	0.0466089	-0.626379
ENSG00000101204	-0.0292405	0.00207487	0.0466089	-1.46203
ENSG00000145708	-0.0175964	0.00207697	0.0466089	-0.879818
ENSG00000077984	0.0155271	0.00211405	0.0472114	0.776357
ENSG00000164440	-0.0189522	0.00215497	0.0478033	-0.947612
ENSG00000100385	0.0125417	0.00216508	0.0478033	0.627083
ENSG00000147168	0.013468	0.00216817	0.0478033	0.6734
ENSG00000180644	0.0139164	0.00219218	0.048103	0.695819
ENSG00000143954	0.032475	0.00219974	0.048155	1.62375
ENSG00000173432	0.0319241	0.0022027	0.048155	1.5962
ENSG00000138696	0.0196186	0.00221387	0.0482728	0.98093
ENSG00000013725	0.0161525	0.00222993	0.0485465	0.807624
ENSG00000166501	0.0124687	0.0022709	0.0491757	0.623436
ENSG00000163793	-0.0249013	0.00227491	0.0491757	-1.24507
ENSG00000111344	-0.0154822	0.00227701	0.0491757	-0.77411
ENSG00000155761	-0.0159861	0.00229624	0.0493353	-0.799307
ENSG00000112902	-0.0141038	0.00229823	0.0493353	-0.70519
ENSG00000171657	0.0180809	0.00233149	0.0498946	0.904045

## Sheet:  S22_Blood
GENEID	logFC	P.Value	FDR	logFC_50
ENSG00000174807	-0.0322303	1.45708e-22	1.74325e-18	-1.61151
ENSG00000173114	-0.0453386	4.55248e-19	2.7233e-15	-2.26693
ENSG00000135318	-0.0231541	5.32618e-14	2.12408e-10	-1.1577
ENSG00000114631	-0.0166912	7.98221e-12	1.90998e-08	-0.834558
ENSG00000126353	-0.0244364	6.74562e-11	1.19884e-07	-1.22182
ENSG00000072195	-0.0185297	7.01426e-11	1.19884e-07	-0.926483
ENSG00000117322	-0.0217719	1.04359e-10	1.56069e-07	-1.0886
ENSG00000143457	-0.0133742	2.53792e-10	3.37374e-07	-0.668712
ENSG00000144655	0.0173307	3.03619e-10	3.44089e-07	0.866536
ENSG00000179218	0.0120765	3.16364e-10	3.44089e-07	0.603826
ENSG00000065989	0.0163565	8.89992e-10	8.87322e-07	0.817824
ENSG00000115165	0.0124168	1.3747e-09	1.26514e-06	0.62084
ENSG00000109956	0.0274608	1.56067e-09	1.3337e-06	1.37304
ENSG00000166704	-0.0120118	5.40248e-09	3.64987e-06	-0.600591
ENSG00000176845	0.0129264	5.49128e-09	3.64987e-06	0.646318
ENSG00000162711	0.0207486	6.55416e-09	3.92261e-06	1.03743
ENSG00000196659	-0.0193992	6.90829e-09	3.93575e-06	-0.969959
ENSG00000204947	-0.0168415	1.42733e-08	7.7621e-06	-0.842076
ENSG00000057657	0.0137726	1.52818e-08	7.9492e-06	0.688632
ENSG00000135077	0.0119318	1.95947e-08	9.37726e-06	0.596592
ENSG00000108370	0.0188245	2.50268e-08	1.06936e-05	0.941225
ENSG00000128016	0.0125748	3.95095e-08	1.53852e-05	0.628741
ENSG00000205808	-0.0117094	4.07269e-08	1.53852e-05	-0.585472
ENSG00000143507	0.0156688	4.11506e-08	1.53852e-05	0.783442
ENSG00000044574	0.0157704	4.66545e-08	1.69144e-05	0.788521
ENSG00000197093	-0.014847	6.84084e-08	2.40717e-05	-0.742348
ENSG00000100450	0.0272901	8.58366e-08	2.93414e-05	1.36451
ENSG00000181036	0.0253943	9.99112e-08	3.14562e-05	1.26972
ENSG00000131634	-0.0139592	1.07692e-07	3.22292e-05	-0.69796
ENSG00000108798	0.0138244	1.09806e-07	3.22292e-05	0.691218
ENSG00000116983	-0.0196143	1.12813e-07	3.22292e-05	-0.980714
ENSG00000104419	0.0124773	1.14759e-07	3.22292e-05	0.623866
ENSG00000133067	0.024847	1.3209e-07	3.59164e-05	1.24235
ENSG00000270379	0.0222721	1.47695e-07	3.75962e-05	1.11361
ENSG00000108590	-0.0130676	1.71207e-07	4.24585e-05	-0.653379
ENSG00000197457	-0.0118441	1.77834e-07	4.25521e-05	-0.592205
ENSG00000162383	0.0263601	2.13972e-07	4.91861e-05	1.31801
ENSG00000197054	-0.0128058	2.19014e-07	4.91861e-05	-0.640288
ENSG00000186666	-0.0124508	2.28457e-07	4.91861e-05	-0.62254
ENSG00000124762	0.0144269	2.2953e-07	4.91861e-05	0.721343
ENSG00000162461	-0.014223	3.11825e-07	6.40321e-05	-0.711152
ENSG00000271503	0.0174588	3.19308e-07	6.40321e-05	0.872941
ENSG00000205336	0.0217106	3.21124e-07	6.40321e-05	1.08553
ENSG00000158292	0.0179561	3.29926e-07	6.47087e-05	0.897806
ENSG00000164674	0.0123879	3.60208e-07	6.84051e-05	0.619393
ENSG00000100292	0.0152893	4.1802e-07	7.57757e-05	0.764463
ENSG00000204388	0.0261807	5.19821e-07	9.14579e-05	1.30904
ENSG00000180644	0.0232313	5.34245e-07	9.26334e-05	1.16157
ENSG00000130522	0.0118978	8.40038e-07	0.000137648	0.594892
ENSG00000073861	0.0191563	9.00945e-07	0.000137648	0.957816
ENSG00000100453	0.0226956	9.01778e-07	0.000137648	1.13478
ENSG00000147872	0.0232608	9.21977e-07	0.000137648	1.16304
ENSG00000138795	-0.0158931	9.87865e-07	0.000142395	-0.794654
ENSG00000143878	0.0192596	1.17838e-06	0.000167835	0.962981
ENSG00000156475	0.0175183	1.23239e-06	0.0001707	0.875916
ENSG00000099985	0.0180899	1.39444e-06	0.000185103	0.904497
ENSG00000180739	0.0233101	1.42339e-06	0.000185103	1.16551
ENSG00000149294	0.0185958	1.52757e-06	0.000196515	0.929791
ENSG00000275302	0.0234265	1.54873e-06	0.000197117	1.17133
ENSG00000153234	0.0227628	1.57127e-06	0.000197881	1.13814
ENSG00000173334	0.0139917	1.62829e-06	0.000202926	0.699586
ENSG00000122121	0.0158958	1.76464e-06	0.000211122	0.794789
ENSG00000232434	0.0137773	1.80377e-06	0.000213666	0.688867
ENSG00000277632	0.028083	2.2857e-06	0.00024966	1.40415
ENSG00000059804	0.0141758	2.31288e-06	0.00024966	0.708792
ENSG00000172216	0.0119708	2.3163e-06	0.00024966	0.598539
ENSG00000146674	0.0180734	2.39057e-06	0.000255364	0.903671
ENSG00000163155	-0.0132306	2.50651e-06	0.000260765	-0.661531
ENSG00000129757	0.0172864	2.53265e-06	0.000260878	0.86432
ENSG00000150687	0.018817	2.56904e-06	0.000260878	0.94085
ENSG00000275993	0.0230353	2.6557e-06	0.000266998	1.15177
ENSG00000064225	-0.0146726	3.03833e-06	0.000298266	-0.73363
ENSG00000176809	-0.0125965	3.0415e-06	0.000298266	-0.629825
ENSG00000181104	0.0151208	3.1523e-06	0.000300347	0.756039
ENSG00000143842	0.0149692	3.18824e-06	0.000300347	0.74846
ENSG00000186265	-0.0137001	3.43436e-06	0.000313289	-0.685005
ENSG00000179909	-0.0130163	3.45655e-06	0.000313289	-0.650814
ENSG00000177606	0.0236323	3.61904e-06	0.000324633	1.18161
ENSG00000154358	-0.0134342	3.67611e-06	0.000325785	-0.671711
ENSG00000171033	-0.012812	4.26912e-06	0.000367452	-0.640601
ENSG00000100721	-0.0212957	4.39866e-06	0.000373231	-1.06479
ENSG00000114541	0.0155632	4.80648e-06	0.000388546	0.778162
ENSG00000060140	0.0178036	4.91688e-06	0.00039175	0.89018
ENSG00000163508	0.0196143	4.9346e-06	0.00039175	0.980713
ENSG00000185022	0.0161537	4.94435e-06	0.00039175	0.807686
ENSG00000168209	0.0210608	5.19066e-06	0.000399812	1.05304
ENSG00000179094	0.0162735	5.25837e-06	0.000400708	0.813674
ENSG00000112655	-0.0124321	5.42655e-06	0.000408322	-0.621605
ENSG00000163449	-0.0164656	5.7204e-06	0.000422462	-0.823282
ENSG00000109321	0.027956	5.86296e-06	0.00042771	1.3978
ENSG00000080493	0.0202288	5.9955e-06	0.00043211	1.01144
ENSG00000204103	0.0122663	6.16246e-06	0.000438575	0.613317
ENSG00000134539	0.0167433	6.99286e-06	0.00047267	0.837164
ENSG00000158050	0.0241667	7.36008e-06	0.000491933	1.20833
ENSG00000107317	0.021365	7.44276e-06	0.000494695	1.06825
ENSG00000131471	-0.0121433	7.49158e-06	0.000495189	-0.607166
ENSG00000120129	0.0130673	8.17713e-06	0.000523161	0.653367
ENSG00000214140	-0.0124327	8.23153e-06	0.00052384	-0.621633
ENSG00000125657	0.0250644	9.34214e-06	0.000570252	1.25322
ENSG00000107338	0.014602	1.02886e-05	0.0006124	0.730099
ENSG00000175857	-0.0137283	1.06968e-05	0.000633546	-0.686414
ENSG00000137441	0.0191579	1.09371e-05	0.000643172	0.957895
ENSG00000152969	0.0154027	1.1021e-05	0.000643172	0.770135
ENSG00000143365	-0.0168818	1.10702e-05	0.000643172	-0.844088
ENSG00000170345	0.0154822	1.13511e-05	0.000645912	0.77411
ENSG00000183688	-0.0117233	1.13915e-05	0.000645912	-0.586164
ENSG00000135835	-0.0162044	1.15411e-05	0.000648695	-0.810222
ENSG00000184916	0.0140452	1.19722e-05	0.000669324	0.70226
ENSG00000197057	0.0188294	1.24991e-05	0.000693127	0.941468
ENSG00000241484	0.0199999	1.25138e-05	0.000693127	0.999997
ENSG00000186407	0.013037	1.26155e-05	0.000695538	0.651849
ENSG00000113721	0.0169052	1.38324e-05	0.000748829	0.84526
ENSG00000188822	-0.012967	1.40815e-05	0.000758878	-0.648349
ENSG00000182782	0.0172538	1.46765e-05	0.00078388	0.862692
ENSG00000171786	-0.0154274	1.47722e-05	0.000785486	-0.771369
ENSG00000196169	0.0220704	1.66654e-05	0.000851606	1.10352
ENSG00000135519	-0.0179293	1.72776e-05	0.000868524	-0.896463
ENSG00000172543	0.0174947	1.83715e-05	0.000897128	0.874733
ENSG00000132002	0.0174812	2.04809e-05	0.00098407	0.87406
ENSG00000250673	-0.0165481	2.06139e-05	0.000986501	-0.827407
ENSG00000162490	0.0161009	2.1498e-05	0.00101506	0.805045
ENSG00000168229	0.0151603	2.25201e-05	0.00103421	0.758013
ENSG00000067840	0.0159297	2.25617e-05	0.00103421	0.796484
ENSG00000111537	0.030603	2.34016e-05	0.00105798	1.53015
ENSG00000162772	0.0214626	2.39625e-05	0.00107777	1.07313
ENSG00000020633	0.0140929	2.51739e-05	0.00110728	0.704644
ENSG00000159674	0.0169186	2.61537e-05	0.00113783	0.84593
ENSG00000170525	0.0129795	2.67548e-05	0.00115976	0.648973
ENSG00000147889	0.0141599	2.82684e-05	0.00120357	0.707997
ENSG00000101082	0.0130919	2.87928e-05	0.00120876	0.654597
ENSG00000171291	-0.0122514	2.88004e-05	0.00120876	-0.612569
ENSG00000196586	0.0142549	2.88444e-05	0.00120876	0.712747
ENSG00000224383	0.0119896	2.89965e-05	0.00120876	0.599482
ENSG00000188001	0.0140424	2.99622e-05	0.00124037	0.70212
ENSG00000017483	0.0153769	3.09862e-05	0.00127395	0.768844
ENSG00000186854	-0.0133745	3.17683e-05	0.00129719	-0.668724
ENSG00000090104	0.0259987	3.21388e-05	0.00130785	1.29993
ENSG00000174600	0.0121685	3.23644e-05	0.00131257	0.608426
ENSG00000182578	0.0119997	3.57599e-05	0.00142611	0.599985
ENSG00000087258	0.0131665	3.83693e-05	0.00150016	0.658326
ENSG00000007402	0.0157117	3.96612e-05	0.00153562	0.785584
ENSG00000184678	0.0135086	4.02188e-05	0.00154719	0.675428
ENSG00000120875	0.0191519	4.04549e-05	0.00154876	0.957596
ENSG00000163564	0.0149145	4.05185e-05	0.00154876	0.745724
ENSG00000167094	0.0162734	4.25085e-05	0.00159928	0.813671
ENSG00000134107	0.0150951	4.39541e-05	0.00163822	0.754753
ENSG00000163157	-0.0125191	4.60074e-05	0.00168747	-0.625957
ENSG00000101842	-0.0133813	4.61218e-05	0.00168747	-0.669063
ENSG00000012124	-0.0137292	4.64574e-05	0.00169302	-0.68646
ENSG00000115523	0.0188977	4.87397e-05	0.00175112	0.944884
ENSG00000125534	0.0119456	5.60549e-05	0.00194453	0.597281
ENSG00000138166	0.0173331	5.60735e-05	0.00194453	0.866656
ENSG00000116667	0.0130134	5.6507e-05	0.00194827	0.650672
ENSG00000198846	0.0132795	5.92745e-05	0.00202617	0.663976
ENSG00000119508	0.0212827	6.03604e-05	0.00205741	1.06413
ENSG00000007866	0.0150887	6.24152e-05	0.00211674	0.754434
ENSG00000171596	0.0161182	6.57864e-05	0.00221087	0.80591
ENSG00000136383	-0.0135609	6.8103e-05	0.00225111	-0.678047
ENSG00000092758	-0.0192079	6.93308e-05	0.00227806	-0.960393
ENSG00000186352	0.0118849	6.95016e-05	0.00227806	0.594247
ENSG00000167992	0.0202955	7.20506e-05	0.00232764	1.01478
ENSG00000162692	0.0248604	7.21795e-05	0.00232764	1.24302
ENSG00000171560	0.0452341	7.30348e-05	0.0023301	2.2617
ENSG00000241106	-0.0117329	7.36109e-05	0.00234224	-0.586646
ENSG00000157985	0.0139894	7.418e-05	0.00235237	0.69947
ENSG00000135407	-0.0186704	7.49129e-05	0.0023648	-0.933522
ENSG00000105374	0.0136718	8.77417e-05	0.00265086	0.683591
ENSG00000116771	-0.0121875	9.04306e-05	0.00271123	-0.609374
ENSG00000186648	0.0162397	9.08058e-05	0.00271123	0.811983
ENSG00000274588	0.0264607	9.82185e-05	0.00288377	1.32304
ENSG00000151208	0.0139715	9.93853e-05	0.00289305	0.698573
ENSG00000162745	0.0155917	0.000101004	0.0029098	0.779584
ENSG00000156738	-0.0139222	0.000101177	0.0029098	-0.696111
ENSG00000176105	0.0153988	0.000105881	0.00301798	0.76994
ENSG00000111087	-0.0117732	0.000107139	0.00302314	-0.588661
ENSG00000121454	-0.0163218	0.000107423	0.0030238	-0.816089
ENSG00000123689	0.0227286	0.000108023	0.0030238	1.13643
ENSG00000162949	-0.019972	0.000108173	0.0030238	-0.998599
ENSG00000243772	0.018646	0.000111971	0.00307849	0.932299
ENSG00000168546	0.0188645	0.000112188	0.00307849	0.943226
ENSG00000137801	0.0190319	0.000112852	0.0030896	0.951595
ENSG00000124575	0.0201208	0.000114986	0.00313368	1.00604
ENSG00000119411	0.0146077	0.00012085	0.00322016	0.730383
ENSG00000069702	0.0158073	0.000132793	0.003424	0.790367
ENSG00000136573	-0.0117869	0.000138509	0.00353331	-0.589345
ENSG00000122877	0.0173035	0.000141058	0.00355627	0.865174
ENSG00000081059	-0.0132872	0.00014595	0.00365165	-0.664359
ENSG00000112182	-0.0119681	0.000148566	0.00368335	-0.598407
ENSG00000143627	0.0243317	0.000148701	0.00368335	1.21659
ENSG00000108244	-0.0165886	0.000149304	0.00369066	-0.829429
ENSG00000157017	-0.0119852	0.000150859	0.00370612	-0.599261
ENSG00000119986	0.0146319	0.000151382	0.00371135	0.731593
ENSG00000204389	0.0148465	0.000152409	0.00372169	0.742323
ENSG00000169403	-0.0126307	0.000154356	0.003746	-0.631536
ENSG00000196188	0.0219404	0.000158195	0.00378757	1.09702
ENSG00000128218	-0.0155171	0.000171316	0.0039876	-0.775857
ENSG00000123358	0.0190234	0.0001799	0.00410749	0.95117
ENSG00000110848	0.0199376	0.000184642	0.00418381	0.996879
ENSG00000269404	-0.0130268	0.000206827	0.00453202	-0.651342
ENSG00000186496	-0.0130245	0.000216898	0.00466722	-0.651227
ENSG00000167363	0.0139528	0.000221338	0.00473866	0.69764
ENSG00000027869	0.0155243	0.000221773	0.00473866	0.776213
ENSG00000167483	-0.0132149	0.000232372	0.00488593	-0.660743
ENSG00000003249	-0.0133794	0.000237621	0.00497447	-0.668972
ENSG00000074590	0.0164237	0.000239399	0.00497447	0.821186
ENSG00000152217	0.0117379	0.000241098	0.00499896	0.586895
ENSG00000171954	0.0175015	0.000246534	0.00506792	0.875076
ENSG00000125740	0.017948	0.000248705	0.00510379	0.897398
ENSG00000189233	0.0146327	0.000250211	0.0051084	0.731633
ENSG00000135245	0.0258842	0.000254513	0.00518739	1.29421
ENSG00000135362	0.0127946	0.000255164	0.00519182	0.639732
ENSG00000181847	0.0130045	0.000267116	0.00537106	0.650227
ENSG00000151715	-0.0121261	0.000280551	0.00555715	-0.606303
ENSG00000172236	0.0236866	0.000296402	0.00576758	1.18433
ENSG00000113070	0.016728	0.000296478	0.00576758	0.836401
ENSG00000255398	0.0144902	0.000314827	0.00598002	0.724512
ENSG00000139116	0.013233	0.000319837	0.00602292	0.661649
ENSG00000187912	-0.0117083	0.000320175	0.00602292	-0.585415
ENSG00000203814	0.0201799	0.000329638	0.00614297	1.00899
ENSG00000188011	0.0168008	0.000334897	0.00620331	0.840041
ENSG00000276070	0.0237655	0.000358071	0.00646148	1.18828
ENSG00000156453	0.0134202	0.0003906	0.00685212	0.67101
ENSG00000167994	0.0144299	0.000392344	0.00685956	0.721495
ENSG00000183779	0.0144069	0.000392745	0.00685956	0.720343
ENSG00000117560	0.0159766	0.000425668	0.00728854	0.798828
ENSG00000165905	-0.0120589	0.000429009	0.00732191	-0.602946
ENSG00000089692	0.0167063	0.000444481	0.00751097	0.835317
ENSG00000182308	-0.0144104	0.000451029	0.00756817	-0.720522
ENSG00000165917	-0.0135292	0.000454207	0.00758793	-0.67646
ENSG00000170962	0.0126273	0.00045446	0.00758793	0.631366
ENSG00000184613	-0.0136619	0.000473061	0.00783436	-0.683096
ENSG00000187922	-0.0132736	0.000479131	0.00790952	-0.66368
ENSG00000171798	0.0166214	0.000480892	0.00792479	0.83107
ENSG00000185697	0.0153665	0.000492296	0.00806826	0.768326
ENSG00000127954	-0.0132249	0.00053651	0.00858129	-0.661245
ENSG00000150045	0.0143124	0.00054246	0.0086418	0.715618
ENSG00000100427	0.0128551	0.000544768	0.00866703	0.642756
ENSG00000069188	-0.0124975	0.000552608	0.00876843	-0.624877
ENSG00000110245	0.0428249	0.000562658	0.00884522	2.14125
ENSG00000121858	-0.0121136	0.000589797	0.00907815	-0.605681
ENSG00000184545	0.0129296	0.000596352	0.00911207	0.646478
ENSG00000064300	0.0136114	0.000611953	0.00929113	0.680569
ENSG00000068976	-0.0132622	0.000615491	0.00932118	-0.663109
ENSG00000159618	0.0127407	0.000635952	0.00955845	0.637036
ENSG00000205710	0.0117221	0.000646451	0.00967978	0.586105
ENSG00000205810	0.0173006	0.000654988	0.00979535	0.865032
ENSG00000135424	-0.0155439	0.000669414	0.00993247	-0.777193
ENSG00000112715	0.0140492	0.00072258	0.010517	0.702458
ENSG00000132185	-0.0119694	0.000748351	0.0107482	-0.598471
ENSG00000184260	0.0123617	0.000840966	0.0116585	0.618086
ENSG00000183762	-0.0130831	0.00084738	0.0117322	-0.654157
ENSG00000108551	0.0126642	0.000850806	0.0117541	0.63321
ENSG00000137501	0.0122529	0.00098619	0.0131243	0.612643
ENSG00000158874	0.0309561	0.00101191	0.0133397	1.5478
ENSG00000100385	0.0136914	0.00101464	0.0133397	0.684572
ENSG00000167100	0.0142524	0.001043	0.0136228	0.71262
ENSG00000266265	-0.0240538	0.00105314	0.0137103	-1.20269
ENSG00000167037	0.0124077	0.00106629	0.0138064	0.620384
ENSG00000147234	0.0149855	0.00106984	0.0138374	0.749275
ENSG00000137843	0.0123493	0.00109892	0.0140766	0.617467
ENSG00000173262	0.0164423	0.00110156	0.0140952	0.822116
ENSG00000124882	0.0195941	0.0011076	0.0141145	0.979707
ENSG00000168298	0.0141087	0.00111991	0.0142085	0.705434
ENSG00000165457	0.0133874	0.00112605	0.014263	0.669369
ENSG00000120738	0.0152631	0.00116861	0.0146401	0.763157
ENSG00000149257	0.0166287	0.00117775	0.0146406	0.831435
ENSG00000173068	0.0146024	0.00117798	0.0146406	0.730122
ENSG00000158321	0.0138672	0.00117845	0.0146406	0.69336
ENSG00000188536	0.0140253	0.00119689	0.0148083	0.701264
ENSG00000173432	0.0308708	0.0012411	0.0151516	1.54354
ENSG00000166831	0.0126673	0.00129468	0.0156936	0.633366
ENSG00000260286	-0.0149314	0.00130339	0.0157513	-0.746572
ENSG00000103647	-0.0121629	0.00131438	0.0158254	-0.608145
ENSG00000130595	-0.013427	0.00132203	0.0158644	-0.671349
ENSG00000206172	0.0168576	0.00133506	0.0159727	0.842879
ENSG00000124216	0.0165197	0.00135728	0.0161417	0.825985
ENSG00000145649	0.0129021	0.00136021	0.0161604	0.645106
ENSG00000204420	0.0122154	0.0014082	0.0164593	0.610771
ENSG00000189127	-0.0200159	0.00141151	0.0164593	-1.0008
ENSG00000204531	-0.0123959	0.00149416	0.01709	-0.619796
ENSG00000005961	0.0143482	0.00157983	0.0177809	0.717409
ENSG00000183160	-0.0161773	0.00163578	0.0182097	-0.808863
ENSG00000159189	0.0173186	0.00165221	0.018336	0.86593
ENSG00000188886	0.0143855	0.00167	0.0183977	0.719277
ENSG00000121053	0.0278995	0.00174014	0.0188602	1.39498
ENSG00000156575	0.0303137	0.00174899	0.0188702	1.51568
ENSG00000169583	0.0128821	0.00177972	0.0191136	0.644106
ENSG00000130222	0.0133648	0.0018165	0.0192602	0.668242
ENSG00000276289	-0.018093	0.00186677	0.0196141	-0.904648
ENSG00000171564	0.034656	0.0019111	0.0199229	1.7328
ENSG00000198502	0.0119115	0.00194387	0.0201355	0.595576
ENSG00000173369	0.0158	0.00196048	0.0202386	0.789998
ENSG00000101335	0.0122669	0.0021189	0.0212138	0.613344
ENSG00000169429	0.0270565	0.00212267	0.0212338	1.35283
ENSG00000019169	0.0123927	0.00215494	0.0215027	0.619635
ENSG00000196136	0.0208722	0.00222192	0.0219876	1.04361
ENSG00000128342	0.0226083	0.00232068	0.0226835	1.13041
ENSG00000243566	-0.0138112	0.00232581	0.0227151	-0.690561
ENSG00000176083	0.0212431	0.00239513	0.023083	1.06215
ENSG00000166278	0.0117343	0.00243639	0.0233565	0.586715
ENSG00000123342	0.0130618	0.00250953	0.0239235	0.65309
ENSG00000143185	0.0173645	0.00260404	0.0245313	0.868223
ENSG00000125726	0.0130144	0.00263863	0.0246702	0.65072
ENSG00000171557	0.0351853	0.00265238	0.024727	1.75927
ENSG00000100228	-0.0128426	0.00267208	0.0247843	-0.642128
ENSG00000139187	0.0119369	0.0027472	0.0253021	0.596843
ENSG00000146070	0.0118823	0.00288809	0.026137	0.594115
ENSG00000165131	-0.0138588	0.00295318	0.0265561	-0.692939
ENSG00000196890	0.0148799	0.0029647	0.026602	0.743993
ENSG00000073756	0.0144238	0.00304666	0.0271389	0.72119
ENSG00000132465	-0.0156909	0.00330878	0.028832	-0.784544
ENSG00000275464	0.0119373	0.00340846	0.0294219	0.596867
ENSG00000198756	0.0137905	0.00343994	0.0295421	0.689523
ENSG00000109906	0.0134134	0.00347389	0.0296789	0.67067
ENSG00000240403	0.0137438	0.00351716	0.0299348	0.687191
ENSG00000073737	-0.0130933	0.00358225	0.030267	-0.654667
ENSG00000118271	0.0335714	0.00362744	0.0304764	1.67857
ENSG00000135094	0.0189054	0.0037648	0.0312358	0.945272
ENSG00000115457	0.0120908	0.00379193	0.0313089	0.604538
ENSG00000156966	0.0145581	0.00392451	0.0320935	0.727905
ENSG00000091583	0.0345889	0.00400014	0.0325235	1.72944
ENSG00000198574	0.0128733	0.00442411	0.0349373	0.643664
ENSG00000173372	0.013529	0.00478383	0.0365945	0.676448
ENSG00000106927	0.0313043	0.00496374	0.0374913	1.56522
ENSG00000138061	-0.0130669	0.00583405	0.0416708	-0.653343
ENSG00000151929	0.0127485	0.00613128	0.0430779	0.637424
ENSG00000167105	-0.0127685	0.00613546	0.0430779	-0.638424
ENSG00000107562	0.0141503	0.00653128	0.0450302	0.707514
ENSG00000167244	0.018238	0.00654699	0.045068	0.9119
ENSG00000149328	0.0117995	0.00696077	0.0468817	0.589975
ENSG00000130208	0.0244204	0.00720506	0.04781	1.22102
ENSG00000120696	-0.0117116	0.00745584	0.0489044	-0.58558

## Sheet: S23_Blood Vessel
GENEID	logFC	P.Value	FDR	logFC_50
ENSG00000081803	0.0144041	9.79492e-68	1.32457e-63	0.720207
ENSG00000244694	0.0389247	3.00835e-67	2.0341e-63	1.94623
ENSG00000185008	0.0609798	6.64736e-52	2.99641e-48	3.04899
ENSG00000214944	0.0252868	3.14224e-51	1.06231e-47	1.26434
ENSG00000101977	0.0318464	1.54115e-45	4.16819e-42	1.59232
ENSG00000138650	0.0403076	4.49577e-45	1.01327e-41	2.01538
ENSG00000153253	0.0361336	1.0389e-44	2.00701e-41	1.80668
ENSG00000176049	0.0504236	1.21704e-42	2.05726e-39	2.52118
ENSG00000185633	0.0356031	4.07075e-42	5.94222e-39	1.78016
ENSG00000106536	0.0526786	4.39416e-42	5.94222e-39	2.63393
ENSG00000048540	0.0279181	7.06192e-42	8.68167e-39	1.39591
ENSG00000151575	0.0235681	1.58604e-39	1.64984e-36	1.17841
ENSG00000115339	0.0323304	6.92425e-39	6.68833e-36	1.61652
ENSG00000172667	0.01207	1.45596e-38	1.28287e-35	0.603499
ENSG00000124813	0.0262275	1.51785e-38	1.28287e-35	1.31137
ENSG00000035664	0.030836	3.83474e-37	3.05043e-34	1.5418
ENSG00000257335	0.0391056	1.22232e-35	9.18299e-33	1.95528
ENSG00000164265	0.0573462	9.93828e-34	7.07344e-31	2.86731
ENSG00000132000	0.0273674	1.29551e-33	8.75958e-31	1.36837
ENSG00000046889	0.0218155	2.64154e-33	1.70103e-30	1.09077
ENSG00000170381	0.040927	6.72174e-33	4.13173e-30	2.04635
ENSG00000124191	-0.0264931	8.13136e-33	4.78089e-30	-1.32465
ENSG00000187164	0.0142056	7.9474e-32	4.47803e-29	0.710278
ENSG00000171509	0.0560697	3.61225e-31	1.95394e-28	2.80348
ENSG00000105877	0.0374039	5.33199e-31	2.77325e-28	1.87019
ENSG00000167693	-0.0145378	7.14346e-31	3.57781e-28	-0.726892
ENSG00000171951	0.0432687	1.7041e-30	7.75414e-28	2.16343
ENSG00000134574	0.0117183	1.72021e-30	7.75414e-28	0.585913
ENSG00000187068	-0.0166354	4.69536e-30	2.04824e-27	-0.831771
ENSG00000163071	0.0161213	5.00085e-30	2.11333e-27	0.806064
ENSG00000184500	0.0149405	6.95162e-30	2.84869e-27	0.747026
ENSG00000214193	0.0185029	7.46314e-30	2.96836e-27	0.925145
ENSG00000075035	0.0409386	1.22463e-29	4.60017e-27	2.04693
ENSG00000244242	0.032508	1.32676e-29	4.84913e-27	1.6254
ENSG00000162738	-0.0287132	2.36516e-29	8.41684e-27	-1.43566
ENSG00000112320	-0.0125853	4.23731e-29	1.46926e-26	-0.629266
ENSG00000185567	0.0209299	4.8595e-29	1.64288e-26	1.0465
ENSG00000177106	0.0168277	6.86083e-29	2.2629e-26	0.841386
ENSG00000152229	0.0134795	1.65418e-28	5.32606e-26	0.673977
ENSG00000163462	0.0254008	2.34775e-28	7.38341e-26	1.27004
ENSG00000060718	0.0472186	3.91968e-28	1.20468e-25	2.36093
ENSG00000109738	0.0203248	7.51021e-28	2.2569e-25	1.01624
ENSG00000128655	0.030299	3.01801e-27	8.87231e-25	1.51495
ENSG00000111319	0.0248537	6.83411e-27	1.96633e-24	1.24268
ENSG00000159307	0.0459222	7.32516e-27	2.02159e-24	2.29611
ENSG00000082482	0.0423288	7.51642e-27	2.03289e-24	2.11644
ENSG00000131378	0.0159274	7.92636e-27	2.10173e-24	0.796369
ENSG00000178163	-0.0121945	1.29688e-26	3.37262e-24	-0.609725
ENSG00000118160	-0.0269582	1.45031e-26	3.63196e-24	-1.34791
ENSG00000136542	0.0348105	2.17484e-26	5.34734e-24	1.74053
ENSG00000107731	0.0199327	6.22336e-26	1.50283e-23	0.996637
ENSG00000099337	0.0201936	1.06699e-25	2.53139e-23	1.00968
ENSG00000145014	0.0171178	1.25078e-25	2.86683e-23	0.855889
ENSG00000147889	0.0338789	4.585e-25	1.01644e-22	1.69395
ENSG00000108387	0.0120988	5.46513e-25	1.19202e-22	0.604939
ENSG00000181656	0.0417405	6.22911e-25	1.33708e-22	2.08703
ENSG00000136378	0.0205184	7.79176e-25	1.64637e-22	1.02592
ENSG00000186472	0.0355334	1.00695e-24	2.09492e-22	1.77667
ENSG00000181104	0.0199012	1.74139e-24	3.51475e-22	0.995062
ENSG00000184226	0.0192024	1.9667e-24	3.88516e-22	0.96012
ENSG00000161513	0.0147389	1.98548e-24	3.88516e-22	0.736944
ENSG00000146376	0.0161664	2.0111e-24	3.88516e-22	0.808319
ENSG00000178776	0.0371146	2.35946e-24	4.49393e-22	1.85573
ENSG00000109158	0.0425898	2.62228e-24	4.92516e-22	2.12949
ENSG00000131080	0.020582	2.95016e-24	5.46508e-22	1.0291
ENSG00000164932	0.0264634	4.88725e-24	8.81203e-22	1.32317
ENSG00000141469	0.041086	5.89747e-24	1.04936e-21	2.0543
ENSG00000126215	0.0127321	8.96802e-24	1.5548e-21	0.636606
ENSG00000152784	0.0175592	9.54088e-24	1.63318e-21	0.87796
ENSG00000114541	0.0174701	1.03796e-23	1.74523e-21	0.873505
ENSG00000117477	0.0170824	1.04536e-23	1.74523e-21	0.854122
ENSG00000136531	0.0276493	1.4622e-23	2.29923e-21	1.38246
ENSG00000145794	0.0401309	2.77634e-23	4.1432e-21	2.00654
ENSG00000125648	-0.0121478	3.93284e-23	5.78085e-21	-0.607388
ENSG00000112319	0.0235127	6.08362e-23	8.56967e-21	1.17563
ENSG00000145358	0.023401	6.24571e-23	8.70729e-21	1.17005
ENSG00000155511	0.0332824	7.17634e-23	9.90262e-21	1.66412
ENSG00000222009	0.0131944	1.50151e-22	2.01039e-20	0.659721
ENSG00000164142	0.0209971	1.80548e-22	2.39368e-20	1.04986
ENSG00000084636	0.0137229	3.30868e-22	4.26126e-20	0.686147
ENSG00000120889	0.0122122	4.70887e-22	6.00736e-20	0.610612
ENSG00000153179	-0.0156245	6.62767e-22	8.22257e-20	-0.781226
ENSG00000154655	0.0190673	6.91839e-22	8.42859e-20	0.953366
ENSG00000172995	0.0488117	9.17322e-22	1.08815e-19	2.44058
ENSG00000118257	0.0170317	1.0371e-21	1.21954e-19	0.851585
ENSG00000213199	0.0133401	1.5933e-21	1.85743e-19	0.667003
ENSG00000120658	-0.0247532	3.47234e-21	3.8807e-19	-1.23766
ENSG00000182621	-0.0159578	5.01131e-21	5.42144e-19	-0.797892
ENSG00000136205	0.0128655	5.61124e-21	5.97486e-19	0.643276
ENSG00000135740	0.0154519	6.13645e-21	6.48307e-19	0.772594
ENSG00000118407	-0.0122996	6.39152e-21	6.70019e-19	-0.614982
ENSG00000107518	0.0325548	7.74423e-21	7.99429e-19	1.62774
ENSG00000165084	0.0243654	3.37466e-20	3.19129e-18	1.21827
ENSG00000189157	0.0146318	4.14558e-20	3.83978e-18	0.731591
ENSG00000166510	0.025215	4.59657e-20	4.14396e-18	1.26075
ENSG00000104432	0.019524	5.32385e-20	4.70551e-18	0.976198
ENSG00000111348	0.0132643	5.92088e-20	5.19922e-18	0.663213
ENSG00000183087	0.0133997	7.00549e-20	6.07277e-18	0.669986
ENSG00000135480	0.030463	7.68457e-20	6.61901e-18	1.52315
ENSG00000091592	0.012041	8.48389e-20	7.26124e-18	0.602051
ENSG00000078053	-0.0164398	9.35638e-20	7.95763e-18	-0.82199
ENSG00000186340	0.0219078	1.07759e-19	9.10768e-18	1.09539
ENSG00000115457	0.0265227	1.40231e-19	1.15631e-17	1.32613
ENSG00000244486	0.0130173	2.10285e-19	1.68265e-17	0.650864
ENSG00000162998	0.0243603	2.17312e-19	1.71855e-17	1.21802
ENSG00000101104	0.0129766	2.63946e-19	2.05135e-17	0.648829
ENSG00000171873	-0.0275194	2.70455e-19	2.08992e-17	-1.37597
ENSG00000065320	-0.0174004	3.10326e-19	2.34443e-17	-0.870022
ENSG00000099725	0.0128351	3.1266e-19	2.34637e-17	0.641753
ENSG00000141526	0.0208499	3.14052e-19	2.34637e-17	1.0425
ENSG00000079841	0.0245141	4.38337e-19	3.23915e-17	1.2257
ENSG00000179698	0.0139369	4.64479e-19	3.39521e-17	0.696843
ENSG00000140937	0.0141618	5.2775e-19	3.81645e-17	0.708091
ENSG00000170571	0.020471	9.55923e-19	6.80366e-17	1.02355
ENSG00000164220	0.0255719	1.10066e-18	7.75219e-17	1.27859
ENSG00000143001	-0.0307018	1.12244e-18	7.86464e-17	-1.53509
ENSG00000166348	-0.0119156	1.36868e-18	9.44319e-17	-0.595781
ENSG00000197321	-0.0119022	1.41368e-18	9.65516e-17	-0.595108
ENSG00000099958	0.0257391	1.49814e-18	1.01805e-16	1.28696
ENSG00000143318	-0.0173909	1.86639e-18	1.23721e-16	-0.869546
ENSG00000113448	-0.0145635	2.07038e-18	1.36574e-16	-0.728177
ENSG00000123500	0.0382737	2.3154e-18	1.51996e-16	1.91369
ENSG00000166448	0.0290812	2.92436e-18	1.89216e-16	1.45406
ENSG00000142627	0.0126558	2.97863e-18	1.91809e-16	0.632789
ENSG00000168481	-0.0300869	3.33114e-18	2.11488e-16	-1.50434
ENSG00000124839	0.0156523	6.69573e-18	4.07866e-16	0.782617
ENSG00000130477	0.0377471	8.90152e-18	5.36213e-16	1.88736
ENSG00000078295	0.0145427	9.20057e-18	5.48102e-16	0.727136
ENSG00000181856	-0.023462	9.88313e-18	5.86182e-16	-1.1731
ENSG00000119630	0.0227349	1.0847e-17	6.37756e-16	1.13675
ENSG00000154146	0.0222058	1.10935e-17	6.49424e-16	1.11029
ENSG00000124749	0.0165936	1.31872e-17	7.55639e-16	0.829682
ENSG00000151882	0.0145183	1.87748e-17	1.05349e-15	0.725914
ENSG00000186510	0.0176852	2.32877e-17	1.29065e-15	0.88426
ENSG00000140488	0.0127347	2.54742e-17	1.40035e-15	0.636734
ENSG00000180828	0.0233461	2.66879e-17	1.46113e-15	1.1673
ENSG00000156535	0.0127451	3.44836e-17	1.87278e-15	0.637253
ENSG00000173535	0.0176466	3.56156e-17	1.91884e-15	0.88233
ENSG00000163531	0.0171004	4.27973e-17	2.2696e-15	0.855018
ENSG00000204410	0.0123335	5.09585e-17	2.64027e-15	0.616675
ENSG00000153898	0.0267885	5.9069e-17	2.99172e-15	1.33942
ENSG00000137809	0.0175067	8.93756e-17	4.45987e-15	0.875334
ENSG00000160233	-0.0135411	9.66317e-17	4.76916e-15	-0.677055
ENSG00000168772	0.0186314	1.04678e-16	5.14749e-15	0.931569
ENSG00000143867	-0.0190594	1.17076e-16	5.69503e-15	-0.952971
ENSG00000154040	0.0122438	1.54401e-16	7.40415e-15	0.612191
ENSG00000144331	0.0226985	1.58579e-16	7.57763e-15	1.13493
ENSG00000139292	0.0265157	1.96089e-16	9.08118e-15	1.32578
ENSG00000143127	0.0199126	2.4152e-16	1.1034e-14	0.99563
ENSG00000103253	0.0124898	3.01902e-16	1.36087e-14	0.624492
ENSG00000127241	0.0242589	3.9446e-16	1.7263e-14	1.21295
ENSG00000086991	0.0165024	4.48289e-16	1.94422e-14	0.825121
ENSG00000102290	0.0249055	6.77167e-16	2.83509e-14	1.24527
ENSG00000166165	-0.0170945	7.31071e-16	3.04193e-14	-0.854726
ENSG00000115107	0.0133175	8.39444e-16	3.46091e-14	0.665874
ENSG00000203867	0.0165487	8.61933e-16	3.54283e-14	0.827435
ENSG00000163013	0.013108	9.13423e-16	3.73179e-14	0.655402
ENSG00000181195	0.0453631	1.04866e-15	4.23316e-14	2.26815
ENSG00000164707	0.0147982	1.08725e-15	4.36247e-14	0.739911
ENSG00000182389	0.0145911	1.3252e-15	5.25532e-14	0.729556
ENSG00000162591	0.0126419	1.34291e-15	5.30999e-14	0.632096
ENSG00000184613	0.0304517	1.42122e-15	5.58697e-14	1.52258
ENSG00000116194	-0.0147705	1.47544e-15	5.74997e-14	-0.738526
ENSG00000104881	0.0119094	1.57195e-15	6.07356e-14	0.59547
ENSG00000198547	0.0192299	1.7743e-15	6.72097e-14	0.961497
ENSG00000120251	0.0274154	2.19727e-15	8.23095e-14	1.37077
ENSG00000140511	0.0137796	2.33501e-15	8.72276e-14	0.688982
ENSG00000188710	-0.0151198	2.60344e-15	9.6943e-14	-0.755988
ENSG00000114115	-0.013493	2.64737e-15	9.78153e-14	-0.674651
ENSG00000164266	0.0327344	2.77829e-15	1.01982e-13	1.63672
ENSG00000142552	0.0117133	2.78013e-15	1.01982e-13	0.585666
ENSG00000100156	0.0142688	2.96558e-15	1.07805e-13	0.713441
ENSG00000151012	0.0219695	3.5363e-15	1.26847e-13	1.09848
ENSG00000011028	0.011731	3.99778e-15	1.42268e-13	0.586549
ENSG00000182379	0.0302703	4.43717e-15	1.56668e-13	1.51352
ENSG00000170801	-0.0258868	4.54385e-15	1.60017e-13	-1.29434
ENSG00000242265	-0.0144841	5.25739e-15	1.83236e-13	-0.724207
ENSG00000121904	-0.0154809	6.00604e-15	2.07723e-13	-0.774047
ENSG00000173227	0.0332962	7.00351e-15	2.37668e-13	1.66481
ENSG00000137558	-0.0321447	7.46923e-15	2.51886e-13	-1.60724
ENSG00000119681	0.0137547	8.9552e-15	2.95369e-13	0.687736
ENSG00000102466	0.0138364	9.90272e-15	3.2241e-13	0.691818
ENSG00000156966	0.0149621	1.002e-14	3.24942e-13	0.748106
ENSG00000144476	-0.0133599	1.17291e-14	3.77651e-13	-0.667996
ENSG00000157766	0.0308342	1.28626e-14	4.12183e-13	1.54171
ENSG00000136153	0.0126235	1.42974e-14	4.51738e-13	0.631176
ENSG00000158023	0.0126263	1.49448e-14	4.71092e-13	0.631314
ENSG00000166762	0.0126684	1.58196e-14	4.95204e-13	0.633419
ENSG00000139174	-0.0131555	1.6644e-14	5.1623e-13	-0.657776
ENSG00000163564	0.0261943	1.69327e-14	5.23983e-13	1.30972
ENSG00000126878	-0.0183045	2.32168e-14	6.96144e-13	-0.915226
ENSG00000072201	0.0123857	2.34826e-14	7.02555e-13	0.619285
ENSG00000159784	-0.0164406	2.52999e-14	7.48645e-13	-0.822028
ENSG00000064195	0.0284693	3.0329e-14	8.83922e-13	1.42347
ENSG00000184838	0.0132377	3.46608e-14	9.86776e-13	0.661886
ENSG00000206561	0.0126354	4.58769e-14	1.27916e-12	0.631772
ENSG00000184497	0.014572	4.91654e-14	1.36243e-12	0.728602
ENSG00000134363	0.0188704	4.95173e-14	1.36811e-12	0.94352
ENSG00000112183	-0.0175858	5.81279e-14	1.56275e-12	-0.879289
ENSG00000106991	0.0143423	6.04506e-14	1.62197e-12	0.717114
ENSG00000137801	0.0212286	6.76141e-14	1.79896e-12	1.06143
ENSG00000178662	0.0161769	6.82606e-14	1.80998e-12	0.808847
ENSG00000164418	0.021575	7.38404e-14	1.93516e-12	1.07875
ENSG00000130751	0.0283718	8.77998e-14	2.2833e-12	1.41859
ENSG00000186417	0.0127144	9.96689e-14	2.56923e-12	0.635719
ENSG00000272573	-0.0158021	1.16097e-13	2.96222e-12	-0.790103
ENSG00000185347	0.0149535	1.22361e-13	3.11617e-12	0.747677
ENSG00000178531	-0.0156789	1.30407e-13	3.3053e-12	-0.783944
ENSG00000170442	0.0265896	1.44845e-13	3.62728e-12	1.32948
ENSG00000124602	0.012066	1.48103e-13	3.69519e-12	0.603298
ENSG00000149043	0.0230883	1.52994e-13	3.79622e-12	1.15442
ENSG00000159216	0.0159409	1.54505e-13	3.82669e-12	0.797047
ENSG00000162687	0.0156158	1.62799e-13	4.01006e-12	0.780792
ENSG00000213903	0.0131374	1.80425e-13	4.40413e-12	0.65687
ENSG00000170017	0.0149651	1.85319e-13	4.50732e-12	0.748253
ENSG00000135298	0.0149105	1.92861e-13	4.66559e-12	0.745526
ENSG00000175785	-0.0196977	1.97024e-13	4.75779e-12	-0.984883
ENSG00000155265	0.0181594	2.0574e-13	4.95057e-12	0.907971
ENSG00000121966	0.0233909	2.07791e-13	4.99103e-12	1.16954
ENSG00000163017	-0.0193809	2.28723e-13	5.44545e-12	-0.969044
ENSG00000129667	0.0132628	2.63556e-13	6.23089e-12	0.663141
ENSG00000258839	0.0134763	3.19757e-13	7.44247e-12	0.673813
ENSG00000047457	0.0184509	3.39618e-13	7.86413e-12	0.922546
ENSG00000126950	-0.0147551	3.7476e-13	8.60421e-12	-0.737755
ENSG00000181778	-0.0150096	3.90148e-13	8.8821e-12	-0.750482
ENSG00000182836	0.0150421	4.21952e-13	9.52597e-12	0.752106
ENSG00000178297	0.0128095	4.81669e-13	1.06781e-11	0.640477
ENSG00000090104	0.0227122	5.24951e-13	1.15617e-11	1.13561
ENSG00000118523	0.0179753	5.84131e-13	1.2659e-11	0.898767
ENSG00000164056	0.012628	7.85768e-13	1.64488e-11	0.6314
ENSG00000185499	0.0145318	7.93334e-13	1.65815e-11	0.726589
ENSG00000189292	-0.0209355	8.31788e-13	1.71287e-11	-1.04678
ENSG00000150394	-0.024772	8.42851e-13	1.7322e-11	-1.2386
ENSG00000214050	-0.0169029	8.45254e-13	1.7345e-11	-0.845143
ENSG00000173698	-0.0157161	8.98034e-13	1.83723e-11	-0.785807
ENSG00000064547	0.0133897	9.24935e-13	1.88941e-11	0.669485
ENSG00000205363	-0.0136009	9.66578e-13	1.96557e-11	-0.680046
ENSG00000067842	0.0159439	9.95772e-13	2.01887e-11	0.797196
ENSG00000185100	0.0178631	1.75089e-12	3.43149e-11	0.893156
ENSG00000268041	0.0149812	1.98365e-12	3.83772e-11	0.749061
ENSG00000164484	0.0203332	1.98371e-12	3.83772e-11	1.01666
ENSG00000170891	0.0252154	2.04644e-12	3.95343e-11	1.26077
ENSG00000137462	0.0156284	2.05445e-12	3.96324e-11	0.781418
ENSG00000111057	0.0261813	2.06787e-12	3.98346e-11	1.30906
ENSG00000174600	0.0122243	2.33372e-12	4.46377e-11	0.611216
ENSG00000111728	0.014484	2.4023e-12	4.57554e-11	0.724202
ENSG00000173432	0.0380926	2.50801e-12	4.75012e-11	1.90463
ENSG00000185760	0.0165201	2.6844e-12	5.02091e-11	0.826006
ENSG00000180448	0.0137842	2.70341e-12	5.04948e-11	0.689209
ENSG00000172403	-0.0117715	3.13257e-12	5.74787e-11	-0.588573
ENSG00000130822	-0.0179478	3.61875e-12	6.5423e-11	-0.897389
ENSG00000178075	0.0126661	3.65479e-12	6.59862e-11	0.633306
ENSG00000010327	0.0147455	3.88487e-12	6.98606e-11	0.737277
ENSG00000160161	0.0251485	3.91914e-12	7.03832e-11	1.25742
ENSG00000140563	0.0145762	4.10084e-12	7.34511e-11	0.728812
ENSG00000183479	0.014866	4.12054e-12	7.37064e-11	0.743301
ENSG00000152669	0.0189009	4.99811e-12	8.85839e-11	0.945047
ENSG00000164483	0.0227867	6.26924e-12	1.0897e-10	1.13934
ENSG00000204950	-0.0218133	6.42093e-12	1.11178e-10	-1.09067
ENSG00000099849	0.0126668	7.61652e-12	1.29557e-10	0.63334
ENSG00000180353	0.0135233	7.72786e-12	1.31286e-10	0.676163
ENSG00000171303	-0.0141898	8.32731e-12	1.40062e-10	-0.709489
ENSG00000188042	0.02027	8.58464e-12	1.43516e-10	1.0135
ENSG00000148219	0.0145749	9.71979e-12	1.60685e-10	0.728747
ENSG00000132465	0.0399122	1.01295e-11	1.66847e-10	1.99561
ENSG00000114948	0.013454	1.08382e-11	1.77225e-10	0.672699
ENSG00000169507	0.0245998	1.11241e-11	1.81069e-10	1.22999
ENSG00000143061	-0.0135006	1.11268e-11	1.81069e-10	-0.675028
ENSG00000164270	-0.0175686	1.22779e-11	1.97895e-10	-0.878428
ENSG00000075618	0.0120121	1.23935e-11	1.9952e-10	0.600607
ENSG00000154153	0.0132657	1.26736e-11	2.03304e-10	0.663285
ENSG00000113263	0.0253356	1.37743e-11	2.194e-10	1.26678
ENSG00000198286	0.0193486	1.4251e-11	2.26192e-10	0.96743
ENSG00000182732	-0.0176891	1.89355e-11	2.92981e-10	-0.884455
ENSG00000101306	-0.0300821	2.00313e-11	3.07822e-10	-1.50411
ENSG00000132031	0.0139022	2.11512e-11	3.23928e-10	0.69511
ENSG00000271447	-0.0123082	2.15585e-11	3.29047e-10	-0.615411
ENSG00000204287	0.0149806	2.5229e-11	3.80987e-10	0.749031
ENSG00000176720	-0.013707	2.61463e-11	3.91992e-10	-0.685352
ENSG00000166501	-0.0155273	2.81512e-11	4.19663e-10	-0.776365
ENSG00000101665	0.0117869	3.20624e-11	4.71282e-10	0.589345
ENSG00000069493	0.0121542	3.23876e-11	4.7503e-10	0.607708
ENSG00000141639	-0.0160448	3.51188e-11	5.11208e-10	-0.802242
ENSG00000164283	0.0284861	3.56301e-11	5.17536e-10	1.4243
ENSG00000185739	-0.0161638	3.79597e-11	5.49603e-10	-0.808192
ENSG00000203685	-0.0168161	4.06674e-11	5.83806e-10	-0.840804
ENSG00000044524	0.0121742	4.07579e-11	5.84484e-10	0.60871
ENSG00000106366	0.0214361	4.3847e-11	6.21534e-10	1.0718
ENSG00000133962	-0.0151431	4.7987e-11	6.75967e-10	-0.757153
ENSG00000133110	0.0180923	4.9288e-11	6.92849e-10	0.904615
ENSG00000203727	-0.0140343	4.9498e-11	6.94249e-10	-0.701714
ENSG00000040608	0.0227169	4.95416e-11	6.94249e-10	1.13584
ENSG00000162692	0.0196165	5.16672e-11	7.21529e-10	0.980825
ENSG00000169218	-0.0212977	5.48708e-11	7.61825e-10	-1.06489
ENSG00000129167	0.0178368	6.84318e-11	9.31926e-10	0.89184
ENSG00000115112	0.0177784	7.1573e-11	9.69097e-10	0.888921
ENSG00000225614	0.0160048	7.15912e-11	9.69097e-10	0.800242
ENSG00000135916	-0.0126094	7.35457e-11	9.93566e-10	-0.630472
ENSG00000139055	0.0191944	7.51646e-11	1.01139e-09	0.959721
ENSG00000149054	0.0128325	7.77082e-11	1.04251e-09	0.641626
ENSG00000101049	0.0145239	8.65459e-11	1.14967e-09	0.726197
ENSG00000164326	0.0365584	1.12561e-10	1.45662e-09	1.82792
ENSG00000146005	0.013685	1.12813e-10	1.45848e-09	0.684252
ENSG00000163898	0.0208353	1.38643e-10	1.75221e-09	1.04176
ENSG00000078725	0.0220193	1.41828e-10	1.7858e-09	1.10096
ENSG00000135406	0.0169697	1.44245e-10	1.80781e-09	0.848485
ENSG00000221890	-0.0119514	1.51717e-10	1.88226e-09	-0.597569
ENSG00000100628	-0.0131405	1.53828e-10	1.90148e-09	-0.657023
ENSG00000155754	0.0122089	1.58009e-10	1.95138e-09	0.610445
ENSG00000197635	0.0223416	1.6992e-10	2.08325e-09	1.11708
ENSG00000213996	0.0152285	1.74053e-10	2.12621e-09	0.761427
ENSG00000168209	0.0178821	1.87365e-10	2.28265e-09	0.894104
ENSG00000161249	0.0118717	1.94269e-10	2.36462e-09	0.593586
ENSG00000158815	0.0141253	2.02465e-10	2.45334e-09	0.706264
ENSG00000179256	0.0135654	2.11829e-10	2.55993e-09	0.678271
ENSG00000178562	0.0215007	2.21456e-10	2.66912e-09	1.07503
ENSG00000127533	0.0273006	2.46795e-10	2.94824e-09	1.36503
ENSG00000168918	0.0131228	2.50218e-10	2.98124e-09	0.65614
ENSG00000064205	0.013149	2.59775e-10	3.08694e-09	0.65745
ENSG00000142185	0.0156446	2.91241e-10	3.41879e-09	0.782232
ENSG00000105357	-0.0123205	3.59311e-10	4.13177e-09	-0.616025
ENSG00000135447	-0.015074	3.96484e-10	4.53609e-09	-0.753699
ENSG00000168702	0.0230766	4.05003e-10	4.62572e-09	1.15383
ENSG00000170962	0.0125072	4.09039e-10	4.66394e-09	0.62536
ENSG00000179083	0.016621	4.17633e-10	4.74194e-09	0.83105
ENSG00000021645	0.0157883	4.20728e-10	4.77307e-09	0.789416
ENSG00000197106	-0.0214036	4.27191e-10	4.83019e-09	-1.07018
ENSG00000203747	0.0190328	4.28068e-10	4.83202e-09	0.951641
ENSG00000069696	0.0132465	4.53221e-10	5.08623e-09	0.662326
ENSG00000198821	0.0149078	4.67681e-10	5.2225e-09	0.74539
ENSG00000231389	0.0133838	4.77491e-10	5.3145e-09	0.669189
ENSG00000112297	0.0130957	4.94502e-10	5.48127e-09	0.654785
ENSG00000129521	0.019643	4.96045e-10	5.49387e-09	0.98215
ENSG00000162009	0.0242757	5.43673e-10	5.9584e-09	1.21379
ENSG00000113532	0.0166446	5.69145e-10	6.19191e-09	0.832232
ENSG00000169181	0.0201363	6.12772e-10	6.62392e-09	1.00682
ENSG00000038427	0.0126268	6.76383e-10	7.23633e-09	0.631342
ENSG00000111339	0.0130624	6.8429e-10	7.31514e-09	0.653118
ENSG00000134762	0.0249727	6.90185e-10	7.3549e-09	1.24864
ENSG00000184949	0.0117985	6.94088e-10	7.39067e-09	0.589923
ENSG00000101349	-0.0271316	7.7185e-10	8.12907e-09	-1.35658
ENSG00000186868	-0.015344	7.75567e-10	8.16186e-09	-0.767198
ENSG00000180875	-0.0238257	8.1267e-10	8.50599e-09	-1.19128
ENSG00000019582	0.012725	8.21828e-10	8.58191e-09	0.636251
ENSG00000135678	0.0197969	8.55637e-10	8.89475e-09	0.989847
ENSG00000180644	0.0193199	9.5352e-10	9.81312e-09	0.965994
ENSG00000110848	0.0226672	1.00124e-09	1.01956e-08	1.13336
ENSG00000155980	0.0129628	1.07807e-09	1.09123e-08	0.648141
ENSG00000142765	0.017866	1.15778e-09	1.16928e-08	0.893301
ENSG00000110448	0.0192166	1.15981e-09	1.17046e-08	0.960832
ENSG00000149256	0.0123114	1.17747e-09	1.18474e-08	0.615571
ENSG00000066248	0.0179805	1.21676e-09	1.22155e-08	0.899023
ENSG00000167767	0.0194537	1.22194e-09	1.22584e-08	0.972686
ENSG00000167780	0.0162198	1.34755e-09	1.34091e-08	0.810988
ENSG00000213145	0.0137573	1.52139e-09	1.50283e-08	0.687866
ENSG00000185477	0.0150026	1.61829e-09	1.58581e-08	0.750129
ENSG00000101342	0.0149539	1.77849e-09	1.72282e-08	0.747696
ENSG00000007933	0.0137613	2.00639e-09	1.92293e-08	0.688066
ENSG00000136449	0.0133006	2.21594e-09	2.09847e-08	0.665031
ENSG00000151490	0.0124909	2.52738e-09	2.36852e-08	0.624545
ENSG00000155792	0.012632	2.64475e-09	2.46654e-08	0.6316
ENSG00000196126	0.0129618	2.69343e-09	2.50676e-08	0.64809
ENSG00000018625	-0.0144374	2.88329e-09	2.66877e-08	-0.721868
ENSG00000153820	0.0315334	2.96258e-09	2.73281e-08	1.57667
ENSG00000131941	-0.013792	3.00882e-09	2.77357e-08	-0.689599
ENSG00000168421	0.0177821	3.34598e-09	3.04699e-08	0.889107
ENSG00000174697	0.0333624	3.35428e-09	3.05249e-08	1.66812
ENSG00000079337	0.0123668	3.43542e-09	3.11375e-08	0.618341
ENSG00000034053	0.0138663	3.47196e-09	3.14476e-08	0.693315
ENSG00000104783	0.0154016	3.48303e-09	3.15268e-08	0.770081
ENSG00000166106	-0.0142183	3.56625e-09	3.22012e-08	-0.710915
ENSG00000134242	0.0138689	3.63751e-09	3.27497e-08	0.693447
ENSG00000149599	-0.0125907	3.71638e-09	3.33709e-08	-0.629533
ENSG00000107984	0.0170114	3.75764e-09	3.36967e-08	0.850571
ENSG00000126709	0.0124553	3.93169e-09	3.50714e-08	0.622766
ENSG00000123999	0.0119519	3.98282e-09	3.54814e-08	0.597597
ENSG00000197405	0.0133074	4.22366e-09	3.74781e-08	0.665372
ENSG00000187634	0.0201457	4.48469e-09	3.95606e-08	1.00728
ENSG00000007516	0.0117383	4.66941e-09	4.10106e-08	0.586917
ENSG00000112715	0.0177416	4.9458e-09	4.32614e-08	0.887078
ENSG00000138755	0.0258236	5.54904e-09	4.80715e-08	1.29118
ENSG00000133401	-0.0118114	5.79253e-09	4.99251e-08	-0.590568
ENSG00000145428	0.0133651	5.96253e-09	5.12596e-08	0.668257
ENSG00000102230	-0.0142915	6.00823e-09	5.15541e-08	-0.714576
ENSG00000111452	-0.0143845	7.04574e-09	5.94754e-08	-0.719224
ENSG00000128591	-0.0122464	7.51111e-09	6.30093e-08	-0.612322
ENSG00000143847	0.0147331	7.87213e-09	6.56723e-08	0.736655
ENSG00000130035	0.0131412	8.37253e-09	6.92064e-08	0.657062
ENSG00000154451	0.0192879	8.48855e-09	7.00797e-08	0.964396
ENSG00000130513	0.0219866	8.66479e-09	7.1404e-08	1.09933
ENSG00000176945	0.013129	9.11206e-09	7.4635e-08	0.656448
ENSG00000175294	0.0123064	9.15455e-09	7.49377e-08	0.615321
ENSG00000169126	0.0163163	9.90461e-09	8.02036e-08	0.815815
ENSG00000167281	0.0120767	1.01191e-08	8.16957e-08	0.603833
ENSG00000129596	0.0117633	1.02633e-08	8.26136e-08	0.588166
ENSG00000113296	0.0201222	1.05e-08	8.44179e-08	1.00611
ENSG00000198099	0.0223082	1.14087e-08	9.12902e-08	1.11541
ENSG00000151650	0.0142592	1.1571e-08	9.2534e-08	0.712959
ENSG00000153993	-0.0133718	1.21383e-08	9.66704e-08	-0.668591
ENSG00000125089	0.0127342	1.24053e-08	9.83915e-08	0.636711
ENSG00000175920	0.0187587	1.34242e-08	1.05852e-07	0.937935
ENSG00000164761	0.0208922	1.38519e-08	1.08844e-07	1.04461
ENSG00000010030	0.0120056	1.38965e-08	1.0913e-07	0.60028
ENSG00000172578	0.0169084	1.41198e-08	1.10691e-07	0.84542
ENSG00000003137	0.0126378	1.42389e-08	1.1156e-07	0.631888
ENSG00000157680	0.0133196	1.47192e-08	1.15056e-07	0.665978
ENSG00000120149	-0.0152928	1.49635e-08	1.16898e-07	-0.76464
ENSG00000189320	0.0133379	1.61313e-08	1.2537e-07	0.666893
ENSG00000111859	0.0128975	1.64658e-08	1.2753e-07	0.644876
ENSG00000174938	0.0155612	1.65028e-08	1.27743e-07	0.77806
ENSG00000183549	0.0163239	1.70203e-08	1.31298e-07	0.816195
ENSG00000151892	-0.0147205	1.78139e-08	1.36409e-07	-0.736023
ENSG00000105246	0.0147298	1.80443e-08	1.37783e-07	0.736489
ENSG00000157168	0.0170966	1.81611e-08	1.38362e-07	0.854832
ENSG00000070882	0.012154	1.98063e-08	1.49883e-07	0.6077
ENSG00000111199	0.0141215	2.04175e-08	1.54077e-07	0.706073
ENSG00000188536	0.0329232	2.35097e-08	1.7526e-07	1.64616
ENSG00000144278	0.0138248	2.43969e-08	1.81374e-07	0.691238
ENSG00000079215	0.0154424	2.48415e-08	1.84274e-07	0.772119
ENSG00000142583	0.019895	2.51056e-08	1.85724e-07	0.99475
ENSG00000184471	0.0250068	2.52385e-08	1.86605e-07	1.25034
ENSG00000094963	0.0117297	2.78951e-08	2.0468e-07	0.586483
ENSG00000186827	0.0151343	2.9087e-08	2.12733e-07	0.756713
ENSG00000013725	0.0207085	2.91791e-08	2.13291e-07	1.03543
ENSG00000126264	0.0130957	2.96727e-08	2.16315e-07	0.654787
ENSG00000134343	0.0188326	2.97723e-08	2.16605e-07	0.94163
ENSG00000184058	-0.0206235	3.01039e-08	2.1855e-07	-1.03118
ENSG00000099953	0.014868	3.04606e-08	2.20986e-07	0.743401
ENSG00000138964	0.0143046	3.16964e-08	2.2946e-07	0.715232
ENSG00000107242	-0.0131454	3.23564e-08	2.33612e-07	-0.657268
ENSG00000101746	0.0148964	3.32008e-08	2.3907e-07	0.74482
ENSG00000087589	0.0135707	3.40158e-08	2.44119e-07	0.678534
ENSG00000057657	0.0151369	3.41784e-08	2.44807e-07	0.756847
ENSG00000069188	-0.0125109	3.69087e-08	2.62554e-07	-0.625546
ENSG00000135439	0.0139278	3.73179e-08	2.65187e-07	0.696391
ENSG00000206172	0.0357667	3.77612e-08	2.67633e-07	1.78833
ENSG00000145649	0.0207905	3.78096e-08	2.67836e-07	1.03952
ENSG00000244734	0.030533	3.80817e-08	2.69406e-07	1.52665
ENSG00000111404	0.0190701	3.93175e-08	2.76778e-07	0.953504
ENSG00000168685	0.0224239	4.14919e-08	2.90272e-07	1.1212
ENSG00000188487	-0.0192153	4.19318e-08	2.92743e-07	-0.960764
ENSG00000095713	0.0164191	4.27936e-08	2.98144e-07	0.820954
ENSG00000011201	0.0117575	4.32817e-08	3.00924e-07	0.587873
ENSG00000164855	0.0135712	4.44617e-08	3.08336e-07	0.678562
ENSG00000142235	-0.0121444	4.47909e-08	3.1046e-07	-0.607218
ENSG00000121933	0.015857	4.49837e-08	3.11636e-07	0.79285
ENSG00000162739	0.0205495	4.58933e-08	3.17126e-07	1.02747
ENSG00000138772	0.0125171	4.8219e-08	3.31671e-07	0.625854
ENSG00000178752	-0.0135258	5.39014e-08	3.67579e-07	-0.676292
ENSG00000138378	0.0131288	5.46317e-08	3.7217e-07	0.656438
ENSG00000102760	0.014074	5.5878e-08	3.79718e-07	0.703699
ENSG00000105374	0.0168734	5.61798e-08	3.81577e-07	0.84367
ENSG00000151651	0.0144361	5.66182e-08	3.84361e-07	0.721805
ENSG00000126860	0.0133674	5.71759e-08	3.87758e-07	0.668371
ENSG00000118785	0.0287724	6.60887e-08	4.42215e-07	1.43862
ENSG00000271503	0.0184828	6.65302e-08	4.4495e-07	0.924139
ENSG00000106278	0.0168329	6.93269e-08	4.62088e-07	0.841646
ENSG00000153283	0.0181261	7.19597e-08	4.77249e-07	0.906307
ENSG00000159753	0.0171409	7.23673e-08	4.79247e-07	0.857047
ENSG00000077984	0.0176692	7.69926e-08	5.06406e-07	0.883461
ENSG00000183379	0.0117583	7.75469e-08	5.09309e-07	0.587916
ENSG00000165300	0.018427	8.23351e-08	5.39185e-07	0.921352
ENSG00000173198	0.0154622	8.269e-08	5.40985e-07	0.773109
ENSG00000282608	0.014115	8.27811e-08	5.4132e-07	0.705751
ENSG00000123892	0.013662	8.28899e-08	5.41606e-07	0.683099
ENSG00000137101	0.0166665	8.51546e-08	5.55229e-07	0.833323
ENSG00000009790	0.0175266	8.71503e-08	5.66602e-07	0.87633
ENSG00000117154	0.0129138	8.72236e-08	5.66807e-07	0.64569
ENSG00000105122	0.0138102	8.99512e-08	5.8341e-07	0.69051
ENSG00000134215	0.0120463	9.39131e-08	6.07913e-07	0.602316
ENSG00000116824	0.0199493	9.69054e-08	6.24917e-07	0.997463
ENSG00000172215	0.0120459	1.01197e-07	6.49497e-07	0.602294
ENSG00000171502	0.017263	1.01668e-07	6.51899e-07	0.863152
ENSG00000166825	0.0138201	1.0399e-07	6.64375e-07	0.691006
ENSG00000173114	0.0160007	1.12466e-07	7.13357e-07	0.800035
ENSG00000133083	-0.0117855	1.2081e-07	7.60573e-07	-0.589273
ENSG00000115085	0.0157732	1.21531e-07	7.64757e-07	0.788661
ENSG00000153563	0.0196913	1.32672e-07	8.2793e-07	0.984566
ENSG00000137841	0.0134092	1.32876e-07	8.28822e-07	0.670459
ENSG00000155926	0.0139212	1.39926e-07	8.69252e-07	0.69606
ENSG00000103888	0.0216102	1.43154e-07	8.84387e-07	1.08051
ENSG00000047365	0.0117426	1.4969e-07	9.23057e-07	0.587132
ENSG00000160255	0.0142561	1.50133e-07	9.25289e-07	0.712807
ENSG00000244731	0.0160242	1.50806e-07	9.2824e-07	0.801212
ENSG00000173372	0.0134476	1.56258e-07	9.58757e-07	0.672378
ENSG00000135838	0.0121971	1.56721e-07	9.61011e-07	0.609854
ENSG00000162511	0.0135938	1.5685e-07	9.61073e-07	0.679688
ENSG00000142871	0.0150808	1.61197e-07	9.83696e-07	0.754041
ENSG00000055813	0.0124778	1.63214e-07	9.94357e-07	0.62389
ENSG00000180785	-0.0183726	1.67664e-07	1.01948e-06	-0.918629
ENSG00000172243	0.0139155	1.68729e-07	1.02549e-06	0.695775
ENSG00000099715	0.0150919	1.72307e-07	1.04443e-06	0.754596
ENSG00000104814	0.0129081	1.76835e-07	1.06995e-06	0.645405
ENSG00000164691	0.0138919	1.81194e-07	1.09535e-06	0.694593
ENSG00000038945	0.0148494	1.93413e-07	1.15937e-06	0.742471
ENSG00000172543	0.0157316	1.96678e-07	1.17789e-06	0.786578
ENSG00000173200	0.0174304	2.01028e-07	1.20288e-06	0.871521
ENSG00000154096	0.0171186	2.02605e-07	1.21178e-06	0.85593
ENSG00000078098	0.0124563	2.1098e-07	1.25797e-06	0.622817
ENSG00000105650	0.0199106	2.19508e-07	1.30282e-06	0.995532
ENSG00000148926	0.0170373	2.27826e-07	1.34654e-06	0.851867
ENSG00000166523	0.0163236	2.29628e-07	1.3566e-06	0.816182
ENSG00000137491	0.0124762	2.33974e-07	1.37987e-06	0.623809
ENSG00000124216	0.0135938	2.36671e-07	1.39455e-06	0.679688
ENSG00000081237	0.0137295	2.36825e-07	1.39485e-06	0.686474
ENSG00000163563	0.0128858	2.49946e-07	1.46194e-06	0.644291
ENSG00000168490	-0.0132046	2.64192e-07	1.53333e-06	-0.660231
ENSG00000163687	0.0212665	2.84919e-07	1.64306e-06	1.06332
ENSG00000138100	0.0191605	2.96896e-07	1.70485e-06	0.958027
ENSG00000185634	0.0130777	3.05034e-07	1.74713e-06	0.653883
ENSG00000164929	0.0128197	3.55611e-07	2.0121e-06	0.640984
ENSG00000162894	0.018324	3.5852e-07	2.02686e-06	0.916201
ENSG00000072858	0.0117461	3.86093e-07	2.16555e-06	0.587305
ENSG00000138795	0.015003	3.97367e-07	2.22114e-06	0.750148
ENSG00000179044	0.0132336	3.97519e-07	2.22114e-06	0.661682
ENSG00000049540	0.0122568	4.15842e-07	2.31322e-06	0.61284
ENSG00000185811	0.0131017	4.22809e-07	2.34811e-06	0.655083
ENSG00000166428	0.0137353	4.2568e-07	2.36211e-06	0.686765
ENSG00000141338	-0.0119899	4.58248e-07	2.52728e-06	-0.599496
ENSG00000050555	-0.0159043	4.59929e-07	2.53448e-06	-0.795216
ENSG00000141433	0.0282352	5.05424e-07	2.77164e-06	1.41176
ENSG00000170421	0.0139499	5.11423e-07	2.80226e-06	0.697495
ENSG00000120875	0.0155064	5.36757e-07	2.92684e-06	0.77532
ENSG00000011600	0.0119953	5.44025e-07	2.96289e-06	0.599764
ENSG00000104267	0.0162657	5.8847e-07	3.1857e-06	0.813286
ENSG00000136011	0.0145377	5.89111e-07	3.18775e-06	0.726887
ENSG00000130775	0.0133172	6.29795e-07	3.38233e-06	0.665862
ENSG00000165507	0.0148056	6.36944e-07	3.4126e-06	0.740282
ENSG00000141497	0.0124988	6.44546e-07	3.4507e-06	0.624941
ENSG00000196735	0.0148069	6.58198e-07	3.51394e-06	0.740345
ENSG00000149380	0.0144595	6.59634e-07	3.51883e-06	0.722977
ENSG00000155307	0.0149102	6.71365e-07	3.57859e-06	0.745511
ENSG00000167851	0.0128611	6.8296e-07	3.63323e-06	0.643054
ENSG00000271605	0.0120786	6.94654e-07	3.68529e-06	0.603931
ENSG00000154856	-0.0120094	6.96965e-07	3.69321e-06	-0.600468
ENSG00000258227	0.0134787	7.10275e-07	3.75638e-06	0.673936
ENSG00000242114	0.0117959	7.22077e-07	3.80985e-06	0.589797
ENSG00000184206	0.0149736	8.14377e-07	4.23407e-06	0.748681
ENSG00000107742	0.0119855	8.51186e-07	4.39839e-06	0.599276
ENSG00000173369	0.0140729	9.1234e-07	4.68575e-06	0.703645
ENSG00000018236	0.0138732	9.68574e-07	4.95199e-06	0.693661
ENSG00000099985	0.0163882	9.77769e-07	4.99146e-06	0.81941
ENSG00000096996	0.0122772	9.87499e-07	5.03353e-06	0.613859
ENSG00000174899	0.0171749	9.89348e-07	5.04105e-06	0.858744
ENSG00000175463	0.0134779	1.04458e-06	5.3005e-06	0.673897
ENSG00000139572	0.0155212	1.04868e-06	5.31861e-06	0.77606
ENSG00000186642	0.0129891	1.05184e-06	5.33134e-06	0.649457
ENSG00000178882	0.0137199	1.05389e-06	5.33976e-06	0.685994
ENSG00000167895	0.0128448	1.06752e-06	5.40271e-06	0.64224
ENSG00000198756	-0.0128925	1.07601e-06	5.44365e-06	-0.644623
ENSG00000161405	0.0170497	1.09401e-06	5.53057e-06	0.852487
ENSG00000162711	0.0131856	1.11079e-06	5.61332e-06	0.659281
ENSG00000025423	0.013581	1.12158e-06	5.66147e-06	0.679049
ENSG00000100884	-0.0165527	1.2009e-06	6.02025e-06	-0.827633
ENSG00000174945	0.0126324	1.27779e-06	6.37856e-06	0.631622
ENSG00000042062	0.0149736	1.33205e-06	6.61041e-06	0.748678
ENSG00000110665	0.0146934	1.34055e-06	6.64772e-06	0.73467
ENSG00000188452	0.0125543	1.3803e-06	6.82978e-06	0.627714
ENSG00000224389	0.013704	1.38321e-06	6.84167e-06	0.6852
ENSG00000198851	0.0173328	1.39868e-06	6.91312e-06	0.86664
ENSG00000108231	-0.0125571	1.4254e-06	7.03494e-06	-0.627857
ENSG00000146374	0.015759	1.48967e-06	7.32413e-06	0.787949
ENSG00000213809	0.0156875	1.58665e-06	7.75435e-06	0.784374
ENSG00000140030	0.0132496	1.59195e-06	7.77746e-06	0.662481
ENSG00000185565	-0.0158793	1.6419e-06	7.99548e-06	-0.793966
ENSG00000096696	0.0131935	1.66297e-06	8.09518e-06	0.659676
ENSG00000182050	0.0156054	1.78237e-06	8.61743e-06	0.78027
ENSG00000148677	0.0235904	1.79191e-06	8.66047e-06	1.17952
ENSG00000197471	0.0125799	1.80593e-06	8.71264e-06	0.628994
ENSG00000120738	0.0151729	1.92232e-06	9.20848e-06	0.758647
ENSG00000223609	0.0493531	1.92332e-06	9.21e-06	2.46766
ENSG00000065609	-0.0132388	2.00222e-06	9.55063e-06	-0.661938
ENSG00000112303	0.0167412	2.16016e-06	1.02354e-05	0.837059
ENSG00000165810	0.0185361	2.20566e-06	1.04109e-05	0.926805
ENSG00000013588	-0.0127134	2.281e-06	1.0729e-05	-0.635669
ENSG00000179593	0.026809	2.32127e-06	1.08844e-05	1.34045
ENSG00000042980	0.0137036	2.46314e-06	1.14425e-05	0.685179
ENSG00000134339	0.0282283	2.50281e-06	1.16104e-05	1.41141
ENSG00000166927	0.0125126	2.52513e-06	1.16903e-05	0.625632
ENSG00000124731	0.0176095	2.5758e-06	1.19097e-05	0.880476
ENSG00000156427	-0.0118941	2.64608e-06	1.21959e-05	-0.594707
ENSG00000167332	-0.0204446	2.67274e-06	1.22937e-05	-1.02223
ENSG00000261150	-0.0162687	3.06656e-06	1.39674e-05	-0.813435
ENSG00000006283	-0.0148814	3.10843e-06	1.412e-05	-0.744068
ENSG00000198502	0.0144576	3.16767e-06	1.43361e-05	0.722881
ENSG00000171388	0.0220086	3.19712e-06	1.44404e-05	1.10043
ENSG00000184185	-0.0119474	3.31772e-06	1.49303e-05	-0.597368
ENSG00000179344	0.013288	3.38531e-06	1.52091e-05	0.664401
ENSG00000149527	0.0124391	3.50092e-06	1.56713e-05	0.621955
ENSG00000166278	0.0127467	3.7602e-06	1.67267e-05	0.637336
ENSG00000123407	-0.0118931	3.84049e-06	1.70278e-05	-0.594653
ENSG00000204252	0.012241	3.86137e-06	1.71148e-05	0.61205
ENSG00000172575	0.0122643	3.92222e-06	1.73674e-05	0.613217
ENSG00000183775	0.0179432	3.99131e-06	1.76445e-05	0.897158
ENSG00000103742	-0.015319	3.99907e-06	1.76672e-05	-0.765948
ENSG00000166268	-0.0147849	4.19012e-06	1.8433e-05	-0.739245
ENSG00000260428	0.0137208	4.41892e-06	1.93264e-05	0.686039
ENSG00000100427	0.0148638	4.48222e-06	1.95779e-05	0.74319
ENSG00000180914	0.0169465	4.55496e-06	1.98763e-05	0.847324
ENSG00000276231	0.0135685	4.71965e-06	2.04958e-05	0.678427
ENSG00000018280	0.0161318	4.97297e-06	2.1513e-05	0.806589
ENSG00000140678	0.0160262	5.07673e-06	2.19267e-05	0.801311
ENSG00000089041	0.0118861	5.29172e-06	2.27898e-05	0.594305
ENSG00000143632	-0.0177924	5.78007e-06	2.47172e-05	-0.88962
ENSG00000145681	0.0199168	5.96051e-06	2.54352e-05	0.995838
ENSG00000182853	0.0139665	5.98085e-06	2.54978e-05	0.698325
ENSG00000135094	0.0254012	6.07707e-06	2.58754e-05	1.27006
ENSG00000182742	-0.013	6.36469e-06	2.69895e-05	-0.649998
ENSG00000137959	0.0122399	6.57334e-06	2.77785e-05	0.611996
ENSG00000159167	0.0218774	6.58912e-06	2.78365e-05	1.09387
ENSG00000156219	-0.0221996	6.82216e-06	2.87402e-05	-1.10998
ENSG00000137571	0.0142156	6.82473e-06	2.87421e-05	0.71078
ENSG00000111405	0.0130597	6.96526e-06	2.92883e-05	0.652984
ENSG00000112299	0.0148648	7.15537e-06	2.99851e-05	0.743241
ENSG00000163347	0.0150606	7.55501e-06	3.14649e-05	0.753031
ENSG00000184811	-0.017779	7.95531e-06	3.30202e-05	-0.888948
ENSG00000102755	0.0133839	8.05551e-06	3.33612e-05	0.669194
ENSG00000159189	0.0126787	8.40157e-06	3.46702e-05	0.633935
ENSG00000182866	0.0159996	8.56921e-06	3.52867e-05	0.799978
ENSG00000140465	-0.0306409	8.91474e-06	3.6598e-05	-1.53204
ENSG00000242574	0.0119226	9.31216e-06	3.80908e-05	0.596132
ENSG00000147168	0.0133823	9.37491e-06	3.82665e-05	0.669114
ENSG00000173762	0.0137407	9.76967e-06	3.96862e-05	0.687033
ENSG00000074410	0.0157179	1.16268e-05	4.64078e-05	0.785896
ENSG00000102924	0.0189118	1.26687e-05	5.02107e-05	0.945592
ENSG00000105664	0.0135722	1.27443e-05	5.04809e-05	0.678611
ENSG00000109321	0.0188763	1.27718e-05	5.05602e-05	0.943815
ENSG00000116761	-0.0119276	1.29667e-05	5.12508e-05	-0.596379
ENSG00000167178	0.0141828	1.41124e-05	5.54453e-05	0.70914
ENSG00000157551	0.0169119	1.43188e-05	5.61582e-05	0.845595
ENSG00000103196	-0.0127509	1.46716e-05	5.73092e-05	-0.637546
ENSG00000137265	0.0136904	1.57205e-05	6.0931e-05	0.68452
ENSG00000135914	0.0139162	1.67065e-05	6.44385e-05	0.695812
ENSG00000168079	-0.0148704	1.73587e-05	6.67069e-05	-0.74352
ENSG00000153064	0.0133382	1.74363e-05	6.69479e-05	0.666908
ENSG00000086300	0.0119401	1.8472e-05	7.04449e-05	0.597004
ENSG00000171246	-0.0152252	1.99186e-05	7.54295e-05	-0.761261
ENSG00000196208	-0.0143716	2.03429e-05	7.68427e-05	-0.718582
ENSG00000162706	-0.0132585	2.23591e-05	8.39896e-05	-0.662925
ENSG00000107159	0.0140381	2.24607e-05	8.43245e-05	0.701904
ENSG00000119508	-0.0155426	2.34006e-05	8.74646e-05	-0.777128
ENSG00000175315	0.0142	2.43127e-05	9.05481e-05	0.710001
ENSG00000027869	0.0132213	2.68364e-05	9.88045e-05	0.661064
ENSG00000177575	0.013865	2.69092e-05	9.90453e-05	0.69325
ENSG00000175206	0.0175995	2.75531e-05	0.00010114	0.879973
ENSG00000204644	-0.027234	2.8056e-05	0.000102735	-1.3617
ENSG00000106004	-0.0117145	2.90621e-05	0.000106161	-0.585723
ENSG00000173705	0.0137329	3.05971e-05	0.000111197	0.686646
ENSG00000115523	0.0137072	3.27925e-05	0.000118249	0.685358
ENSG00000117091	0.0135305	3.53065e-05	0.00012631	0.676525
ENSG00000148848	0.0149516	3.8664e-05	0.000136873	0.747581
ENSG00000169894	0.0181311	3.88358e-05	0.000137445	0.906557
ENSG00000128917	0.0117155	3.94095e-05	0.000139184	0.585776
ENSG00000214787	0.0138369	4.07793e-05	0.000143459	0.691846
ENSG00000101825	0.0152006	4.10142e-05	0.000144174	0.760031
ENSG00000275395	0.0138453	4.13705e-05	0.00014535	0.692267
ENSG00000132639	0.0137368	4.80429e-05	0.000166714	0.68684
ENSG00000166148	-0.0131717	5.02057e-05	0.000173448	-0.658586
ENSG00000232629	0.0220475	5.1747e-05	0.000178169	1.10238
ENSG00000105088	-0.0118805	5.57159e-05	0.000190505	-0.594026
ENSG00000165238	-0.0130699	6.08652e-05	0.000205873	-0.653495
ENSG00000172987	-0.0147606	6.20477e-05	0.000209297	-0.738028
ENSG00000115607	0.0151041	6.47579e-05	0.000217193	0.755206
ENSG00000173391	0.0245982	6.79581e-05	0.000226577	1.22991
ENSG00000105880	0.0141966	8.01381e-05	0.000262463	0.709831
ENSG00000179388	0.0118815	8.37149e-05	0.000272987	0.594076
ENSG00000095970	0.0139773	8.66245e-05	0.00028166	0.698863
ENSG00000006128	-0.0218642	9.62234e-05	0.000309595	-1.09321
ENSG00000134830	0.0119752	0.000100589	0.000322563	0.598761
ENSG00000120457	0.0148071	0.00010785	0.000343167	0.740354
ENSG00000114654	0.0124926	0.000109976	0.000349437	0.624629
ENSG00000136286	0.0118161	0.000111482	0.000353639	0.590805
ENSG00000179915	-0.0158003	0.000113455	0.000359393	-0.790016
ENSG00000172061	0.0207533	0.000114803	0.00036307	1.03766
ENSG00000125735	-0.0177251	0.0001168	0.000368694	-0.886256
ENSG00000272398	0.0132109	0.000117529	0.000370477	0.660544
ENSG00000137203	0.0125355	0.000133129	0.000415104	0.626774
ENSG00000037280	0.0143628	0.000141989	0.000440294	0.718139
ENSG00000006747	0.0142515	0.000149699	0.000460924	0.712573
ENSG00000158517	0.0117656	0.000151218	0.000464861	0.588279
ENSG00000118432	-0.0131265	0.000156683	0.000479589	-0.656324
ENSG00000136457	0.0127514	0.000159585	0.000486929	0.637571
ENSG00000149534	0.0164759	0.0001803	0.000543756	0.823795
ENSG00000145708	0.012759	0.000180587	0.000544378	0.637952
ENSG00000171551	-0.0152154	0.000191663	0.000574436	-0.760771
ENSG00000149418	0.0127769	0.000203895	0.000607061	0.638846
ENSG00000100985	0.0201564	0.000204785	0.000609443	1.00782
ENSG00000163485	0.014388	0.000206082	0.000612898	0.719399
ENSG00000120907	-0.0141686	0.00024206	0.000706382	-0.708429
ENSG00000106631	0.0124544	0.000250095	0.000727477	0.622721
ENSG00000005844	0.0120346	0.00025557	0.000741647	0.601732
ENSG00000145911	0.0133333	0.00025658	0.000744098	0.666667
ENSG00000146013	-0.0175213	0.000261012	0.000755494	-0.876063
ENSG00000007264	0.0117238	0.000262246	0.00075793	0.58619
ENSG00000101447	0.0175662	0.000288178	0.000825643	0.878309
ENSG00000179300	0.0131235	0.000320465	0.000911004	0.656175
ENSG00000101282	0.016319	0.000322477	0.00091557	0.81595
ENSG00000101280	0.0128909	0.000342948	0.000967596	0.644545
ENSG00000169442	0.0132629	0.000406359	0.00112514	0.663145
ENSG00000160282	0.0125784	0.000455658	0.00124156	0.628918
ENSG00000171724	-0.0130548	0.000509317	0.00136946	-0.65274
ENSG00000168032	0.0118686	0.000514699	0.0013821	0.593432
ENSG00000158050	0.0129227	0.000529723	0.00141794	0.646136
ENSG00000136541	0.0121061	0.000531402	0.00142159	0.605307
ENSG00000205571	-0.0142986	0.000560684	0.00149166	-0.71493
ENSG00000151640	0.0125475	0.000577735	0.0015319	0.627373
ENSG00000124882	0.0147571	0.00059276	0.00156683	0.737857
ENSG00000103569	0.0167943	0.000706907	0.00183062	0.839713
ENSG00000110786	0.0131924	0.000713529	0.00184459	0.659619
ENSG00000130203	0.0122544	0.000900508	0.00227151	0.612722
ENSG00000275302	0.0119489	0.000912684	0.00229837	0.597444
ENSG00000075213	0.0137583	0.00101523	0.00252927	0.687913
ENSG00000163751	0.0122957	0.00101887	0.00253554	0.614785
ENSG00000167676	-0.012997	0.00107148	0.00265375	-0.649848
ENSG00000138722	0.013063	0.00113727	0.00280133	0.65315
ENSG00000077274	-0.0126805	0.00114454	0.00281821	-0.634025
ENSG00000162747	0.0148943	0.00123942	0.00302704	0.744715
ENSG00000162551	0.0122403	0.00135671	0.00327738	0.612016
ENSG00000169245	0.019546	0.00135743	0.00327796	0.977302
ENSG00000143171	-0.0117163	0.00135849	0.00327992	-0.585813
ENSG00000115602	0.0126075	0.00138375	0.00333674	0.630375
ENSG00000116690	0.0138659	0.0013942	0.00335566	0.693294
ENSG00000007908	-0.0179055	0.00152801	0.00364303	-0.895277
ENSG00000133048	0.019374	0.00155615	0.00370229	0.968702
ENSG00000164509	-0.0121375	0.00161335	0.00382223	-0.606875
ENSG00000164530	-0.0128963	0.00177106	0.00415224	-0.644816
ENSG00000135245	0.0128381	0.00178664	0.00418512	0.641905
ENSG00000130208	0.0164364	0.00183889	0.00429933	0.82182
ENSG00000157322	0.0151885	0.00185891	0.00434237	0.759423
ENSG00000197616	0.0169785	0.00195803	0.00455191	0.848923
ENSG00000115590	0.0126626	0.00199567	0.00462748	0.63313
ENSG00000140379	0.013628	0.00208056	0.00480536	0.681401
ENSG00000172867	0.0140354	0.00239118	0.00542962	0.701772
ENSG00000251493	-0.012094	0.00285977	0.00635855	-0.6047
ENSG00000167941	0.0174649	0.00295943	0.00654999	0.873247
ENSG00000260027	-0.0122077	0.00366203	0.00790449	-0.610386
ENSG00000277494	0.0123781	0.00378847	0.00815009	0.618904
ENSG00000197261	0.0134817	0.00458644	0.00965331	0.674087
ENSG00000102575	0.0131361	0.00521206	0.0108268	0.656807
ENSG00000274286	0.0127388	0.00531733	0.0110184	0.636938
ENSG00000206579	-0.0126209	0.00692976	0.0139203	-0.631047
ENSG00000179914	-0.0156103	0.00975273	0.0188033	-0.780514
ENSG00000237541	0.0164461	0.00996069	0.0191468	0.822306
ENSG00000160180	0.0127708	0.01285	0.0240447	0.638539
ENSG00000123689	-0.0119825	0.0158258	0.0288933	-0.599123

## Sheet: S24_Brain
GENEID	logFC	P.Value	FDR	logFC_50
ENSG00000151650	0.0552815	4.20911e-82	6.10111e-78	2.76408
ENSG00000110077	0.0370045	8.64135e-48	6.26282e-44	1.85022
ENSG00000131080	0.0265654	4.84232e-47	2.33965e-43	1.32827
ENSG00000131095	0.0273309	2.7256e-45	7.90151e-42	1.36654
ENSG00000154478	-0.0328857	5.59451e-44	1.35154e-40	-1.64428
ENSG00000102032	0.0121547	1.07433e-43	2.22464e-40	0.607734
ENSG00000205358	0.0471522	4.88406e-40	7.86606e-37	2.35761
ENSG00000010818	-0.0117297	6.15614e-38	7.43611e-35	-0.586487
ENSG00000268182	-0.0242136	2.64497e-37	2.53071e-34	-1.21068
ENSG00000223865	0.0184493	2.79347e-37	2.53071e-34	0.922467
ENSG00000244509	0.0186623	4.51488e-37	3.8496e-34	0.933113
ENSG00000140368	0.015607	1.65744e-35	1.04455e-32	0.78035
ENSG00000110079	0.0313611	1.77582e-35	1.07252e-32	1.56805
ENSG00000145242	-0.0258929	2.12263e-34	1.13954e-31	-1.29465
ENSG00000134986	-0.0134742	2.63782e-34	1.36554e-31	-0.673712
ENSG00000196735	0.0330502	2.61907e-33	1.22463e-30	1.65251
ENSG00000176046	0.0191045	4.74858e-33	2.15096e-30	0.955225
ENSG00000125144	0.0281307	1.52276e-32	6.49188e-30	1.40654
ENSG00000231389	0.0234629	6.17372e-32	2.4186e-29	1.17314
ENSG00000186479	-0.0242328	8.30622e-32	3.08714e-29	-1.21164
ENSG00000180440	-0.0291304	1.00168e-31	3.62985e-29	-1.45652
ENSG00000196126	0.0230958	1.02884e-31	3.63734e-29	1.15479
ENSG00000145681	-0.0207284	1.05409e-31	3.63788e-29	-1.03642
ENSG00000137198	0.0209969	1.25382e-31	4.22654e-29	1.04984
ENSG00000019582	0.0225892	5.1083e-31	1.45801e-28	1.12946
ENSG00000087494	-0.0214592	2.61619e-30	6.89484e-28	-1.07296
ENSG00000140931	0.0145514	2.93491e-30	7.5967e-28	0.72757
ENSG00000108405	0.0228986	6.61265e-30	1.62458e-27	1.14493
ENSG00000166927	0.0267377	9.63579e-30	2.25997e-27	1.33688
ENSG00000165973	-0.023918	1.4716e-29	3.35718e-27	-1.1959
ENSG00000133424	-0.0149109	1.4823e-29	3.35718e-27	-0.745543
ENSG00000204257	0.0193468	2.91064e-29	6.29697e-27	0.96734
ENSG00000261115	-0.0130181	4.07286e-29	8.43374e-27	-0.650906
ENSG00000198417	0.0193366	6.70258e-29	1.34936e-26	0.966828
ENSG00000164742	-0.0178397	6.94096e-29	1.37821e-26	-0.891984
ENSG00000136732	0.0145721	1.07824e-28	2.05645e-26	0.728604
ENSG00000069696	0.0174488	1.57812e-28	2.97077e-26	0.872438
ENSG00000204287	0.0260277	1.67801e-28	3.1183e-26	1.30138
ENSG00000132470	0.0220446	2.5686e-28	4.54047e-26	1.10223
ENSG00000107821	-0.0144222	2.64895e-28	4.62608e-26	-0.721109
ENSG00000282608	0.0255138	3.16288e-28	5.33092e-26	1.27569
ENSG00000180644	0.0274545	4.34751e-28	7.08057e-26	1.37272
ENSG00000118495	-0.0127282	6.91423e-28	1.07765e-25	-0.636409
ENSG00000186439	0.0274726	7.42873e-28	1.14553e-25	1.37363
ENSG00000106624	0.0219806	9.74784e-28	1.47182e-25	1.09903
ENSG00000162598	0.0402681	1.60652e-27	2.19684e-25	2.01341
ENSG00000104903	0.016762	2.50265e-27	3.2681e-25	0.838098
ENSG00000160801	0.0158367	2.66056e-27	3.44329e-25	0.791834
ENSG00000133321	0.0186295	2.87997e-27	3.66185e-25	0.931476
ENSG00000125968	0.0189477	3.71594e-27	4.6837e-25	0.947383
ENSG00000155659	0.0311639	4.1974e-27	5.15604e-25	1.5582
ENSG00000146205	0.0144316	5.09342e-27	6.15242e-25	0.721582
ENSG00000101846	-0.0127573	5.28663e-27	6.33304e-25	-0.637865
ENSG00000183662	-0.0200007	2.11286e-26	2.3741e-24	-1.00003
ENSG00000163126	0.0126622	2.84762e-26	3.12699e-24	0.633108
ENSG00000119698	-0.0162233	3.1165e-26	3.37066e-24	-0.811167
ENSG00000213977	0.0117622	3.13929e-26	3.37066e-24	0.588109
ENSG00000147168	0.0199481	3.5545e-26	3.76077e-24	0.997407
ENSG00000135547	0.013167	4.27644e-26	4.42765e-24	0.658348
ENSG00000089327	0.0148897	4.85742e-26	4.9935e-24	0.744486
ENSG00000134775	-0.0138532	5.53555e-26	5.57207e-24	-0.692659
ENSG00000143994	0.0122769	1.00919e-25	9.81756e-24	0.613844
ENSG00000271503	0.0243073	1.34951e-25	1.27851e-23	1.21537
ENSG00000197860	-0.012193	2.28254e-25	2.08084e-23	-0.609651
ENSG00000206052	-0.0209998	2.42081e-25	2.1761e-23	-1.04999
ENSG00000174145	-0.0243018	2.55054e-25	2.25428e-23	-1.21509
ENSG00000126458	0.0132068	4.05711e-25	3.41906e-23	0.660342
ENSG00000214688	0.0304472	4.83078e-25	4.04753e-23	1.52236
ENSG00000134539	0.0155041	8.44114e-25	6.83544e-23	0.775204
ENSG00000162636	-0.0129193	9.64506e-25	7.72404e-23	-0.645964
ENSG00000131370	-0.0125831	1.12197e-24	8.88683e-23	-0.629157
ENSG00000175591	0.0227746	1.18241e-24	9.26433e-23	1.13873
ENSG00000140067	0.0182545	1.5007e-24	1.15706e-22	0.912724
ENSG00000070159	-0.0205436	1.89428e-24	1.42268e-22	-1.02718
ENSG00000041515	-0.0118927	2.13288e-24	1.57735e-22	-0.594634
ENSG00000242574	0.0229689	3.2322e-24	2.2966e-22	1.14845
ENSG00000205002	-0.0195399	4.23445e-24	2.96514e-22	-0.976996
ENSG00000174600	0.0173452	4.32725e-24	3.01555e-22	0.86726
ENSG00000131042	0.0207232	5.92472e-24	4.05088e-22	1.03616
ENSG00000175463	0.0120325	7.78836e-24	5.25081e-22	0.601623
ENSG00000240583	0.0254781	9.0852e-24	6.06866e-22	1.27391
ENSG00000089723	-0.0142507	9.70711e-24	6.42486e-22	-0.712534
ENSG00000162882	0.0137126	1.13754e-23	7.42733e-22	0.685632
ENSG00000182621	-0.0133276	1.15515e-23	7.47493e-22	-0.666382
ENSG00000260428	0.0134861	1.20334e-23	7.75221e-22	0.674305
ENSG00000203883	0.020293	1.41676e-23	9.0467e-22	1.01465
ENSG00000175175	-0.0159571	1.47908e-23	9.3621e-22	-0.797856
ENSG00000187837	0.0182973	1.93019e-23	1.17555e-21	0.914866
ENSG00000023892	0.0128935	2.08951e-23	1.24129e-21	0.644675
ENSG00000143110	0.0121481	2.64201e-23	1.54419e-21	0.607404
ENSG00000166501	-0.0173357	2.70259e-23	1.57325e-21	-0.866786
ENSG00000118276	-0.0160703	3.97776e-23	2.288e-21	-0.803513
ENSG00000089356	0.0166852	6.15685e-23	3.41929e-21	0.834262
ENSG00000143365	0.0195523	6.71683e-23	3.71605e-21	0.977615
ENSG00000129749	0.014082	6.87353e-23	3.78828e-21	0.704101
ENSG00000172915	-0.0136395	7.02942e-23	3.85953e-21	-0.681977
ENSG00000110427	-0.0165497	9.52586e-23	5.19088e-21	-0.827483
ENSG00000244731	0.0237192	1.13162e-22	6.07513e-21	1.18596
ENSG00000147889	0.0179288	1.20044e-22	6.37379e-21	0.896439
ENSG00000162881	0.0138651	1.28017e-22	6.69893e-21	0.693255
ENSG00000185742	-0.0223035	1.31651e-22	6.86434e-21	-1.11518
ENSG00000206579	-0.0131319	1.46161e-22	7.56645e-21	-0.656595
ENSG00000054277	-0.0173028	1.5858e-22	8.1223e-21	-0.865138
ENSG00000105246	0.0225658	1.62969e-22	8.31774e-21	1.12829
ENSG00000160862	0.0211213	1.64678e-22	8.34618e-21	1.05606
ENSG00000095970	0.0234044	1.68482e-22	8.50924e-21	1.17022
ENSG00000166928	0.0237908	6.3056e-22	2.95792e-20	1.18954
ENSG00000187796	0.0128651	6.36484e-22	2.97608e-20	0.643254
ENSG00000110446	0.0137059	7.20213e-22	3.35675e-20	0.685294
ENSG00000198673	-0.017257	8.38255e-22	3.8451e-20	-0.862848
ENSG00000197471	0.0182418	1.17796e-21	5.25372e-20	0.912088
ENSG00000198785	-0.0200894	1.54032e-21	6.7863e-20	-1.00447
ENSG00000177570	-0.0118437	1.55564e-21	6.83304e-20	-0.592185
ENSG00000108798	0.0177729	1.70069e-21	7.40284e-20	0.888644
ENSG00000178233	-0.016369	1.88823e-21	8.09759e-20	-0.818451
ENSG00000079841	-0.0145343	2.02877e-21	8.64913e-20	-0.726717
ENSG00000144583	-0.0168697	2.063e-21	8.76927e-20	-0.843484
ENSG00000169213	-0.0235882	2.21793e-21	9.26482e-20	-1.17941
ENSG00000137727	-0.0142831	2.47505e-21	1.03091e-19	-0.714154
ENSG00000041353	-0.0195049	3.05446e-21	1.25423e-19	-0.975247
ENSG00000213398	0.0124054	3.36313e-21	1.37708e-19	0.620272
ENSG00000185352	-0.0179722	3.66484e-21	1.49099e-19	-0.898609
ENSG00000175287	0.0152188	3.67219e-21	1.49099e-19	0.76094
ENSG00000104490	-0.014516	3.79224e-21	1.53543e-19	-0.725801
ENSG00000179954	0.0123349	3.9614e-21	1.59199e-19	0.616744
ENSG00000213654	0.0134164	3.96489e-21	1.59199e-19	0.670818
ENSG00000117600	-0.0178244	4.05836e-21	1.62388e-19	-0.89122
ENSG00000198502	0.0270121	4.41813e-21	1.75936e-19	1.3506
ENSG00000185008	-0.0191054	4.87708e-21	1.91063e-19	-0.95527
ENSG00000164112	-0.0240721	5.13242e-21	1.99449e-19	-1.2036
ENSG00000243232	-0.0178794	5.61045e-21	2.14574e-19	-0.893971
ENSG00000184156	-0.0163865	5.8029e-21	2.2135e-19	-0.819324
ENSG00000175874	-0.0188035	5.84011e-21	2.22185e-19	-0.940177
ENSG00000125966	-0.0127843	6.23717e-21	2.36252e-19	-0.639217
ENSG00000117594	0.0213828	7.26372e-21	2.73474e-19	1.06914
ENSG00000168961	0.0149464	1.00121e-20	3.63721e-19	0.747318
ENSG00000143772	0.0128652	1.08066e-20	3.89655e-19	0.643259
ENSG00000112137	-0.0144435	1.11291e-20	3.98311e-19	-0.722175
ENSG00000103490	0.0143117	1.28313e-20	4.54744e-19	0.715585
ENSG00000134955	0.0142193	1.34563e-20	4.74573e-19	0.710965
ENSG00000186094	-0.0140629	1.47813e-20	5.18776e-19	-0.703145
ENSG00000171873	-0.0217283	1.52333e-20	5.33348e-19	-1.08641
ENSG00000155966	-0.0160225	1.735e-20	6.05995e-19	-0.801124
ENSG00000167676	0.0163214	1.93571e-20	6.68049e-19	0.816071
ENSG00000187922	0.024123	1.95276e-20	6.70739e-19	1.20615
ENSG00000259823	-0.0199937	2.17102e-20	7.40446e-19	-0.999687
ENSG00000177301	-0.0121069	2.37978e-20	8.02208e-19	-0.605345
ENSG00000225828	0.0133499	2.49884e-20	8.36506e-19	0.667497
ENSG00000077279	-0.0119691	2.5534e-20	8.52802e-19	-0.598454
ENSG00000169933	-0.0190516	2.73167e-20	9.04007e-19	-0.952578
ENSG00000122986	0.0138416	2.77372e-20	9.13752e-19	0.692078
ENSG00000170419	-0.0208001	2.79384e-20	9.18292e-19	-1.04
ENSG00000183336	-0.0117787	2.93608e-20	9.58524e-19	-0.588933
ENSG00000158869	0.020642	3.78256e-20	1.20502e-18	1.0321
ENSG00000146267	-0.0124053	4.10573e-20	1.29657e-18	-0.620263
ENSG00000185164	-0.011777	4.45016e-20	1.3932e-18	-0.58885
ENSG00000111679	0.0148066	5.19815e-20	1.61343e-18	0.74033
ENSG00000100429	0.0117976	5.91596e-20	1.82451e-18	0.589882
ENSG00000188517	-0.0211837	6.01265e-20	1.85039e-18	-1.05919
ENSG00000148082	-0.0125049	6.24682e-20	1.90627e-18	-0.625244
ENSG00000055813	-0.0119033	6.42612e-20	1.95276e-18	-0.595164
ENSG00000149781	0.0137118	7.94213e-20	2.37363e-18	0.685588
ENSG00000107738	0.0130864	9.12116e-20	2.70371e-18	0.654319
ENSG00000050327	0.0153922	1.11555e-19	3.26665e-18	0.76961
ENSG00000173452	-0.0171339	1.14215e-19	3.33108e-18	-0.856693
ENSG00000100027	-0.0122707	1.20641e-19	3.49041e-18	-0.613537
ENSG00000145335	-0.0123042	1.26303e-19	3.64692e-18	-0.615212
ENSG00000058335	-0.0162344	1.3177e-19	3.79722e-18	-0.811721
ENSG00000168874	0.0157007	1.57323e-19	4.48016e-18	0.785036
ENSG00000213424	-0.0154541	1.57843e-19	4.48616e-18	-0.772704
ENSG00000082482	-0.0156118	1.7789e-19	5.01657e-18	-0.780592
ENSG00000125820	0.0129206	1.89745e-19	5.30955e-18	0.646029
ENSG00000166819	0.0189921	1.90636e-19	5.32423e-18	0.949605
ENSG00000109667	0.0123105	1.91556e-19	5.33961e-18	0.615526
ENSG00000168959	-0.0212439	1.93984e-19	5.39692e-18	-1.0622
ENSG00000114279	-0.0145044	1.96091e-19	5.4451e-18	-0.725218
ENSG00000162989	-0.0159031	2.09481e-19	5.79472e-18	-0.795154
ENSG00000133985	-0.0126786	2.20314e-19	6.08276e-18	-0.633931
ENSG00000128284	0.0123282	2.50882e-19	6.87435e-18	0.616408
ENSG00000167995	0.0123757	2.8522e-19	7.7276e-18	0.618784
ENSG00000107518	-0.0149711	3.08595e-19	8.32978e-18	-0.748554
ENSG00000134817	0.0263993	3.65449e-19	9.73747e-18	1.31997
ENSG00000164776	0.0132138	4.82741e-19	1.26534e-17	0.660692
ENSG00000054179	0.0173384	4.96836e-19	1.29759e-17	0.866921
ENSG00000117318	0.015394	5.19324e-19	1.34903e-17	0.769698
ENSG00000139998	-0.0131355	5.32897e-19	1.37935e-17	-0.656774
ENSG00000182103	0.0121957	5.84244e-19	1.50419e-17	0.609787
ENSG00000105374	0.0210202	6.11121e-19	1.56505e-17	1.05101
ENSG00000112232	-0.0165842	6.32624e-19	1.60875e-17	-0.829209
ENSG00000242419	-0.0133397	8.49072e-19	2.09664e-17	-0.666983
ENSG00000129009	0.0168581	9.06365e-19	2.23431e-17	0.842906
ENSG00000143061	-0.0121305	9.56697e-19	2.34642e-17	-0.606524
ENSG00000166342	-0.0150961	1.12786e-18	2.72018e-17	-0.754807
ENSG00000141506	0.0165263	1.13449e-18	2.73163e-17	0.826316
ENSG00000066294	0.0198295	1.13798e-18	2.73549e-17	0.991474
ENSG00000051523	0.0134731	1.2876e-18	3.04963e-17	0.673654
ENSG00000042493	0.013692	1.29856e-18	3.06558e-17	0.684599
ENSG00000149972	-0.0179945	1.31517e-18	3.09974e-17	-0.899723
ENSG00000122584	-0.0129846	1.52071e-18	3.53815e-17	-0.64923
ENSG00000183134	0.0175143	1.84542e-18	4.25268e-17	0.875713
ENSG00000102174	0.0141805	3.22479e-18	7.18025e-17	0.709027
ENSG00000114315	0.0159413	3.68493e-18	8.11845e-17	0.797066
ENSG00000100060	0.0135814	3.79079e-18	8.29409e-17	0.679069
ENSG00000174473	-0.0169167	3.79371e-18	8.29409e-17	-0.845835
ENSG00000179344	0.0226862	3.80665e-18	8.30984e-17	1.13431
ENSG00000185633	0.0122889	4.3915e-18	9.4992e-17	0.614445
ENSG00000185958	0.0144601	4.53554e-18	9.74475e-17	0.723006
ENSG00000171860	0.0210045	5.10583e-18	1.08677e-16	1.05022
ENSG00000183775	-0.0136237	5.21941e-18	1.10769e-16	-0.681186
ENSG00000132000	0.0127375	7.37537e-18	1.51855e-16	0.636874
ENSG00000187672	-0.0136699	7.87086e-18	1.61598e-16	-0.683495
ENSG00000011600	0.0168485	8.104e-18	1.65915e-16	0.842427
ENSG00000164484	-0.0186004	8.2997e-18	1.69204e-16	-0.930021
ENSG00000158825	0.0183431	8.56149e-18	1.73565e-16	0.917154
ENSG00000158517	0.0177986	8.96739e-18	1.81034e-16	0.88993
ENSG00000106003	0.0139711	9.01045e-18	1.81398e-16	0.698556
ENSG00000141497	0.0121094	1.01885e-17	2.03138e-16	0.605472
ENSG00000151948	-0.0139546	1.28738e-17	2.53197e-16	-0.697731
ENSG00000163154	0.0178157	1.32641e-17	2.59815e-16	0.890783
ENSG00000165023	-0.0162479	1.41257e-17	2.75575e-16	-0.812394
ENSG00000103811	0.0121049	1.49692e-17	2.90079e-16	0.605246
ENSG00000133800	0.0165147	1.80209e-17	3.44609e-16	0.825733
ENSG00000169413	0.0193752	1.90379e-17	3.61197e-16	0.968762
ENSG00000185862	0.0145337	1.92763e-17	3.65241e-16	0.726685
ENSG00000177575	0.0272614	1.95867e-17	3.70156e-16	1.36307
ENSG00000153822	0.0160975	2.11066e-17	3.96295e-16	0.804877
ENSG00000140945	-0.013483	2.18691e-17	4.08495e-16	-0.674148
ENSG00000003137	-0.0139817	2.34096e-17	4.35587e-16	-0.699084
ENSG00000105281	0.0171165	2.86857e-17	5.22339e-16	0.855827
ENSG00000115919	0.0153065	2.91215e-17	5.27645e-16	0.765324
ENSG00000183715	-0.0127821	3.11681e-17	5.61219e-16	-0.639106
ENSG00000182492	0.0127992	3.43418e-17	6.13035e-16	0.63996
ENSG00000118640	0.0126782	3.78521e-17	6.71563e-16	0.63391
ENSG00000204352	-0.0127972	4.13343e-17	7.29769e-16	-0.63986
ENSG00000091622	-0.0160465	4.71646e-17	8.20709e-16	-0.802324
ENSG00000133083	-0.0138616	4.7907e-17	8.30637e-16	-0.693081
ENSG00000099715	-0.0195284	4.92651e-17	8.51129e-16	-0.976421
ENSG00000165434	-0.0154497	5.00594e-17	8.62796e-16	-0.772484
ENSG00000178602	0.0217017	6.07265e-17	1.03679e-15	1.08508
ENSG00000149269	-0.0125547	6.3e-17	1.07181e-15	-0.627737
ENSG00000213809	0.0142865	6.40697e-17	1.08746e-15	0.714326
ENSG00000164099	-0.014751	6.57367e-17	1.10941e-15	-0.737551
ENSG00000084731	-0.0117245	6.69797e-17	1.12761e-15	-0.586226
ENSG00000186487	-0.0172403	6.9823e-17	1.17139e-15	-0.862013
ENSG00000160593	0.0157425	7.77402e-17	1.29457e-15	0.787126
ENSG00000185774	-0.0138899	7.77901e-17	1.29457e-15	-0.694496
ENSG00000183166	-0.0138645	7.82114e-17	1.30009e-15	-0.693226
ENSG00000188783	0.0127222	7.87936e-17	1.30826e-15	0.636108
ENSG00000144290	-0.0186359	7.9069e-17	1.31133e-15	-0.931795
ENSG00000157168	-0.0162724	8.59488e-17	1.41571e-15	-0.813618
ENSG00000172243	0.0193348	8.83433e-17	1.45186e-15	0.966742
ENSG00000174004	0.011706	9.528e-17	1.55527e-15	0.585302
ENSG00000165379	-0.0122224	9.63382e-17	1.57078e-15	-0.611121
ENSG00000184730	0.0142915	1.08441e-16	1.75822e-15	0.714577
ENSG00000239998	0.0175673	1.27119e-16	2.04506e-15	0.878365
ENSG00000153012	-0.0131197	1.30485e-16	2.09224e-15	-0.655984
ENSG00000152495	-0.0145734	1.41013e-16	2.25357e-15	-0.728672
ENSG00000134115	-0.0124858	1.44235e-16	2.29745e-15	-0.624291
ENSG00000183691	-0.0122544	1.48293e-16	2.35692e-15	-0.612721
ENSG00000196090	-0.0161555	1.51368e-16	2.40315e-15	-0.807773
ENSG00000170579	-0.0149235	1.58825e-16	2.51879e-15	-0.746175
ENSG00000248485	-0.0199749	1.71166e-16	2.69974e-15	-0.998746
ENSG00000176490	-0.012367	2.21585e-16	3.39881e-15	-0.618348
ENSG00000155974	-0.0143024	2.25133e-16	3.4423e-15	-0.715122
ENSG00000139352	0.0122513	2.30322e-16	3.51793e-15	0.612566
ENSG00000168843	-0.011711	2.33592e-16	3.56412e-15	-0.585548
ENSG00000130592	0.0156171	2.43782e-16	3.71178e-15	0.780855
ENSG00000163132	0.0130466	2.53253e-16	3.83985e-15	0.65233
ENSG00000151952	-0.0125689	2.66083e-16	4.01757e-15	-0.628444
ENSG00000176204	-0.011814	2.80666e-16	4.21581e-15	-0.590702
ENSG00000181418	-0.0183042	3.10261e-16	4.62679e-15	-0.915212
ENSG00000136928	-0.01534	3.21038e-16	4.763e-15	-0.767001
ENSG00000240764	-0.0176989	3.32612e-16	4.92463e-15	-0.884945
ENSG00000160014	-0.0120547	3.36329e-16	4.96951e-15	-0.602733
ENSG00000140749	0.0163093	3.42879e-16	5.05598e-15	0.815466
ENSG00000171132	-0.0124791	3.45797e-16	5.08866e-15	-0.623954
ENSG00000139874	-0.0121519	3.53981e-16	5.19854e-15	-0.607595
ENSG00000166111	-0.0190333	4.00037e-16	5.8512e-15	-0.951667
ENSG00000010610	0.011727	5.06925e-16	7.27512e-15	0.58635
ENSG00000239713	0.0123247	5.0913e-16	7.29955e-15	0.616236
ENSG00000177045	0.0126005	5.18669e-16	7.42162e-15	0.630027
ENSG00000116983	-0.0134589	5.38957e-16	7.66652e-15	-0.672943
ENSG00000275395	0.0214491	6.30467e-16	8.93316e-15	1.07246
ENSG00000260230	-0.0126242	6.36102e-16	9.00419e-15	-0.631212
ENSG00000133019	-0.0179009	6.96715e-16	9.80475e-15	-0.895043
ENSG00000180353	0.0153045	7.20718e-16	1.01131e-14	0.765226
ENSG00000138759	-0.0147746	7.62559e-16	1.06795e-14	-0.738729
ENSG00000171004	-0.0146039	8.79625e-16	1.22128e-14	-0.730196
ENSG00000177182	-0.0118289	9.22546e-16	1.2772e-14	-0.591445
ENSG00000101098	-0.0143192	9.94121e-16	1.36715e-14	-0.715958
ENSG00000204179	-0.0126965	1.0385e-15	1.42278e-14	-0.634825
ENSG00000157087	-0.0136576	1.05833e-15	1.44722e-14	-0.682881
ENSG00000053918	0.0128951	1.0648e-15	1.45469e-14	0.644753
ENSG00000152954	-0.0123514	1.17849e-15	1.59035e-14	-0.617571
ENSG00000203685	-0.0129398	1.24177e-15	1.66971e-14	-0.646992
ENSG00000105366	0.0198776	1.26685e-15	1.70186e-14	0.99388
ENSG00000101958	-0.0159098	1.26871e-15	1.70277e-14	-0.795488
ENSG00000129667	0.0146692	1.28578e-15	1.72409e-14	0.733461
ENSG00000197992	0.0197609	1.40877e-15	1.87512e-14	0.988045
ENSG00000167874	0.0117827	1.41181e-15	1.87745e-14	0.589133
ENSG00000183549	0.013786	1.45399e-15	1.92471e-14	0.689302
ENSG00000122733	-0.0133065	1.51395e-15	1.99497e-14	-0.665326
ENSG00000145864	-0.018815	1.52006e-15	2.0012e-14	-0.940752
ENSG00000156486	-0.0194986	1.58851e-15	2.08564e-14	-0.974928
ENSG00000204482	0.014632	1.68054e-15	2.19454e-14	0.731599
ENSG00000150394	-0.0142508	1.69785e-15	2.21117e-14	-0.71254
ENSG00000178343	0.0204169	1.73661e-15	2.25557e-14	1.02085
ENSG00000149575	-0.0143655	1.84482e-15	2.38118e-14	-0.718273
ENSG00000162188	-0.0131279	1.96422e-15	2.51959e-14	-0.656393
ENSG00000165985	-0.0220356	2.00122e-15	2.56252e-14	-1.10178
ENSG00000160678	0.0120571	2.20045e-15	2.7954e-14	0.602856
ENSG00000011677	-0.0140004	2.52359e-15	3.18082e-14	-0.700021
ENSG00000129226	0.0144096	2.58629e-15	3.25226e-14	0.72048
ENSG00000121797	0.0149886	2.75057e-15	3.43702e-14	0.749432
ENSG00000153233	-0.013549	3.11538e-15	3.86291e-14	-0.677448
ENSG00000006016	0.0184998	3.21018e-15	3.97027e-14	0.924991
ENSG00000130518	0.0130433	3.23529e-15	3.99791e-14	0.652164
ENSG00000183454	-0.0140733	3.5763e-15	4.39309e-14	-0.703665
ENSG00000215475	-0.0160213	4.05178e-15	4.94365e-14	-0.801064
ENSG00000177508	0.0200877	4.05949e-15	4.94473e-14	1.00439
ENSG00000020633	0.0159022	4.06786e-15	4.95044e-14	0.795109
ENSG00000164794	-0.01838	4.7001e-15	5.69156e-14	-0.919002
ENSG00000174944	0.0151081	4.86059e-15	5.87608e-14	0.755403
ENSG00000150782	0.0175702	4.90995e-15	5.93081e-14	0.87851
ENSG00000147676	-0.0153068	6.6651e-15	7.86091e-14	-0.765342
ENSG00000145526	-0.0137557	7.07052e-15	8.28515e-14	-0.687783
ENSG00000167754	-0.0167778	7.3767e-15	8.60912e-14	-0.838888
ENSG00000131055	0.0141949	7.42597e-15	8.65649e-14	0.709744
ENSG00000184988	0.0131587	9.06567e-15	1.0347e-13	0.657937
ENSG00000129654	0.0267448	9.17944e-15	1.04686e-13	1.33724
ENSG00000142227	0.0117787	9.35773e-15	1.06552e-13	0.588934
ENSG00000122122	0.0155384	9.61943e-15	1.0936e-13	0.776919
ENSG00000142149	-0.0124616	1.04883e-14	1.18679e-13	-0.62308
ENSG00000138944	-0.0148406	1.05429e-14	1.1911e-13	-0.742031
ENSG00000137462	0.0162478	1.06009e-14	1.19673e-13	0.812392
ENSG00000099998	0.0132055	1.15164e-14	1.29103e-13	0.660276
ENSG00000186469	-0.0127843	1.37651e-14	1.51846e-13	-0.639217
ENSG00000078018	-0.0138197	1.38821e-14	1.5302e-13	-0.690984
ENSG00000273079	-0.0175186	1.5105e-14	1.65618e-13	-0.875931
ENSG00000213190	-0.0123738	1.6233e-14	1.77048e-13	-0.618689
ENSG00000262165	0.0151487	1.63229e-14	1.77895e-13	0.757436
ENSG00000183160	0.0164714	1.70576e-14	1.85513e-13	0.82357
ENSG00000184956	0.0181204	1.70602e-14	1.85513e-13	0.906021
ENSG00000130368	-0.0224386	1.72202e-14	1.86971e-13	-1.12193
ENSG00000117152	-0.0182621	1.78927e-14	1.93692e-13	-0.913103
ENSG00000127528	0.0157104	1.80122e-14	1.94841e-13	0.785518
ENSG00000129682	-0.0184373	1.87208e-14	2.02205e-13	-0.921864
ENSG00000280670	0.0124483	2.09902e-14	2.24707e-13	0.622415
ENSG00000171777	0.0129796	2.30818e-14	2.44927e-13	0.648982
ENSG00000141404	-0.0118514	2.37789e-14	2.51772e-13	-0.59257
ENSG00000173372	0.0192898	2.43473e-14	2.57005e-13	0.964489
ENSG00000196990	-0.0153111	2.43618e-14	2.57005e-13	-0.765553
ENSG00000145087	-0.0131762	2.44781e-14	2.57856e-13	-0.658809
ENSG00000078053	-0.0131016	2.83136e-14	2.95043e-13	-0.655082
ENSG00000158423	0.014741	2.84562e-14	2.96316e-13	0.73705
ENSG00000196616	0.0167616	2.97266e-14	3.07557e-13	0.838078
ENSG00000166006	-0.0178429	3.19241e-14	3.28651e-13	-0.892144
ENSG00000177025	0.012639	4.18436e-14	4.24142e-13	0.631948
ENSG00000198695	0.0175566	4.24192e-14	4.29676e-13	0.877832
ENSG00000164588	-0.0159433	4.34516e-14	4.38601e-13	-0.797167
ENSG00000090104	0.0321815	4.55108e-14	4.58428e-13	1.60907
ENSG00000165457	0.0167305	4.67159e-14	4.69023e-13	0.836523
ENSG00000175489	0.0166033	4.69224e-14	4.70359e-13	0.830166
ENSG00000072657	-0.0142525	4.96318e-14	4.95122e-13	-0.712625
ENSG00000188372	0.0124243	5.25462e-14	5.22399e-13	0.621214
ENSG00000102468	-0.0152116	6.08362e-14	6.00695e-13	-0.760579
ENSG00000128285	-0.0153466	6.90836e-14	6.77515e-13	-0.767329
ENSG00000155052	-0.0134294	7.15465e-14	6.99303e-13	-0.67147
ENSG00000161681	-0.0139199	7.2688e-14	7.09504e-13	-0.695993
ENSG00000163191	0.0136392	7.58658e-14	7.38036e-13	0.681958
ENSG00000005844	0.0136409	9.48494e-14	9.09287e-13	0.682046
ENSG00000065609	-0.0122035	9.66424e-14	9.25864e-13	-0.610174
ENSG00000110675	-0.0138425	1.05876e-13	1.007e-12	-0.692126
ENSG00000140798	-0.0157838	1.06538e-13	1.01198e-12	-0.789188
ENSG00000119866	-0.0131822	1.07474e-13	1.01953e-12	-0.659108
ENSG00000104888	-0.0176918	1.31051e-13	1.22862e-12	-0.884588
ENSG00000172575	-0.0136749	1.38413e-13	1.29272e-12	-0.683744
ENSG00000060140	-0.0195256	1.47047e-13	1.36806e-12	-0.976279
ENSG00000172209	-0.0139261	1.47871e-13	1.37485e-12	-0.696307
ENSG00000169715	0.0122917	1.4972e-13	1.39026e-12	0.614587
ENSG00000205279	-0.0193524	1.53427e-13	1.42103e-12	-0.967618
ENSG00000156687	-0.0151391	1.53844e-13	1.42399e-12	-0.756956
ENSG00000167613	0.0167352	1.56224e-13	1.44325e-12	0.836761
ENSG00000172020	-0.0141944	1.58922e-13	1.46537e-12	-0.70972
ENSG00000070182	-0.0130477	1.65015e-13	1.51953e-12	-0.652386
ENSG00000131097	0.0125243	1.68846e-13	1.54998e-12	0.626213
ENSG00000077264	-0.0146929	1.73114e-13	1.58315e-12	-0.734643
ENSG00000094963	0.0147203	1.80202e-13	1.64486e-12	0.736014
ENSG00000121895	0.0146591	2.02917e-13	1.84291e-12	0.732954
ENSG00000153820	-0.0160101	2.111e-13	1.91005e-12	-0.800506
ENSG00000224389	0.0185017	2.14724e-13	1.94162e-12	0.925086
ENSG00000106852	-0.0123241	2.17802e-13	1.96823e-12	-0.616204
ENSG00000159189	0.0193821	2.19804e-13	1.98508e-12	0.969107
ENSG00000158258	-0.0154117	2.21832e-13	2.00215e-12	-0.770584
ENSG00000182836	-0.014233	2.2972e-13	2.0682e-12	-0.71165
ENSG00000188674	-0.0129907	2.41449e-13	2.16806e-12	-0.649535
ENSG00000182600	0.0137101	2.41907e-13	2.16848e-12	0.685506
ENSG00000152822	-0.0129455	2.48412e-13	2.22405e-12	-0.647277
ENSG00000143473	-0.0139607	2.65704e-13	2.373e-12	-0.698036
ENSG00000188488	0.0234645	2.70291e-13	2.40803e-12	1.17323
ENSG00000133640	0.0176054	2.76622e-13	2.46141e-12	0.880272
ENSG00000115523	0.0174541	2.77303e-13	2.46595e-12	0.872704
ENSG00000119125	-0.0208486	2.85116e-13	2.52614e-12	-1.04243
ENSG00000136267	-0.0148863	3.27562e-13	2.88108e-12	-0.744313
ENSG00000180875	-0.016371	3.31267e-13	2.90661e-12	-0.81855
ENSG00000022355	-0.0172232	3.44189e-13	3.01269e-12	-0.861158
ENSG00000198354	-0.0126418	3.87737e-13	3.35938e-12	-0.632088
ENSG00000158560	-0.0120853	3.89701e-13	3.37237e-12	-0.604267
ENSG00000182601	-0.0156406	3.95014e-13	3.40926e-12	-0.78203
ENSG00000009709	-0.0179262	4.14203e-13	3.55891e-12	-0.896309
ENSG00000196169	0.0170594	4.27389e-13	3.66135e-12	0.852971
ENSG00000128274	0.0122315	4.44233e-13	3.7922e-12	0.611573
ENSG00000178033	0.0132743	4.50445e-13	3.83895e-12	0.663715
ENSG00000038945	0.0189602	4.53287e-13	3.8604e-12	0.948009
ENSG00000151025	-0.0132251	4.53625e-13	3.86101e-12	-0.661254
ENSG00000180720	-0.0192655	4.62147e-13	3.93123e-12	-0.963276
ENSG00000171659	0.0179458	4.83392e-13	4.10473e-12	0.897288
ENSG00000282936	-0.0117975	4.94936e-13	4.2003e-12	-0.589876
ENSG00000151490	-0.0138469	4.98553e-13	4.2285e-12	-0.692343
ENSG00000075884	0.012635	5.17361e-13	4.37523e-12	0.63175
ENSG00000173369	0.0195693	5.40229e-13	4.55799e-12	0.978466
ENSG00000198888	0.0134375	5.46239e-13	4.60333e-12	0.671875
ENSG00000169403	0.0147516	5.62596e-13	4.73842e-12	0.737581
ENSG00000180914	0.0158899	5.69394e-13	4.78734e-12	0.794494
ENSG00000183615	0.0139658	5.72257e-13	4.80862e-12	0.698291
ENSG00000276043	0.0123184	6.04784e-13	5.0614e-12	0.61592
ENSG00000136235	0.015104	6.07006e-13	5.07707e-12	0.755199
ENSG00000196154	0.0137053	6.17487e-13	5.15878e-12	0.685264
ENSG00000235387	0.0129267	6.53857e-13	5.45006e-12	0.646335
ENSG00000066336	0.012015	6.68214e-13	5.55695e-12	0.600748
ENSG00000111087	0.0182295	6.69554e-13	5.5649e-12	0.911477
ENSG00000140522	0.0135192	6.84661e-13	5.67743e-12	0.675959
ENSG00000132359	-0.0118165	6.9506e-13	5.76037e-12	-0.590823
ENSG00000170962	-0.0132801	7.06393e-13	5.83683e-12	-0.664007
ENSG00000143340	-0.0185377	7.73165e-13	6.35319e-12	-0.926883
ENSG00000186493	0.0150861	8.6615e-13	7.05329e-12	0.754303
ENSG00000198804	0.0163404	9.86242e-13	7.97744e-12	0.817022
ENSG00000135439	-0.0118604	9.87459e-13	7.98283e-12	-0.593018
ENSG00000184113	0.0127326	9.94816e-13	8.03782e-12	0.636632
ENSG00000184574	0.0148527	1.02596e-12	8.26643e-12	0.742636
ENSG00000166825	0.0123944	1.03687e-12	8.34677e-12	0.619721
ENSG00000180044	-0.0123213	1.1253e-12	9.0117e-12	-0.616063
ENSG00000008517	0.0154927	1.36129e-12	1.07707e-11	0.774636
ENSG00000103710	0.0128409	1.58237e-12	1.24317e-11	0.642044
ENSG00000167261	0.0132518	1.61153e-12	1.26402e-11	0.662589
ENSG00000160716	-0.0136822	1.66698e-12	1.30406e-11	-0.68411
ENSG00000130477	-0.0129092	1.87722e-12	1.45665e-11	-0.645461
ENSG00000118733	-0.0154923	1.91517e-12	1.48293e-11	-0.774617
ENSG00000138964	0.0133503	1.93216e-12	1.49449e-11	0.667513
ENSG00000140557	-0.017753	2.10448e-12	1.61741e-11	-0.88765
ENSG00000152932	-0.0160716	2.2193e-12	1.70205e-11	-0.803581
ENSG00000197901	0.0172684	2.36077e-12	1.80102e-11	0.863419
ENSG00000171617	-0.0167476	2.68114e-12	2.0294e-11	-0.837381
ENSG00000215218	-0.0125078	2.97843e-12	2.23691e-11	-0.625391
ENSG00000059377	0.0124439	3.05647e-12	2.29314e-11	0.622197
ENSG00000196209	0.0151906	3.49288e-12	2.59372e-11	0.759531
ENSG00000166428	0.0149241	3.59081e-12	2.66507e-11	0.746205
ENSG00000145936	0.0117414	4.2683e-12	3.13102e-11	0.587071
ENSG00000175352	-0.0127063	4.38819e-12	3.20923e-11	-0.635316
ENSG00000185885	0.0127272	4.46634e-12	3.25652e-11	0.636359
ENSG00000174460	-0.0144086	4.56723e-12	3.32173e-11	-0.72043
ENSG00000163131	0.0124189	4.74959e-12	3.44158e-11	0.620945
ENSG00000162105	-0.0117137	4.75098e-12	3.44158e-11	-0.585685
ENSG00000064205	0.0130544	4.75101e-12	3.44158e-11	0.652718
ENSG00000261701	0.0178003	5.39501e-12	3.8694e-11	0.890015
ENSG00000198786	0.0142923	5.58717e-12	3.99931e-11	0.714615
ENSG00000099994	0.0135486	5.71195e-12	4.07855e-11	0.677431
ENSG00000104783	0.0122197	5.71894e-12	4.08154e-11	0.610984
ENSG00000129151	0.0118481	5.7243e-12	4.08336e-11	0.592406
ENSG00000157404	-0.0135064	5.90729e-12	4.19995e-11	-0.675321
ENSG00000111249	-0.0154143	5.97804e-12	4.24347e-11	-0.770716
ENSG00000148680	-0.0170884	6.28884e-12	4.44017e-11	-0.854421
ENSG00000072201	-0.0119348	6.32808e-12	4.46136e-11	-0.59674
ENSG00000104327	-0.0210789	6.35828e-12	4.48047e-11	-1.05394
ENSG00000088827	0.0143549	6.42694e-12	4.52446e-11	0.717746
ENSG00000104894	0.0131427	6.44876e-12	4.53761e-11	0.657137
ENSG00000185518	-0.0146826	6.88601e-12	4.81954e-11	-0.73413
ENSG00000108947	-0.0136261	7.30033e-12	5.09722e-11	-0.681307
ENSG00000182256	-0.0148038	8.04465e-12	5.58196e-11	-0.740191
ENSG00000100292	0.0134111	8.1733e-12	5.6658e-11	0.670555
ENSG00000205403	0.0134929	8.22767e-12	5.70077e-11	0.674647
ENSG00000139970	-0.0117278	8.33837e-12	5.77195e-11	-0.586392
ENSG00000135824	-0.0165274	9.4482e-12	6.46608e-11	-0.826369
ENSG00000111404	0.0143306	9.96116e-12	6.79788e-11	0.716532
ENSG00000163694	0.0138902	1.0135e-11	6.91002e-11	0.694512
ENSG00000185274	-0.0126787	1.04683e-11	7.12721e-11	-0.633933
ENSG00000110848	0.0200022	1.19322e-11	8.05201e-11	1.00011
ENSG00000184613	-0.0150537	1.28467e-11	8.62096e-11	-0.752684
ENSG00000115194	-0.0168872	1.2997e-11	8.71778e-11	-0.84436
ENSG00000130720	-0.0216065	1.5621e-11	1.03818e-10	-1.08032
ENSG00000075340	-0.0123789	1.59034e-11	1.05598e-10	-0.618947
ENSG00000142910	0.0118362	1.60283e-11	1.0633e-10	0.591808
ENSG00000186297	-0.0163568	1.78579e-11	1.17499e-10	-0.817838
ENSG00000204577	0.0162253	1.79582e-11	1.18105e-10	0.811267
ENSG00000081842	-0.0122133	1.83104e-11	1.20094e-10	-0.610667
ENSG00000204252	0.0143367	2.04136e-11	1.33166e-10	0.716837
ENSG00000160183	0.0172288	2.07929e-11	1.35457e-10	0.861442
ENSG00000196353	-0.0162411	2.13676e-11	1.38951e-10	-0.812055
ENSG00000181072	-0.0172923	2.43721e-11	1.5729e-10	-0.864615
ENSG00000156414	-0.0118748	2.60229e-11	1.66904e-10	-0.593741
ENSG00000078328	-0.0141779	2.86315e-11	1.82584e-10	-0.708894
ENSG00000132932	-0.0118148	3.16328e-11	2.00314e-10	-0.590738
ENSG00000152207	0.0118517	3.33359e-11	2.10272e-10	0.592587
ENSG00000131435	0.0121392	3.40742e-11	2.14462e-10	0.606962
ENSG00000118432	-0.0142957	3.59014e-11	2.24888e-10	-0.714785
ENSG00000128683	-0.0152848	3.7414e-11	2.33556e-10	-0.764238
ENSG00000154262	0.0133885	3.96942e-11	2.46939e-10	0.669424
ENSG00000079101	-0.0121738	4.51953e-11	2.79125e-10	-0.60869
ENSG00000174482	-0.0159629	4.6092e-11	2.83937e-10	-0.798146
ENSG00000073969	-0.012146	5.41437e-11	3.30726e-10	-0.607302
ENSG00000157064	-0.014374	5.70471e-11	3.47436e-10	-0.718699
ENSG00000010327	0.0121182	6.21538e-11	3.77269e-10	0.605909
ENSG00000102003	-0.0124184	6.38252e-11	3.87091e-10	-0.620919
ENSG00000179841	-0.0134991	6.61708e-11	4.00478e-10	-0.674954
ENSG00000019505	-0.0148929	6.77883e-11	4.09925e-10	-0.744643
ENSG00000132872	-0.0165744	6.79003e-11	4.10431e-10	-0.828722
ENSG00000160255	0.0132773	6.93848e-11	4.19055e-10	0.663865
ENSG00000054803	-0.017222	6.95475e-11	4.19863e-10	-0.861102
ENSG00000147571	-0.0209013	7.04103e-11	4.24895e-10	-1.04506
ENSG00000101438	-0.0182955	7.16848e-11	4.32046e-10	-0.914775
ENSG00000140015	-0.0142367	7.48651e-11	4.49159e-10	-0.711833
ENSG00000110876	0.012638	8.47122e-11	5.03033e-10	0.6319
ENSG00000080644	-0.0152325	8.81811e-11	5.22134e-10	-0.761627
ENSG00000132749	-0.0144289	1.0303e-10	6.05111e-10	-0.721443
ENSG00000167617	0.0123249	1.05824e-10	6.20016e-10	0.616247
ENSG00000173947	0.0117587	1.12899e-10	6.5854e-10	0.587935
ENSG00000115380	0.0123652	1.12976e-10	6.58724e-10	0.618262
ENSG00000168497	0.0123105	1.19533e-10	6.92773e-10	0.615527
ENSG00000109610	0.0117729	1.24479e-10	7.19429e-10	0.588645
ENSG00000159248	-0.0133752	1.26157e-10	7.28542e-10	-0.668761
ENSG00000050628	-0.0181045	1.29245e-10	7.44891e-10	-0.905225
ENSG00000170209	0.0120329	1.31148e-10	7.55561e-10	0.601644
ENSG00000125851	-0.0132265	1.36197e-10	7.82162e-10	-0.661327
ENSG00000104435	-0.01516	1.61182e-10	9.14773e-10	-0.758001
ENSG00000165168	0.0136067	1.66711e-10	9.42831e-10	0.680335
ENSG00000146374	-0.0134856	1.77237e-10	9.98532e-10	-0.674281
ENSG00000170458	0.0140027	1.8554e-10	1.0416e-09	0.700137
ENSG00000188039	0.0127615	2.07849e-10	1.1601e-09	0.638073
ENSG00000060709	-0.0119502	2.13782e-10	1.19116e-09	-0.597511
ENSG00000113327	-0.0162809	2.47879e-10	1.37138e-09	-0.814046
ENSG00000170439	0.0141238	2.4958e-10	1.38026e-09	0.706192
ENSG00000112186	-0.0118098	2.50289e-10	1.38365e-09	-0.590488
ENSG00000108846	0.0143859	2.50837e-10	1.38615e-09	0.719297
ENSG00000137691	0.015295	2.70343e-10	1.48771e-09	0.76475
ENSG00000189350	0.0125911	2.881e-10	1.58003e-09	0.629557
ENSG00000141668	-0.0135403	2.9708e-10	1.62559e-09	-0.677017
ENSG00000105609	0.0129344	3.03451e-10	1.65919e-09	0.646718
ENSG00000166257	-0.0129717	3.0763e-10	1.67888e-09	-0.648586
ENSG00000106211	0.0152722	3.16432e-10	1.72173e-09	0.763608
ENSG00000121966	0.0136024	3.17139e-10	1.72493e-09	0.680119
ENSG00000171502	-0.015926	3.46316e-10	1.87798e-09	-0.796301
ENSG00000197106	-0.0120966	3.59481e-10	1.94283e-09	-0.604829
ENSG00000212907	0.0125944	4.04829e-10	2.16852e-09	0.629722
ENSG00000053438	-0.0135757	4.15779e-10	2.22552e-09	-0.678786
ENSG00000157303	0.0141639	4.20162e-10	2.24732e-09	0.708197
ENSG00000196196	0.0127594	4.82702e-10	2.5517e-09	0.637972
ENSG00000127083	0.0148853	5.14176e-10	2.71116e-09	0.744266
ENSG00000136883	-0.0132431	5.1967e-10	2.73615e-09	-0.662156
ENSG00000228696	0.0125326	5.26338e-10	2.76747e-09	0.626631
ENSG00000144460	-0.0130882	5.26955e-10	2.76747e-09	-0.654412
ENSG00000130540	-0.0133831	5.66686e-10	2.95898e-09	-0.669155
ENSG00000173714	0.0126212	5.73255e-10	2.99005e-09	0.631058
ENSG00000124762	0.0162058	6.16113e-10	3.19748e-09	0.810289
ENSG00000012223	0.019676	6.31584e-10	3.27075e-09	0.983798
ENSG00000143226	0.0142653	6.6511e-10	3.426e-09	0.713263
ENSG00000006116	-0.0133237	6.71402e-10	3.4535e-09	-0.666186
ENSG00000016602	0.011915	6.89424e-10	3.53867e-09	0.595749
ENSG00000154162	-0.0142144	6.93392e-10	3.55778e-09	-0.710722
ENSG00000186732	-0.0120386	7.22708e-10	3.69903e-09	-0.601932
ENSG00000197629	0.0118293	7.27285e-10	3.71919e-09	0.591463
ENSG00000089199	-0.0163234	7.46059e-10	3.80913e-09	-0.816168
ENSG00000233670	0.015125	7.51281e-10	3.83174e-09	0.75625
ENSG00000022556	-0.0183903	7.90054e-10	4.01396e-09	-0.919515
ENSG00000179520	-0.0139433	9.06355e-10	4.55692e-09	-0.697165
ENSG00000136099	-0.0162669	9.66621e-10	4.84313e-09	-0.813346
ENSG00000148482	0.0140957	1.06334e-09	5.29662e-09	0.704783
ENSG00000107295	-0.011882	1.0815e-09	5.38336e-09	-0.594099
ENSG00000169116	-0.0122419	1.11313e-09	5.5275e-09	-0.612094
ENSG00000162511	0.012745	1.12203e-09	5.56978e-09	0.63725
ENSG00000133048	0.0184958	1.18022e-09	5.83271e-09	0.924789
ENSG00000241186	0.018597	1.24212e-09	6.12818e-09	0.929852
ENSG00000277586	-0.0167442	1.25716e-09	6.19181e-09	-0.837212
ENSG00000221869	0.0127283	1.29018e-09	6.33938e-09	0.636414
ENSG00000187664	-0.0145415	1.30824e-09	6.42377e-09	-0.727074
ENSG00000230453	0.0126488	1.39014e-09	6.80285e-09	0.632441
ENSG00000171450	-0.0133821	1.39694e-09	6.83384e-09	-0.669103
ENSG00000007933	0.0125308	1.46667e-09	7.13882e-09	0.626539
ENSG00000146469	-0.0139947	1.47111e-09	7.15562e-09	-0.699734
ENSG00000157152	-0.0139743	1.48044e-09	7.19857e-09	-0.698716
ENSG00000124253	0.0207427	1.66817e-09	8.04929e-09	1.03714
ENSG00000154529	-0.0126294	1.74928e-09	8.39597e-09	-0.631471
ENSG00000124507	-0.0129224	1.92746e-09	9.19031e-09	-0.646119
ENSG00000159450	-0.0122071	1.9545e-09	9.30089e-09	-0.610356
ENSG00000112812	-0.0123937	1.96711e-09	9.35473e-09	-0.619685
ENSG00000165025	0.0120073	2.176e-09	1.0264e-08	0.600367
ENSG00000105383	0.0131067	2.27418e-09	1.06923e-08	0.655337
ENSG00000136750	-0.0156171	2.34782e-09	1.10028e-08	-0.780857
ENSG00000188611	-0.0161002	2.40372e-09	1.12502e-08	-0.805012
ENSG00000172578	0.0142571	2.41721e-09	1.13024e-08	0.712857
ENSG00000105967	0.0131061	2.75093e-09	1.27273e-08	0.655306
ENSG00000130208	0.0119509	2.85282e-09	1.31442e-08	0.597546
ENSG00000138316	0.0139719	2.88591e-09	1.32882e-08	0.698593
ENSG00000135423	-0.0119338	3.22151e-09	1.46935e-08	-0.596689
ENSG00000118523	0.0132276	4.07996e-09	1.8332e-08	0.661379
ENSG00000250366	-0.0128791	4.82292e-09	2.14706e-08	-0.643953
ENSG00000067715	-0.0165815	5.46086e-09	2.40593e-08	-0.829073
ENSG00000164600	-0.0144678	5.99701e-09	2.62619e-08	-0.723391
ENSG00000110887	0.0124691	6.11472e-09	2.6753e-08	0.623453
ENSG00000216490	0.0132529	7.18202e-09	3.11655e-08	0.662647
ENSG00000169676	-0.0162746	7.80056e-09	3.36215e-08	-0.813729
ENSG00000112799	0.0129696	8.51571e-09	3.64546e-08	0.64848
ENSG00000168032	-0.0122041	9.3794e-09	3.98693e-08	-0.610203
ENSG00000170891	0.0133022	1.05716e-08	4.45842e-08	0.665111
ENSG00000259120	0.0125018	1.0779e-08	4.53928e-08	0.62509
ENSG00000162645	0.0126967	1.16065e-08	4.87074e-08	0.634833
ENSG00000008226	0.0149036	1.61142e-08	6.64134e-08	0.745182
ENSG00000145920	-0.0127686	2.02388e-08	8.23585e-08	-0.638429
ENSG00000006747	0.0158909	2.04809e-08	8.32738e-08	0.794547
ENSG00000174776	0.0120591	2.07421e-08	8.41706e-08	0.602954
ENSG00000196136	0.0241102	2.1826e-08	8.82477e-08	1.20551
ENSG00000203747	0.0157853	2.24007e-08	9.04704e-08	0.789265
ENSG00000152580	-0.0128119	2.58668e-08	1.03432e-07	-0.640594
ENSG00000164076	-0.012742	3.00218e-08	1.18703e-07	-0.637099
ENSG00000163032	-0.0143168	3.22907e-08	1.27154e-07	-0.715839
ENSG00000169035	-0.0121286	3.38861e-08	1.32859e-07	-0.60643
ENSG00000185760	-0.0147226	3.42841e-08	1.34347e-07	-0.736128
ENSG00000265107	0.012225	3.71759e-08	1.45129e-07	0.61125
ENSG00000126733	-0.0120153	4.18892e-08	1.62305e-07	-0.600763
ENSG00000110786	-0.0119094	4.21581e-08	1.63303e-07	-0.595471
ENSG00000066248	-0.0117013	5.20013e-08	1.99302e-07	-0.585065
ENSG00000162782	-0.0153993	5.52877e-08	2.11283e-07	-0.769967
ENSG00000164270	-0.0156901	5.85366e-08	2.22876e-07	-0.784503
ENSG00000154146	-0.0126639	6.08261e-08	2.31229e-07	-0.633197
ENSG00000154479	0.0122925	6.12415e-08	2.32685e-07	0.614626
ENSG00000143858	-0.0142507	6.46006e-08	2.44807e-07	-0.712534
ENSG00000145708	-0.0125608	7.66595e-08	2.87126e-07	-0.628041
ENSG00000124140	-0.0134453	7.76886e-08	2.9083e-07	-0.672263
ENSG00000150337	0.0152096	9.47664e-08	3.51314e-07	0.760479
ENSG00000129450	0.0148876	9.57545e-08	3.54524e-07	0.744382
ENSG00000047457	0.0164077	9.84166e-08	3.6373e-07	0.820383
ENSG00000132639	-0.0135601	1.06686e-07	3.913e-07	-0.678004
ENSG00000171246	-0.0154675	1.12006e-07	4.09775e-07	-0.773377
ENSG00000179388	-0.0118675	1.12527e-07	4.11577e-07	-0.593373
ENSG00000169508	0.017054	1.24076e-07	4.50975e-07	0.852701
ENSG00000171126	-0.0137673	1.44418e-07	5.19052e-07	-0.688363
ENSG00000163673	-0.0135767	2.16469e-07	7.60289e-07	-0.678836
ENSG00000078401	0.0118612	2.19197e-07	7.68941e-07	0.593062
ENSG00000147246	-0.0157316	2.33479e-07	8.15097e-07	-0.786581
ENSG00000197249	0.0136652	2.76381e-07	9.55208e-07	0.683259
ENSG00000064886	0.0229827	3.24704e-07	1.10769e-06	1.14913
ENSG00000148798	-0.0119471	4.3484e-07	1.45097e-06	-0.597355
ENSG00000151704	0.0128104	4.37677e-07	1.45876e-06	0.64052
ENSG00000120903	-0.0130225	4.49049e-07	1.49391e-06	-0.651126
ENSG00000275993	0.0160464	4.51973e-07	1.50226e-06	0.80232
ENSG00000018280	0.0138458	4.74884e-07	1.573e-06	0.692292
ENSG00000163106	0.0127875	4.89336e-07	1.61644e-06	0.639373
ENSG00000171509	-0.0141208	5.58308e-07	1.82761e-06	-0.706042
ENSG00000100336	0.0161104	6.10987e-07	1.99106e-06	0.805522
ENSG00000182747	-0.0156234	6.29238e-07	2.04548e-06	-0.78117
ENSG00000103316	-0.0125583	7.00135e-07	2.25709e-06	-0.627916
ENSG00000175426	-0.0143561	7.37331e-07	2.37018e-06	-0.717804
ENSG00000197405	0.0127427	7.67352e-07	2.45536e-06	0.637134
ENSG00000134343	-0.0121651	8.71421e-07	2.76819e-06	-0.608256
ENSG00000091664	-0.0156702	8.89365e-07	2.82148e-06	-0.78351
ENSG00000168081	-0.0121351	1.0154e-06	3.19406e-06	-0.606757
ENSG00000171243	-0.0121818	1.05512e-06	3.30823e-06	-0.609092
ENSG00000177989	0.0125525	1.07837e-06	3.37746e-06	0.627625
ENSG00000144837	0.0130171	1.11691e-06	3.48537e-06	0.650857
ENSG00000171517	0.0133121	1.29922e-06	4.02054e-06	0.665604
ENSG00000006128	-0.0150171	1.473e-06	4.51495e-06	-0.750855
ENSG00000134443	-0.0130882	2.10575e-06	6.29855e-06	-0.654412
ENSG00000141469	0.0135194	2.52993e-06	7.44746e-06	0.675968
ENSG00000026508	0.0124894	2.66648e-06	7.82875e-06	0.624471
ENSG00000163739	0.0162055	5.46933e-06	1.53461e-05	0.810275
ENSG00000106366	0.0141833	5.79118e-06	1.61878e-05	0.709167
ENSG00000120262	0.0120944	6.04896e-06	1.68388e-05	0.604721
ENSG00000160221	-0.0212852	1.59626e-05	4.15252e-05	-1.06426
ENSG00000162383	0.0135068	3.21639e-05	7.9695e-05	0.675341
ENSG00000168658	0.0136833	3.31204e-05	8.18969e-05	0.684163
ENSG00000111245	-0.0163044	4.33415e-05	0.000104881	-0.815218
ENSG00000118271	-0.021152	4.89338e-05	0.00011722	-1.0576
ENSG00000173110	0.0210834	5.63205e-05	0.000133644	1.05417
ENSG00000135426	-0.0122715	6.82672e-05	0.000159963	-0.613575
ENSG00000101327	-0.0136394	0.000106971	0.000241518	-0.681968
ENSG00000205502	0.0127687	0.000142851	0.000315933	0.638436
ENSG00000274276	0.0186487	0.000215831	0.000464097	0.932435
ENSG00000104879	-0.0134913	0.000431651	0.000884727	-0.674564
ENSG00000213085	0.0125287	0.000677064	0.00134374	0.626433
ENSG00000171401	0.0193708	0.00169326	0.00314463	0.968541
ENSG00000115602	0.0143841	0.00807331	0.0133026	0.719207

## Sheet: S25_Breast
GENEID	logFC	P.Value	FDR	logFC_50
ENSG00000163564	0.0276166	1.12438e-11	1.62102e-07	1.38083
ENSG00000112319	0.0380951	5.62696e-10	4.05619e-06	1.90475
ENSG00000147889	0.023686	1.10306e-09	5.30093e-06	1.1843
ENSG00000139200	-0.0364151	1.69564e-09	6.11151e-06	-1.82075
ENSG00000138650	0.0375296	7.34193e-09	2.11697e-05	1.87648
ENSG00000173535	0.0145581	1.22765e-08	2.94984e-05	0.727904
ENSG00000105711	0.0121244	7.32014e-08	0.000150764	0.606221
ENSG00000131771	-0.0216439	8.79651e-08	0.000158524	-1.0822
ENSG00000128917	0.0169361	2.9355e-07	0.00040188	0.846805
ENSG00000059804	0.0253171	3.0663e-07	0.00040188	1.26585
ENSG00000186439	0.037449	3.93081e-07	0.000435927	1.87245
ENSG00000086991	0.0250425	7.47646e-07	0.000718587	1.25212
ENSG00000112562	0.0147825	7.99275e-07	0.000720197	0.739126
ENSG00000007933	0.0214598	1.07594e-06	0.000861766	1.07299
ENSG00000244694	0.0199008	1.14265e-06	0.000867028	0.995039
ENSG00000197646	0.0129571	1.30136e-06	0.000893411	0.647854
ENSG00000275993	0.0238176	1.62762e-06	0.00102024	1.19088
ENSG00000172260	0.0140667	1.9502e-06	0.00114544	0.703336
ENSG00000100285	-0.017124	1.98627e-06	0.00114544	-0.856199
ENSG00000189120	-0.0200152	2.26694e-06	0.00118958	-1.00076
ENSG00000137507	0.0154832	2.30897e-06	0.00118958	0.774158
ENSG00000166278	0.0161993	2.37757e-06	0.00118958	0.809967
ENSG00000087074	0.0122321	2.39286e-06	0.00118958	0.611606
ENSG00000048540	0.0256249	3.21315e-06	0.00144763	1.28125
ENSG00000111859	0.0118111	4.064e-06	0.00172325	0.590557
ENSG00000205502	0.0364318	4.97628e-06	0.0020498	1.82159
ENSG00000130513	0.0322016	5.43475e-06	0.00217647	1.61008
ENSG00000163563	0.0152631	6.59397e-06	0.00234276	0.763155
ENSG00000165124	0.0158305	6.64963e-06	0.00234276	0.791524
ENSG00000124762	0.0149501	8.13369e-06	0.00255607	0.747507
ENSG00000159167	0.0261839	8.15559e-06	0.00255607	1.30919
ENSG00000141431	0.0117308	8.38122e-06	0.00257089	0.58654
ENSG00000112303	0.0216312	1.00921e-05	0.00288743	1.08156
ENSG00000156466	0.0259925	1.01425e-05	0.00288743	1.29962
ENSG00000164056	0.0144235	1.09052e-05	0.00292438	0.721177
ENSG00000081985	0.0140013	1.11813e-05	0.00293093	0.700067
ENSG00000148841	0.0125944	1.20056e-05	0.00299657	0.629721
ENSG00000165507	0.0172931	1.20553e-05	0.00299657	0.864655
ENSG00000244734	0.028726	1.23755e-05	0.00300663	1.4363
ENSG00000128016	0.0163337	1.35148e-05	0.00314263	0.816684
ENSG00000113389	0.0293164	1.42319e-05	0.00323238	1.46582
ENSG00000120129	0.0122066	1.49795e-05	0.00332245	0.610332
ENSG00000133874	0.0185237	1.7481e-05	0.00375803	0.926183
ENSG00000111432	-0.0195506	1.80911e-05	0.00377998	-0.977532
ENSG00000112936	0.0179831	1.89584e-05	0.00390462	0.899154
ENSG00000150630	0.0119499	2.05955e-05	0.00418204	0.597497
ENSG00000099985	0.0205136	2.14649e-05	0.00429805	1.02568
ENSG00000164530	0.0262755	2.31775e-05	0.00451555	1.31377
ENSG00000100234	0.0123386	2.35075e-05	0.00451876	0.616931
ENSG00000125740	0.0307105	3.30604e-05	0.00603332	1.53552
ENSG00000169594	-0.0194851	3.4283e-05	0.00617822	-0.974253
ENSG00000127528	0.014448	3.67125e-05	0.00651396	0.7224
ENSG00000105825	0.0262864	3.70496e-05	0.00651396	1.31432
ENSG00000151834	0.0215728	3.80217e-05	0.00660432	1.07864
ENSG00000274286	0.01431	4.06246e-05	0.00697244	0.715502
ENSG00000136379	-0.0137474	5.24205e-05	0.00836811	-0.687369
ENSG00000101336	0.0141663	5.36027e-05	0.0083999	0.708317
ENSG00000128886	-0.0125374	5.62843e-05	0.00857748	-0.626868
ENSG00000101187	0.0156706	6.0477e-05	0.00889691	0.783531
ENSG00000145113	-0.0284479	6.40663e-05	0.00917236	-1.42239
ENSG00000111262	-0.0249292	7.13276e-05	0.00979362	-1.24646
ENSG00000112559	-0.0151574	7.92837e-05	0.0105836	-0.75787
ENSG00000099860	0.0137127	8.50684e-05	0.0108822	0.685636
ENSG00000241644	0.0140697	8.7721e-05	0.0108822	0.703484
ENSG00000184515	0.0127784	8.82093e-05	0.0108822	0.638919
ENSG00000171051	0.0190335	8.82873e-05	0.0108822	0.951677
ENSG00000172379	-0.0144606	8.83139e-05	0.0108822	-0.723029
ENSG00000125730	0.013971	8.99444e-05	0.0108969	0.698549
ENSG00000163485	-0.0179599	9.86847e-05	0.0117582	-0.897993
ENSG00000128383	0.0221033	0.000107319	0.0125791	1.10516
ENSG00000185559	-0.040974	0.000110404	0.0127913	-2.0487
ENSG00000178878	0.0171071	0.000110905	0.0127913	0.855357
ENSG00000138755	0.029247	0.000115361	0.0130302	1.46235
ENSG00000183696	0.0149289	0.000115687	0.0130302	0.746444
ENSG00000142949	-0.012434	0.000119632	0.0132672	-0.621698
ENSG00000183778	-0.0430019	0.000125233	0.0135751	-2.15009
ENSG00000166482	0.0133941	0.000128001	0.0136696	0.669705
ENSG00000113296	0.0255917	0.000131014	0.013787	1.27958
ENSG00000184113	0.013022	0.000132291	0.0138206	0.651099
ENSG00000188536	0.0274237	0.000137213	0.0141105	1.37119
ENSG00000151490	0.0164242	0.000137488	0.0141105	0.821212
ENSG00000160013	0.0181914	0.000138002	0.0141105	0.90957
ENSG00000121753	-0.0125501	0.000150277	0.0145406	-0.627505
ENSG00000105246	0.0147081	0.000156708	0.014583	0.735407
ENSG00000182836	0.014537	0.000172444	0.0151302	0.726849
ENSG00000148926	0.0163409	0.000173162	0.0151302	0.817046
ENSG00000006747	0.0191492	0.00018293	0.0156982	0.957461
ENSG00000215218	0.013904	0.000189594	0.0161739	0.695198
ENSG00000063438	-0.0154471	0.0001961	0.0165332	-0.772354
ENSG00000186160	0.0263576	0.00019855	0.0166424	1.31788
ENSG00000089847	-0.0118395	0.000205216	0.0167616	-0.591977
ENSG00000142871	0.0132463	0.000205785	0.0167616	0.662313
ENSG00000183844	-0.0285573	0.00020849	0.0167922	-1.42786
ENSG00000177606	0.0143636	0.000218423	0.0173978	0.718182
ENSG00000059915	-0.0154079	0.00022149	0.0174154	-0.770395
ENSG00000101282	0.0272871	0.000234295	0.0180248	1.36436
ENSG00000215845	-0.0131291	0.000249229	0.018445	-0.656457
ENSG00000186377	0.0137869	0.000249481	0.018445	0.689345
ENSG00000124491	0.0169678	0.00026834	0.0193799	0.848389
ENSG00000140465	-0.0416498	0.000270363	0.0193799	-2.08249
ENSG00000073146	-0.0143226	0.000274832	0.0193799	-0.716128
ENSG00000184226	0.0147594	0.000280499	0.0196308	0.73797
ENSG00000166923	0.0281592	0.000285634	0.0198937	1.40796
ENSG00000196666	0.0249969	0.000290272	0.0199334	1.24985
ENSG00000166523	0.0243335	0.000292235	0.0199334	1.21668
ENSG00000178343	0.0187467	0.000295385	0.0199334	0.937337
ENSG00000116678	0.0124004	0.000297266	0.0199334	0.620018
ENSG00000129538	0.0135425	0.000303256	0.0202292	0.677123
ENSG00000151468	0.0131626	0.000310597	0.0204469	0.658132
ENSG00000185633	0.0131759	0.000318919	0.020799	0.658794
ENSG00000136630	0.012312	0.000338802	0.0212887	0.615602
ENSG00000143226	0.013453	0.000338932	0.0212887	0.672648
ENSG00000108947	-0.014916	0.000351267	0.0217349	-0.745802
ENSG00000276409	0.0120028	0.000362016	0.0221889	0.600138
ENSG00000114200	0.0138834	0.000381769	0.0228078	0.694169
ENSG00000203710	0.0164343	0.000386381	0.0228353	0.821716
ENSG00000136244	0.0257517	0.000388859	0.0228353	1.28758
ENSG00000165349	-0.031826	0.000390501	0.0228353	-1.5913
ENSG00000144810	0.0135447	0.000391226	0.0228353	0.677233
ENSG00000116701	0.0136223	0.000400037	0.023162	0.681114
ENSG00000153012	0.0120122	0.000423407	0.0240325	0.60061
ENSG00000188763	-0.0126566	0.000436501	0.024204	-0.632832
ENSG00000122254	0.0156512	0.000475334	0.0248883	0.782558
ENSG00000015520	-0.0167018	0.000498279	0.0253841	-0.835088
ENSG00000131016	0.0150813	0.000513538	0.0256005	0.754064
ENSG00000151364	-0.0137493	0.00051681	0.0256005	-0.687464
ENSG00000138166	0.0116995	0.000540211	0.0261885	0.584976
ENSG00000120322	0.0118786	0.000547989	0.0261885	0.59393
ENSG00000139304	0.0205585	0.000548615	0.0261885	1.02793
ENSG00000171777	0.0124502	0.00058932	0.0271445	0.622512
ENSG00000073734	0.0312485	0.000598777	0.0272755	1.56243
ENSG00000182230	0.02224	0.00060176	0.0272755	1.112
ENSG00000206172	0.0280684	0.000605408	0.0272755	1.40342
ENSG00000124731	0.0191178	0.000615151	0.0275941	0.955891
ENSG00000197405	0.0155132	0.000624148	0.0275941	0.775662
ENSG00000105357	-0.0124473	0.000657881	0.0282817	-0.622364
ENSG00000158859	0.022621	0.000669759	0.0282817	1.13105
ENSG00000158825	0.0147804	0.000672961	0.0282817	0.739019
ENSG00000163395	0.0217654	0.000678786	0.0282817	1.08827
ENSG00000183160	0.0119561	0.000679643	0.0282817	0.597803
ENSG00000110799	0.0126155	0.000685839	0.0284131	0.630775
ENSG00000130300	0.0130076	0.000713338	0.0291337	0.650382
ENSG00000049540	0.0132531	0.000741032	0.0300097	0.662653
ENSG00000175489	0.0137045	0.000749932	0.0302851	0.685225
ENSG00000125845	0.0123369	0.000801718	0.0312809	0.616845
ENSG00000108602	0.0176711	0.000802797	0.0312809	0.883557
ENSG00000092377	-0.0138738	0.000868123	0.0331994	-0.693692
ENSG00000170345	0.015273	0.000872595	0.0331994	0.76365
ENSG00000158869	0.0134359	0.000892942	0.0331994	0.671793
ENSG00000138669	0.0198351	0.000912557	0.0333917	0.991756
ENSG00000215018	-0.0159869	0.000924085	0.0334737	-0.799347
ENSG00000203747	0.0141819	0.000928325	0.033543	0.709095
ENSG00000162366	-0.0217736	0.000933885	0.0335986	-1.08868
ENSG00000072041	0.0195871	0.000955591	0.0340167	0.979357
ENSG00000159212	-0.0140237	0.000969208	0.0344164	-0.701186
ENSG00000198963	0.0157519	0.000988911	0.0347735	0.787595
ENSG00000184408	0.0138798	0.00102767	0.035282	0.693992
ENSG00000223609	0.0479227	0.00105423	0.0357003	2.39613
ENSG00000197859	0.0119133	0.00105592	0.0357003	0.595667
ENSG00000106366	0.0227321	0.00109217	0.0361646	1.13661
ENSG00000198185	-0.012604	0.00109369	0.0361646	-0.630198
ENSG00000184557	0.0189657	0.00111126	0.0365776	0.948283
ENSG00000169896	0.0127953	0.00115821	0.0371891	0.639765
ENSG00000121797	0.0165223	0.00119837	0.0379712	0.826116
ENSG00000164106	0.0148085	0.00123427	0.0381359	0.740424
ENSG00000126759	0.0122202	0.0012936	0.0394288	0.61101
ENSG00000136999	0.0131008	0.00129639	0.0394306	0.655042
ENSG00000153234	0.0131971	0.00134625	0.0404793	0.659854
ENSG00000162711	0.0117468	0.00134628	0.0404793	0.58734
ENSG00000189129	0.0119673	0.00135239	0.0405002	0.598365
ENSG00000260314	0.0150417	0.00137179	0.0406936	0.752084
ENSG00000164736	0.0120356	0.00141848	0.0414619	0.601782
ENSG00000162772	0.0151747	0.00143108	0.0414619	0.758733
ENSG00000115602	0.0238485	0.0014337	0.0414619	1.19243
ENSG00000174600	0.0123595	0.00145931	0.0420201	0.617975
ENSG00000172824	-0.0133183	0.00151092	0.0430493	-0.665913
ENSG00000186818	0.0143902	0.00153358	0.0435686	0.719509
ENSG00000162365	0.0168497	0.00153821	0.0435686	0.842483
ENSG00000254726	-0.0140775	0.00159014	0.0446148	-0.703877
ENSG00000142530	-0.0134072	0.00160661	0.0446392	-0.670361
ENSG00000158104	0.0145775	0.00162498	0.0448963	0.728877
ENSG00000155511	0.0178722	0.00162557	0.0448963	0.893609
ENSG00000185352	0.0187034	0.00166825	0.0454702	0.935172
ENSG00000175592	0.0192268	0.00167054	0.0454702	0.96134
ENSG00000131203	0.0259384	0.00168868	0.0455911	1.29692
ENSG00000172828	-0.0160885	0.00169822	0.0456746	-0.804423
ENSG00000169507	0.0128913	0.00170427	0.0456746	0.644563
ENSG00000123358	0.0140701	0.00170761	0.0456746	0.703507
ENSG00000173406	0.0144666	0.00184188	0.0474144	0.723328
ENSG00000004846	0.0228826	0.00190623	0.0478214	1.14413
ENSG00000113070	0.0136258	0.00194373	0.048149	0.681292
ENSG00000163817	0.0179822	0.00198789	0.0488235	0.89911
ENSG00000110079	0.0149113	0.00208453	0.0497772	0.745566

## Sheet: S26_Colon
GENEID	logFC	P.Value	FDR	logFC_50
ENSG00000131080	0.023556	5.08072e-26	7.38889e-22	1.1778
ENSG00000112319	0.0345216	1.2427e-24	9.03626e-21	1.72608
ENSG00000147889	0.0184927	1.07027e-16	5.18832e-13	0.924635
ENSG00000170049	-0.0147541	3.55231e-14	1.29153e-10	-0.737705
ENSG00000181092	-0.0486506	2.08383e-10	2.16322e-07	-2.43253
ENSG00000130943	-0.0137474	3.81028e-10	3.46331e-07	-0.687369
ENSG00000212916	-0.0117613	8.84609e-10	7.14715e-07	-0.588063
ENSG00000007908	-0.0443362	1.14352e-09	8.75276e-07	-2.21681
ENSG00000090402	-0.0577651	1.73185e-09	1.14483e-06	-2.88825
ENSG00000187566	-0.0119229	6.92494e-09	3.68098e-06	-0.596146
ENSG00000188211	-0.0157604	1.03374e-08	4.29532e-06	-0.788022
ENSG00000186603	-0.0316685	1.22449e-08	4.94658e-06	-1.58343
ENSG00000213967	-0.0167145	1.34312e-08	5.16163e-06	-0.835723
ENSG00000198488	-0.0520557	1.69896e-08	6.02632e-06	-2.60278
ENSG00000247626	-0.0123458	2.08297e-08	6.94484e-06	-0.617291
ENSG00000148346	-0.0533774	3.34477e-08	9.92714e-06	-2.66887
ENSG00000164362	-0.040584	4.67996e-08	1.28416e-05	-2.0292
ENSG00000102445	-0.0205498	6.33279e-08	1.52732e-05	-1.02749
ENSG00000138829	-0.0159453	6.40629e-08	1.52732e-05	-0.797267
ENSG00000162670	-0.0254355	6.85015e-08	1.55197e-05	-1.27178
ENSG00000167588	-0.0243659	8.58092e-08	1.80858e-05	-1.21829
ENSG00000113368	-0.0243493	8.77126e-08	1.82229e-05	-1.21746
ENSG00000196109	0.0178578	1.02456e-07	2.01353e-05	0.892889
ENSG00000136542	-0.039089	1.07959e-07	2.0934e-05	-1.95445
ENSG00000007952	-0.0416487	1.14923e-07	2.19911e-05	-2.08244
ENSG00000188404	-0.020962	1.41962e-07	2.56453e-05	-1.0481
ENSG00000146410	-0.0168254	1.47831e-07	2.56453e-05	-0.841269
ENSG00000205683	-0.0153968	1.48127e-07	2.56453e-05	-0.76984
ENSG00000111247	-0.0175493	1.84739e-07	3.0647e-05	-0.877464
ENSG00000163082	-0.0250833	1.85446e-07	3.0647e-05	-1.25417
ENSG00000131096	-0.0530829	1.9747e-07	3.15583e-05	-2.65414
ENSG00000139618	-0.0156729	2.01035e-07	3.16644e-05	-0.783647
ENSG00000137860	-0.0398485	2.08435e-07	3.20607e-05	-1.99242
ENSG00000188322	-0.0129422	2.26156e-07	3.3907e-05	-0.64711
ENSG00000114737	-0.0129378	2.28909e-07	3.39696e-05	-0.646891
ENSG00000187908	-0.057364	2.52824e-07	3.60473e-05	-2.8682
ENSG00000118322	-0.0475678	2.58447e-07	3.64912e-05	-2.37839
ENSG00000016490	-0.0595957	2.62328e-07	3.66e-05	-2.97978
ENSG00000170786	-0.0263718	2.8366e-07	3.75024e-05	-1.31859
ENSG00000138160	-0.0198741	3.24054e-07	4.20778e-05	-0.993707
ENSG00000242366	-0.0445404	3.56243e-07	4.51682e-05	-2.22702
ENSG00000152766	-0.0383352	3.57172e-07	4.51682e-05	-1.91676
ENSG00000142731	-0.0169012	3.79589e-07	4.67808e-05	-0.845059
ENSG00000164109	-0.0154041	3.79663e-07	4.67808e-05	-0.770205
ENSG00000197408	-0.0438191	3.95032e-07	4.76742e-05	-2.19096
ENSG00000242515	-0.0495188	4.1206e-07	4.91196e-05	-2.47594
ENSG00000100079	-0.0328512	4.35413e-07	5.06577e-05	-1.64256
ENSG00000140284	-0.0381938	4.9138e-07	5.62689e-05	-1.90969
ENSG00000173080	-0.0333312	5.10758e-07	5.80309e-05	-1.66656
ENSG00000115009	-0.0416878	5.35358e-07	5.81024e-05	-2.08439
ENSG00000154252	-0.0365348	5.80889e-07	6.21167e-05	-1.82674
ENSG00000132437	-0.0474398	5.94642e-07	6.31232e-05	-2.37199
ENSG00000171617	-0.0136813	6.2792e-07	6.42669e-05	-0.684067
ENSG00000134962	-0.0192547	6.28934e-07	6.42669e-05	-0.962736
ENSG00000095110	-0.0529583	6.30322e-07	6.42669e-05	-2.64792
ENSG00000136492	-0.0204143	6.43383e-07	6.42669e-05	-1.02071
ENSG00000089163	0.0126827	6.49607e-07	6.42669e-05	0.634136
ENSG00000119681	0.0146358	6.6403e-07	6.46343e-05	0.73179
ENSG00000183463	-0.047568	6.71098e-07	6.46343e-05	-2.3784
ENSG00000188373	-0.0531	7.4688e-07	6.9184e-05	-2.655
ENSG00000185156	-0.0336485	8.56735e-07	7.58629e-05	-1.68242
ENSG00000145384	-0.0443154	9.77073e-07	8.26138e-05	-2.21577
ENSG00000204361	-0.0309113	1.02259e-06	8.498e-05	-1.54557
ENSG00000197506	-0.0279917	1.10223e-06	9.05632e-05	-1.39958
ENSG00000198901	-0.0137354	1.16243e-06	9.39178e-05	-0.686769
ENSG00000186810	-0.0272503	1.17091e-06	9.40807e-05	-1.36251
ENSG00000086991	0.0205762	1.24934e-06	9.87452e-05	1.02881
ENSG00000188761	-0.0346902	1.3674e-06	0.000105777	-1.73451
ENSG00000179674	-0.0426327	1.51993e-06	0.000112659	-2.13163
ENSG00000129514	-0.0431472	1.5699e-06	0.000114155	-2.15736
ENSG00000184661	-0.0258467	1.59152e-06	0.000114582	-1.29234
ENSG00000157005	-0.022277	1.60484e-06	0.000114813	-1.11385
ENSG00000121152	-0.0237721	1.69068e-06	0.000119665	-1.1886
ENSG00000147676	-0.037759	1.70326e-06	0.000119665	-1.88795
ENSG00000170689	-0.0403007	1.74936e-06	0.000122312	-2.01504
ENSG00000164266	-0.0410863	1.77445e-06	0.000122361	-2.05432
ENSG00000135373	-0.0439105	1.77558e-06	0.000122361	-2.19552
ENSG00000134460	-0.0199449	1.78372e-06	0.000122361	-0.997244
ENSG00000101311	-0.03323	1.98164e-06	0.000134042	-1.6615
ENSG00000115616	-0.0433288	1.99114e-06	0.000134061	-2.16644
ENSG00000164690	-0.0365737	2.06971e-06	0.000137046	-1.82869
ENSG00000115263	-0.0411518	2.12347e-06	0.000139106	-2.05759
ENSG00000237330	-0.0310893	2.13538e-06	0.00013926	-1.55446
ENSG00000169876	-0.0447636	2.18632e-06	0.00014019	-2.23818
ENSG00000165474	-0.03137	2.18821e-06	0.00014019	-1.5685
ENSG00000068489	-0.015277	2.26955e-06	0.000142267	-0.763851
ENSG00000158125	-0.0440766	2.37121e-06	0.00014737	-2.20383
ENSG00000007171	-0.0268578	2.48122e-06	0.000152255	-1.34289
ENSG00000020633	-0.0174605	2.49842e-06	0.000152299	-0.873026
ENSG00000116771	-0.0309855	2.53431e-06	0.000153569	-1.54927
ENSG00000101082	-0.0174555	2.58631e-06	0.000155278	-0.872774
ENSG00000204175	-0.0297847	2.60373e-06	0.000155278	-1.48923
ENSG00000109805	-0.0251286	2.61591e-06	0.000155278	-1.25643
ENSG00000215218	0.0165403	2.63631e-06	0.000155625	0.827017
ENSG00000188910	-0.0321203	2.65556e-06	0.000155625	-1.60601
ENSG00000112379	-0.0139556	2.65805e-06	0.000155625	-0.697779
ENSG00000163515	-0.0471007	2.7447e-06	0.000159029	-2.35504
ENSG00000164045	-0.0206319	2.96459e-06	0.000168204	-1.0316
ENSG00000166869	-0.0462593	2.97246e-06	0.000168204	-2.31296
ENSG00000051180	-0.0199679	2.98747e-06	0.000168398	-0.998393
ENSG00000236699	-0.0323221	3.1369e-06	0.000174789	-1.6161
ENSG00000167741	-0.045112	3.15617e-06	0.000175142	-2.2556
ENSG00000237649	-0.023517	3.16733e-06	0.000175142	-1.17585
ENSG00000099617	-0.0401727	3.20608e-06	0.000176162	-2.00863
ENSG00000070190	-0.0172487	3.21117e-06	0.000176162	-0.862433
ENSG00000156413	-0.04296	3.23421e-06	0.000176162	-2.148
ENSG00000135525	-0.0190435	3.24695e-06	0.000176196	-0.952176
ENSG00000186188	-0.0349836	3.36284e-06	0.000179495	-1.74918
ENSG00000019505	-0.0189977	3.44912e-06	0.000182305	-0.949887
ENSG00000137634	-0.0502977	3.45982e-06	0.000182305	-2.51489
ENSG00000170298	-0.0397074	3.52773e-06	0.000185212	-1.98537
ENSG00000173762	-0.017335	3.62574e-06	0.000187648	-0.866751
ENSG00000079112	-0.0432093	3.73267e-06	0.000191142	-2.16047
ENSG00000133477	-0.0319767	3.84602e-06	0.000192208	-1.59883
ENSG00000125347	-0.0118291	4.05971e-06	0.000201051	-0.591456
ENSG00000148600	-0.0357022	4.07826e-06	0.000201051	-1.78511
ENSG00000148584	-0.0417055	4.14672e-06	0.000201602	-2.08528
ENSG00000112486	-0.017779	4.15466e-06	0.000201602	-0.888949
ENSG00000171208	-0.0195454	4.22536e-06	0.000203927	-0.97727
ENSG00000172318	-0.014902	4.23479e-06	0.000203927	-0.745101
ENSG00000184811	-0.0302058	4.29735e-06	0.000203927	-1.51029
ENSG00000164142	-0.0208996	4.29869e-06	0.000203927	-1.04498
ENSG00000167513	-0.0213306	4.36772e-06	0.000204942	-1.06653
ENSG00000085831	-0.026987	4.40507e-06	0.000204942	-1.34935
ENSG00000133742	-0.0530117	4.42494e-06	0.000204942	-2.65059
ENSG00000144290	-0.0214686	4.60645e-06	0.000210005	-1.07343
ENSG00000112394	-0.0186396	4.66974e-06	0.000212225	-0.931982
ENSG00000137807	-0.0168507	4.76454e-06	0.000215308	-0.842533
ENSG00000143674	-0.0249758	4.76896e-06	0.000215308	-1.24879
ENSG00000117115	-0.0343177	4.83904e-06	0.000216536	-1.71588
ENSG00000131747	-0.0249303	4.85794e-06	0.000216715	-1.24652
ENSG00000167105	-0.02058	4.87842e-06	0.000216963	-1.029
ENSG00000182010	-0.0266267	4.99581e-06	0.000220647	-1.33134
ENSG00000168748	-0.0433983	5.00677e-06	0.000220647	-2.16991
ENSG00000070019	-0.037231	5.10948e-06	0.000224493	-1.86155
ENSG00000081237	-0.0137538	5.21192e-06	0.000228304	-0.687692
ENSG00000180921	-0.0289205	5.24355e-06	0.000229	-1.44602
ENSG00000135220	-0.0497907	5.40704e-06	0.000233337	-2.48953
ENSG00000171431	-0.0475055	5.54756e-06	0.000237989	-2.37528
ENSG00000129173	-0.0332959	5.64068e-06	0.000240564	-1.6648
ENSG00000106462	-0.0167208	5.69529e-06	0.000242183	-0.836039
ENSG00000073737	-0.036179	5.7449e-06	0.00024358	-1.80895
ENSG00000109182	-0.044182	5.78525e-06	0.000244578	-2.2091
ENSG00000137561	-0.0174055	5.83718e-06	0.000245167	-0.870275
ENSG00000183034	-0.0442582	5.84975e-06	0.000245167	-2.21291
ENSG00000130035	-0.0118941	5.94728e-06	0.000248538	-0.594706
ENSG00000110448	-0.0189701	5.99232e-06	0.000249703	-0.948505
ENSG00000159958	-0.0320229	6.20001e-06	0.000254708	-1.60114
ENSG00000101057	-0.0330271	6.23283e-06	0.000255335	-1.65135
ENSG00000086548	-0.0419715	6.5275e-06	0.000261513	-2.09857
ENSG00000124429	-0.0350421	6.81644e-06	0.000271593	-1.75211
ENSG00000105388	-0.0495459	6.91956e-06	0.000273555	-2.4773
ENSG00000171236	-0.0215301	6.94717e-06	0.000273555	-1.07651
ENSG00000094963	0.0178846	6.94767e-06	0.000273555	0.894231
ENSG00000006432	-0.0173164	7.13295e-06	0.000278856	-0.865818
ENSG00000188175	-0.0430775	7.20085e-06	0.000280756	-2.15388
ENSG00000185905	-0.0180225	7.39747e-06	0.000286884	-0.901123
ENSG00000168143	-0.0356003	7.43373e-06	0.000287523	-1.78002
ENSG00000135048	-0.0122756	7.66366e-06	0.00029563	-0.613782
ENSG00000183742	-0.0293061	7.74665e-06	0.000297502	-1.46531
ENSG00000137812	-0.0239787	7.75308e-06	0.000297502	-1.19894
ENSG00000136943	-0.0209105	8.04686e-06	0.000303175	-1.04552
ENSG00000275718	-0.0376392	8.19629e-06	0.000307213	-1.88196
ENSG00000240891	-0.012555	8.37281e-06	0.000313023	-0.627749
ENSG00000175505	-0.014556	8.47434e-06	0.000314666	-0.7278
ENSG00000004846	0.0268891	8.48168e-06	0.000314666	1.34445
ENSG00000143167	-0.0472787	8.54999e-06	0.00031559	-2.36394
ENSG00000054219	-0.0203725	8.58539e-06	0.000316095	-1.01863
ENSG00000143228	-0.0189054	8.65548e-06	0.00031787	-0.94527
ENSG00000133216	-0.0191954	8.74885e-06	0.000319963	-0.959771
ENSG00000186854	-0.0321844	8.80143e-06	0.000319963	-1.60922
ENSG00000137440	-0.0361533	8.87117e-06	0.000319963	-1.80767
ENSG00000105523	-0.0414658	8.88805e-06	0.000319963	-2.07329
ENSG00000092853	-0.0212354	9.06003e-06	0.000321259	-1.06177
ENSG00000174992	-0.0500617	9.11147e-06	0.000321259	-2.50309
ENSG00000227507	-0.0218392	9.2668e-06	0.000321259	-1.09196
ENSG00000100385	-0.0193874	9.29663e-06	0.000321259	-0.969371
ENSG00000172575	-0.0131197	9.30008e-06	0.000321259	-0.655986
ENSG00000148459	-0.0129443	9.33695e-06	0.000321259	-0.647213
ENSG00000147168	-0.0227469	9.34475e-06	0.000321259	-1.13734
ENSG00000167080	-0.0472558	9.39074e-06	0.000321259	-2.36279
ENSG00000145113	-0.0404036	9.47684e-06	0.000321259	-2.02018
ENSG00000115607	-0.0170882	9.49159e-06	0.000321259	-0.854411
ENSG00000166920	-0.0420719	9.49882e-06	0.000321259	-2.10359
ENSG00000189057	-0.0265937	9.57218e-06	0.00032189	-1.32969
ENSG00000114529	-0.0223872	9.59842e-06	0.00032189	-1.11936
ENSG00000205363	0.0117771	9.73577e-06	0.000323654	0.588855
ENSG00000103534	-0.0362943	9.74163e-06	0.000323654	-1.81471
ENSG00000178999	-0.0289624	9.74766e-06	0.000323654	-1.44812
ENSG00000129354	-0.0416973	9.82183e-06	0.000323964	-2.08486
ENSG00000214814	-0.0355949	9.8402e-06	0.000323964	-1.77975
ENSG00000197299	-0.01646	9.84611e-06	0.000323964	-0.822999
ENSG00000171551	-0.021001	9.91449e-06	0.000324221	-1.05005
ENSG00000042980	-0.0196689	9.99719e-06	0.000325255	-0.983447
ENSG00000154451	-0.0176301	1.00912e-05	0.00032758	-0.881504
ENSG00000113722	-0.0447277	1.01731e-05	0.000329392	-2.23638
ENSG00000103089	-0.0294092	1.01923e-05	0.000329392	-1.47046
ENSG00000007968	-0.0312974	1.02896e-05	0.000330188	-1.56487
ENSG00000158315	-0.0251835	1.03304e-05	0.000330188	-1.25917
ENSG00000111863	-0.0359587	1.05733e-05	0.000334779	-1.79794
ENSG00000165215	-0.0459536	1.05866e-05	0.000334779	-2.29768
ENSG00000066279	-0.0259691	1.07409e-05	0.000338839	-1.29845
ENSG00000137309	-0.0137737	1.08879e-05	0.000342732	-0.688684
ENSG00000198944	-0.0299061	1.14957e-05	0.000355893	-1.4953
ENSG00000007306	-0.0521941	1.15017e-05	0.000355893	-2.6097
ENSG00000069812	-0.0377613	1.15758e-05	0.000356042	-1.88806
ENSG00000164199	-0.0152936	1.16232e-05	0.000356042	-0.764682
ENSG00000184730	-0.026882	1.16259e-05	0.000356042	-1.3441
ENSG00000169562	-0.0428937	1.16269e-05	0.000356042	-2.14469
ENSG00000175707	-0.0367989	1.16575e-05	0.000356165	-1.83995
ENSG00000141655	-0.0221946	1.17112e-05	0.000356337	-1.10973
ENSG00000175329	-0.0457101	1.17121e-05	0.000356337	-2.2855
ENSG00000143476	-0.0216315	1.18641e-05	0.000358711	-1.08158
ENSG00000163586	-0.0460325	1.19344e-05	0.000360086	-2.30162
ENSG00000116299	-0.0304494	1.23716e-05	0.000370968	-1.52247
ENSG00000198826	-0.0137491	1.24323e-05	0.000372022	-0.687453
ENSG00000156970	-0.0258842	1.25109e-05	0.000372789	-1.29421
ENSG00000101003	-0.0156896	1.25341e-05	0.000372789	-0.784481
ENSG00000039068	-0.0375191	1.25926e-05	0.000373156	-1.87595
ENSG00000151136	-0.0149935	1.26176e-05	0.000373156	-0.749673
ENSG00000144852	-0.035362	1.26731e-05	0.000373156	-1.7681
ENSG00000165621	-0.0177328	1.2675e-05	0.000373156	-0.886641
ENSG00000113494	-0.0179174	1.26964e-05	0.000373156	-0.895869
ENSG00000179750	-0.0273548	1.28249e-05	0.000373156	-1.36774
ENSG00000074966	-0.0162281	1.28376e-05	0.000373156	-0.811407
ENSG00000248771	-0.0370239	1.28731e-05	0.000373156	-1.85119
ENSG00000164251	-0.0389951	1.29015e-05	0.000373156	-1.94976
ENSG00000015520	0.0162309	1.29828e-05	0.00037442	0.811544
ENSG00000165556	-0.046278	1.30016e-05	0.00037442	-2.3139
ENSG00000118513	-0.0333247	1.31362e-05	0.000376805	-1.66624
ENSG00000134709	-0.0284777	1.32232e-05	0.000378047	-1.42388
ENSG00000137804	-0.0192044	1.32315e-05	0.000378047	-0.960218
ENSG00000090889	-0.0202835	1.34565e-05	0.000381478	-1.01417
ENSG00000103067	-0.0345418	1.35725e-05	0.000384018	-1.72709
ENSG00000134690	-0.0216432	1.38294e-05	0.000389016	-1.08216
ENSG00000144820	-0.0388133	1.40125e-05	0.000391892	-1.94066
ENSG00000126562	-0.032658	1.41521e-05	0.000395037	-1.6329
ENSG00000041353	-0.0175843	1.4227e-05	0.000395833	-0.879214
ENSG00000085840	-0.0163708	1.42351e-05	0.000395833	-0.818541
ENSG00000163293	-0.0317856	1.42874e-05	0.000396529	-1.58928
ENSG00000184434	-0.0392266	1.43663e-05	0.00039796	-1.96133
ENSG00000130055	-0.0342445	1.44314e-05	0.000398641	-1.71222
ENSG00000120068	-0.0183943	1.44457e-05	0.000398641	-0.919714
ENSG00000115598	-0.0157146	1.45194e-05	0.00039965	-0.785728
ENSG00000001626	-0.0422592	1.47814e-05	0.000403444	-2.11296
ENSG00000137757	-0.0327023	1.47861e-05	0.000403444	-1.63512
ENSG00000170608	-0.0323255	1.47862e-05	0.000403444	-1.61627
ENSG00000071203	-0.0485169	1.48612e-05	0.000404731	-2.42584
ENSG00000188833	-0.0374827	1.50008e-05	0.000407009	-1.87413
ENSG00000099812	-0.0416061	1.51414e-05	0.000410057	-2.0803
ENSG00000204099	-0.0323085	1.52929e-05	0.0004111	-1.61543
ENSG00000167600	-0.021964	1.54706e-05	0.000413885	-1.0982
ENSG00000174500	-0.0199413	1.5557e-05	0.000415129	-0.997064
ENSG00000171320	-0.0265453	1.5608e-05	0.000415726	-1.32727
ENSG00000184709	-0.0384416	1.5852e-05	0.000419919	-1.92208
ENSG00000241635	-0.0360084	1.5936e-05	0.000421377	-1.80042
ENSG00000103044	-0.0136345	1.59716e-05	0.000421552	-0.681724
ENSG00000134755	-0.0251594	1.60567e-05	0.000421963	-1.25797
ENSG00000057294	-0.0269669	1.60742e-05	0.000421963	-1.34835
ENSG00000008323	-0.0309964	1.63394e-05	0.000425849	-1.54982
ENSG00000127831	-0.0432234	1.63727e-05	0.000425955	-2.16117
ENSG00000159166	-0.0382877	1.66789e-05	0.000430837	-1.91439
ENSG00000166143	-0.0404038	1.67782e-05	0.000431868	-2.02019
ENSG00000122952	-0.0199406	1.7107e-05	0.000436468	-0.997028
ENSG00000170439	-0.0315491	1.72313e-05	0.000438102	-1.57746
ENSG00000064270	-0.0349185	1.77573e-05	0.000449904	-1.74593
ENSG00000167701	-0.0271036	1.78129e-05	0.000450254	-1.35518
ENSG00000154274	-0.0275404	1.78534e-05	0.000450254	-1.37702
ENSG00000120756	-0.0345326	1.7895e-05	0.000450254	-1.72663
ENSG00000126787	-0.0313531	1.79414e-05	0.000450641	-1.56766
ENSG00000156006	-0.0365994	1.80326e-05	0.000451375	-1.82997
ENSG00000117983	-0.0441202	1.81347e-05	0.000453148	-2.20601
ENSG00000156284	-0.0447324	1.81868e-05	0.000453672	-2.23662
ENSG00000144821	-0.0194314	1.85258e-05	0.000459419	-0.97157
ENSG00000100162	-0.0270199	1.87174e-05	0.000461368	-1.351
ENSG00000134242	-0.0163009	1.88073e-05	0.000462017	-0.815047
ENSG00000149418	-0.0335311	1.90053e-05	0.000466096	-1.67656
ENSG00000179914	-0.0397587	1.91699e-05	0.000468551	-1.98793
ENSG00000080986	-0.0194035	1.92129e-05	0.000468814	-0.970174
ENSG00000108984	-0.0187836	1.93708e-05	0.000471305	-0.939179
ENSG00000172116	-0.0183168	1.94117e-05	0.000471305	-0.91584
ENSG00000136541	-0.0201202	1.94122e-05	0.000471305	-1.00601
ENSG00000043591	-0.0139929	1.96372e-05	0.000475182	-0.699647
ENSG00000076382	-0.0147393	1.98476e-05	0.00047765	-0.736967
ENSG00000184363	-0.0346707	1.98551e-05	0.00047765	-1.73353
ENSG00000162894	-0.0200328	2.00299e-05	0.000480133	-1.00164
ENSG00000051341	-0.0218351	2.02873e-05	0.000484463	-1.09175
ENSG00000157456	-0.0181265	2.03526e-05	0.000484752	-0.906324
ENSG00000160097	0.0145351	2.04327e-05	0.000484752	0.726754
ENSG00000134398	-0.0433814	2.12457e-05	0.000499312	-2.16907
ENSG00000172818	-0.0351732	2.13613e-05	0.000499907	-1.75866
ENSG00000115339	-0.0245842	2.13624e-05	0.000499907	-1.22921
ENSG00000006611	-0.0276459	2.13809e-05	0.000499907	-1.38229
ENSG00000166851	-0.0150856	2.15379e-05	0.000502645	-0.754278
ENSG00000135549	-0.0311116	2.15844e-05	0.000502645	-1.55558
ENSG00000240563	-0.02591	2.16729e-05	0.000502645	-1.2955
ENSG00000263429	-0.0363842	2.17053e-05	0.000502645	-1.81921
ENSG00000111796	-0.019495	2.18028e-05	0.000503734	-0.974748
ENSG00000115590	-0.0199783	2.19116e-05	0.000503734	-0.998913
ENSG00000179913	-0.0361334	2.19156e-05	0.000503734	-1.80667
ENSG00000104369	-0.0126483	2.22769e-05	0.000507057	-0.632417
ENSG00000104413	-0.0409506	2.22794e-05	0.000507057	-2.04753
ENSG00000132749	-0.0221939	2.23664e-05	0.000508242	-1.10969
ENSG00000125798	-0.0382562	2.25285e-05	0.000510331	-1.91281
ENSG00000147041	-0.0232816	2.28708e-05	0.000514877	-1.16408
ENSG00000184992	-0.0174618	2.29938e-05	0.000516049	-0.873091
ENSG00000197249	-0.0223498	2.31297e-05	0.000518104	-1.11749
ENSG00000125850	-0.0353484	2.31567e-05	0.000518104	-1.76742
ENSG00000167286	-0.0218565	2.33462e-05	0.000521542	-1.09282
ENSG00000168078	-0.0305345	2.35073e-05	0.000524336	-1.52673
ENSG00000142945	-0.015473	2.36024e-05	0.000524439	-0.773651
ENSG00000154914	-0.0223742	2.36545e-05	0.000524439	-1.11871
ENSG00000173702	-0.0437816	2.36976e-05	0.000524439	-2.18908
ENSG00000135476	-0.02179	2.37754e-05	0.000524681	-1.0895
ENSG00000117399	-0.0258094	2.39371e-05	0.000525589	-1.29047
ENSG00000237289	-0.0319316	2.39646e-05	0.000525589	-1.59658
ENSG00000131746	-0.0222022	2.40333e-05	0.000525589	-1.11011
ENSG00000183773	-0.0282234	2.40842e-05	0.00052591	-1.41117
ENSG00000115221	-0.029732	2.47224e-05	0.000536624	-1.4866
ENSG00000138795	-0.0147175	2.48501e-05	0.000537105	-0.735875
ENSG00000204396	-0.0128943	2.49149e-05	0.000537592	-0.644713
ENSG00000052344	-0.0410886	2.53617e-05	0.000545229	-2.05443
ENSG00000175793	-0.0318819	2.54188e-05	0.000545229	-1.5941
ENSG00000075218	-0.0223753	2.58869e-05	0.000554451	-1.11877
ENSG00000198643	-0.0426561	2.60027e-05	0.000556115	-2.1328
ENSG00000127507	-0.0118147	2.61939e-05	0.000557836	-0.590735
ENSG00000121621	-0.0161143	2.65686e-05	0.000564068	-0.805717
ENSG00000173597	-0.0312115	2.68318e-05	0.000567997	-1.56058
ENSG00000163814	-0.0240204	2.71537e-05	0.000572041	-1.20102
ENSG00000007933	0.0143178	2.71868e-05	0.000572041	0.71589
ENSG00000204033	-0.0337837	2.72429e-05	0.000572041	-1.68918
ENSG00000011083	-0.0345119	2.72809e-05	0.000572041	-1.72559
ENSG00000159212	-0.0127426	2.72981e-05	0.000572041	-0.637131
ENSG00000103316	-0.0159106	2.74887e-05	0.000575205	-0.795529
ENSG00000105011	-0.0236772	2.78677e-05	0.000582298	-1.18386
ENSG00000203697	-0.035802	2.82593e-05	0.000588452	-1.7901
ENSG00000165105	-0.0273297	2.82836e-05	0.000588452	-1.36649
ENSG00000119969	-0.0137989	2.83513e-05	0.000589018	-0.689944
ENSG00000188738	-0.0223431	2.85052e-05	0.000591371	-1.11716
ENSG00000198807	0.0158994	2.90762e-05	0.000598945	0.79497
ENSG00000178199	-0.0145158	2.9238e-05	0.000601426	-0.72579
ENSG00000112742	-0.0246063	2.96047e-05	0.000606397	-1.23032
ENSG00000178401	-0.0312311	2.97159e-05	0.000606955	-1.56156
ENSG00000177602	-0.0214554	2.99243e-05	0.000609508	-1.07277
ENSG00000175591	-0.0186269	3.02254e-05	0.000611245	-0.931344
ENSG00000189334	-0.0339302	3.04669e-05	0.000613685	-1.69651
ENSG00000165548	-0.0168254	3.05656e-05	0.000614396	-0.841272
ENSG00000143217	-0.0252742	3.06243e-05	0.000614396	-1.26371
ENSG00000130164	-0.0153071	3.08832e-05	0.000618641	-0.765356
ENSG00000138207	-0.0195241	3.10627e-05	0.000621383	-0.976204
ENSG00000160471	-0.0284956	3.16251e-05	0.000625726	-1.42478
ENSG00000112175	-0.0209378	3.16325e-05	0.000625726	-1.04689
ENSG00000166866	-0.0337393	3.16662e-05	0.000625726	-1.68697
ENSG00000143365	-0.0259961	3.18392e-05	0.000625726	-1.2998
ENSG00000269404	-0.035673	3.305e-05	0.000642621	-1.78365
ENSG00000134240	-0.0468913	3.31057e-05	0.000642799	-2.34457
ENSG00000164611	-0.0172522	3.34287e-05	0.000648204	-0.862609
ENSG00000169679	-0.0224982	3.39411e-05	0.000655519	-1.12491
ENSG00000243709	-0.0350013	3.39992e-05	0.000655769	-1.75006
ENSG00000009790	-0.0162188	3.45166e-05	0.000660982	-0.810939
ENSG00000170312	-0.0202338	3.45412e-05	0.000660982	-1.01169
ENSG00000088325	-0.02376	3.45421e-05	0.000660982	-1.188
ENSG00000148773	-0.0290801	3.48802e-05	0.000664827	-1.45401
ENSG00000144045	-0.0280964	3.50546e-05	0.000667276	-1.40482
ENSG00000167644	-0.0294568	3.51083e-05	0.000667426	-1.47284
ENSG00000176387	-0.0374774	3.53699e-05	0.000669882	-1.87387
ENSG00000157168	-0.0157442	3.54979e-05	0.000671322	-0.787208
ENSG00000198788	-0.0469819	3.56921e-05	0.000674117	-2.3491
ENSG00000160182	-0.0348138	3.59873e-05	0.000677054	-1.74069
ENSG00000169607	-0.0242096	3.67197e-05	0.000687278	-1.21048
ENSG00000233493	-0.0242764	3.68237e-05	0.000688339	-1.21382
ENSG00000186212	-0.035345	3.70122e-05	0.000690057	-1.76725
ENSG00000139540	-0.0360175	3.7058e-05	0.000690057	-1.80088
ENSG00000091651	-0.0162059	3.71281e-05	0.000690479	-0.810296
ENSG00000171241	-0.0124701	3.72977e-05	0.000692747	-0.623503
ENSG00000002726	-0.0415992	3.74363e-05	0.000694433	-2.07996
ENSG00000126353	-0.016612	3.75079e-05	0.000694876	-0.830602
ENSG00000076826	-0.0274961	3.78014e-05	0.000697647	-1.37481
ENSG00000104267	-0.0318915	3.79146e-05	0.000698079	-1.59458
ENSG00000159618	-0.0254548	3.79208e-05	0.000698079	-1.27274
ENSG00000165480	-0.0246704	3.83165e-05	0.000701407	-1.23352
ENSG00000178343	0.0175679	3.86267e-05	0.000703968	0.878397
ENSG00000043039	-0.0316555	3.86764e-05	0.000703968	-1.58277
ENSG00000121380	-0.0313208	3.91196e-05	0.000710257	-1.56604
ENSG00000176920	-0.0252863	3.92486e-05	0.000711514	-1.26432
ENSG00000198542	0.0183265	3.93285e-05	0.000711514	0.916323
ENSG00000174567	-0.0264299	3.95149e-05	0.000712984	-1.32149
ENSG00000173698	-0.0130448	4.00373e-05	0.000720132	-0.65224
ENSG00000101670	-0.0179872	4.01716e-05	0.000720365	-0.89936
ENSG00000131242	-0.0180511	4.03274e-05	0.000721498	-0.902554
ENSG00000196584	-0.0123573	4.0334e-05	0.000721498	-0.617866
ENSG00000175311	-0.0376847	4.07814e-05	0.000727711	-1.88423
ENSG00000154839	-0.0220917	4.0958e-05	0.000729586	-1.10459
ENSG00000012504	-0.033537	4.09868e-05	0.000729586	-1.67685
ENSG00000123219	-0.0183705	4.12211e-05	0.000731963	-0.918523
ENSG00000113645	-0.0213622	4.13682e-05	0.00073368	-1.06811
ENSG00000123485	-0.0270185	4.15283e-05	0.000735623	-1.35093
ENSG00000162981	-0.0197724	4.16186e-05	0.000736326	-0.988619
ENSG00000119888	-0.0397363	4.16941e-05	0.000736764	-1.98682
ENSG00000183317	-0.0285509	4.23332e-05	0.000744507	-1.42754
ENSG00000114455	-0.0409957	4.23524e-05	0.000744507	-2.04978
ENSG00000090104	0.0122558	4.23882e-05	0.000744507	0.61279
ENSG00000016391	-0.0194591	4.25717e-05	0.000745636	-0.972953
ENSG00000046604	-0.0253721	4.26501e-05	0.000745636	-1.2686
ENSG00000198758	-0.040641	4.26576e-05	0.000745636	-2.03205
ENSG00000118193	-0.0227064	4.27793e-05	0.000746865	-1.13532
ENSG00000140832	-0.0326383	4.33545e-05	0.000756001	-1.63191
ENSG00000124664	-0.0325901	4.35476e-05	0.000758459	-1.6295
ENSG00000029993	-0.0134235	4.38571e-05	0.000762549	-0.671174
ENSG00000179300	0.0205188	4.38873e-05	0.000762549	1.02594
ENSG00000151715	-0.0351715	4.41161e-05	0.000763787	-1.75857
ENSG00000130038	-0.0152084	4.42669e-05	0.000765485	-0.760419
ENSG00000112984	-0.023504	4.4523e-05	0.000766655	-1.1752
ENSG00000100290	-0.029753	4.55469e-05	0.000777899	-1.48765
ENSG00000204385	-0.0393893	4.56266e-05	0.000777899	-1.96947
ENSG00000175946	0.0180538	4.60712e-05	0.000783302	0.902689
ENSG00000203499	-0.0269891	4.62642e-05	0.000783643	-1.34946
ENSG00000257594	-0.0126871	4.65911e-05	0.000786962	-0.634354
ENSG00000157111	-0.0376213	4.69875e-05	0.000792278	-1.88106
ENSG00000072571	-0.0239496	4.72441e-05	0.000794302	-1.19748
ENSG00000130545	-0.0276973	4.76944e-05	0.000800023	-1.38487
ENSG00000173467	-0.0406259	4.79091e-05	0.000800853	-2.03129
ENSG00000186472	-0.0117267	4.81357e-05	0.000803447	-0.586337
ENSG00000204610	-0.033952	4.81748e-05	0.000803447	-1.6976
ENSG00000139209	-0.0223829	4.83724e-05	0.000805064	-1.11915
ENSG00000176532	-0.0329536	4.8455e-05	0.00080535	-1.64768
ENSG00000100292	-0.0139684	4.88093e-05	0.000808467	-0.698418
ENSG00000163362	-0.0299475	4.90378e-05	0.000811327	-1.49737
ENSG00000106541	-0.0454189	4.91186e-05	0.00081174	-2.27095
ENSG00000178295	-0.0152985	4.9315e-05	0.000812417	-0.764924
ENSG00000142273	-0.038024	4.9383e-05	0.000812417	-1.9012
ENSG00000183048	-0.0175784	4.97095e-05	0.000815943	-0.878919
ENSG00000163898	-0.0365259	5.02311e-05	0.000823576	-1.82629
ENSG00000136286	-0.0138773	5.04441e-05	0.00082521	-0.693866
ENSG00000110723	-0.025731	5.05191e-05	0.00082521	-1.28655
ENSG00000139629	-0.0119356	5.0728e-05	0.00082521	-0.596779
ENSG00000176597	-0.0136933	5.09878e-05	0.000827585	-0.684663
ENSG00000159399	-0.0251343	5.1356e-05	0.000830778	-1.25671
ENSG00000169435	-0.0289068	5.15264e-05	0.000832609	-1.44534
ENSG00000169994	-0.0184613	5.20304e-05	0.000836688	-0.923067
ENSG00000135773	-0.0289629	5.21815e-05	0.000836688	-1.44815
ENSG00000143375	-0.0296784	5.25167e-05	0.000838364	-1.48392
ENSG00000125637	-0.0183433	5.2695e-05	0.000839879	-0.917164
ENSG00000134057	-0.0148157	5.33596e-05	0.000849025	-0.740784
ENSG00000165905	-0.0225572	5.38981e-05	0.000853856	-1.12786
ENSG00000132698	-0.0357959	5.40408e-05	0.000854256	-1.7898
ENSG00000125731	-0.0193919	5.45287e-05	0.000858301	-0.969594
ENSG00000171124	-0.0383775	5.45328e-05	0.000858301	-1.91887
ENSG00000164749	-0.0326206	5.5219e-05	0.000865355	-1.63103
ENSG00000168350	-0.0244459	5.68291e-05	0.000887718	-1.22229
ENSG00000178828	-0.0390092	5.71423e-05	0.000890502	-1.95046
ENSG00000196188	-0.0324996	5.7191e-05	0.000890502	-1.62498
ENSG00000166391	-0.0410974	5.75362e-05	0.000893008	-2.05487
ENSG00000108375	-0.0277123	5.77598e-05	0.000893688	-1.38561
ENSG00000107954	-0.020685	5.77626e-05	0.000893688	-1.03425
ENSG00000140323	-0.0153413	5.77988e-05	0.000893688	-0.767066
ENSG00000271824	-0.0332683	5.7908e-05	0.000894008	-1.66342
ENSG00000146670	-0.0160195	5.79779e-05	0.000894139	-0.800977
ENSG00000223572	-0.0296759	5.83919e-05	0.00089957	-1.48379
ENSG00000167306	-0.0247475	5.89971e-05	0.000907931	-1.23737
ENSG00000171345	-0.0374792	5.94951e-05	0.000912892	-1.87396
ENSG00000127249	-0.0198701	5.95054e-05	0.000912892	-0.993503
ENSG00000267795	-0.0334541	6.00496e-05	0.000919265	-1.67271
ENSG00000166126	-0.0369835	6.07172e-05	0.000927532	-1.84918
ENSG00000130720	-0.0229948	6.08241e-05	0.000928189	-1.14974
ENSG00000137648	-0.0397136	6.11729e-05	0.00092961	-1.98568
ENSG00000164855	-0.0266148	6.17488e-05	0.000937383	-1.33074
ENSG00000171848	-0.0286823	6.1902e-05	0.000938729	-1.43412
ENSG00000178882	-0.0211222	6.24017e-05	0.000945321	-1.05611
ENSG00000135127	-0.0124117	6.26668e-05	0.000947013	-0.620585
ENSG00000154639	-0.0221121	6.27531e-05	0.000947013	-1.10561
ENSG00000144354	-0.0239614	6.27739e-05	0.000947013	-1.19807
ENSG00000131979	-0.0123975	6.30381e-05	0.000950014	-0.619875
ENSG00000112902	-0.0126321	6.34392e-05	0.000955069	-0.631605
ENSG00000165591	-0.0178596	6.35345e-05	0.000955514	-0.892982
ENSG00000133710	-0.0173028	6.37093e-05	0.000957153	-0.865142
ENSG00000157992	-0.0247594	6.42718e-05	0.000963613	-1.23797
ENSG00000162069	-0.0364234	6.44828e-05	0.000964788	-1.82117
ENSG00000137843	-0.0155759	6.5313e-05	0.000975202	-0.778795
ENSG00000233041	-0.0417135	6.5548e-05	0.000977707	-2.08568
ENSG00000186529	-0.0273346	6.57843e-05	0.000979223	-1.36673
ENSG00000074410	-0.0267486	6.63289e-05	0.00098632	-1.33743
ENSG00000146039	-0.0394505	6.71657e-05	0.000994474	-1.97252
ENSG00000070526	-0.0281405	6.76207e-05	0.000998383	-1.40703
ENSG00000180745	-0.0393834	6.82574e-05	0.00100378	-1.96917
ENSG00000065621	-0.015793	6.84936e-05	0.00100414	-0.789652
ENSG00000117472	-0.0363003	6.88054e-05	0.00100668	-1.81501
ENSG00000171234	-0.0334167	6.94273e-05	0.00101476	-1.67083
ENSG00000105289	-0.0355899	6.99897e-05	0.00101981	-1.7795
ENSG00000133135	-0.0306488	7.01167e-05	0.00101981	-1.53244
ENSG00000165449	-0.0218898	7.02723e-05	0.00102095	-1.09449
ENSG00000137642	-0.0118138	7.10363e-05	0.00102633	-0.590689
ENSG00000076864	-0.0203903	7.10757e-05	0.00102633	-1.01951
ENSG00000175063	-0.0275008	7.11228e-05	0.00102633	-1.37504
ENSG00000189143	-0.0354574	7.11366e-05	0.00102633	-1.77287
ENSG00000174669	-0.0164168	7.16124e-05	0.00103204	-0.820842
ENSG00000083307	-0.0331312	7.17453e-05	0.00103204	-1.65656
ENSG00000188959	-0.0353263	7.30042e-05	0.00104601	-1.76632
ENSG00000205089	-0.0184358	7.44931e-05	0.00106359	-0.921788
ENSG00000174307	0.011807	7.46154e-05	0.00106359	0.590348
ENSG00000014257	-0.0191242	7.46697e-05	0.00106359	-0.95621
ENSG00000129195	-0.0229564	7.58482e-05	0.00107422	-1.14782
ENSG00000111057	-0.028163	7.58596e-05	0.00107422	-1.40815
ENSG00000127564	-0.0219275	7.69971e-05	0.00108621	-1.09638
ENSG00000065618	-0.0338773	7.7005e-05	0.00108621	-1.69386
ENSG00000131941	-0.0210307	7.75014e-05	0.00109107	-1.05153
ENSG00000078328	-0.0137313	7.76368e-05	0.00109107	-0.686563
ENSG00000184012	-0.0393402	7.85419e-05	0.00110148	-1.96701
ENSG00000171219	-0.0259456	7.92559e-05	0.00110716	-1.29728
ENSG00000106384	-0.0373947	7.93273e-05	0.00110716	-1.86973
ENSG00000117724	-0.0205808	7.97019e-05	0.00111132	-1.02904
ENSG00000162892	-0.0198903	7.98486e-05	0.0011123	-0.994517
ENSG00000114248	-0.0371908	8.05619e-05	0.00111902	-1.85954
ENSG00000164530	0.0190587	8.08517e-05	0.0011209	0.952935
ENSG00000253313	-0.0357754	8.1079e-05	0.00112298	-1.78877
ENSG00000066248	-0.0258074	8.15066e-05	0.00112783	-1.29037
ENSG00000170425	-0.0157293	8.17839e-05	0.00113059	-0.786467
ENSG00000104321	-0.0272553	8.21152e-05	0.00113302	-1.36276
ENSG00000117091	-0.0163661	8.23393e-05	0.00113503	-0.818303
ENSG00000172238	-0.0377214	8.30967e-05	0.00114331	-1.88607
ENSG00000113924	-0.0287799	8.34985e-05	0.00114636	-1.43899
ENSG00000186314	-0.0142241	8.35548e-05	0.00114636	-0.711206
ENSG00000160321	0.0121219	8.40972e-05	0.00115162	0.606095
ENSG00000145103	-0.0357178	8.55483e-05	0.00116605	-1.78589
ENSG00000272398	-0.030371	8.55516e-05	0.00116605	-1.51855
ENSG00000174607	-0.0277457	8.65561e-05	0.00117753	-1.38728
ENSG00000134193	-0.0378393	8.6661e-05	0.00117786	-1.89197
ENSG00000189045	-0.0159153	8.68423e-05	0.00117895	-0.795764
ENSG00000160867	-0.0158133	8.69029e-05	0.00117895	-0.790664
ENSG00000154269	-0.0196424	8.74273e-05	0.00118327	-0.982118
ENSG00000101076	-0.0390563	8.82197e-05	0.00119131	-1.95281
ENSG00000142959	-0.0301833	8.87935e-05	0.00119789	-1.50917
ENSG00000177455	-0.0226152	8.94838e-05	0.00120274	-1.13076
ENSG00000060140	-0.0256591	9.02407e-05	0.00121067	-1.28296
ENSG00000198729	-0.0280922	9.16905e-05	0.00122448	-1.40461
ENSG00000137563	-0.0175901	9.24424e-05	0.00123339	-0.879503
ENSG00000164761	-0.0138276	9.27967e-05	0.0012342	-0.691382
ENSG00000146205	-0.0290457	9.28429e-05	0.0012342	-1.45228
ENSG00000135917	-0.0162151	9.37898e-05	0.00124244	-0.810753
ENSG00000137251	-0.0375752	9.47174e-05	0.00124998	-1.87876
ENSG00000167748	-0.0324944	9.54523e-05	0.00125739	-1.62472
ENSG00000101213	-0.0271188	9.55397e-05	0.00125741	-1.35594
ENSG00000062524	-0.0126076	9.57183e-05	0.00125862	-0.630382
ENSG00000089685	-0.0258888	9.65041e-05	0.00126552	-1.29444
ENSG00000196684	-0.0260162	9.78289e-05	0.00127599	-1.30081
ENSG00000134028	-0.0452579	9.92769e-05	0.00129338	-2.2629
ENSG00000135702	-0.0262382	0.00010015	0.00129928	-1.31191
ENSG00000166928	0.0127616	0.000100713	0.00130309	0.63808
ENSG00000187783	-0.0336293	0.000101094	0.00130337	-1.68146
ENSG00000095539	-0.0204425	0.000102089	0.00131103	-1.02212
ENSG00000169174	-0.0309768	0.000102158	0.00131103	-1.54884
ENSG00000169442	-0.0164404	0.000102306	0.00131103	-0.822019
ENSG00000100558	-0.0280838	0.00010252	0.00131103	-1.40419
ENSG00000164484	-0.0117818	0.000103278	0.00131406	-0.589089
ENSG00000128340	-0.013391	0.000105581	0.00133635	-0.669551
ENSG00000182600	-0.0204885	0.000106317	0.00134333	-1.02442
ENSG00000153563	-0.0159778	0.000108223	0.00135914	-0.798888
ENSG00000182107	-0.0214218	0.000110572	0.00138506	-1.07109
ENSG00000162078	-0.027026	0.00011067	0.00138509	-1.3513
ENSG00000140297	-0.0389462	0.000112923	0.0014075	-1.94731
ENSG00000181885	-0.0315803	0.000112944	0.0014075	-1.57901
ENSG00000153898	-0.0216616	0.000113448	0.00140985	-1.08308
ENSG00000187741	-0.0159031	0.000113492	0.00140985	-0.795155
ENSG00000099834	-0.0355097	0.000113708	0.00140985	-1.77548
ENSG00000083454	-0.0188225	0.000115199	0.0014235	-0.941123
ENSG00000186193	-0.0242408	0.000115215	0.0014235	-1.21204
ENSG00000176153	-0.0376547	0.000115731	0.00142755	-1.88274
ENSG00000198804	-0.0122066	0.000116514	0.00143599	-0.61033
ENSG00000167183	-0.0347376	0.000117499	0.00144446	-1.73688
ENSG00000116183	-0.0139419	0.000118725	0.00145461	-0.697095
ENSG00000106211	0.0122213	0.000119013	0.00145573	0.611064
ENSG00000130768	-0.0308022	0.000119251	0.00145614	-1.54011
ENSG00000163993	-0.0216764	0.000121007	0.00146952	-1.08382
ENSG00000161405	-0.0182456	0.00012103	0.00146952	-0.912278
ENSG00000213214	-0.022278	0.000121054	0.00146952	-1.1139
ENSG00000204991	-0.0182801	0.000121656	0.00147437	-0.914007
ENSG00000183778	-0.0233309	0.000122454	0.00148157	-1.16655
ENSG00000187398	-0.0152227	0.000125171	0.00150817	-0.761135
ENSG00000259823	-0.0403496	0.000125595	0.00151064	-2.01748
ENSG00000115112	-0.0299648	0.000126232	0.00151468	-1.49824
ENSG00000138821	-0.0136141	0.000126263	0.00151468	-0.680705
ENSG00000140968	-0.0139354	0.000127581	0.00152583	-0.696771
ENSG00000123473	-0.0156766	0.00012815	0.00153122	-0.78383
ENSG00000163501	-0.0344776	0.000128453	0.00153122	-1.72388
ENSG00000171747	-0.0342724	0.000128524	0.00153122	-1.71362
ENSG00000127324	-0.0321026	0.000128992	0.00153513	-1.60513
ENSG00000178462	-0.0320358	0.000130642	0.00155033	-1.60179
ENSG00000094804	-0.0157523	0.000131059	0.00155338	-0.787615
ENSG00000152939	-0.0229762	0.000131547	0.00155662	-1.14881
ENSG00000185101	-0.0300197	0.000131949	0.0015601	-1.50098
ENSG00000165304	-0.0220337	0.00013382	0.0015775	-1.10169
ENSG00000039987	-0.0386201	0.000134041	0.00157843	-1.931
ENSG00000108242	-0.0334935	0.000134494	0.0015812	-1.67467
ENSG00000188613	0.012233	0.000135214	0.00158838	0.611652
ENSG00000081923	-0.015713	0.000135955	0.00159579	-0.785648
ENSG00000053918	-0.016188	0.000136524	0.00160119	-0.809402
ENSG00000134716	-0.0246597	0.00013701	0.00160423	-1.23298
ENSG00000013725	-0.0187123	0.000137468	0.00160708	-0.935613
ENSG00000174371	-0.0203777	0.000137976	0.00160954	-1.01889
ENSG00000102837	-0.0402028	0.000138605	0.00161308	-2.01014
ENSG00000117650	-0.0279864	0.000139185	0.00161804	-1.39932
ENSG00000064787	-0.0299487	0.000140027	0.00162394	-1.49744
ENSG00000173334	-0.0130636	0.000143078	0.00164358	-0.653181
ENSG00000131771	-0.0189647	0.000144641	0.00165892	-0.948234
ENSG00000163131	-0.0153092	0.000144995	0.00166037	-0.765458
ENSG00000128298	-0.0240327	0.000146807	0.00167584	-1.20164
ENSG00000123836	-0.0133968	0.000147998	0.00168678	-0.669839
ENSG00000136883	-0.0340902	0.000148446	0.00168933	-1.70451
ENSG00000160180	-0.0255523	0.000148453	0.00168933	-1.27762
ENSG00000142484	-0.0330265	0.000150258	0.00170719	-1.65133
ENSG00000179178	-0.0329302	0.000150647	0.00170781	-1.64651
ENSG00000178078	-0.0245769	0.000150782	0.00170781	-1.22884
ENSG00000167608	-0.0255273	0.000152636	0.00172543	-1.27636
ENSG00000135426	-0.0132544	0.000153675	0.00172979	-0.66272
ENSG00000163624	-0.0230703	0.000154917	0.00174108	-1.15352
ENSG00000125398	-0.0216971	0.00015508	0.00174156	-1.08486
ENSG00000166145	-0.0278487	0.000158447	0.00176527	-1.39244
ENSG00000162676	-0.0175154	0.0001588	0.00176697	-0.87577
ENSG00000095203	-0.0224253	0.000159078	0.00176851	-1.12126
ENSG00000111344	-0.0275086	0.000159241	0.00176851	-1.37543
ENSG00000158402	-0.0249379	0.000160305	0.00177827	-1.24689
ENSG00000198286	-0.0171221	0.000161797	0.00178936	-0.856104
ENSG00000106258	-0.0226792	0.000165117	0.00181641	-1.13396
ENSG00000162366	-0.0312574	0.000165628	0.00181955	-1.56287
ENSG00000184731	-0.0224941	0.000165652	0.00181955	-1.12471
ENSG00000197520	-0.0201313	0.000166873	0.00183019	-1.00656
ENSG00000116852	-0.0131713	0.000167035	0.00183058	-0.658565
ENSG00000168903	-0.0367646	0.000169147	0.00184589	-1.83823
ENSG00000105509	-0.0226038	0.000170972	0.00185972	-1.13019
ENSG00000152253	-0.0206456	0.000171593	0.00186318	-1.03228
ENSG00000162460	-0.0341694	0.000173383	0.00187345	-1.70847
ENSG00000170545	-0.0170871	0.00017636	0.0019003	-0.854356
ENSG00000070159	-0.0140653	0.000176491	0.0019003	-0.703264
ENSG00000084110	-0.0133499	0.000177585	0.0019088	-0.667495
ENSG00000152503	-0.0189812	0.000178795	0.00191757	-0.949059
ENSG00000117090	-0.016868	0.000179329	0.00192046	-0.843401
ENSG00000123843	-0.0215532	0.000180288	0.00192788	-1.07766
ENSG00000197822	-0.0224923	0.000180804	0.00192842	-1.12461
ENSG00000127152	-0.0188593	0.000180973	0.00192842	-0.942963
ENSG00000156738	-0.0342623	0.000181001	0.00192842	-1.71311
ENSG00000143590	-0.0126267	0.000181913	0.00193628	-0.631333
ENSG00000136379	-0.0175403	0.000182672	0.00193629	-0.877017
ENSG00000178821	-0.0118405	0.000183076	0.00193917	-0.592026
ENSG00000123612	-0.0200605	0.000185051	0.00195297	-1.00302
ENSG00000072858	-0.0166251	0.000185775	0.00195661	-0.831254
ENSG00000173890	-0.0236344	0.000186867	0.00196501	-1.18172
ENSG00000111816	-0.0187341	0.00019085	0.00199822	-0.936704
ENSG00000215845	-0.0131225	0.000191586	0.00200304	-0.656125
ENSG00000241484	-0.024492	0.000191814	0.00200396	-1.2246
ENSG00000171433	-0.0295389	0.000193921	0.00201731	-1.47695
ENSG00000115884	-0.028867	0.000196733	0.00203645	-1.44335
ENSG00000254415	-0.017305	0.000198196	0.00204568	-0.865251
ENSG00000196660	-0.0332264	0.000198606	0.00204845	-1.66132
ENSG00000009765	-0.0293095	0.000201149	0.00207029	-1.46548
ENSG00000170421	-0.0213785	0.000201896	0.00207503	-1.06893
ENSG00000144810	0.0123271	0.00020312	0.00208362	0.616355
ENSG00000075702	-0.0117343	0.000203161	0.00208362	-0.586717
ENSG00000188536	0.0258984	0.000204686	0.00209347	1.29492
ENSG00000112699	-0.0167574	0.000207244	0.00211357	-0.837868
ENSG00000275410	-0.0349726	0.000207685	0.00211658	-1.74863
ENSG00000135100	-0.0242968	0.00020923	0.00213083	-1.21484
ENSG00000054690	-0.0137243	0.000209576	0.00213286	-0.686213
ENSG00000139044	-0.0247763	0.00021108	0.00214217	-1.23881
ENSG00000198074	-0.031357	0.00021139	0.00214249	-1.56785
ENSG00000137819	-0.0240524	0.000212878	0.00215141	-1.20262
ENSG00000135114	-0.0177035	0.000213923	0.00215929	-0.885177
ENSG00000241224	-0.0325462	0.000216832	0.00218227	-1.62731
ENSG00000232070	-0.0217393	0.000217699	0.00218647	-1.08697
ENSG00000167800	-0.030455	0.000217891	0.00218688	-1.52275
ENSG00000132744	-0.0289526	0.000218304	0.00218951	-1.44763
ENSG00000204616	-0.0342342	0.000218891	0.00219388	-1.71171
ENSG00000182795	-0.0262089	0.000220868	0.00220982	-1.31044
ENSG00000131153	-0.0163549	0.000221876	0.00221769	-0.817744
ENSG00000010438	-0.0243781	0.000224245	0.00223369	-1.2189
ENSG00000169894	-0.0233755	0.000227058	0.00225132	-1.16877
ENSG00000138079	-0.0262741	0.00022837	0.00226085	-1.3137
ENSG00000177675	-0.0152429	0.000230019	0.00227383	-0.762144
ENSG00000170703	-0.0239419	0.000233749	0.00230468	-1.1971
ENSG00000172828	-0.0305507	0.000236622	0.00232516	-1.52754
ENSG00000183856	-0.0223376	0.000237077	0.0023267	-1.11688
ENSG00000178750	-0.0257324	0.000237469	0.0023267	-1.28662
ENSG00000163545	-0.0172198	0.000237894	0.0023267	-0.86099
ENSG00000168528	-0.0276643	0.000242258	0.00235543	-1.38321
ENSG00000162896	-0.0422339	0.000245765	0.00238437	-2.11169
ENSG00000138180	-0.0207656	0.000247663	0.00240117	-1.03828
ENSG00000099960	-0.0118672	0.000248742	0.00241003	-0.593359
ENSG00000130762	-0.0228648	0.000249673	0.00241744	-1.14324
ENSG00000203867	0.0122394	0.000250494	0.00241907	0.611968
ENSG00000166803	-0.0235164	0.000250622	0.00241907	-1.17582
ENSG00000068078	-0.0191421	0.000254508	0.00244929	-0.957104
ENSG00000130675	-0.0309728	0.000254756	0.00244929	-1.54864
ENSG00000161267	-0.0172449	0.000255	0.00244945	-0.862247
ENSG00000103460	-0.0213164	0.000255453	0.00245056	-1.06582
ENSG00000175463	-0.0151881	0.00025659	0.00245985	-0.759405
ENSG00000163694	-0.0219536	0.000261428	0.00249963	-1.09768
ENSG00000124102	-0.0345795	0.000261985	0.00250332	-1.72897
ENSG00000254827	-0.0208842	0.000262795	0.00250776	-1.04421
ENSG00000131781	-0.0148399	0.000267545	0.00254312	-0.741993
ENSG00000181284	-0.0144979	0.000267667	0.00254312	-0.724895
ENSG00000079263	-0.0157555	0.000267796	0.00254312	-0.787775
ENSG00000168685	-0.0171864	0.000267899	0.00254312	-0.859318
ENSG00000182271	-0.0384105	0.000270601	0.00256041	-1.92052
ENSG00000160654	-0.0188347	0.000272462	0.00257299	-0.941737
ENSG00000125384	-0.012388	0.000274163	0.00258283	-0.619399
ENSG00000165646	-0.0128464	0.000274226	0.00258283	-0.642321
ENSG00000185274	0.0135136	0.000274747	0.00258283	0.675681
ENSG00000073350	-0.0232251	0.000275882	0.00259016	-1.16125
ENSG00000087586	-0.0134923	0.000277494	0.00260194	-0.674617
ENSG00000276043	-0.0169747	0.000280266	0.00262168	-0.848737
ENSG00000245848	-0.0138369	0.000284023	0.00265118	-0.691847
ENSG00000049283	-0.0243724	0.000285105	0.00265958	-1.21862
ENSG00000163235	-0.0203051	0.000286187	0.00266796	-1.01525
ENSG00000112818	-0.0390577	0.000287822	0.00267805	-1.95288
ENSG00000162482	-0.0213219	0.000289656	0.00269193	-1.06609
ENSG00000093009	-0.0214849	0.00029022	0.00269347	-1.07424
ENSG00000104783	-0.0160448	0.000292848	0.00270921	-0.80224
ENSG00000108691	-0.0168107	0.000305023	0.00279166	-0.840537
ENSG00000119411	-0.0181705	0.000306463	0.00279956	-0.908526
ENSG00000166819	-0.0142128	0.000306747	0.00280039	-0.71064
ENSG00000140563	-0.0188454	0.000309557	0.00282073	-0.942269
ENSG00000262406	-0.0288129	0.000310153	0.00282407	-1.44065
ENSG00000229474	-0.0117341	0.000312372	0.00283962	-0.586707
ENSG00000175592	-0.0210913	0.000312411	0.00283962	-1.05456
ENSG00000205221	0.0151092	0.000313668	0.00284571	0.755462
ENSG00000178562	-0.0140126	0.000314554	0.00284842	-0.700631
ENSG00000121797	-0.0138833	0.000315528	0.00285043	-0.694165
ENSG00000151640	0.0119255	0.000315679	0.00285043	0.596273
ENSG00000145569	-0.0138828	0.000316271	0.00285331	-0.694138
ENSG00000135094	-0.0201953	0.000317181	0.00285535	-1.00977
ENSG00000185436	-0.0192173	0.000317269	0.00285535	-0.960867
ENSG00000062282	-0.0128062	0.000317675	0.00285535	-0.640308
ENSG00000096696	-0.0182114	0.000318161	0.00285794	-0.910572
ENSG00000172367	-0.0323258	0.000322732	0.00289034	-1.61629
ENSG00000115361	0.0133783	0.000325837	0.00290714	0.668916
ENSG00000221955	-0.0180688	0.000326819	0.00291234	-0.903439
ENSG00000177202	-0.0289764	0.000328023	0.00292127	-1.44882
ENSG00000006047	-0.017391	0.000328756	0.00292491	-0.869551
ENSG00000124205	-0.0204603	0.000331135	0.00293914	-1.02301
ENSG00000114805	-0.0135291	0.000339459	0.00299561	-0.676457
ENSG00000115085	-0.0152239	0.000339747	0.00299632	-0.761196
ENSG00000203943	-0.0172951	0.000340821	0.00300216	-0.864755
ENSG00000117676	-0.0176129	0.000341183	0.00300267	-0.880646
ENSG00000135245	-0.0124582	0.000341292	0.00300267	-0.62291
ENSG00000124256	-0.0195308	0.000352699	0.00307512	-0.976539
ENSG00000275395	-0.0285744	0.00035373	0.00307673	-1.42872
ENSG00000102554	-0.0227734	0.000354151	0.00307855	-1.13867
ENSG00000085999	-0.0160725	0.000355529	0.00308868	-0.803623
ENSG00000124203	-0.0134845	0.000358544	0.00311302	-0.674226
ENSG00000101230	0.0140999	0.000359596	0.00311657	0.704996
ENSG00000171428	-0.0146575	0.000365656	0.00315032	-0.732875
ENSG00000204936	-0.0322238	0.00036838	0.00316815	-1.61119
ENSG00000198851	-0.0166457	0.000370564	0.00317942	-0.832285
ENSG00000205744	-0.0152229	0.000371376	0.0031845	-0.761147
ENSG00000012124	-0.0161366	0.000371923	0.00318731	-0.806832
ENSG00000100604	-0.0190598	0.000374373	0.00320454	-0.95299
ENSG00000119125	-0.0302493	0.000376202	0.0032118	-1.51247
ENSG00000102890	-0.0195618	0.000378993	0.00322653	-0.97809
ENSG00000181847	-0.0191695	0.000381001	0.0032384	-0.958473
ENSG00000135750	-0.0176649	0.000385537	0.00326931	-0.883244
ENSG00000142675	-0.0164836	0.000387947	0.00328209	-0.824178
ENSG00000151882	-0.0204365	0.000388537	0.00328348	-1.02182
ENSG00000167117	-0.0316868	0.000389786	0.00328809	-1.58434
ENSG00000168421	-0.014447	0.000394244	0.00331729	-0.722349
ENSG00000121895	-0.0211037	0.000397237	0.00332778	-1.05519
ENSG00000105357	-0.0234073	0.000399576	0.00333816	-1.17036
ENSG00000024526	-0.0229882	0.000399624	0.00333816	-1.14941
ENSG00000188803	0.0132692	0.000400625	0.00334238	0.663462
ENSG00000135451	-0.0227072	0.000402613	0.00335541	-1.13536
ENSG00000184574	-0.0186035	0.000408776	0.00339704	-0.930174
ENSG00000007216	-0.0351738	0.000410587	0.00341015	-1.75869
ENSG00000079385	-0.0283113	0.000410986	0.00341151	-1.41557
ENSG00000175643	-0.0156555	0.000411486	0.00341371	-0.782775
ENSG00000100739	-0.0127818	0.000413473	0.00342044	-0.639088
ENSG00000148204	-0.0132217	0.000414698	0.00342473	-0.661085
ENSG00000010310	-0.0227206	0.000416619	0.00343541	-1.13603
ENSG00000099849	-0.0191709	0.000416699	0.00343541	-0.958547
ENSG00000139626	-0.0155203	0.000420824	0.0034518	-0.776017
ENSG00000074276	-0.0307919	0.000422584	0.00346222	-1.53959
ENSG00000186074	-0.0137153	0.00042307	0.00346222	-0.685767
ENSG00000136153	-0.0143127	0.000423071	0.00346222	-0.715633
ENSG00000127472	0.014148	0.000423248	0.00346222	0.707398
ENSG00000105835	-0.0126743	0.000423306	0.00346222	-0.633717
ENSG00000204128	-0.0214874	0.000424442	0.00346778	-1.07437
ENSG00000156463	-0.0207615	0.000424974	0.00346965	-1.03808
ENSG00000104140	-0.020348	0.000426896	0.00348001	-1.0174
ENSG00000164099	-0.0207433	0.000427262	0.00348067	-1.03716
ENSG00000119042	-0.0184516	0.000439987	0.00355485	-0.922578
ENSG00000186185	-0.025557	0.000442585	0.00356989	-1.27785
ENSG00000143001	-0.0232785	0.000444936	0.00358487	-1.16393
ENSG00000106077	-0.0124326	0.00044551	0.00358567	-0.621632
ENSG00000100092	-0.0152497	0.000451109	0.00362124	-0.762487
ENSG00000019102	-0.0262851	0.000455437	0.00365128	-1.31425
ENSG00000178473	-0.015574	0.00045725	0.00366379	-0.778699
ENSG00000126460	-0.0189407	0.000462789	0.00370409	-0.947037
ENSG00000085552	-0.0282719	0.000464678	0.00371717	-1.41359
ENSG00000091490	-0.0152091	0.000468827	0.00374212	-0.760454
ENSG00000137825	-0.0199971	0.000471967	0.00376512	-0.999854
ENSG00000109846	0.0127004	0.000472783	0.00376604	0.635022
ENSG00000139055	-0.0118686	0.000472859	0.00376604	-0.593428
ENSG00000244734	0.0239777	0.000475468	0.00378061	1.19889
ENSG00000163435	-0.0313056	0.000476621	0.00378564	-1.56528
ENSG00000184307	-0.015661	0.000479893	0.00380746	-0.78305
ENSG00000174514	-0.0118122	0.000484332	0.00383432	-0.590608
ENSG00000106789	-0.0163596	0.000486858	0.00384594	-0.817981
ENSG00000102001	-0.0141387	0.000489028	0.00386098	-0.706936
ENSG00000197471	-0.0122201	0.000491247	0.00387109	-0.611003
ENSG00000104537	-0.015041	0.000491667	0.00387132	-0.75205
ENSG00000115163	-0.0198152	0.00049712	0.0039079	-0.990762
ENSG00000069764	-0.024689	0.000498673	0.00391111	-1.23445
ENSG00000146904	-0.0119349	0.000500377	0.00392079	-0.596745
ENSG00000137078	-0.0190539	0.000502656	0.00392996	-0.952696
ENSG00000128342	-0.0156484	0.000503559	0.00392996	-0.782419
ENSG00000178826	-0.0212954	0.000509764	0.00396232	-1.06477
ENSG00000142515	-0.0252541	0.000511648	0.00397272	-1.2627
ENSG00000005844	-0.0151481	0.00051923	0.00401055	-0.757404
ENSG00000160185	-0.0172948	0.000521774	0.00402342	-0.864738
ENSG00000101049	-0.0198949	0.000536972	0.00411226	-0.994745
ENSG00000116833	-0.0153776	0.000544206	0.00415672	-0.76888
ENSG00000151725	-0.0125149	0.000550977	0.00419445	-0.625745
ENSG00000077984	-0.0117012	0.000556907	0.00422489	-0.585061
ENSG00000225526	-0.013196	0.000560131	0.00424049	-0.659799
ENSG00000111424	-0.0203464	0.000562609	0.00425126	-1.01732
ENSG00000198113	-0.0131919	0.000571492	0.00429043	-0.659593
ENSG00000109956	0.0118342	0.000571578	0.00429043	0.591712
ENSG00000177570	-0.0120671	0.000587245	0.00438043	-0.603355
ENSG00000181350	-0.0159786	0.000591127	0.00440634	-0.79893
ENSG00000166105	0.0198388	0.000598789	0.00445387	0.991941
ENSG00000184828	-0.0154073	0.000601165	0.00446289	-0.770363
ENSG00000182866	-0.0166538	0.000608907	0.00451342	-0.832689
ENSG00000175084	0.0218012	0.000610476	0.00452275	1.09006
ENSG00000149260	-0.0123204	0.000616846	0.00455139	-0.616019
ENSG00000131037	-0.0160131	0.000617925	0.00455473	-0.800653
ENSG00000074370	-0.0123702	0.000626852	0.00460419	-0.618511
ENSG00000016602	-0.0403157	0.000627385	0.00460578	-2.01578
ENSG00000205277	-0.0325881	0.000634321	0.00463099	-1.62941
ENSG00000006555	-0.0186612	0.000638832	0.00465774	-0.933062
ENSG00000108846	-0.0237454	0.000665906	0.00481155	-1.18727
ENSG00000118308	-0.0117676	0.000666001	0.00481155	-0.588381
ENSG00000022556	-0.0224507	0.000668232	0.00482287	-1.12253
ENSG00000198821	-0.0130635	0.000670895	0.00483729	-0.653173
ENSG00000103449	-0.0251539	0.000685741	0.00492481	-1.2577
ENSG00000106178	-0.0240473	0.000692698	0.00496147	-1.20237
ENSG00000170684	-0.0121562	0.000696509	0.0049785	-0.607811
ENSG00000171346	-0.017082	0.000698239	0.00498502	-0.8541
ENSG00000140279	-0.0207951	0.000702876	0.00501156	-1.03975
ENSG00000171916	-0.0297974	0.000719207	0.00508789	-1.48987
ENSG00000176092	-0.0258362	0.000719295	0.00508789	-1.29181
ENSG00000135898	-0.0176436	0.000721349	0.00509553	-0.882178
ENSG00000167900	-0.0130738	0.000728958	0.00512632	-0.653691
ENSG00000076770	-0.0117062	0.0007333	0.00514938	-0.58531
ENSG00000118094	-0.0171977	0.000738957	0.00518411	-0.859886
ENSG00000174899	0.0122529	0.000744764	0.00521981	0.612643
ENSG00000174236	-0.0196465	0.000749917	0.00524369	-0.982324
ENSG00000167964	-0.020528	0.000754975	0.00526852	-1.0264
ENSG00000197142	-0.0161745	0.000763405	0.00531206	-0.808725
ENSG00000125538	-0.0193314	0.000770445	0.00534095	-0.966572
ENSG00000076944	-0.0153539	0.000770495	0.00534095	-0.767694
ENSG00000168907	-0.0297405	0.000774782	0.00536185	-1.48703
ENSG00000153303	-0.0258717	0.000774986	0.00536185	-1.29359
ENSG00000129007	-0.0140439	0.000783266	0.00541142	-0.702196
ENSG00000163710	0.0126543	0.000786843	0.00542582	0.632714
ENSG00000145287	-0.0257854	0.000789928	0.00544194	-1.28927
ENSG00000076662	-0.0152992	0.000792603	0.00545261	-0.76496
ENSG00000080031	-0.0180034	0.000807671	0.00551692	-0.90017
ENSG00000167642	-0.0166507	0.000809886	0.00552447	-0.832537
ENSG00000186115	-0.0287963	0.000814839	0.00555305	-1.43982
ENSG00000184454	-0.0221085	0.00082055	0.00558798	-1.10543
ENSG00000113263	-0.0137175	0.000825991	0.00561589	-0.685875
ENSG00000170522	-0.0129043	0.000831283	0.00564534	-0.645213
ENSG00000100526	-0.0118758	0.000837172	0.00566889	-0.59379
ENSG00000006747	-0.0214079	0.000842101	0.00568951	-1.07039
ENSG00000137501	-0.0126135	0.000847131	0.00570892	-0.630677
ENSG00000132938	0.0150144	0.000851393	0.00572967	0.750719
ENSG00000151012	-0.0172676	0.000852137	0.00573146	-0.86338
ENSG00000108352	-0.0170602	0.000865774	0.00580763	-0.853011
ENSG00000253958	-0.0191239	0.000866272	0.00580829	-0.956196
ENSG00000101276	-0.0160135	0.000867947	0.00581416	-0.800674
ENSG00000248144	-0.0219701	0.000869054	0.00581623	-1.09851
ENSG00000132704	-0.0300785	0.000889068	0.00592562	-1.50392
ENSG00000111206	-0.0159382	0.000893874	0.00594948	-0.79691
ENSG00000153064	-0.0145349	0.000895808	0.0059569	-0.726743
ENSG00000156711	-0.0148124	0.000897905	0.00596811	-0.740622
ENSG00000116990	-0.0137919	0.000902175	0.00598282	-0.689595
ENSG00000006453	-0.0166283	0.000903682	0.00598951	-0.831413
ENSG00000157613	-0.0129171	0.000911862	0.00602835	-0.645854
ENSG00000173253	-0.0214761	0.000915589	0.00604696	-1.0738
ENSG00000105369	-0.0273251	0.000916234	0.00604847	-1.36625
ENSG00000168961	-0.014283	0.000933557	0.00613999	-0.71415
ENSG00000159753	-0.0128337	0.000949614	0.00622363	-0.641684
ENSG00000127074	-0.0133795	0.000952378	0.00623893	-0.668976
ENSG00000168237	-0.0121208	0.000956905	0.0062584	-0.60604
ENSG00000175164	-0.0197001	0.000963594	0.00628974	-0.985006
ENSG00000163032	-0.0126718	0.00097281	0.00633852	-0.633591
ENSG00000189325	-0.0288545	0.000976367	0.00635757	-1.44273
ENSG00000186564	-0.021453	0.00098076	0.00637604	-1.07265
ENSG00000035499	-0.0181047	0.0010181	0.00655625	-0.905233
ENSG00000122224	-0.0211938	0.00104541	0.00668402	-1.05969
ENSG00000105251	-0.024983	0.00105133	0.00671554	-1.24915
ENSG00000125775	-0.0200815	0.0010542	0.00672715	-1.00407
ENSG00000117308	-0.0127869	0.00105571	0.00673387	-0.639343
ENSG00000111319	-0.0221537	0.00108439	0.0068806	-1.10769
ENSG00000142765	-0.0172945	0.00109886	0.00694513	-0.864724
ENSG00000142512	-0.0133351	0.00109958	0.00694663	-0.666753
ENSG00000146070	-0.0181902	0.00110018	0.0069467	-0.90951
ENSG00000145681	-0.0210853	0.00110255	0.00695035	-1.05427
ENSG00000131187	-0.0129289	0.00110776	0.00697411	-0.646443
ENSG00000145824	-0.0180014	0.00111135	0.00698764	-0.900071
ENSG00000139292	-0.0178506	0.00111973	0.00703119	-0.892531
ENSG00000111339	0.0136055	0.00112954	0.00708361	0.680276
ENSG00000116824	-0.0148471	0.00114116	0.00713361	-0.742357
ENSG00000156219	0.0120602	0.00116022	0.00719839	0.603012
ENSG00000186407	-0.0169667	0.00118917	0.00732489	-0.848337
ENSG00000162949	-0.0301602	0.00119156	0.00733653	-1.50801
ENSG00000063438	-0.0120114	0.00123469	0.00753505	-0.600569
ENSG00000080493	-0.0164305	0.00125155	0.00761876	-0.821523
ENSG00000139734	-0.016724	0.00125627	0.00763557	-0.836201
ENSG00000196620	-0.0344168	0.00126042	0.00765339	-1.72084
ENSG00000184925	-0.0121712	0.00126177	0.00765534	-0.608562
ENSG00000183840	-0.0216551	0.00127066	0.00768744	-1.08275
ENSG00000165140	-0.0122294	0.00127076	0.00768744	-0.611471
ENSG00000134215	-0.01462	0.00127378	0.00770256	-0.731001
ENSG00000113739	0.0127858	0.00127805	0.00772196	0.63929
ENSG00000188112	-0.0169316	0.00128258	0.00774144	-0.846579
ENSG00000108187	-0.0126404	0.00129266	0.0077843	-0.632022
ENSG00000095932	-0.0274657	0.00130159	0.00782841	-1.37329
ENSG00000114812	-0.0191698	0.00131637	0.0079107	-0.958492
ENSG00000171819	0.0149221	0.00131856	0.00791737	0.746107
ENSG00000100170	-0.0296926	0.00132911	0.00796044	-1.48463
ENSG00000105699	-0.0168144	0.00132957	0.00796044	-0.840721
ENSG00000187017	-0.0210739	0.00133379	0.00797584	-1.0537
ENSG00000170537	-0.0117868	0.00134541	0.00802942	-0.589338
ENSG00000170482	-0.0160147	0.00134655	0.00802942	-0.800737
ENSG00000173237	-0.0291552	0.00135612	0.00806146	-1.45776
ENSG00000122188	-0.0135281	0.00135994	0.00806919	-0.676407
ENSG00000129167	-0.0127339	0.00136307	0.0080812	-0.636695
ENSG00000196878	-0.0226079	0.00140445	0.00828747	-1.13039
ENSG00000180071	-0.0170154	0.00142075	0.00836516	-0.850769
ENSG00000166959	-0.0285247	0.0014475	0.0084712	-1.42624
ENSG00000135083	-0.0141509	0.00148261	0.00864211	-0.707546
ENSG00000204613	-0.0221656	0.00150393	0.00874166	-1.10828
ENSG00000136573	-0.0260524	0.00150546	0.00874707	-1.30262
ENSG00000007062	-0.0152364	0.00152223	0.00881284	-0.761822
ENSG00000106511	0.0118668	0.00152426	0.00881753	0.59334
ENSG00000185522	-0.0137745	0.00155862	0.00896637	-0.688724
ENSG00000153283	-0.0136368	0.00157095	0.00901949	-0.68184
ENSG00000064205	0.0125354	0.00157329	0.00902222	0.62677
ENSG00000143036	-0.0133261	0.00158994	0.00908433	-0.666306
ENSG00000140379	-0.0147533	0.00166583	0.00940821	-0.737667
ENSG00000164161	-0.0192911	0.00167086	0.0094293	-0.964556
ENSG00000089012	-0.0185702	0.00167571	0.00944937	-0.928508
ENSG00000241106	-0.0135295	0.00172316	0.00965327	-0.676475
ENSG00000144063	-0.0156312	0.00174942	0.0097778	-0.781562
ENSG00000103056	-0.012203	0.00176402	0.00983189	-0.610152
ENSG00000117595	-0.0191678	0.00176705	0.00984228	-0.958389
ENSG00000175538	-0.0122433	0.00179687	0.00996637	-0.612165
ENSG00000112812	-0.0250734	0.00183544	0.0101323	-1.25367
ENSG00000158486	-0.0179471	0.00185818	0.0102299	-0.897355
ENSG00000122711	-0.0304069	0.00185835	0.0102299	-1.52035
ENSG00000110628	-0.0140596	0.00187352	0.0102934	-0.702982
ENSG00000086696	-0.0275186	0.00189236	0.0103773	-1.37593
ENSG00000172955	-0.0156124	0.00196027	0.0106573	-0.780619
ENSG00000162779	-0.0221278	0.0019714	0.0107098	-1.10639
ENSG00000128311	-0.0132175	0.00198358	0.0107599	-0.660873
ENSG00000188389	-0.0121916	0.00200383	0.0108495	-0.609579
ENSG00000172578	-0.0128295	0.00201727	0.0109019	-0.641476
ENSG00000099866	-0.0122174	0.00202768	0.0109501	-0.610871
ENSG00000197273	-0.0334185	0.00204111	0.0110062	-1.67093
ENSG00000149948	-0.0151184	0.0020497	0.0110321	-0.755919
ENSG00000048540	0.0150285	0.00206156	0.0110714	0.751424
ENSG00000108700	-0.0188945	0.0020699	0.0110998	-0.944726
ENSG00000170419	-0.0166104	0.00208015	0.0111414	-0.830518
ENSG00000144191	0.0124932	0.00208072	0.0111414	0.624662
ENSG00000164695	-0.0176401	0.00208274	0.0111481	-0.882004
ENSG00000162777	-0.0132758	0.00210278	0.0112306	-0.663792
ENSG00000089356	-0.0228171	0.00213413	0.0113687	-1.14086
ENSG00000158560	0.0133081	0.00217027	0.0115359	0.665406
ENSG00000160856	-0.0235861	0.00219043	0.0116303	-1.17931
ENSG00000100346	-0.0134407	0.00225567	0.0119115	-0.672033
ENSG00000162552	-0.0145835	0.00226307	0.0119376	-0.729173
ENSG00000205502	-0.0131807	0.00229133	0.0120271	-0.659037
ENSG00000163295	-0.0283279	0.00230432	0.0120763	-1.4164
ENSG00000186198	-0.018675	0.00232558	0.012144	-0.933749
ENSG00000090382	-0.0118563	0.00237783	0.0123679	-0.592816
ENSG00000044012	-0.0300915	0.00238367	0.0123851	-1.50458
ENSG00000091138	-0.0297291	0.00238749	0.0124005	-1.48645
ENSG00000162739	-0.0142035	0.00243298	0.0125831	-0.710175
ENSG00000076604	-0.012266	0.00244143	0.0126175	-0.613302
ENSG00000113303	-0.025735	0.0024447	0.0126299	-1.28675
ENSG00000184163	-0.0118817	0.00246003	0.0126911	-0.594087
ENSG00000088882	-0.0158746	0.00246414	0.0127033	-0.793731
ENSG00000187808	-0.0147741	0.00247077	0.0127284	-0.738704
ENSG00000178623	-0.0125613	0.00260042	0.0132046	-0.628063
ENSG00000163751	-0.0123237	0.00260622	0.0132202	-0.616183
ENSG00000167434	-0.0199562	0.00263594	0.0133244	-0.99781
ENSG00000143297	-0.0283332	0.00263937	0.0133372	-1.41666
ENSG00000112276	0.0119679	0.00265647	0.0133956	0.598395
ENSG00000110777	-0.0229501	0.00267015	0.01346	-1.14751
ENSG00000169245	-0.021205	0.00269616	0.0135722	-1.06025
ENSG00000135362	-0.0178279	0.00270147	0.0135802	-0.891394
ENSG00000008516	-0.0125635	0.00272618	0.0136808	-0.628177
ENSG00000183734	-0.016394	0.00273821	0.0137106	-0.819698
ENSG00000163687	-0.0182289	0.0027475	0.0137392	-0.911443
ENSG00000100433	-0.0117127	0.0027588	0.0137591	-0.585635
ENSG00000197380	0.0117243	0.0027767	0.013817	0.586216
ENSG00000070985	-0.0231308	0.00283574	0.0140446	-1.15654
ENSG00000283992	0.0127273	0.00283634	0.0140446	0.636363
ENSG00000160606	-0.0145705	0.00286002	0.0141522	-0.728526
ENSG00000257743	-0.0223025	0.00286178	0.0141561	-1.11512
ENSG00000148483	-0.0176452	0.00290523	0.0143272	-0.882262
ENSG00000065328	-0.014659	0.00291281	0.0143499	-0.73295
ENSG00000183134	-0.0191422	0.00294385	0.0144631	-0.957108
ENSG00000156966	-0.0147795	0.00294472	0.0144631	-0.738976
ENSG00000189120	-0.0150076	0.00297908	0.0145776	-0.750379
ENSG00000158715	-0.0125716	0.00309328	0.0150052	-0.628578
ENSG00000164078	-0.0142733	0.003149	0.0151843	-0.713666
ENSG00000170476	-0.0290041	0.00329914	0.0157155	-1.45021
ENSG00000171873	0.0139585	0.00338124	0.0160018	0.697924
ENSG00000145649	-0.0136175	0.00343904	0.0162309	-0.680874
ENSG00000140287	-0.0143922	0.00345179	0.0162721	-0.719611
ENSG00000197614	0.0125477	0.00358469	0.0167682	0.627386
ENSG00000158246	0.0129356	0.00362464	0.0168942	0.646778
ENSG00000143196	0.0130554	0.00367429	0.0170719	0.652769
ENSG00000152292	-0.0198946	0.00368944	0.0171314	-0.994728
ENSG00000141738	-0.0190818	0.003707	0.0171952	-0.954088
ENSG00000116133	-0.0118974	0.00379136	0.0174597	-0.594872
ENSG00000159251	0.0137684	0.00388443	0.0177531	0.688422
ENSG00000026751	-0.0221404	0.00390212	0.0178007	-1.10702
ENSG00000100985	-0.0151582	0.00391227	0.0178302	-0.75791
ENSG00000165828	-0.0245223	0.00401822	0.0181877	-1.22612
ENSG00000149596	0.0131836	0.00403897	0.0182629	0.659181
ENSG00000183346	0.0123003	0.0040648	0.0183346	0.615016
ENSG00000141934	-0.0161727	0.00413034	0.0185529	-0.808637
ENSG00000168229	-0.016565	0.00418939	0.0187696	-0.82825
ENSG00000128165	-0.0170427	0.00423402	0.0189269	-0.852136
ENSG00000173641	0.0138079	0.00457829	0.0201033	0.690396
ENSG00000148735	-0.0197265	0.00472427	0.0206012	-0.986327
ENSG00000163599	-0.013426	0.00480771	0.020865	-0.671302
ENSG00000066230	-0.0200155	0.00509612	0.0217985	-1.00078
ENSG00000186891	-0.015829	0.00511561	0.021862	-0.791449
ENSG00000156510	-0.0214946	0.00520718	0.0221556	-1.07473
ENSG00000164825	-0.0207543	0.00524996	0.022305	-1.03771
ENSG00000132915	-0.0186674	0.00525591	0.0223238	-0.93337
ENSG00000155850	-0.0165099	0.00529509	0.0224509	-0.825493
ENSG00000048462	-0.0263542	0.00537766	0.0227149	-1.31771
ENSG00000095585	-0.0138805	0.00543925	0.0228837	-0.694023
ENSG00000157399	-0.0135161	0.00550738	0.0231018	-0.675805
ENSG00000163661	-0.0119973	0.00581489	0.0240654	-0.599864
ENSG00000196436	-0.0244492	0.00584956	0.0241471	-1.22246
ENSG00000177685	-0.0141032	0.00603475	0.0246457	-0.705161
ENSG00000197165	-0.0154856	0.00626005	0.02531	-0.77428
ENSG00000116690	0.012581	0.00629907	0.0254324	0.629052
ENSG00000103375	-0.0294915	0.00633599	0.0255074	-1.47458
ENSG00000240505	-0.0232693	0.00634427	0.0255227	-1.16346
ENSG00000124839	-0.0154064	0.00645064	0.0258313	-0.770319
ENSG00000101335	0.0136184	0.00696847	0.0274055	0.680921
ENSG00000198467	0.0128247	0.00704514	0.0276166	0.641237
ENSG00000172724	-0.0210581	0.00710823	0.0278039	-1.05291
ENSG00000113296	0.0145344	0.00751287	0.0289138	0.726719
ENSG00000130701	-0.0217276	0.00770737	0.0294349	-1.08638
ENSG00000146285	-0.0130955	0.00783776	0.0298077	-0.654775
ENSG00000170160	-0.0174915	0.00794266	0.0301072	-0.874575
ENSG00000125414	0.0205288	0.0079929	0.0302474	1.02644
ENSG00000142677	-0.0187476	0.00801148	0.0302941	-0.937379
ENSG00000138823	0.0142065	0.00802312	0.0303144	0.710325
ENSG00000004776	0.0120286	0.00806544	0.0304209	0.601429
ENSG00000172403	0.0129964	0.00838114	0.0314094	0.64982
ENSG00000099958	-0.0189452	0.00879329	0.0325977	-0.947262
ENSG00000183036	0.0143253	0.00896294	0.0330704	0.716263
ENSG00000174358	-0.0272664	0.00898005	0.0331212	-1.36332
ENSG00000166828	-0.0227665	0.00920482	0.0338045	-1.13833
ENSG00000013588	-0.0133282	0.00932438	0.0341315	-0.666409
ENSG00000178531	0.0120374	0.00948762	0.0345551	0.60187
ENSG00000105825	-0.0117379	0.00999323	0.0359376	-0.586895
ENSG00000104921	-0.0123894	0.010199	0.0364701	-0.61947
ENSG00000198435	-0.0125208	0.0105635	0.0373331	-0.626042
ENSG00000084674	0.0123759	0.0106063	0.0374658	0.618795
ENSG00000050555	-0.0132871	0.0106371	0.0375382	-0.664356
ENSG00000163734	-0.0131291	0.0106574	0.0375737	-0.656454
ENSG00000132465	-0.0293969	0.0107546	0.0378612	-1.46985
ENSG00000172602	-0.0131621	0.0107807	0.0379154	-0.658103
ENSG00000073756	-0.0125798	0.0114082	0.0394882	-0.628991
ENSG00000180332	0.0117361	0.0115377	0.0398083	0.586806
ENSG00000064886	-0.0124228	0.0124362	0.0419921	-0.621141
ENSG00000184557	-0.0140826	0.0126807	0.0426042	-0.704131
ENSG00000138696	0.0117952	0.0128109	0.0428592	0.58976
ENSG00000198523	0.0117171	0.0128538	0.0429434	0.585857
ENSG00000198515	-0.0133073	0.0129762	0.0432397	-0.665363
ENSG00000183476	-0.0126573	0.0135417	0.0445661	-0.632864
ENSG00000107130	0.0129633	0.0135975	0.0447346	0.648165
ENSG00000132517	-0.0148842	0.0138878	0.0454376	-0.744208
ENSG00000109061	0.0171162	0.0139458	0.0455577	0.85581
ENSG00000166183	-0.0121833	0.0149415	0.0479361	-0.609163
ENSG00000205362	-0.0128158	0.0151751	0.0484961	-0.640789

## Sheet: S27_Esophagus
GENEID	logFC	P.Value	FDR	logFC_50
ENSG00000112319	0.0411142	3.52463e-76	5.04057e-72	2.05571
ENSG00000131080	0.0187699	2.10008e-33	1.50166e-29	0.938495
ENSG00000196109	0.0142293	3.89726e-22	1.39337e-18	0.711465
ENSG00000174899	0.019914	1.81341e-21	5.18673e-18	0.995702
ENSG00000179909	-0.0117604	9.26436e-19	1.89271e-15	-0.588019
ENSG00000042062	0.0138292	1.14684e-18	2.05013e-15	0.691461
ENSG00000172901	0.0197411	1.99335e-18	3.16744e-15	0.987055
ENSG00000139200	-0.013776	2.6058e-18	3.72655e-15	-0.688801
ENSG00000120907	0.0236928	1.52135e-17	1.45046e-14	1.18464
ENSG00000163827	0.0178027	5.92966e-15	4.86729e-12	0.890133
ENSG00000047457	0.0192106	6.46658e-15	4.86729e-12	0.960529
ENSG00000142700	-0.0176057	1.11087e-14	7.94331e-12	-0.880283
ENSG00000198542	0.0162086	2.8086e-14	1.82572e-11	0.810428
ENSG00000179542	0.0192586	6.98776e-14	4.16383e-11	0.962932
ENSG00000147889	0.0154995	1.61321e-13	8.54465e-11	0.774973
ENSG00000122121	0.0179538	1.97113e-13	9.39639e-11	0.897688
ENSG00000166278	0.0143604	2.73757e-13	1.2629e-10	0.71802
ENSG00000198963	0.0150066	4.25285e-13	1.73771e-10	0.750329
ENSG00000169218	0.0140364	9.0245e-13	3.3963e-10	0.701822
ENSG00000102466	0.0122101	9.9561e-13	3.65083e-10	0.610506
ENSG00000050555	0.0151791	1.07866e-12	3.85648e-10	0.758957
ENSG00000130513	0.022001	1.38583e-12	4.60901e-10	1.10005
ENSG00000136542	-0.0165789	1.61076e-12	5.23535e-10	-0.828943
ENSG00000188536	0.0374755	2.15878e-12	6.71145e-10	1.87377
ENSG00000115361	0.0166306	2.59365e-12	7.89187e-10	0.831531
ENSG00000244734	0.0355436	4.28204e-12	1.22475e-09	1.77718
ENSG00000100505	0.0132938	4.49232e-12	1.23548e-09	0.66469
ENSG00000141431	0.0123414	7.40148e-12	1.89015e-09	0.617068
ENSG00000082482	0.0143289	8.01859e-12	2.01182e-09	0.716446
ENSG00000122254	0.0185109	1.10758e-11	2.63992e-09	0.925546
ENSG00000086991	0.0180677	1.20075e-11	2.81506e-09	0.903386
ENSG00000198099	0.0225253	1.852e-11	4.20404e-09	1.12626
ENSG00000101230	0.0135066	4.50304e-11	8.70242e-09	0.675329
ENSG00000244122	-0.0199365	4.71257e-11	8.93321e-09	-0.996823
ENSG00000001630	-0.0131553	6.54416e-11	1.15541e-08	-0.657766
ENSG00000168079	0.0144211	7.48526e-11	1.28972e-08	0.721056
ENSG00000189377	-0.0146281	9.22697e-11	1.49585e-08	-0.731404
ENSG00000197614	0.0152188	2.43587e-10	3.2255e-08	0.760939
ENSG00000137731	0.0120022	2.82074e-10	3.56638e-08	0.60011
ENSG00000197635	0.0126528	4.38859e-10	5.10254e-08	0.632641
ENSG00000206172	0.0348246	1.05867e-09	1.04174e-07	1.74123
ENSG00000075673	-0.0337194	1.1001e-09	1.07024e-07	-1.68597
ENSG00000163485	0.0137866	3.25515e-09	2.60067e-07	0.689328
ENSG00000168243	-0.0181252	3.32646e-09	2.62457e-07	-0.906262
ENSG00000170214	0.0155425	3.34013e-09	2.62457e-07	0.777123
ENSG00000197766	0.0122394	4.27229e-09	3.14938e-07	0.611972
ENSG00000146197	-0.0163848	4.37447e-09	3.15956e-07	-0.819241
ENSG00000137124	-0.0130168	4.63044e-09	3.29453e-07	-0.65084
ENSG00000152669	0.0121853	5.47904e-09	3.66148e-07	0.609266
ENSG00000117594	0.0126069	7.17177e-09	4.58427e-07	0.630347
ENSG00000048540	0.0119863	8.56719e-09	5.30387e-07	0.599313
ENSG00000116039	0.0148362	9.13697e-09	5.51341e-07	0.741811
ENSG00000164879	0.0139917	1.21067e-08	6.98139e-07	0.699585
ENSG00000101282	0.0164556	1.32723e-08	7.51452e-07	0.822782
ENSG00000154118	-0.0137281	2.20567e-08	1.09525e-06	-0.686405
ENSG00000030304	0.013763	2.28051e-08	1.12074e-06	0.688152
ENSG00000165197	0.0122497	3.99729e-08	1.78085e-06	0.612484
ENSG00000159212	0.01398	4.8665e-08	2.07712e-06	0.699
ENSG00000205436	0.0131498	6.45423e-08	2.61479e-06	0.657489
ENSG00000138615	0.0127855	7.97421e-08	3.15898e-06	0.639277
ENSG00000110848	0.0142578	8.14015e-08	3.21581e-06	0.712891
ENSG00000017427	0.013314	9.49646e-08	3.60236e-06	0.665699
ENSG00000105880	0.0117203	1.04549e-07	3.89364e-06	0.586015
ENSG00000149090	0.0120166	1.23881e-07	4.37437e-06	0.60083
ENSG00000189143	-0.0130457	1.53986e-07	5.18152e-06	-0.652286
ENSG00000139329	0.0135252	1.64762e-07	5.4543e-06	0.676262
ENSG00000105664	0.0189958	2.18659e-07	6.84254e-06	0.949791
ENSG00000116690	0.0186285	2.28547e-07	7.05928e-06	0.931425
ENSG00000090104	0.0129857	2.43585e-07	7.3647e-06	0.649284
ENSG00000242515	0.0155436	2.52602e-07	7.57323e-06	0.777182
ENSG00000197632	-0.015575	3.0472e-07	8.7506e-06	-0.778748
ENSG00000156466	0.0118696	3.45429e-07	9.62959e-06	0.593478
ENSG00000102468	0.0137684	3.66794e-07	1.00489e-05	0.688422
ENSG00000111339	0.0128169	3.69867e-07	1.00944e-05	0.640843
ENSG00000178690	-0.0152733	3.9587e-07	1.06416e-05	-0.763666
ENSG00000138395	0.0118708	4.21292e-07	1.10956e-05	0.593539
ENSG00000171551	-0.0160127	4.28943e-07	1.12556e-05	-0.800634
ENSG00000102109	-0.0146462	5.00074e-07	1.26576e-05	-0.732308
ENSG00000196169	0.0118587	6.71757e-07	1.59963e-05	0.592933
ENSG00000169550	-0.0129775	7.87051e-07	1.80556e-05	-0.648875
ENSG00000187634	0.0119933	8.62946e-07	1.94653e-05	0.599666
ENSG00000182585	-0.0129106	1.00793e-06	2.2142e-05	-0.64553
ENSG00000159167	0.0152967	1.027e-06	2.2389e-05	0.764836
ENSG00000100285	-0.0126945	1.3129e-06	2.76521e-05	-0.634724
ENSG00000130643	-0.0145641	1.31512e-06	2.76581e-05	-0.728203
ENSG00000176887	-0.0140364	1.33557e-06	2.80058e-05	-0.701821
ENSG00000108551	0.0128365	1.63185e-06	3.30085e-05	0.641825
ENSG00000100170	-0.0134324	1.67028e-06	3.35958e-05	-0.671621
ENSG00000171246	-0.0152632	2.08548e-06	4.04126e-05	-0.763158
ENSG00000007306	-0.0210659	2.31731e-06	4.3952e-05	-1.0533
ENSG00000131386	0.0131877	2.38675e-06	4.48845e-05	0.659384
ENSG00000145287	-0.014924	2.40413e-06	4.50609e-05	-0.7462
ENSG00000016602	-0.0152622	2.99864e-06	5.449e-05	-0.763108
ENSG00000094755	-0.0202965	3.15003e-06	5.69514e-05	-1.01482
ENSG00000086548	-0.013332	3.24306e-06	5.81919e-05	-0.666602
ENSG00000169035	-0.0160414	3.91023e-06	6.74549e-05	-0.802068
ENSG00000269855	-0.011813	5.66967e-06	8.95636e-05	-0.590652
ENSG00000102678	0.0124832	5.85099e-06	9.15482e-05	0.624159
ENSG00000153446	0.0139399	7.40672e-06	0.000111031	0.696995
ENSG00000158022	0.0127162	8.43707e-06	0.000123247	0.635812
ENSG00000168779	0.0136517	8.87871e-06	0.000127998	0.682585
ENSG00000214711	-0.0140007	1.25623e-05	0.00016853	-0.700037
ENSG00000115593	-0.0168537	1.41066e-05	0.000184912	-0.842683
ENSG00000105388	-0.0146418	1.51191e-05	0.000195318	-0.73209
ENSG00000198570	0.0198321	1.658e-05	0.000209832	0.991605
ENSG00000187848	0.0136715	2.31652e-05	0.000271768	0.683573
ENSG00000166920	-0.0157455	2.41193e-05	0.000280659	-0.787275
ENSG00000007908	-0.0180067	2.59231e-05	0.000296819	-0.900337
ENSG00000163083	0.0122801	2.78042e-05	0.000314001	0.614005
ENSG00000135406	-0.0117154	4.63812e-05	0.000462551	-0.585771
ENSG00000090382	-0.0122606	5.12412e-05	0.000498843	-0.613032
ENSG00000168481	-0.0117735	6.10476e-05	0.000566542	-0.588673
ENSG00000206072	-0.0129409	6.51123e-05	0.000596905	-0.647047
ENSG00000104435	-0.0161053	6.86844e-05	0.000621287	-0.805264
ENSG00000167755	-0.0177199	8.10644e-05	0.000707277	-0.885995
ENSG00000079841	-0.0146054	8.15933e-05	0.00071107	-0.73027
ENSG00000087128	-0.0139856	0.000115064	0.000933898	-0.69928
ENSG00000132915	-0.0129165	0.000128588	0.00101824	-0.645823
ENSG00000170290	0.0162878	0.000144667	0.0011159	0.814388
ENSG00000147655	-0.0140488	0.00016033	0.00121381	-0.70244
ENSG00000198488	-0.0174773	0.000162003	0.00122388	-0.873865
ENSG00000105929	-0.0147311	0.000168129	0.00125426	-0.736557
ENSG00000170477	-0.0187508	0.000189774	0.00138326	-0.937541
ENSG00000163209	-0.0166968	0.000208388	0.00148562	-0.834842
ENSG00000054938	-0.0175928	0.00028426	0.00190823	-0.879638
ENSG00000069482	-0.0153862	0.000284347	0.00190823	-0.769311
ENSG00000105366	0.0117825	0.00029155	0.00194834	0.589124
ENSG00000197353	-0.0176921	0.000432122	0.00265454	-0.884604
ENSG00000159251	0.0131691	0.00044318	0.00270347	0.658457
ENSG00000233670	-0.0162402	0.000591135	0.00339511	-0.81201
ENSG00000169213	-0.0139579	0.000699319	0.00388085	-0.697894
ENSG00000170091	-0.0150713	0.000778847	0.00424484	-0.753564
ENSG00000164122	-0.0119211	0.000906964	0.0047897	-0.596053
ENSG00000126562	-0.0132637	0.000965053	0.00503014	-0.663184
ENSG00000122585	-0.0157915	0.00103931	0.00533687	-0.789577
ENSG00000132465	-0.0140021	0.00105375	0.00538628	-0.700105
ENSG00000136244	0.0136114	0.00114381	0.00574399	0.68057
ENSG00000054356	-0.0120339	0.00126779	0.00622404	-0.601694
ENSG00000138039	-0.0120121	0.00136307	0.0065955	-0.600607
ENSG00000131095	0.0121744	0.00152563	0.00718409	0.608719
ENSG00000162975	-0.0161306	0.00223502	0.00962163	-0.80653
ENSG00000145113	-0.0131565	0.00254294	0.010715	-0.657825
ENSG00000275385	0.014634	0.00264302	0.0110682	0.7317
ENSG00000134240	-0.0128497	0.0031042	0.0125867	-0.642484
ENSG00000080644	-0.0118492	0.00335567	0.0134011	-0.592458
ENSG00000165553	-0.0145497	0.00341687	0.0135886	-0.727483
ENSG00000171401	-0.0134751	0.00360629	0.0141842	-0.673757
ENSG00000125144	0.0117206	0.00365308	0.014317	0.586032
ENSG00000163993	-0.0121301	0.00384212	0.0149229	-0.606504
ENSG00000197616	0.0138446	0.00427381	0.016238	0.692232
ENSG00000140465	-0.014615	0.0135162	0.0400072	-0.730751
ENSG00000204983	0.017792	0.0155686	0.044565	0.889599

## Sheet: S28_Heart
GENEID	logFC	P.Value	FDR	logFC_50
ENSG00000131080	0.0341503	4.11903e-25	5.5265e-21	1.70751
ENSG00000163071	0.0208163	5.13446e-17	3.44445e-13	1.04082
ENSG00000105664	0.0523881	1.42302e-11	4.77318e-08	2.6194
ENSG00000048540	0.0218399	4.87983e-11	1.09121e-07	1.092
ENSG00000119681	0.023823	1.10669e-10	2.12121e-07	1.19115
ENSG00000188783	0.0195577	1.10852e-09	1.85912e-06	0.977887
ENSG00000007933	0.0197039	1.33974e-09	1.99725e-06	0.985193
ENSG00000138650	0.0253387	1.76613e-09	2.36398e-06	1.26694
ENSG00000088882	-0.0317574	1.93812e-09	2.36398e-06	-1.58787
ENSG00000130513	0.030779	8.04719e-09	8.30532e-06	1.53895
ENSG00000124343	0.0250478	8.93557e-09	8.56346e-06	1.25239
ENSG00000164089	-0.0279496	1.24301e-08	1.11183e-05	-1.39748
ENSG00000198542	0.0203343	1.33593e-08	1.12026e-05	1.01672
ENSG00000178075	0.0139363	3.63363e-08	2.86779e-05	0.696814
ENSG00000178776	0.0221187	4.08502e-08	3.04493e-05	1.10593
ENSG00000205710	0.0176373	7.33678e-08	4.58446e-05	0.881865
ENSG00000146674	0.0159758	9.1911e-08	5.36161e-05	0.79879
ENSG00000144648	0.0184731	1.23188e-07	6.87292e-05	0.923657
ENSG00000063438	-0.0236726	1.94619e-07	9.96585e-05	-1.18363
ENSG00000131409	-0.0126777	2.4587e-07	0.00011207	-0.633884
ENSG00000155265	0.0184377	2.84193e-07	0.000123001	0.921883
ENSG00000132000	0.0178464	3.09835e-07	0.000129908	0.892322
ENSG00000122035	-0.0129055	3.26197e-07	0.000132624	-0.645273
ENSG00000170162	0.0335999	5.34829e-07	0.000199328	1.67999
ENSG00000108556	0.0179549	5.56837e-07	0.000201921	0.897744
ENSG00000139200	-0.015852	6.40859e-07	0.000226274	-0.792601
ENSG00000007908	-0.032256	7.88569e-07	0.000263293	-1.6128
ENSG00000166292	0.0118276	1.1947e-06	0.000372775	0.591378
ENSG00000151136	-0.0157345	1.72536e-06	0.000526118	-0.786725
ENSG00000140285	-0.0118603	2.33448e-06	0.000696039	-0.593015
ENSG00000138311	0.0174631	4.39505e-06	0.0012147	0.873157
ENSG00000157680	0.016152	4.43837e-06	0.0012147	0.807601
ENSG00000242173	0.0120331	4.61727e-06	0.0012147	0.601653
ENSG00000184905	0.015811	4.75121e-06	0.0012259	0.79055
ENSG00000135914	0.0203908	5.03178e-06	0.0012738	1.01954
ENSG00000130032	-0.0170492	6.05689e-06	0.00142571	-0.852459
ENSG00000118523	0.0174179	6.29268e-06	0.00145567	0.870894
ENSG00000121898	0.0153978	7.65286e-06	0.0016561	0.76989
ENSG00000064205	0.0126646	8.27271e-06	0.00175892	0.63323
ENSG00000130203	0.0137016	8.39015e-06	0.00175892	0.685079
ENSG00000177791	0.0187199	1.03655e-05	0.00204521	0.935996
ENSG00000162591	0.0126089	1.26906e-05	0.00233246	0.630443
ENSG00000074211	-0.015305	1.67802e-05	0.00284813	-0.765248
ENSG00000169429	-0.0307972	2.16146e-05	0.00349402	-1.53986
ENSG00000151882	0.0118288	2.53531e-05	0.00402014	0.59144
ENSG00000157470	-0.0129723	2.66823e-05	0.00414309	-0.648615
ENSG00000170961	-0.0145278	2.70696e-05	0.00414309	-0.726391
ENSG00000185615	0.0134875	2.85431e-05	0.00417079	0.674373
ENSG00000131386	0.0180472	3.30367e-05	0.00452299	0.902358
ENSG00000047457	0.0195188	3.46037e-05	0.00459681	0.975939
ENSG00000122176	0.0141348	3.60753e-05	0.00468108	0.706742
ENSG00000175832	0.0190308	4.04742e-05	0.00504938	0.951539
ENSG00000176971	0.0124514	4.71354e-05	0.00558957	0.622571
ENSG00000078295	0.0122349	4.83722e-05	0.00558957	0.611743
ENSG00000248713	-0.0316292	4.97043e-05	0.00558957	-1.58146
ENSG00000157514	0.0119316	5.05622e-05	0.00560656	0.596578
ENSG00000105376	-0.0142065	6.92676e-05	0.00711368	-0.710325
ENSG00000124813	0.0117518	7.16456e-05	0.00717364	0.587591
ENSG00000101440	0.016915	8.01102e-05	0.00779874	0.845749
ENSG00000143494	-0.013165	8.02136e-05	0.00779874	-0.65825
ENSG00000182272	-0.0121711	0.000112734	0.00975841	-0.608554
ENSG00000105048	0.0149502	0.00012315	0.0102627	0.747511
ENSG00000181418	-0.0123747	0.000138431	0.0111887	-0.618734
ENSG00000116983	-0.0161627	0.000141341	0.0113555	-0.808135
ENSG00000107518	0.0187175	0.000172578	0.0127224	0.935876
ENSG00000266524	0.014652	0.000200675	0.0140733	0.732601
ENSG00000187151	0.0139368	0.000201392	0.0140733	0.696842
ENSG00000171476	-0.0154268	0.000216556	0.0146922	-0.771342
ENSG00000102109	0.0183939	0.000216819	0.0146922	0.919695
ENSG00000087085	0.0121706	0.000222111	0.014807	0.608528
ENSG00000171951	0.0214916	0.000257111	0.0158199	1.07458
ENSG00000244734	0.0210399	0.000258221	0.0158199	1.05199
ENSG00000185565	-0.0139735	0.000264307	0.0158967	-0.698673
ENSG00000163395	0.0166956	0.000265399	0.0158967	0.834781
ENSG00000157168	0.014617	0.000284254	0.0165524	0.73085
ENSG00000157152	0.0164594	0.000336012	0.0187845	0.822968
ENSG00000119714	0.0119554	0.000386126	0.0203771	0.597772
ENSG00000163083	0.0157843	0.000387282	0.0203771	0.789214
ENSG00000091129	-0.0122078	0.000419895	0.0212178	-0.610388
ENSG00000172137	0.0213189	0.000426102	0.021412	1.06595
ENSG00000101977	0.0162282	0.00044471	0.0222637	0.81141
ENSG00000162687	0.0121274	0.00047264	0.0228568	0.606369
ENSG00000173597	0.0133668	0.000473186	0.0228568	0.668342
ENSG00000135480	0.0235098	0.000500255	0.0235432	1.17549
ENSG00000253626	-0.0117868	0.000618375	0.0258557	-0.58934
ENSG00000101670	-0.023925	0.000731944	0.0280709	-1.19625
ENSG00000019505	-0.0152737	0.000744901	0.0282326	-0.763683
ENSG00000109265	0.0141863	0.00080078	0.029038	0.709315
ENSG00000188536	0.0192439	0.000811163	0.029178	0.962193
ENSG00000206384	-0.013395	0.000817375	0.0292923	-0.669749
ENSG00000108932	0.0161459	0.000907758	0.030756	0.807295
ENSG00000196549	0.0129516	0.000956284	0.0314827	0.647578
ENSG00000162595	0.0138899	0.000958796	0.0314827	0.694494
ENSG00000159387	0.0202167	0.000959711	0.0314827	1.01083
ENSG00000154645	-0.0138631	0.00104969	0.0330602	-0.693155
ENSG00000118298	-0.0162369	0.00112871	0.0344181	-0.811846
ENSG00000073756	-0.0171975	0.00120675	0.0360399	-0.859877
ENSG00000116690	0.0294783	0.00131329	0.037731	1.47392
ENSG00000086991	0.0129418	0.00133932	0.0382332	0.647091
ENSG00000148600	-0.0120062	0.00153522	0.0405337	-0.60031
ENSG00000113296	0.0142206	0.00157529	0.0410401	0.711029
ENSG00000186867	-0.0129533	0.00185452	0.0441847	-0.647667
ENSG00000106483	0.0156796	0.00198141	0.0454154	0.78398
ENSG00000122641	-0.0149177	0.00209898	0.0462972	-0.745884
ENSG00000127324	0.0126969	0.00215629	0.0467421	0.634846
ENSG00000118137	0.0140928	0.0022923	0.0482823	0.704641

## Sheet: S29_Liver
GENEID	logFC	P.Value	FDR	logFC_50
ENSG00000178163	-0.0184112	6.01085e-08	0.000640814	-0.920561
ENSG00000152977	0.0378383	9.71814e-08	0.000640814	1.89192
ENSG00000164736	-0.0306392	4.03303e-07	0.00114783	-1.53196
ENSG00000174963	0.0431473	4.05396e-07	0.00114783	2.15736
ENSG00000114631	-0.0292085	4.35179e-07	0.00114783	-1.46042
ENSG00000103528	0.0150729	2.89111e-06	0.00579768	0.753645
ENSG00000101049	0.0207301	3.07733e-06	0.00579768	1.0365
ENSG00000062096	0.0457483	5.42363e-06	0.00894085	2.28741
ENSG00000140403	-0.0319474	6.39279e-06	0.00936757	-1.59737
ENSG00000142227	-0.0185742	8.80671e-06	0.0116143	-0.928711
ENSG00000134574	0.0164185	1.06449e-05	0.0120245	0.820923
ENSG00000118946	-0.0339641	1.09413e-05	0.0120245	-1.6982
ENSG00000117472	0.0167551	1.34368e-05	0.0136311	0.837755
ENSG00000171747	0.0372623	1.62418e-05	0.0152998	1.86312
ENSG00000125733	-0.0147522	2.49163e-05	0.0214753	-0.737612
ENSG00000102409	-0.0167746	2.60544e-05	0.0214753	-0.83873
ENSG00000135722	0.0137902	3.04451e-05	0.0224232	0.689511
ENSG00000102034	-0.015963	3.06049e-05	0.0224232	-0.798149
ENSG00000131477	-0.0233782	3.30991e-05	0.0229743	-1.16891
ENSG00000124225	-0.0249196	4.53293e-05	0.0285667	-1.24598
ENSG00000121270	0.0243575	4.59309e-05	0.0285667	1.21787
ENSG00000176170	-0.0323713	4.76545e-05	0.0285667	-1.61857
ENSG00000105825	-0.0382088	5.1984e-05	0.0298072	-1.91044
ENSG00000122694	-0.0174696	6.12382e-05	0.0323398	-0.873481
ENSG00000119042	0.0149477	6.13054e-05	0.0323398	0.747387
ENSG00000065911	-0.0278805	6.70414e-05	0.0328847	-1.39402
ENSG00000164181	-0.0206694	8.50522e-05	0.0392294	-1.03347
ENSG00000166073	-0.0217148	8.62643e-05	0.0392294	-1.08574
ENSG00000186407	-0.0322149	9.12193e-05	0.0401	-1.61074
ENSG00000122861	-0.0254438	0.000101214	0.0417127	-1.27219
ENSG00000179873	0.0259454	0.000105759	0.0422651	1.29727
ENSG00000101213	0.0298639	0.000111975	0.0434332	1.49319
ENSG00000128567	-0.0174496	0.000123886	0.0457386	-0.872482
ENSG00000169962	0.029811	0.000141386	0.0490683	1.49055
ENSG00000275832	-0.0179391	0.00014785	0.0499961	-0.896955

[truncated: 16 more sheets:  S30_Lung, S31_Muscle, S32_Nerve, S33_Ovary, S34_Pancreas, S35_Pituitary, S36_Prostate, S37_Salivary Gland, S38_Skin, S39_Small Intestine, S40_Spleen, S41_Stomach, S42_Testis, S43_Thyroid,  S44_Uterus, S45_Vagina]
