# Supplementary material for: Transcriptomic analysis reveals a tissue-specific loss of identity during ageing and cancer
Source: BMC Genomics. 2023 Oct 26;24:644. doi: 10.1186/s12864-023-09756-w (PMC10604446; doi:10.1186/s12864-023-09756-w)
Supplement: Supplementary file 6 — Supplementary Material 6 [file 12864_2023_9756_MOESM6_ESM.xlsx]

## Sheet: S46_Genes categories
Pan-Tissue Categories		Tissue Specific - Tissue-Unexpressed																													Tissue Specific - Tissue Specific genes
High Tissue Specificity	Low Tissue Specificity	Adipose Tissue	Adrenal Gland	Bladder	Blood	Blood Vessel	Brain	Breast	Cervix - Uteri	Colon	Esophagus	Heart	Kidney	Liver	Lung	Muscle	Nerve	Ovary	Pancreas	Pituitary	Prostate	Salivary Gland	Skin	Small Intestine	Spleen	Stomach	Testis	Thyroid	Uterus	Vagina	Adipose Tissue	Adrenal Gland	Bladder	Blood	Blood Vessel	Brain	Breast	Cervix - Uteri	Colon	Esophagus	Heart	Kidney	Liver	Lung	Muscle	Nerve	Ovary	Pancreas	Pituitary
ENSG00000187642	ENSG00000188976	ENSG00000187583	ENSG00000187642	ENSG00000162571	ENSG00000187634	ENSG00000187583	ENSG00000187583	ENSG00000169962	ENSG00000205116	ENSG00000187583	ENSG00000162571	ENSG00000187583	ENSG00000162571	ENSG00000187583	ENSG00000187642	ENSG00000187634	ENSG00000187583	ENSG00000187583	ENSG00000187583	ENSG00000187583	ENSG00000237330	ENSG00000162571	ENSG00000162571	ENSG00000187642	ENSG00000187642	ENSG00000187642	ENSG00000237330	ENSG00000187642	ENSG00000187583	ENSG00000162571	ENSG00000162438	ENSG00000215704	ENSG00000158786	ENSG00000049249	ENSG00000120937	ENSG00000205116	ENSG00000183888	ENSG00000203985	ENSG00000187980	ENSG00000143631	ENSG00000120937	ENSG00000164007	ENSG00000187048	ENSG00000187730	ENSG00000175262	ENSG00000205116	ENSG00000158764	ENSG00000175262	ENSG00000187730
ENSG00000237330	ENSG00000078808	ENSG00000187642	ENSG00000237330	ENSG00000169962	ENSG00000187642	ENSG00000237330	ENSG00000187642	ENSG00000205116	ENSG00000187730	ENSG00000187642	ENSG00000205116	ENSG00000237330	ENSG00000169962	ENSG00000187642	ENSG00000205116	ENSG00000187583	ENSG00000187642	ENSG00000187642	ENSG00000187642	ENSG00000187642	ENSG00000162571	ENSG00000205116	ENSG00000169962	ENSG00000237330	ENSG00000237330	ENSG00000162571	ENSG00000049247	ENSG00000237330	ENSG00000237330	ENSG00000205116	ENSG00000132854	ENSG00000184599	ENSG00000189433	ENSG00000188822	ENSG00000203782	ENSG00000187730	ENSG00000132854	ENSG00000143631	ENSG00000197273	ENSG00000203782	ENSG00000116981	ENSG00000187048	ENSG00000162365	ENSG00000142621	ENSG00000116981	ENSG00000162490	ENSG00000143355	ENSG00000162438	ENSG00000204624
ENSG00000162571	ENSG00000176022	ENSG00000237330	ENSG00000162571	ENSG00000178821	ENSG00000237330	ENSG00000162571	ENSG00000237330	ENSG00000189409	ENSG00000197921	ENSG00000162571	ENSG00000189409	ENSG00000162571	ENSG00000205116	ENSG00000237330	ENSG00000197921	ENSG00000237330	ENSG00000237330	ENSG00000237330	ENSG00000237330	ENSG00000237330	ENSG00000169962	ENSG00000189409	ENSG00000205116	ENSG00000162571	ENSG00000162571	ENSG00000169962	ENSG00000049249	ENSG00000162571	ENSG00000162571	ENSG00000142609	ENSG00000243480	ENSG00000203859	ENSG00000171872	ENSG00000187010	ENSG00000185860	ENSG00000204624	ENSG00000162782	ENSG00000185962	ENSG00000240563	ENSG00000184330	ENSG00000221986	ENSG00000162365	ENSG00000157131	ENSG00000203985	ENSG00000116748	ENSG00000162438	ENSG00000169006	ENSG00000215704	ENSG00000121905
ENSG00000169962	ENSG00000169972	ENSG00000169962	ENSG00000186891	ENSG00000142609	ENSG00000162571	ENSG00000186891	ENSG00000162571	ENSG00000142609	ENSG00000142606	ENSG00000205116	ENSG00000169885	ENSG00000186891	ENSG00000189409	ENSG00000162571	ENSG00000215912	ENSG00000162571	ENSG00000162571	ENSG00000162571	ENSG00000162571	ENSG00000205116	ENSG00000205116	ENSG00000142609	ENSG00000189409	ENSG00000205116	ENSG00000205116	ENSG00000205116	ENSG00000131686	ENSG00000205116	ENSG00000186891	ENSG00000187730	ENSG00000203783	ENSG00000182901	ENSG00000186226	ENSG00000127423	ENSG00000084674	ENSG00000183888	ENSG00000169605	ENSG00000184148	ENSG00000172410	ENSG00000214711	ENSG00000180999	ENSG00000162399	ENSG00000021852	ENSG00000021852	ENSG00000213171	ENSG00000215704	ENSG00000138039	ENSG00000132854	ENSG00000142700
ENSG00000205116	ENSG00000127054	ENSG00000205116	ENSG00000186827	ENSG00000187730	ENSG00000235098	ENSG00000169962	ENSG00000169962	ENSG00000197921	ENSG00000215912	ENSG00000189409	ENSG00000142609	ENSG00000184163	ENSG00000142609	ENSG00000186891	ENSG00000169717	ENSG00000186891	ENSG00000186891	ENSG00000186891	ENSG00000186891	ENSG00000142606	ENSG00000142609	ENSG00000187730	ENSG00000142609	ENSG00000189409	ENSG00000215915	ENSG00000189409	ENSG00000171819	ENSG00000189409	ENSG00000205116	ENSG00000142606	ENSG00000158764	ENSG00000157884	ENSG00000132681	ENSG00000176083	ENSG00000182533	ENSG00000179546	ENSG00000222014	ENSG00000163263	ENSG00000016490	ENSG00000138039	ENSG00000084674	ENSG00000132855	ENSG00000132855	ENSG00000162598	ENSG00000081248	ENSG00000198754	ENSG00000144035	ENSG00000243480	ENSG00000162399
ENSG00000189409	ENSG00000107404	ENSG00000189409	ENSG00000184163	ENSG00000215912	ENSG00000205116	ENSG00000205116	ENSG00000189409	ENSG00000215912	ENSG00000169717	ENSG00000169885	ENSG00000187730	ENSG00000169962	ENSG00000187730	ENSG00000186827	ENSG00000162592	ENSG00000184163	ENSG00000189409	ENSG00000205116	ENSG00000184163	ENSG00000215912	ENSG00000187730	ENSG00000197921	ENSG00000187730	ENSG00000169885	ENSG00000189409	ENSG00000142609	ENSG00000162490	ENSG00000142609	ENSG00000142609	ENSG00000215912	ENSG00000114638	ENSG00000169605	ENSG00000214711	ENSG00000092853	ENSG00000240045	ENSG00000121905	ENSG00000118245	ENSG00000243910	ENSG00000116748	ENSG00000169605	ENSG00000163217	ENSG00000198691	ENSG00000213512	ENSG00000132854	ENSG00000122180	ENSG00000164007	ENSG00000144227	ENSG00000174876	ENSG00000221986
ENSG00000169885	ENSG00000221978	ENSG00000142609	ENSG00000169962	ENSG00000169717	ENSG00000179403	ENSG00000169885	ENSG00000142606	ENSG00000169717	ENSG00000162592	ENSG00000142609	ENSG00000197921	ENSG00000205116	ENSG00000197921	ENSG00000169962	ENSG00000116254	ENSG00000169962	ENSG00000142609	ENSG00000142609	ENSG00000169962	ENSG00000169717	ENSG00000197921	ENSG00000142606	ENSG00000142606	ENSG00000142609	ENSG00000142609	ENSG00000187730	ENSG00000204518	ENSG00000169717	ENSG00000149527	ENSG00000169717	ENSG00000174145	ENSG00000175497	ENSG00000169605	ENSG00000188610	ENSG00000029559	ENSG00000121904	ENSG00000114547	ENSG00000226321	ENSG00000203859	ENSG00000244122	ENSG00000152086	ENSG00000116882	ENSG00000116882	ENSG00000137976	ENSG00000183091	ENSG00000240563	ENSG00000138395	ENSG00000187733	ENSG00000156097
ENSG00000142609	ENSG00000242485	ENSG00000187730	ENSG00000205116	ENSG00000078900	ENSG00000215915	ENSG00000178821	ENSG00000215912	ENSG00000162592	ENSG00000116254	ENSG00000187730	ENSG00000142606	ENSG00000215915	ENSG00000142606	ENSG00000235098	ENSG00000173662	ENSG00000205116	ENSG00000187730	ENSG00000187730	ENSG00000205116	ENSG00000078900	ENSG00000215912	ENSG00000215912	ENSG00000215912	ENSG00000187730	ENSG00000187730	ENSG00000197921	ENSG00000188984	ENSG00000078900	ENSG00000197921	ENSG00000162592	ENSG00000126545	ENSG00000171450	ENSG00000188886	ENSG00000215784	ENSG00000145681	ENSG00000143032	ENSG00000126545	ENSG00000109625	ENSG00000134193	ENSG00000155269	ENSG00000183091	ENSG00000143257	ENSG00000073754	ENSG00000134216	ENSG00000163092	ENSG00000132854	ENSG00000118231	ENSG00000134193	ENSG00000186150
ENSG00000187730	ENSG00000160072	ENSG00000067606	ENSG00000215915	ENSG00000162592	ENSG00000205090	ENSG00000142609	ENSG00000169717	ENSG00000196581	ENSG00000173662	ENSG00000197921	ENSG00000215912	ENSG00000189409	ENSG00000215912	ENSG00000205116	ENSG00000049247	ENSG00000215915	ENSG00000067606	ENSG00000149527	ENSG00000205090	ENSG00000162592	ENSG00000169717	ENSG00000169717	ENSG00000169717	ENSG00000197921	ENSG00000197921	ENSG00000215912	ENSG00000162438	ENSG00000162592	ENSG00000142606	ENSG00000173662	ENSG00000187758	ENSG00000144550	ENSG00000144820	ENSG00000117281	ENSG00000164265	ENSG00000172031	ENSG00000135222	ENSG00000182132	ENSG00000115263	ENSG00000163623	ENSG00000163092	ENSG00000116218	ENSG00000132703	ENSG00000163263	ENSG00000138435	ENSG00000243480	ENSG00000153820	ENSG00000132703	ENSG00000134216
ENSG00000197921	ENSG00000197785	ENSG00000197921	ENSG00000189409	ENSG00000196581	ENSG00000189409	ENSG00000187730	ENSG00000162592	ENSG00000116254	ENSG00000049247	ENSG00000142606	ENSG00000169717	ENSG00000169885	ENSG00000169717	ENSG00000205090	ENSG00000049249	ENSG00000228594	ENSG00000149527	ENSG00000197921	ENSG00000228594	ENSG00000196581	ENSG00000162592	ENSG00000142611	ENSG00000142611	ENSG00000215912	ENSG00000142606	ENSG00000169717	ENSG00000162460	ENSG00000116254	ENSG00000215912	ENSG00000049247	ENSG00000112246	ENSG00000163646	ENSG00000138472	ENSG00000143595	ENSG00000135346	ENSG00000117598	ENSG00000171209	ENSG00000146221	ENSG00000163295	ENSG00000168631	ENSG00000155657	ENSG00000244414	ENSG00000158874	ENSG00000158764	ENSG00000155657	ENSG00000177301	ENSG00000187672	ENSG00000169605	ENSG00000134200
ENSG00000142606	ENSG00000160075	ENSG00000142606	ENSG00000169885	ENSG00000069812	ENSG00000169885	ENSG00000067606	ENSG00000069812	ENSG00000069812	ENSG00000049249	ENSG00000215912	ENSG00000162592	ENSG00000178821	ENSG00000078900	ENSG00000228594	ENSG00000131686	ENSG00000189409	ENSG00000215912	ENSG00000142606	ENSG00000189409	ENSG00000069812	ENSG00000173662	ENSG00000162592	ENSG00000162592	ENSG00000169717	ENSG00000215912	ENSG00000078900	ENSG00000183888	ENSG00000069812	ENSG00000169717	ENSG00000049249	ENSG00000125337	ENSG00000178772	ENSG00000114638	ENSG00000160856	ENSG00000015520	ENSG00000118733	ENSG00000171199	ENSG00000106336	ENSG00000154252	ENSG00000261272	ENSG00000163492	ENSG00000151418	ENSG00000143257	ENSG00000117560	ENSG00000115592	ENSG00000143452	ENSG00000080224	ENSG00000136698	ENSG00000178796
ENSG00000215912	ENSG00000197530	ENSG00000215912	ENSG00000142609	ENSG00000173662	ENSG00000178821	ENSG00000149527	ENSG00000173662	ENSG00000173662	ENSG00000131686	ENSG00000169717	ENSG00000196581	ENSG00000142609	ENSG00000162592	ENSG00000189409	ENSG00000175262	ENSG00000142609	ENSG00000169717	ENSG00000215912	ENSG00000142609	ENSG00000173662	ENSG00000049249	ENSG00000196581	ENSG00000196581	ENSG00000078900	ENSG00000169717	ENSG00000162592	ENSG00000142623	ENSG00000187017	ENSG00000130762	ENSG00000131686	ENSG00000146678	ENSG00000109132	ENSG00000175697	ENSG00000158874	ENSG00000123388	ENSG00000156097	ENSG00000171195	ENSG00000187416	ENSG00000163515	ENSG00000079841	ENSG00000150722	ENSG00000162897	ENSG00000117601	ENSG00000154342	ENSG00000237412	ENSG00000244414	ENSG00000109625	ENSG00000115263	ENSG00000213171
ENSG00000169717	ENSG00000248333	ENSG00000169717	ENSG00000197921	ENSG00000049247	ENSG00000142609	ENSG00000142606	ENSG00000049247	ENSG00000049247	ENSG00000175262	ENSG00000078900	ENSG00000173662	ENSG00000187730	ENSG00000116254	ENSG00000187730	ENSG00000204624	ENSG00000187730	ENSG00000078900	ENSG00000169717	ENSG00000187730	ENSG00000049247	ENSG00000131686	ENSG00000116254	ENSG00000116254	ENSG00000162592	ENSG00000162592	ENSG00000196581	ENSG00000142619	ENSG00000173662	ENSG00000078900	ENSG00000175262	ENSG00000203837	ENSG00000183439	ENSG00000135226	ENSG00000117560	ENSG00000161634	ENSG00000177301	ENSG00000187758	ENSG00000165023	ENSG00000090402	ENSG00000164816	ENSG00000153820	ENSG00000135638	ENSG00000116785	ENSG00000183607	ENSG00000135902	ENSG00000170075	ENSG00000226887	ENSG00000152254	ENSG00000160716
ENSG00000078900	ENSG00000189339	ENSG00000078900	ENSG00000142606	ENSG00000049249	ENSG00000187730	ENSG00000215912	ENSG00000049249	ENSG00000049249	ENSG00000204624	ENSG00000162592	ENSG00000049247	ENSG00000116151	ENSG00000069812	ENSG00000197921	ENSG00000162490	ENSG00000067606	ENSG00000162592	ENSG00000078900	ENSG00000197921	ENSG00000049249	ENSG00000175262	ENSG00000173662	ENSG00000173662	ENSG00000196581	ENSG00000116254	ENSG00000069812	ENSG00000159339	ENSG00000049247	ENSG00000162592	ENSG00000204624	ENSG00000254647	ENSG00000172738	ENSG00000184305	ENSG00000198216	ENSG00000185352	ENSG00000134207	ENSG00000185149	ENSG00000178919	ENSG00000109132	ENSG00000177257	ENSG00000182533	ENSG00000144035	ENSG00000244414	ENSG00000169605	ENSG00000196811	ENSG00000151360	ENSG00000146678	ENSG00000162992	ENSG00000162728
ENSG00000162592	ENSG00000008128	ENSG00000162592	ENSG00000215912	ENSG00000131686	ENSG00000116151	ENSG00000169717	ENSG00000131686	ENSG00000131686	ENSG00000162490	ENSG00000196581	ENSG00000049249	ENSG00000149527	ENSG00000173662	ENSG00000142606	ENSG00000215910	ENSG00000116151	ENSG00000196581	ENSG00000162592	ENSG00000142606	ENSG00000131686	ENSG00000204624	ENSG00000049247	ENSG00000049247	ENSG00000116254	ENSG00000069812	ENSG00000187017	ENSG00000179023	ENSG00000049249	ENSG00000116254	ENSG00000162490	ENSG00000166926	ENSG00000122584	ENSG00000169836	ENSG00000205639	ENSG00000137766	ENSG00000177551	ENSG00000145451	ENSG00000075891	ENSG00000109205	ENSG00000174226	ENSG00000157119	ENSG00000180251	ENSG00000134365	ENSG00000168878	ENSG00000182533	ENSG00000214866	ENSG00000188730	ENSG00000185176	ENSG00000143257
ENSG00000196581	ENSG00000078369	ENSG00000196581	ENSG00000169717	ENSG00000175262	ENSG00000197921	ENSG00000130762	ENSG00000180758	ENSG00000175262	ENSG00000215910	ENSG00000173662	ENSG00000131686	ENSG00000142606	ENSG00000049247	ENSG00000215912	ENSG00000120937	ENSG00000149527	ENSG00000116254	ENSG00000116254	ENSG00000215912	ENSG00000175262	ENSG00000162490	ENSG00000049249	ENSG00000049249	ENSG00000173662	ENSG00000131686	ENSG00000173662	ENSG00000009709	ENSG00000131686	ENSG00000069812	ENSG00000215910	ENSG00000149506	ENSG00000005421	ENSG00000138741	ENSG00000115507	ENSG00000157766	ENSG00000160716	ENSG00000160870	ENSG00000215182	ENSG00000138675	ENSG00000178919	ENSG00000163380	ENSG00000115718	ENSG00000080910	ENSG00000163060	ENSG00000144644	ENSG00000184261	ENSG00000005421	ENSG00000184945	ENSG00000162761
ENSG00000116254	ENSG00000157916	ENSG00000116254	ENSG00000142611	ENSG00000204624	ENSG00000142606	ENSG00000078900	ENSG00000130940	ENSG00000204624	ENSG00000120937	ENSG00000049247	ENSG00000175262	ENSG00000215912	ENSG00000049249	ENSG00000169717	ENSG00000204518	ENSG00000197921	ENSG00000069812	ENSG00000069812	ENSG00000169717	ENSG00000162490	ENSG00000215910	ENSG00000131686	ENSG00000175262	ENSG00000049247	ENSG00000175262	ENSG00000049247	ENSG00000158748	ENSG00000175262	ENSG00000187017	ENSG00000120937	ENSG00000135443	ENSG00000005981	ENSG00000082293	ENSG00000188282	ENSG00000183571	ENSG00000162728	ENSG00000180264	ENSG00000197745	ENSG00000172238	ENSG00000160349	ENSG00000163833	ENSG00000153086	ENSG00000134389	ENSG00000168658	ENSG00000157119	ENSG00000138039	ENSG00000106336	ENSG00000164049	ENSG00000116147
ENSG00000069812	ENSG00000157881	ENSG00000069812	ENSG00000130762	ENSG00000162490	ENSG00000215912	ENSG00000162592	ENSG00000175262	ENSG00000162490	ENSG00000120949	ENSG00000049249	ENSG00000204624	ENSG00000169717	ENSG00000131686	ENSG00000142611	ENSG00000188984	ENSG00000142606	ENSG00000173662	ENSG00000187017	ENSG00000078900	ENSG00000215910	ENSG00000120937	ENSG00000175262	ENSG00000204624	ENSG00000049249	ENSG00000171819	ENSG00000049249	ENSG00000178828	ENSG00000204624	ENSG00000173662	ENSG00000120949	ENSG00000139648	ENSG00000036565	ENSG00000172461	ENSG00000172482	ENSG00000157322	ENSG00000198929	ENSG00000171102	ENSG00000187726	ENSG00000145384	ENSG00000138311	ENSG00000188582	ENSG00000007001	ENSG00000143278	ENSG00000243910	ENSG00000163380	ENSG00000176204	ENSG00000157653	ENSG00000138472	ENSG00000162782
ENSG00000173662	ENSG00000158109	ENSG00000187017	ENSG00000078900	ENSG00000215910	ENSG00000169717	ENSG00000196581	ENSG00000215910	ENSG00000215910	ENSG00000188984	ENSG00000131686	ENSG00000162490	ENSG00000130762	ENSG00000175262	ENSG00000078900	ENSG00000162494	ENSG00000215912	ENSG00000049247	ENSG00000173662	ENSG00000162592	ENSG00000120937	ENSG00000120949	ENSG00000204624	ENSG00000162490	ENSG00000131686	ENSG00000204624	ENSG00000131686	ENSG00000117215	ENSG00000162490	ENSG00000049247	ENSG00000188984	ENSG00000161634	ENSG00000160882	ENSG00000249853	ENSG00000129810	ENSG00000109061	ENSG00000116147	ENSG00000148513	ENSG00000111700	ENSG00000174358	ENSG00000215182	ENSG00000214097	ENSG00000136531	ENSG00000162897	ENSG00000123977	ENSG00000163833	ENSG00000150722	ENSG00000154485	ENSG00000114638	ENSG00000198049
ENSG00000049247	ENSG00000116213	ENSG00000173662	ENSG00000162592	ENSG00000120937	ENSG00000142611	ENSG00000069812	ENSG00000120949	ENSG00000120937	ENSG00000157330	ENSG00000175262	ENSG00000215910	ENSG00000078900	ENSG00000204624	ENSG00000162592	ENSG00000162438	ENSG00000169717	ENSG00000049249	ENSG00000049247	ENSG00000116254	ENSG00000120949	ENSG00000204518	ENSG00000162490	ENSG00000215910	ENSG00000175262	ENSG00000162490	ENSG00000142583	ENSG00000158786	ENSG00000215910	ENSG00000049249	ENSG00000157330	ENSG00000204897	ENSG00000179142	ENSG00000164532	ENSG00000183625	ENSG00000167941	ENSG00000198216	ENSG00000052850	ENSG00000139445	ENSG00000271824	ENSG00000134812	ENSG00000205678	ENSG00000144407	ENSG00000196660	ENSG00000163283	ENSG00000240045	ENSG00000118245	ENSG00000187166	ENSG00000036828	ENSG00000185842
ENSG00000049249	ENSG00000130764	ENSG00000049247	ENSG00000196581	ENSG00000120949	ENSG00000130762	ENSG00000187017	ENSG00000204518	ENSG00000204518	ENSG00000162494	ENSG00000204624	ENSG00000120937	ENSG00000162592	ENSG00000162490	ENSG00000196581	ENSG00000215704	ENSG00000142611	ENSG00000131686	ENSG00000049249	ENSG00000069812	ENSG00000204518	ENSG00000188984	ENSG00000215910	ENSG00000120937	ENSG00000204624	ENSG00000215910	ENSG00000175262	ENSG00000187980	ENSG00000120937	ENSG00000131686	ENSG00000142621	ENSG00000171446	ENSG00000136928	ENSG00000170615	ENSG00000186265	ENSG00000179168	ENSG00000134376	ENSG00000156689	ENSG00000102891	ENSG00000113722	ENSG00000229859	ENSG00000156096	ENSG00000172482	ENSG00000151360	ENSG00000226321	ENSG00000214097	ENSG00000182083	ENSG00000177627	ENSG00000118017	ENSG00000182901
ENSG00000131686	ENSG00000198912	ENSG00000049249	ENSG00000069812	ENSG00000204518	ENSG00000162592	ENSG00000173662	ENSG00000188984	ENSG00000188984	ENSG00000215704	ENSG00000162490	ENSG00000120949	ENSG00000196581	ENSG00000215910	ENSG00000116254	ENSG00000116771	ENSG00000078900	ENSG00000175262	ENSG00000131686	ENSG00000187017	ENSG00000188984	ENSG00000157330	ENSG00000120937	ENSG00000120949	ENSG00000162490	ENSG00000120937	ENSG00000204624	ENSG00000179546	ENSG00000120949	ENSG00000175262	ENSG00000162438	ENSG00000197079	ENSG00000165181	ENSG00000196711	ENSG00000163606	ENSG00000188766	ENSG00000170075	ENSG00000167531	ENSG00000108684	ENSG00000011083	ENSG00000186442	ENSG00000248713	ENSG00000180432	ENSG00000084674	ENSG00000163576	ENSG00000047662	ENSG00000178586	ENSG00000254585	ENSG00000114204	ENSG00000179397
ENSG00000241563	ENSG00000116251	ENSG00000131686	ENSG00000173662	ENSG00000188984	ENSG00000196581	ENSG00000049247	ENSG00000157330	ENSG00000157330	ENSG00000116771	ENSG00000215910	ENSG00000204518	ENSG00000116254	ENSG00000120937	ENSG00000069812	ENSG00000162460	ENSG00000162592	ENSG00000204624	ENSG00000175262	ENSG00000173662	ENSG00000157330	ENSG00000162494	ENSG00000120949	ENSG00000204518	ENSG00000215910	ENSG00000204518	ENSG00000162490	ENSG00000188822	ENSG00000204518	ENSG00000204624	ENSG00000215704	ENSG00000178789	ENSG00000157653	ENSG00000156486	ENSG00000121594	ENSG00000142515	ENSG00000143858	ENSG00000205426	ENSG00000221852	ENSG00000168903	ENSG00000185640	ENSG00000185028	ENSG00000114638	ENSG00000138075	ENSG00000114646	ENSG00000177752	ENSG00000163673	ENSG00000176723	ENSG00000145321	ENSG00000186487
ENSG00000175262	ENSG00000116237	ENSG00000175262	ENSG00000049249	ENSG00000157330	ENSG00000116254	ENSG00000049249	ENSG00000142621	ENSG00000162494	ENSG00000162460	ENSG00000120937	ENSG00000188984	ENSG00000069812	ENSG00000120949	ENSG00000173662	ENSG00000183888	ENSG00000235169	ENSG00000215910	ENSG00000204624	ENSG00000049247	ENSG00000162494	ENSG00000142621	ENSG00000204518	ENSG00000157330	ENSG00000120937	ENSG00000188984	ENSG00000215910	ENSG00000184454	ENSG00000188984	ENSG00000162490	ENSG00000116771	ENSG00000186458	ENSG00000254647	ENSG00000174226	ENSG00000109272	ENSG00000159197	ENSG00000143473	ENSG00000161634	ENSG00000131737	ENSG00000112818	ENSG00000161634	ENSG00000183072	ENSG00000036828	ENSG00000143921	ENSG00000174844	ENSG00000205678	ENSG00000180432	ENSG00000091536	ENSG00000163623	ENSG00000157851
ENSG00000171819	ENSG00000041988	ENSG00000204624	ENSG00000131686	ENSG00000162494	ENSG00000069812	ENSG00000131686	ENSG00000162438	ENSG00000142621	ENSG00000183888	ENSG00000120949	ENSG00000157330	ENSG00000187017	ENSG00000204518	ENSG00000049247	ENSG00000186510	ENSG00000196581	ENSG00000204518	ENSG00000162490	ENSG00000049249	ENSG00000142621	ENSG00000215704	ENSG00000188984	ENSG00000142621	ENSG00000204518	ENSG00000157330	ENSG00000120937	ENSG00000187010	ENSG00000157330	ENSG00000215910	ENSG00000162460	ENSG00000125872	ENSG00000180176	ENSG00000184995	ENSG00000178403	ENSG00000179083	ENSG00000196660	ENSG00000186910	ENSG00000159184	ENSG00000137251	ENSG00000186009	ENSG00000164532	ENSG00000240045	ENSG00000144035	ENSG00000188817	ENSG00000171195	ENSG00000164082	ENSG00000173714	ENSG00000088926	ENSG00000171094
ENSG00000204624	ENSG00000007923	ENSG00000162490	ENSG00000175262	ENSG00000142621	ENSG00000171680	ENSG00000241563	ENSG00000142615	ENSG00000215704	ENSG00000186510	ENSG00000204518	ENSG00000162494	ENSG00000173662	ENSG00000188984	ENSG00000049249	ENSG00000184908	ENSG00000116254	ENSG00000188984	ENSG00000215910	ENSG00000162426	ENSG00000162438	ENSG00000116771	ENSG00000157330	ENSG00000162438	ENSG00000188984	ENSG00000162494	ENSG00000204518	ENSG00000158014	ENSG00000162494	ENSG00000120937	ENSG00000183888	ENSG00000182591	ENSG00000187398	ENSG00000122711	ENSG00000250361		ENSG00000119283	ENSG00000121270	ENSG00000166396	ENSG00000262543	ENSG00000186297	ENSG00000188730	ENSG00000163581	ENSG00000179528	ENSG00000114638	ENSG00000248713	ENSG00000240045	ENSG00000172000	ENSG00000145642	ENSG00000138083
ENSG00000162490	ENSG00000049245	ENSG00000215910	ENSG00000204624	ENSG00000162438	ENSG00000173662	ENSG00000175262	ENSG00000215704	ENSG00000116771	ENSG00000184908	ENSG00000188984	ENSG00000142621	ENSG00000049247	ENSG00000157330	ENSG00000162426	ENSG00000185519	ENSG00000069812	ENSG00000157330	ENSG00000120949	ENSG00000131686	ENSG00000215704	ENSG00000162460	ENSG00000142621	ENSG00000215704	ENSG00000157330	ENSG00000162493	ENSG00000188984	ENSG00000158022	ENSG00000162438	ENSG00000204518	ENSG00000186510	ENSG00000182890	ENSG00000165917	ENSG00000150201	ENSG00000170180		ENSG00000182901	ENSG00000198650	ENSG00000260001	ENSG00000015520	ENSG00000166589	ENSG00000154415	ENSG00000113905	ENSG00000183281	ENSG00000121594	ENSG00000185028	ENSG00000151834	ENSG00000269720	ENSG00000196748	ENSG00000184261
ENSG00000215910	ENSG00000116288	ENSG00000120937	ENSG00000162490	ENSG00000215704	ENSG00000162426	ENSG00000204624	ENSG00000116771	ENSG00000162460	ENSG00000187144	ENSG00000157330	ENSG00000162438	ENSG00000049249	ENSG00000162494	ENSG00000131686	ENSG00000187144	ENSG00000187017	ENSG00000142621	ENSG00000204518	ENSG00000142583	ENSG00000116771	ENSG00000183888	ENSG00000162438	ENSG00000116771	ENSG00000162494	ENSG00000142621	ENSG00000157330	ENSG00000142684	ENSG00000215704	ENSG00000188984	ENSG00000184908		ENSG00000173237	ENSG00000256574	ENSG00000249437		ENSG00000196071	ENSG00000109061	ENSG00000105141	ENSG00000205277	ENSG00000212900	ENSG00000146809	ENSG00000113889	ENSG00000125551	ENSG00000172752	ENSG00000135346	ENSG00000164100	ENSG00000105642	ENSG00000204140	ENSG00000075340
ENSG00000175206	ENSG00000074800	ENSG00000204518	ENSG00000215910	ENSG00000116771	ENSG00000131686	ENSG00000162490	ENSG00000162460	ENSG00000184908	ENSG00000142619	ENSG00000162494	ENSG00000215704	ENSG00000131686	ENSG00000142621	ENSG00000142583	ENSG00000142623	ENSG00000173662	ENSG00000116771	ENSG00000188984	ENSG00000241563	ENSG00000162460	ENSG00000185519	ENSG00000142615	ENSG00000162460	ENSG00000142621	ENSG00000215704	ENSG00000162494	ENSG00000181773	ENSG00000116771	ENSG00000157330	ENSG00000187144		ENSG00000165462	ENSG00000148680	ENSG00000158402		ENSG00000186487	ENSG00000125414	ENSG00000187135	ENSG00000164822	ENSG00000108759	ENSG00000146926	ENSG00000113946	ENSG00000115718	ENSG00000066405	ENSG00000170162	ENSG00000168843	ENSG00000160161	ENSG00000197753	ENSG00000168878
ENSG00000120937	ENSG00000130939	ENSG00000188984	ENSG00000120937	ENSG00000162460	ENSG00000241563	ENSG00000215910	ENSG00000187144	ENSG00000185519	ENSG00000159339	ENSG00000142621	ENSG00000116771	ENSG00000142583	ENSG00000162438	ENSG00000175262	ENSG00000142619	ENSG00000049247	ENSG00000162460	ENSG00000157330	ENSG00000171819	ENSG00000183888	ENSG00000187144	ENSG00000215704	ENSG00000183888	ENSG00000162438	ENSG00000162460	ENSG00000142621	ENSG00000162510	ENSG00000162460	ENSG00000162494	ENSG00000159339		ENSG00000261594	ENSG00000173124	ENSG00000234511		ENSG00000169006	ENSG00000124302	ENSG00000255974	ENSG00000164816	ENSG00000182938	ENSG00000147485	ENSG00000198398	ENSG00000153086	ENSG00000114113	ENSG00000005981	ENSG00000205838	ENSG00000160229	ENSG00000112164	ENSG00000136698
ENSG00000120949	ENSG00000160049	ENSG00000157330	ENSG00000120949	ENSG00000183888	ENSG00000175262	ENSG00000120949	ENSG00000117122	ENSG00000187144	ENSG00000117148	ENSG00000162438	ENSG00000162460	ENSG00000241563	ENSG00000215704	ENSG00000171819	ENSG00000117148	ENSG00000049249	ENSG00000183888	ENSG00000162494	ENSG00000204624	ENSG00000187144	ENSG00000159339	ENSG00000162460	ENSG00000184908	ENSG00000215704	ENSG00000183888	ENSG00000162438	ENSG00000084628	ENSG00000183888	ENSG00000142621	ENSG00000117148		ENSG00000173262	ENSG00000180176	ENSG00000168903		ENSG00000115155	ENSG00000142515	ENSG00000198077	ENSG00000156006	ENSG00000178690	ENSG00000177354	ENSG00000178772	ENSG00000007001	ENSG00000174776	ENSG00000154415	ENSG00000164588	ENSG00000126266	ENSG00000095981	ENSG00000178171
ENSG00000204518	ENSG00000120948	ENSG00000162494	ENSG00000204518	ENSG00000186510	ENSG00000171819	ENSG00000204518	ENSG00000142623	ENSG00000142623	ENSG00000179023	ENSG00000215704	ENSG00000183888	ENSG00000175262	ENSG00000183888	ENSG00000204624	ENSG00000009709	ENSG00000131686	ENSG00000186510	ENSG00000142621	ENSG00000162490	ENSG00000142623	ENSG00000117148	ENSG00000187144	ENSG00000187144	ENSG00000183888	ENSG00000186510	ENSG00000215704	ENSG00000121764	ENSG00000187144	ENSG00000162438	ENSG00000179023		ENSG00000167580	ENSG00000204572	ENSG00000226979		ENSG00000157851	ENSG00000167751	ENSG00000101197	ENSG00000015592	ENSG00000105675	ENSG00000138347	ENSG00000132464	ENSG00000073734	ENSG00000178084	ENSG00000146809	ENSG00000251493	ENSG00000255974	ENSG00000170927	ENSG00000144290
ENSG00000188984	ENSG00000116649	ENSG00000142621	ENSG00000188984	ENSG00000184908	ENSG00000204624	ENSG00000188984	ENSG00000142619	ENSG00000142619	ENSG00000009709	ENSG00000183888	ENSG00000186510	ENSG00000204624	ENSG00000187144	ENSG00000162490	ENSG00000158748	ENSG00000171608	ENSG00000185519	ENSG00000116771	ENSG00000215910	ENSG00000142619	ENSG00000179023	ENSG00000159339	ENSG00000159339	ENSG00000186510	ENSG00000184908	ENSG00000116771	ENSG00000273274	ENSG00000142623	ENSG00000215704	ENSG00000009709		ENSG00000139610	ENSG00000110375	ENSG00000112053		ENSG00000138083	ENSG00000186458	ENSG00000099937	ENSG00000206579	ENSG00000170367	ENSG00000148942	ENSG00000079557	ENSG00000124003	ENSG00000197057	ENSG00000106302	ENSG00000230561	ENSG00000118156	ENSG00000021461	ENSG00000136531
ENSG00000157330	ENSG00000116663	ENSG00000116771	ENSG00000157330	ENSG00000185519	ENSG00000162490	ENSG00000157330	ENSG00000159339	ENSG00000159339	ENSG00000158748	ENSG00000186510	ENSG00000184908	ENSG00000162490	ENSG00000142623	ENSG00000215910	ENSG00000178828	ENSG00000241563	ENSG00000187144	ENSG00000162460	ENSG00000120937	ENSG00000159339	ENSG00000009709	ENSG00000117148	ENSG00000117148	ENSG00000184908	ENSG00000185519	ENSG00000162460	ENSG00000121904	ENSG00000142619	ENSG00000116771	ENSG00000158748		ENSG00000166856	ENSG00000120669	ENSG00000180316		ENSG00000184261	ENSG00000173335	ENSG00000102387	ENSG00000079112	ENSG00000078898	ENSG00000118972	ENSG00000088926	ENSG00000244474	ENSG00000109205	ENSG00000188037	ENSG00000145832	ENSG00000269699	ENSG00000104760	ENSG00000138435
ENSG00000162494	ENSG00000011021	ENSG00000162460	ENSG00000142621	ENSG00000187144	ENSG00000215910	ENSG00000162494	ENSG00000117148	ENSG00000117148	ENSG00000178828	ENSG00000184908	ENSG00000185519	ENSG00000215910	ENSG00000142619	ENSG00000120937	ENSG00000117215	ENSG00000204624	ENSG00000142623	ENSG00000183888	ENSG00000120949	ENSG00000117148	ENSG00000158748	ENSG00000009709	ENSG00000179023	ENSG00000187144	ENSG00000187144	ENSG00000183888	ENSG00000189433	ENSG00000159339	ENSG00000162460	ENSG00000178828		ENSG00000258986	ENSG00000166509	ENSG00000112212		ENSG00000075340	ENSG00000102243		ENSG00000122711	ENSG00000175121	ENSG00000111254	ENSG00000174358	ENSG00000144481	ENSG00000050730	ENSG00000146926	ENSG00000145839	ENSG00000099937	ENSG00000164756	ENSG00000144583
ENSG00000142621	ENSG00000116685	ENSG00000183888	ENSG00000162438	ENSG00000142623	ENSG00000120937	ENSG00000142621	ENSG00000179023	ENSG00000009709	ENSG00000117215	ENSG00000185519	ENSG00000187144	ENSG00000204518	ENSG00000159339	ENSG00000120949	ENSG00000158786	ENSG00000162490	ENSG00000142619	ENSG00000185519	ENSG00000204518	ENSG00000179023	ENSG00000178828	ENSG00000158748	ENSG00000009709	ENSG00000142623	ENSG00000142623	ENSG00000184908	ENSG00000169218	ENSG00000117148	ENSG00000183888	ENSG00000117215		ENSG00000169330	ENSG00000089558	ENSG00000188056		ENSG00000135638			ENSG00000178462	ENSG00000160181	ENSG00000198812	ENSG00000113492	ENSG00000072080	ENSG00000151790	ENSG00000168333	ENSG00000146006	ENSG00000185686	ENSG00000042832	ENSG00000171450
ENSG00000162438	ENSG00000083444	ENSG00000186510	ENSG00000162460	ENSG00000159339	ENSG00000204518	ENSG00000215704	ENSG00000009709	ENSG00000158748	ENSG00000158786	ENSG00000187144	ENSG00000159339	ENSG00000188984	ENSG00000117148	ENSG00000204518	ENSG00000187980	ENSG00000215910	ENSG00000159339	ENSG00000187144	ENSG00000188984	ENSG00000009709	ENSG00000117215	ENSG00000178828	ENSG00000158748	ENSG00000142619	ENSG00000142619	ENSG00000187144	ENSG00000116981	ENSG00000009709	ENSG00000187144	ENSG00000158786		ENSG00000103546	ENSG00000229637	ENSG00000175003		ENSG00000176204			ENSG00000187783	ENSG00000126010	ENSG00000121743	ENSG00000164325	ENSG00000172482	ENSG00000088926	ENSG00000182759	ENSG00000184486	ENSG00000073146	ENSG00000168267	ENSG00000072182
ENSG00000142615	ENSG00000116688	ENSG00000184908	ENSG00000183888	ENSG00000117148	ENSG00000188984	ENSG00000116771	ENSG00000178828	ENSG00000117215	ENSG00000187980	ENSG00000142623	ENSG00000117148	ENSG00000157330	ENSG00000009709	ENSG00000188984	ENSG00000158816	ENSG00000120937	ENSG00000117148	ENSG00000117115	ENSG00000157330	ENSG00000158748	ENSG00000158786	ENSG00000117215	ENSG00000178828	ENSG00000159339	ENSG00000117148	ENSG00000142623	ENSG00000127129	ENSG00000158748	ENSG00000142623	ENSG00000187980		ENSG00000159723	ENSG00000159184	ENSG00000164458		ENSG00000175874			ENSG00000198788		ENSG00000227729	ENSG00000205279	ENSG00000180432	ENSG00000164400	ENSG00000186051	ENSG00000188580	ENSG00000147145	ENSG00000187783	ENSG00000178602
ENSG00000215704	ENSG00000116786	ENSG00000185519	ENSG00000187144	ENSG00000009709	ENSG00000157330	ENSG00000162460	ENSG00000188257	ENSG00000158786	ENSG00000158816	ENSG00000142619	ENSG00000179023	ENSG00000142621	ENSG00000158748	ENSG00000157330	ENSG00000183114	ENSG00000120949	ENSG00000179023	ENSG00000142623	ENSG00000162494	ENSG00000178828	ENSG00000187980	ENSG00000158786	ENSG00000117215	ENSG00000117148	ENSG00000179023	ENSG00000142619	ENSG00000044012	ENSG00000178828	ENSG00000142619	ENSG00000162543		ENSG00000141485	ENSG00000197046	ENSG00000187037		ENSG00000175497			ENSG00000071203		ENSG00000159248	ENSG00000271824	ENSG00000163825	ENSG00000164265	ENSG00000148377	ENSG00000171217	ENSG00000179363	ENSG00000148702	ENSG00000156959
ENSG00000116771	ENSG00000065526	ENSG00000187144	ENSG00000117115	ENSG00000158748	ENSG00000162494	ENSG00000183888	ENSG00000117215	ENSG00000187980	ENSG00000183114	ENSG00000159339	ENSG00000009709	ENSG00000162438	ENSG00000127472	ENSG00000162494	ENSG00000189410	ENSG00000204518	ENSG00000009709	ENSG00000142619	ENSG00000142621	ENSG00000127472	ENSG00000158816	ENSG00000187980	ENSG00000187980	ENSG00000117154	ENSG00000009709	ENSG00000159339	ENSG00000197273	ENSG00000117215	ENSG00000159339	ENSG00000158816		ENSG00000175175	ENSG00000186723	ENSG00000086288		ENSG00000144119			ENSG00000173237		ENSG00000138622	ENSG00000113073	ENSG00000055957	ENSG00000234511	ENSG00000177354	ENSG00000206579	ENSG00000133124	ENSG00000187021	ENSG00000144550
ENSG00000162460	ENSG00000116809	ENSG00000142623	ENSG00000142623	ENSG00000178828	ENSG00000162493	ENSG00000184908	ENSG00000158786	ENSG00000158816	ENSG00000070886	ENSG00000117148	ENSG00000158748	ENSG00000142615	ENSG00000117215	ENSG00000162493	ENSG00000070886	ENSG00000188984	ENSG00000158748	ENSG00000159339	ENSG00000116771	ENSG00000117215	ENSG00000070886	ENSG00000158816	ENSG00000162543	ENSG00000179023	ENSG00000158748	ENSG00000117148	ENSG00000164007	ENSG00000158786	ENSG00000117148	ENSG00000189410		ENSG00000108878	ENSG00000180532	ENSG00000165131		ENSG00000178171			ENSG00000167800		ENSG00000183324	ENSG00000113249	ENSG00000144820	ENSG00000168631	ENSG00000227877	ENSG00000188133	ENSG00000102239	ENSG00000206013	ENSG00000163673
ENSG00000183888	ENSG00000055070	ENSG00000142619	ENSG00000142619	ENSG00000117215	ENSG00000142621	ENSG00000185519	ENSG00000187980	ENSG00000183114	ENSG00000227868	ENSG00000179023	ENSG00000178828	ENSG00000215704	ENSG00000158786	ENSG00000142621	ENSG00000227868	ENSG00000157330	ENSG00000178828	ENSG00000117148	ENSG00000162460	ENSG00000158786	ENSG00000227868	ENSG00000183114	ENSG00000158816	ENSG00000009709	ENSG00000178828	ENSG00000117154	ENSG00000253313	ENSG00000187980	ENSG00000179023	ENSG00000070886		ENSG00000185231	ENSG00000124116	ENSG00000197993		ENSG00000136535			ENSG00000165462		ENSG00000140795	ENSG00000131183	ENSG00000241224	ENSG00000146221	ENSG00000138347	ENSG00000165023	ENSG00000214897	ENSG00000215182	ENSG00000164076
ENSG00000186510	ENSG00000117118	ENSG00000117148	ENSG00000159339	ENSG00000187980	ENSG00000162438	ENSG00000187144	ENSG00000158816	ENSG00000189410	ENSG00000179546	ENSG00000009709	ENSG00000117215	ENSG00000116771	ENSG00000187980	ENSG00000162438	ENSG00000179546	ENSG00000189337	ENSG00000117215	ENSG00000179023	ENSG00000183888	ENSG00000187980	ENSG00000179546	ENSG00000117245	ENSG00000183114	ENSG00000158748	ENSG00000158786	ENSG00000009709	ENSG00000186603	ENSG00000158816	ENSG00000009709	ENSG00000227868		ENSG00000060566	ENSG00000102243	ENSG00000221937		ENSG00000144290			ENSG00000166736		ENSG00000184544	ENSG00000146049	ENSG00000159650	ENSG00000272514	ENSG00000188716	ENSG00000148123		ENSG00000254647	ENSG00000187672
ENSG00000184908	ENSG00000127463	ENSG00000179023	ENSG00000117148	ENSG00000183114	ENSG00000142615	ENSG00000142623	ENSG00000187942	ENSG00000070886	ENSG00000188822	ENSG00000158748	ENSG00000158786	ENSG00000162460	ENSG00000070886	ENSG00000215704	ENSG00000188822	ENSG00000142621	ENSG00000158786	ENSG00000009709	ENSG00000184908	ENSG00000189410	ENSG00000007968	ENSG00000189410	ENSG00000070886	ENSG00000158786	ENSG00000187980	ENSG00000158748	ENSG00000187048	ENSG00000070886	ENSG00000158748	ENSG00000179546		ENSG00000269720	ENSG00000124334	ENSG00000196584		ENSG00000136531			ENSG00000095110		ENSG00000134765	ENSG00000124568	ENSG00000188582	ENSG00000047936	ENSG00000138136	ENSG00000179058		ENSG00000110148	ENSG00000064835
ENSG00000185519	ENSG00000053372	ENSG00000009709	ENSG00000179023	ENSG00000189410	ENSG00000215704	ENSG00000142619	ENSG00000219073	ENSG00000227868	ENSG00000142661	ENSG00000117215	ENSG00000187980	ENSG00000183888	ENSG00000227868	ENSG00000183888	ENSG00000142661	ENSG00000162438	ENSG00000187980	ENSG00000158748	ENSG00000187144	ENSG00000227868	ENSG00000188822	ENSG00000070886	ENSG00000227868	ENSG00000187980	ENSG00000162543	ENSG00000178828	ENSG00000162365	ENSG00000227868	ENSG00000178828	ENSG00000188822		ENSG00000105675		ENSG00000206047		ENSG00000144355			ENSG00000137634		ENSG00000179284	ENSG00000124564	ENSG00000152977	ENSG00000203734	ENSG00000107859	ENSG00000187616		ENSG00000110436	ENSG00000114547
ENSG00000187144	ENSG00000053371	ENSG00000158748	ENSG00000009709	ENSG00000070886	ENSG00000162461	ENSG00000159339	ENSG00000162552	ENSG00000179546	ENSG00000184454	ENSG00000158786	ENSG00000158816	ENSG00000186510	ENSG00000179546	ENSG00000186510	ENSG00000158055	ENSG00000142615	ENSG00000162543	ENSG00000178828	ENSG00000117115	ENSG00000179546	ENSG00000187010	ENSG00000227868	ENSG00000179546	ENSG00000158816	ENSG00000158816	ENSG00000117215	ENSG00000186094	ENSG00000179546	ENSG00000117215	ENSG00000142661		ENSG00000118156		ENSG00000240247		ENSG00000217236			ENSG00000204361		ENSG00000187550	ENSG00000204511	ENSG00000163581	ENSG00000164746	ENSG00000129744	ENSG00000176244		ENSG00000173262	ENSG00000114656
ENSG00000142623	ENSG00000077549	ENSG00000178828	ENSG00000158748	ENSG00000227868	ENSG00000162460	ENSG00000117148	ENSG00000227868	ENSG00000007968	ENSG00000187010	ENSG00000158816	ENSG00000189410	ENSG00000187144	ENSG00000007968	ENSG00000184908	ENSG00000187010	ENSG00000215704	ENSG00000158816	ENSG00000117215	ENSG00000142623	ENSG00000007968	ENSG00000188672	ENSG00000179546	ENSG00000188822	ENSG00000183114	ENSG00000189410	ENSG00000158786	ENSG00000169213	ENSG00000007968	ENSG00000158786	ENSG00000184454		ENSG00000101349		ENSG00000147509		ENSG00000162992			ENSG00000110244		ENSG00000231274	ENSG00000137204	ENSG00000145192	ENSG00000160870	ENSG00000129152	ENSG00000148734		ENSG00000121351	ENSG00000174948
ENSG00000142619	ENSG00000173436	ENSG00000117215	ENSG00000178828	ENSG00000179546	ENSG00000162458	ENSG00000179023	ENSG00000007968	ENSG00000188822	ENSG00000188672	ENSG00000189410	ENSG00000070886	ENSG00000117115	ENSG00000188822	ENSG00000185519	ENSG00000188672	ENSG00000162460	ENSG00000183114	ENSG00000158786	ENSG00000142619	ENSG00000188822	ENSG00000127423	ENSG00000188822	ENSG00000184454	ENSG00000189410	ENSG00000162552	ENSG00000187980	ENSG00000203985	ENSG00000188822	ENSG00000187980	ENSG00000187010		ENSG00000173404		ENSG00000186583		ENSG00000170396			ENSG00000149571		ENSG00000118702	ENSG00000170927	ENSG00000113905	ENSG00000168484	ENSG00000165917	ENSG00000187021		ENSG00000139515	ENSG00000013293
ENSG00000159339	ENSG00000090432	ENSG00000158786	ENSG00000117215	ENSG00000007968	ENSG00000183888	ENSG00000009709	ENSG00000188822	ENSG00000142661	ENSG00000127423	ENSG00000070886	ENSG00000133216	ENSG00000142623	ENSG00000158055	ENSG00000187144	ENSG00000127423	ENSG00000183888	ENSG00000189410	ENSG00000187980	ENSG00000159339	ENSG00000142661	ENSG00000158014	ENSG00000127423	ENSG00000187010	ENSG00000070886	ENSG00000227868	ENSG00000158816	ENSG00000157211	ENSG00000142661	ENSG00000158816	ENSG00000188672		ENSG00000196132		ENSG00000136929		ENSG00000144339			ENSG00000130035		ENSG00000183067	ENSG00000137251	ENSG00000113889	ENSG00000169495	ENSG00000242689	ENSG00000110427		ENSG00000169344	ENSG00000121853
ENSG00000117148	ENSG00000244038	ENSG00000187980	ENSG00000158786	ENSG00000188822	ENSG00000186510	ENSG00000158748	ENSG00000142661	ENSG00000158055	ENSG00000158008	ENSG00000227868	ENSG00000227868	ENSG00000142619	ENSG00000187010	ENSG00000117122	ENSG00000158008	ENSG00000186510	ENSG00000162552	ENSG00000158816	ENSG00000117148	ENSG00000158055	ENSG00000142684	ENSG00000158008	ENSG00000188672	ENSG00000227868	ENSG00000179546	ENSG00000183114	ENSG00000143001	ENSG00000158055	ENSG00000070886	ENSG00000158008		ENSG00000169548		ENSG00000180549		ENSG00000188674			ENSG00000070019		ENSG00000165192	ENSG00000135346	ENSG00000178772	ENSG00000147614	ENSG00000248746	ENSG00000165917		ENSG00000103375	ENSG00000273238
ENSG00000179023	ENSG00000127483	ENSG00000162543	ENSG00000187980	ENSG00000142661	ENSG00000184908	ENSG00000178828	ENSG00000142677	ENSG00000187010	ENSG00000158014	ENSG00000179546	ENSG00000179546	ENSG00000159339	ENSG00000188672	ENSG00000117115	ENSG00000158014	ENSG00000184908	ENSG00000070886	ENSG00000183114	ENSG00000117154	ENSG00000187010	ENSG00000236782	ENSG00000158014	ENSG00000158014	ENSG00000158055	ENSG00000142661	ENSG00000117245	ENSG00000162399	ENSG00000187010	ENSG00000227868	ENSG00000158014		ENSG00000185686		ENSG00000204010		ENSG00000163449			ENSG00000166866		ENSG00000007350	ENSG00000112246	ENSG00000109181	ENSG00000164935	ENSG00000111241	ENSG00000242689		ENSG00000141316	ENSG00000206113
ENSG00000009709	ENSG00000117298	ENSG00000158816	ENSG00000158816	ENSG00000187010	ENSG00000185519	ENSG00000117215	ENSG00000158055	ENSG00000188672	ENSG00000142684	ENSG00000188822	ENSG00000188822	ENSG00000117148	ENSG00000127423	ENSG00000142619	ENSG00000142684	ENSG00000185519	ENSG00000227868	ENSG00000070886	ENSG00000009709	ENSG00000127423	ENSG00000188782	ENSG00000142684	ENSG00000142684	ENSG00000187010	ENSG00000142677	ENSG00000189410	ENSG00000157131	ENSG00000188672	ENSG00000179546	ENSG00000142684		ENSG00000100095		ENSG00000188620		ENSG00000144583			ENSG00000165556			ENSG00000009765	ENSG00000213759	ENSG00000042832	ENSG00000161634	ENSG00000075388		ENSG00000108849	ENSG00000163288
ENSG00000158748	ENSG00000090686	ENSG00000189410	ENSG00000189410	ENSG00000188672	ENSG00000142627	ENSG00000158786	ENSG00000184454	ENSG00000127423	ENSG00000236782	ENSG00000142661	ENSG00000142661	ENSG00000117154	ENSG00000158008	ENSG00000117148	ENSG00000236782	ENSG00000142632	ENSG00000179546	ENSG00000227868	ENSG00000158748	ENSG00000158014	ENSG00000131914	ENSG00000236782	ENSG00000236782	ENSG00000188672	ENSG00000158055	ENSG00000070886	ENSG00000173406	ENSG00000127423	ENSG00000007968	ENSG00000236782		ENSG00000180815		ENSG00000213934		ENSG00000171450			ENSG00000183463			ENSG00000112499	ENSG00000156096	ENSG00000186583	ENSG00000127325	ENSG00000183715		ENSG00000091583	ENSG00000145248
ENSG00000178828	ENSG00000070831	ENSG00000076864	ENSG00000227868	ENSG00000127423	ENSG00000187144	ENSG00000187980	ENSG00000020633	ENSG00000158014	ENSG00000188782	ENSG00000158055	ENSG00000184454	ENSG00000179023	ENSG00000142684	ENSG00000117154	ENSG00000188782	ENSG00000187144	ENSG00000007968	ENSG00000179546	ENSG00000127472	ENSG00000158022	ENSG00000131910	ENSG00000188782	ENSG00000188782	ENSG00000127423	ENSG00000184454	ENSG00000133216	ENSG00000132855	ENSG00000158008	ENSG00000188822	ENSG00000188782		ENSG00000250423		ENSG00000196565		ENSG00000182698			ENSG00000166143			ENSG00000122194	ENSG00000171195	ENSG00000136929	ENSG00000111046	ENSG00000111700		ENSG00000126266	ENSG00000109163
ENSG00000117215	ENSG00000125944	ENSG00000162552	ENSG00000179546	ENSG00000158008	ENSG00000117122	ENSG00000162543	ENSG00000187010	ENSG00000142684	ENSG00000176083	ENSG00000184454	ENSG00000187010	ENSG00000009709	ENSG00000236782	ENSG00000009709	ENSG00000131914	ENSG00000117122	ENSG00000188822	ENSG00000007968	ENSG00000117215	ENSG00000142684	ENSG00000162510	ENSG00000176083	ENSG00000176083	ENSG00000158008	ENSG00000158014	ENSG00000227868	ENSG00000152760	ENSG00000158022	ENSG00000142661	ENSG00000176083		ENSG00000182890		ENSG00000213931		ENSG00000072182			ENSG00000103375			ENSG00000091137	ENSG00000145321	ENSG00000180549	ENSG00000111049	ENSG00000110975		ENSG00000105675	ENSG00000173610
ENSG00000158786	ENSG00000142676	ENSG00000070886	ENSG00000007968	ENSG00000142684	ENSG00000142623	ENSG00000158816	ENSG00000158014	ENSG00000236782	ENSG00000131914	ENSG00000187010	ENSG00000188672	ENSG00000162482	ENSG00000188782	ENSG00000158748	ENSG00000162510	ENSG00000142623	ENSG00000142661	ENSG00000188822	ENSG00000158786	ENSG00000188782	ENSG00000121764	ENSG00000131914	ENSG00000131914	ENSG00000158014	ENSG00000158022	ENSG00000179546	ENSG00000172410	ENSG00000142684	ENSG00000142677	ENSG00000131914		ENSG00000067842		ENSG00000156575		ENSG00000153820			ENSG00000168748			ENSG00000081800	ENSG00000079557	ENSG00000150201	ENSG00000224982	ENSG00000139549		ENSG00000250799	ENSG00000171201
ENSG00000187980	ENSG00000011007	ENSG00000227868	ENSG00000188822	ENSG00000236782	ENSG00000142619	ENSG00000183114	ENSG00000158022	ENSG00000188782	ENSG00000131910	ENSG00000188672	ENSG00000158008	ENSG00000158748	ENSG00000176092	ENSG00000178828	ENSG00000084628	ENSG00000142619	ENSG00000142677	ENSG00000142661	ENSG00000187980	ENSG00000176092	ENSG00000273274	ENSG00000131910	ENSG00000131910	ENSG00000142684	ENSG00000142684	ENSG00000188822	ENSG00000116745	ENSG00000188782	ENSG00000158055	ENSG00000131910				ENSG00000149516		ENSG00000178602			ENSG00000125414			ENSG00000214128	ENSG00000187758	ENSG00000165383	ENSG00000139780	ENSG00000186047		ENSG00000161270	ENSG00000029559
ENSG00000158816	ENSG00000057757	ENSG00000179546	ENSG00000142661	ENSG00000188782	ENSG00000117148	ENSG00000189410	ENSG00000142684	ENSG00000176092	ENSG00000130768	ENSG00000127423	ENSG00000158014	ENSG00000178828	ENSG00000176083	ENSG00000117215	ENSG00000121764	ENSG00000159339	ENSG00000185436	ENSG00000142677	ENSG00000162543	ENSG00000176083	ENSG00000184389	ENSG00000181773	ENSG00000130768	ENSG00000236782	ENSG00000236782	ENSG00000142661	ENSG00000050628	ENSG00000176092	ENSG00000184454	ENSG00000181773				ENSG00000175294		ENSG00000188011			ENSG00000182271			ENSG00000127412	ENSG00000151790	ENSG00000185303	ENSG00000185271	ENSG00000226174		ENSG00000126259	ENSG00000138741
ENSG00000183114	ENSG00000011009	ENSG00000007968	ENSG00000142677	ENSG00000176083	ENSG00000117154	ENSG00000076864	ENSG00000236782	ENSG00000176083	ENSG00000084628	ENSG00000158014	ENSG00000142684	ENSG00000117215	ENSG00000131914	ENSG00000158786	ENSG00000273274	ENSG00000117148	ENSG00000158055	ENSG00000158055	ENSG00000158816	ENSG00000131914	ENSG00000121904	ENSG00000162510	ENSG00000162510	ENSG00000188782	ENSG00000188782	ENSG00000158055	ENSG00000184005	ENSG00000131914	ENSG00000187010	ENSG00000130768				ENSG00000118113		ENSG00000196277			ENSG00000131096			ENSG00000147614	ENSG00000088926	ENSG00000122852	ENSG00000100678	ENSG00000166035		ENSG00000182264	ENSG00000169989
ENSG00000189410	ENSG00000133226	ENSG00000188822	ENSG00000158055	ENSG00000131914	ENSG00000179023	ENSG00000162552	ENSG00000188782	ENSG00000131914	ENSG00000121764	ENSG00000158022	ENSG00000236782	ENSG00000158786	ENSG00000174950	ENSG00000187980	ENSG00000121905	ENSG00000117154	ENSG00000187010	ENSG00000184454	ENSG00000183114	ENSG00000131910	ENSG00000176256	ENSG00000084628	ENSG00000121764	ENSG00000176083	ENSG00000176092	ENSG00000187010	ENSG00000137976	ENSG00000131910	ENSG00000188672	ENSG00000162510				ENSG00000160683		ENSG00000156959			ENSG00000159184			ENSG00000104327	ENSG00000113492	ENSG00000133665	ENSG00000183571	ENSG00000188501		ENSG00000104826	ENSG00000151790
ENSG00000219073	ENSG00000117614	ENSG00000142661	ENSG00000184454	ENSG00000131910	ENSG00000009709	ENSG00000070886	ENSG00000176092	ENSG00000131910	ENSG00000273274	ENSG00000142684	ENSG00000188782	ENSG00000187980	ENSG00000162510	ENSG00000158816	ENSG00000184389	ENSG00000179023	ENSG00000188672	ENSG00000020633	ENSG00000158825	ENSG00000188060	ENSG00000142698	ENSG00000121764	ENSG00000222046	ENSG00000131914	ENSG00000131914	ENSG00000188672	ENSG00000016490	ENSG00000174950	ENSG00000127423	ENSG00000084628				ENSG00000109943		ENSG00000144550			ENSG00000167117			ENSG00000147606	ENSG00000113600	ENSG00000215182	ENSG00000177238	ENSG00000058335		ENSG00000268655	ENSG00000168843
ENSG00000142789	ENSG00000117616	ENSG00000185436	ENSG00000187010	ENSG00000174950	ENSG00000162482	ENSG00000227868	ENSG00000176083	ENSG00000162510	ENSG00000184389	ENSG00000236782	ENSG00000176083	ENSG00000158816	ENSG00000084628	ENSG00000183114	ENSG00000121904	ENSG00000162482	ENSG00000127423	ENSG00000188672	ENSG00000117245	ENSG00000162510	ENSG00000116544	ENSG00000121753	ENSG00000273274	ENSG00000174950	ENSG00000174950	ENSG00000127423	ENSG00000016602	ENSG00000162510	ENSG00000158014	ENSG00000121764				ENSG00000173262		ENSG00000168314			ENSG00000183034			ENSG00000148123	ENSG00000172497	ENSG00000196565	ENSG00000140795	ENSG00000109061		ENSG00000125820	ENSG00000183654
ENSG00000070886	ENSG00000183726	ENSG00000158055	ENSG00000188672	ENSG00000162510	ENSG00000158748	ENSG00000179546	ENSG00000131914	ENSG00000084628	ENSG00000121904	ENSG00000188782	ENSG00000131914	ENSG00000189410	ENSG00000121764	ENSG00000117245	ENSG00000176256	ENSG00000158748	ENSG00000158014	ENSG00000127423	ENSG00000189410	ENSG00000184389	ENSG00000092853	ENSG00000134668	ENSG00000160097	ENSG00000181773	ENSG00000181773	ENSG00000158008	ENSG00000213512	ENSG00000084628	ENSG00000236782	ENSG00000222046				ENSG00000166527		ENSG00000114646			ENSG00000182687			ENSG00000178462	ENSG00000145826	ENSG00000205177	ENSG00000184544	ENSG00000173714		ENSG00000101306	ENSG00000205838
ENSG00000227868	ENSG00000204178	ENSG00000184454	ENSG00000158022	ENSG00000084628	ENSG00000178828	ENSG00000007968	ENSG00000131910	ENSG00000121764	ENSG00000176256	ENSG00000176083	ENSG00000131910	ENSG00000142794	ENSG00000134668	ENSG00000189410	ENSG00000142698	ENSG00000178828	ENSG00000236782	ENSG00000158014	ENSG00000187942	ENSG00000121904	ENSG00000183317	ENSG00000222046	ENSG00000121905	ENSG00000162510	ENSG00000162510	ENSG00000158014	ENSG00000183347	ENSG00000134668	ENSG00000188782	ENSG00000273274				ENSG00000111732		ENSG00000164076			ENSG00000186919			ENSG00000150201	ENSG00000124568	ENSG00000149516	ENSG00000133020	ENSG00000173838		ENSG00000124232	ENSG00000164588
ENSG00000179546	ENSG00000162430	ENSG00000187010	ENSG00000142684	ENSG00000121764	ENSG00000127472	ENSG00000188822	ENSG00000175707	ENSG00000222046	ENSG00000142698	ENSG00000131914	ENSG00000130768	ENSG00000219073	ENSG00000222046	ENSG00000142794	ENSG00000189280	ENSG00000127472	ENSG00000188782	ENSG00000158022	ENSG00000070886	ENSG00000176256	ENSG00000185668	ENSG00000273274	ENSG00000184389	ENSG00000084628	ENSG00000084628	ENSG00000158022	ENSG00000181656	ENSG00000273274	ENSG00000176092	ENSG00000184389				ENSG00000256660		ENSG00000164082			ENSG00000179284			ENSG00000187783	ENSG00000124564	ENSG00000166961	ENSG00000264424	ENSG00000180777		ENSG00000160181	ENSG00000205279
ENSG00000007968	ENSG00000117640	ENSG00000188672	ENSG00000236782	ENSG00000222046	ENSG00000117215	ENSG00000142661	ENSG00000158246	ENSG00000273274	ENSG00000189433	ENSG00000131910	ENSG00000188060	ENSG00000162552	ENSG00000273274	ENSG00000187942	ENSG00000189433	ENSG00000117215	ENSG00000176092	ENSG00000188782	ENSG00000227868	ENSG00000142698	ENSG00000116981	ENSG00000121905	ENSG00000121904	ENSG00000121764	ENSG00000121764	ENSG00000142684	ENSG00000118733	ENSG00000121905	ENSG00000176083	ENSG00000121904				ENSG00000186049		ENSG00000180929			ENSG00000197408			ENSG00000075891	ENSG00000112337	ENSG00000149021	ENSG00000109061	ENSG00000221887		ENSG00000126010	ENSG00000164404
ENSG00000188822	ENSG00000198830	ENSG00000127423	ENSG00000142675	ENSG00000273274	ENSG00000158786	ENSG00000142677	ENSG00000142748	ENSG00000121905	ENSG00000116544	ENSG00000174950	ENSG00000162510	ENSG00000070886	ENSG00000162520	ENSG00000162552	ENSG00000116544	ENSG00000158786	ENSG00000176083	ENSG00000176092	ENSG00000179546	ENSG00000189433	ENSG00000116983	ENSG00000184389	ENSG00000176256	ENSG00000134668	ENSG00000222046	ENSG00000236782	ENSG00000237763	ENSG00000184389	ENSG00000131914	ENSG00000176256				ENSG00000170627		ENSG00000187672			ENSG00000177202			ENSG00000148702	ENSG00000137204	ENSG00000118113	ENSG00000125414	ENSG00000081138		ENSG00000120498	ENSG00000242419
ENSG00000142661	ENSG00000117713	ENSG00000158008	ENSG00000188782	ENSG00000121905	ENSG00000187980	ENSG00000185436	ENSG00000174950	ENSG00000184389	ENSG00000092853	ENSG00000162510	ENSG00000084628	ENSG00000227868	ENSG00000121905	ENSG00000070886	ENSG00000092853	ENSG00000187980	ENSG00000131914	ENSG00000176083	ENSG00000007968	ENSG00000188910	ENSG00000198754	ENSG00000121904	ENSG00000142698	ENSG00000222046	ENSG00000273274	ENSG00000188782	ENSG00000174876	ENSG00000121904	ENSG00000131910	ENSG00000142698				ENSG00000111537		ENSG00000153266			ENSG00000142515			ENSG00000148942	ENSG00000256162	ENSG00000109943	ENSG00000108878	ENSG00000101200			ENSG00000132915
ENSG00000142677	ENSG00000142751	ENSG00000158014	ENSG00000176092	ENSG00000184389	ENSG00000162543	ENSG00000158055	ENSG00000188060	ENSG00000121904	ENSG00000183317	ENSG00000084628	ENSG00000121764	ENSG00000179546	ENSG00000184389	ENSG00000133216	ENSG00000163873	ENSG00000162543	ENSG00000131910	ENSG00000131914	ENSG00000188822	ENSG00000092853	ENSG00000188800	ENSG00000176256	ENSG00000116544	ENSG00000273274	ENSG00000160097	ENSG00000176092	ENSG00000187733	ENSG00000176256	ENSG00000175707	ENSG00000116544				ENSG00000139352		ENSG00000163630			ENSG00000160471			ENSG00000166840	ENSG00000009765	ENSG00000166527	ENSG00000182676	ENSG00000170373			ENSG00000172568
ENSG00000158055	ENSG00000198746	ENSG00000142684	ENSG00000176083	ENSG00000121904	ENSG00000158816	ENSG00000184454	ENSG00000162510	ENSG00000176256	ENSG00000185668	ENSG00000121764	ENSG00000134668	ENSG00000007968	ENSG00000121903	ENSG00000227868	ENSG00000183317	ENSG00000158816	ENSG00000175707	ENSG00000131910	ENSG00000142661	ENSG00000169218	ENSG00000187801	ENSG00000142698	ENSG00000092850	ENSG00000121905	ENSG00000121905	ENSG00000176083	ENSG00000162631	ENSG00000142698	ENSG00000174950	ENSG00000092853				ENSG00000089169		ENSG00000183662			ENSG00000171864			ENSG00000197901	ENSG00000175003	ENSG00000126838	ENSG00000185105	ENSG00000101197			ENSG00000113327
ENSG00000184454	ENSG00000090273	ENSG00000236782	ENSG00000131914	ENSG00000176256	ENSG00000183114	ENSG00000187010	ENSG00000168528	ENSG00000142698	ENSG00000116981	ENSG00000134668	ENSG00000222046	ENSG00000188822	ENSG00000121904	ENSG00000179546	ENSG00000185668	ENSG00000183114	ENSG00000174950	ENSG00000175707	ENSG00000158055	ENSG00000185668	ENSG00000044012	ENSG00000189433	ENSG00000163873	ENSG00000184389	ENSG00000184389	ENSG00000131914	ENSG00000156150	ENSG00000189280	ENSG00000130768	ENSG00000092850				ENSG00000139618		ENSG00000174963			ENSG00000101188			ENSG00000149452	ENSG00000198670	ENSG00000197870	ENSG00000206422	ENSG00000159197			ENSG00000074317
ENSG00000187010	ENSG00000142784	ENSG00000188782	ENSG00000142765	ENSG00000142698	ENSG00000117245	ENSG00000188672	ENSG00000121764	ENSG00000189433	ENSG00000116983	ENSG00000222046	ENSG00000273274	ENSG00000142677	ENSG00000176256	ENSG00000007968	ENSG00000158315	ENSG00000117245	ENSG00000181773	ENSG00000174950	ENSG00000020633	ENSG00000116981	ENSG00000197273	ENSG00000116544	ENSG00000183317	ENSG00000121904	ENSG00000121904	ENSG00000174950	ENSG00000177301	ENSG00000189433	ENSG00000084628	ENSG00000183317				ENSG00000120659		ENSG00000152977			ENSG00000175329			ENSG00000168065	ENSG00000122194	ENSG00000230657	ENSG00000181781	ENSG00000166897			ENSG00000175325
ENSG00000188672	ENSG00000186501	ENSG00000176092	ENSG00000174950	ENSG00000116544	ENSG00000189410	ENSG00000127423	ENSG00000134668	ENSG00000188910	ENSG00000198754	ENSG00000273274	ENSG00000121905	ENSG00000158055	ENSG00000142698	ENSG00000188822	ENSG00000116981	ENSG00000189410	ENSG00000130768	ENSG00000181773	ENSG00000187010	ENSG00000198754	ENSG00000177181	ENSG00000092853	ENSG00000183682	ENSG00000176256	ENSG00000176256	ENSG00000188060	ENSG00000177272	ENSG00000188910	ENSG00000121764	ENSG00000116981				ENSG00000169397		ENSG00000240045			ENSG00000007952			ENSG00000197891	ENSG00000112494	ENSG00000251655	ENSG00000186326	ENSG00000100206			ENSG00000152954
ENSG00000127423	ENSG00000158195	ENSG00000176083	ENSG00000130768	ENSG00000092853	ENSG00000142794	ENSG00000158008	ENSG00000222046	ENSG00000116544	ENSG00000188800	ENSG00000121905	ENSG00000184389	ENSG00000001460	ENSG00000189280	ENSG00000142661	ENSG00000198754	ENSG00000142794	ENSG00000162510	ENSG00000130768	ENSG00000188672	ENSG00000188800	ENSG00000164007	ENSG00000092850	ENSG00000116981	ENSG00000142698	ENSG00000142698	ENSG00000162510	ENSG00000134216	ENSG00000092853	ENSG00000273274	ENSG00000116983				ENSG00000092067		ENSG00000013293						ENSG00000151704	ENSG00000015520	ENSG00000111537	ENSG00000104848	ENSG00000176177			ENSG00000204542
ENSG00000158008	ENSG00000117751	ENSG00000131914	ENSG00000188060	ENSG00000092850	ENSG00000187942	ENSG00000158014	ENSG00000182866	ENSG00000092853	ENSG00000044012	ENSG00000184389	ENSG00000121904	ENSG00000184454	ENSG00000189433	ENSG00000158055	ENSG00000188800	ENSG00000162551	ENSG00000084628	ENSG00000188060	ENSG00000127423	ENSG00000044012	ENSG00000243710	ENSG00000163873	ENSG00000116983	ENSG00000189280	ENSG00000189280	ENSG00000084628	ENSG00000134207	ENSG00000163873	ENSG00000184389	ENSG00000198754				ENSG00000137812		ENSG00000273238						ENSG00000165685	ENSG00000146678	ENSG00000133640	ENSG00000086967	ENSG00000169306			ENSG00000146216
ENSG00000158014	ENSG00000117748	ENSG00000131910	ENSG00000162510	ENSG00000183317	ENSG00000162552	ENSG00000142684	ENSG00000273274	ENSG00000183317	ENSG00000197273	ENSG00000121904	ENSG00000176256	ENSG00000020633	ENSG00000188910	ENSG00000001460	ENSG00000044012	ENSG00000076864	ENSG00000121764	ENSG00000084628	ENSG00000158022	ENSG00000197273	ENSG00000117400	ENSG00000183317	ENSG00000188800	ENSG00000189433	ENSG00000189433	ENSG00000121764	ENSG00000116748	ENSG00000169218	ENSG00000121904	ENSG00000188800				ENSG00000206177		ENSG00000163285						ENSG00000167580	ENSG00000005421	ENSG00000197653	ENSG00000231274	ENSG00000179363			ENSG00000178233
ENSG00000158022	ENSG00000126698	ENSG00000175707	ENSG00000121764	ENSG00000183682	ENSG00000070886	ENSG00000236782	ENSG00000184389	ENSG00000185668	ENSG00000177181	ENSG00000176256	ENSG00000142698	ENSG00000187010	ENSG00000116544	ENSG00000117602	ENSG00000197273	ENSG00000187942	ENSG00000273274	ENSG00000121764	ENSG00000142684	ENSG00000164007	ENSG00000171872	ENSG00000185668	ENSG00000171790	ENSG00000092853	ENSG00000188910	ENSG00000134668	ENSG00000177551	ENSG00000183317	ENSG00000176256	ENSG00000044012				ENSG00000086506		ENSG00000151834						ENSG00000086159	ENSG00000160870	ENSG00000133115	ENSG00000101306	ENSG00000182890			ENSG00000079841
ENSG00000142684	ENSG00000130770	ENSG00000174950	ENSG00000134668	ENSG00000116981	ENSG00000133216	ENSG00000188782	ENSG00000121903	ENSG00000183682	ENSG00000164007	ENSG00000142698	ENSG00000116544	ENSG00000188672	ENSG00000092853	ENSG00000187010	ENSG00000164007	ENSG00000219073	ENSG00000121905	ENSG00000134668	ENSG00000236782	ENSG00000117400	ENSG00000142959	ENSG00000183682	ENSG00000044012	ENSG00000092850	ENSG00000092850	ENSG00000222046	ENSG00000173212	ENSG00000185668	ENSG00000142698	ENSG00000197273				ENSG00000103355		ENSG00000109158						ENSG00000110887	ENSG00000021461	ENSG00000080618	ENSG00000244025				ENSG00000269964
ENSG00000236782	ENSG00000180098	ENSG00000130768	ENSG00000222046	ENSG00000116983	ENSG00000227868	ENSG00000176092	ENSG00000176256	ENSG00000116981	ENSG00000117400	ENSG00000189280	ENSG00000092853	ENSG00000127423	ENSG00000163873	ENSG00000188672	ENSG00000117400	ENSG00000070886	ENSG00000184389	ENSG00000273274	ENSG00000188782	ENSG00000117399	ENSG00000188396	ENSG00000116981	ENSG00000197273	ENSG00000185668	ENSG00000163873	ENSG00000273274	ENSG00000116882	ENSG00000158315	ENSG00000189280	ENSG00000177181				ENSG00000197272		ENSG00000163288						ENSG00000075673	ENSG00000122787	ENSG00000169397	ENSG00000165192				ENSG00000203877
ENSG00000188782	ENSG00000198492	ENSG00000162510	ENSG00000182866	ENSG00000198754	ENSG00000179546	ENSG00000176083	ENSG00000142698	ENSG00000116983	ENSG00000171872	ENSG00000189433	ENSG00000092850	ENSG00000142684	ENSG00000183317	ENSG00000127423	ENSG00000186603	ENSG00000133216	ENSG00000176256	ENSG00000184389	ENSG00000176092	ENSG00000171872	ENSG00000250719	ENSG00000116983	ENSG00000177181	ENSG00000158315	ENSG00000183317	ENSG00000121905	ENSG00000203857	ENSG00000116981	ENSG00000189433	ENSG00000164007				ENSG00000102962		ENSG00000145248						ENSG00000126231	ENSG00000104760	ENSG00000136352	ENSG00000185915				ENSG00000135346
ENSG00000176092	ENSG00000116350	ENSG00000084628	ENSG00000273274	ENSG00000188800	ENSG00000088280	ENSG00000131914	ENSG00000189433	ENSG00000198754	ENSG00000250719	ENSG00000116544	ENSG00000183317	ENSG00000236782	ENSG00000185668	ENSG00000158008	ENSG00000250719	ENSG00000227868	ENSG00000142698	ENSG00000121904	ENSG00000176083	ENSG00000142945	ENSG00000197587	ENSG00000198754	ENSG00000066185	ENSG00000116981	ENSG00000185668	ENSG00000184389	ENSG00000198019	ENSG00000116983	ENSG00000188910	ENSG00000243710				ENSG00000141096		ENSG00000152208						ENSG00000215277	ENSG00000156006	ENSG00000183379	ENSG00000198881				ENSG00000164411
ENSG00000176083	ENSG00000116353	ENSG00000121764	ENSG00000121905	ENSG00000044012	ENSG00000142661	ENSG00000131910	ENSG00000188910	ENSG00000188800	ENSG00000197587	ENSG00000092853	ENSG00000183682	ENSG00000188782	ENSG00000158315	ENSG00000158014	ENSG00000197587	ENSG00000179546	ENSG00000189280	ENSG00000176256	ENSG00000131914	ENSG00000186603	ENSG00000162456	ENSG00000188800	ENSG00000186409	ENSG00000116983	ENSG00000158315	ENSG00000121904	ENSG00000177144	ENSG00000188800	ENSG00000116544	ENSG00000117400				ENSG00000161944		ENSG00000164100						ENSG00000152315	ENSG00000167910	ENSG00000140481	ENSG00000176076				ENSG00000272514
ENSG00000131914	ENSG00000134644	ENSG00000222046	ENSG00000184389	ENSG00000197273	ENSG00000142677	ENSG00000175707	ENSG00000092853	ENSG00000187801	ENSG00000162456	ENSG00000092850	ENSG00000116981	ENSG00000176092	ENSG00000183682	ENSG00000158022	ENSG00000162456	ENSG00000007968	ENSG00000189433	ENSG00000142698	ENSG00000174950	ENSG00000250719	ENSG00000186118	ENSG00000187801	ENSG00000164007	ENSG00000198754	ENSG00000116981	ENSG00000176256	ENSG00000117281	ENSG00000187801	ENSG00000092853	ENSG00000171872				ENSG00000109061		ENSG00000138741						ENSG00000166143	ENSG00000137561	ENSG00000058335	ENSG00000101892				ENSG00000146360
ENSG00000131910	ENSG00000060688	ENSG00000273274	ENSG00000121904	ENSG00000177181	ENSG00000158055	ENSG00000174950	ENSG00000169218	ENSG00000171790	ENSG00000186118	ENSG00000185668	ENSG00000116983	ENSG00000176083	ENSG00000116981	ENSG00000197245	ENSG00000186118	ENSG00000188822	ENSG00000116544	ENSG00000189280	ENSG00000181773	ENSG00000186118	ENSG00000187048	ENSG00000044012	ENSG00000243710	ENSG00000188800	ENSG00000116983	ENSG00000142698	ENSG00000174827	ENSG00000044012	ENSG00000163873	ENSG00000142959				ENSG00000125414		ENSG00000168843						ENSG00000074803	ENSG00000184374	ENSG00000206177					ENSG00000188580
ENSG00000174950	ENSG00000184007	ENSG00000121905	ENSG00000176256	ENSG00000164007	ENSG00000001460	ENSG00000130768	ENSG00000134690	ENSG00000044012	ENSG00000187048	ENSG00000116981	ENSG00000198754	ENSG00000131914	ENSG00000198754	ENSG00000142684	ENSG00000187048	ENSG00000142677	ENSG00000092853	ENSG00000189433	ENSG00000188060	ENSG00000187048	ENSG00000162365	ENSG00000197273	ENSG00000117400	ENSG00000187801	ENSG00000198754	ENSG00000189280	ENSG00000118298	ENSG00000197273	ENSG00000183317	ENSG00000250719				ENSG00000121053		ENSG00000142319						ENSG00000166035	ENSG00000205143	ENSG00000086506					ENSG00000203756
ENSG00000181773	ENSG00000121774	ENSG00000184389	ENSG00000142698	ENSG00000243710	ENSG00000184454	ENSG00000162510	ENSG00000198754	ENSG00000197273	ENSG00000186160	ENSG00000116983	ENSG00000188800	ENSG00000175793	ENSG00000116990	ENSG00000236782	ENSG00000162365	ENSG00000158055	ENSG00000169218	ENSG00000188910	ENSG00000253304	ENSG00000162365	ENSG00000186790	ENSG00000177181	ENSG00000117407	ENSG00000177181	ENSG00000188800	ENSG00000189433	ENSG00000163157	ENSG00000177181	ENSG00000185668	ENSG00000197587				ENSG00000136492		ENSG00000183654						ENSG00000161992	ENSG00000136881	ENSG00000166246					ENSG00000164458
ENSG00000162510	ENSG00000025800	ENSG00000121904	ENSG00000189280	ENSG00000117400	ENSG00000117643	ENSG00000084628	ENSG00000116990	ENSG00000177181	ENSG00000162365	ENSG00000198754	ENSG00000187801	ENSG00000175707	ENSG00000188800	ENSG00000188782	ENSG00000186790	ENSG00000001460	ENSG00000183317	ENSG00000116544	ENSG00000162510	ENSG00000123473	ENSG00000186094	ENSG00000164007	ENSG00000171872	ENSG00000066185	ENSG00000117013	ENSG00000116544	ENSG00000215853	ENSG00000164007	ENSG00000158315	ENSG00000162456				ENSG00000091583		ENSG00000040731						ENSG00000169344	ENSG00000196990	ENSG00000158486					ENSG00000215045
ENSG00000084628	ENSG00000084652	ENSG00000176256	ENSG00000189433	ENSG00000188396	ENSG00000158008	ENSG00000121764	ENSG00000188800	ENSG00000186973	ENSG00000186790	ENSG00000188800	ENSG00000044012	ENSG00000142765	ENSG00000187801	ENSG00000176092	ENSG00000186564	ENSG00000117602	ENSG00000158315	ENSG00000092853	ENSG00000084628	ENSG00000186790	ENSG00000162374	ENSG00000243710	ENSG00000250719	ENSG00000186409	ENSG00000127129	ENSG00000092853	ENSG00000143631	ENSG00000186973	ENSG00000116981	ENSG00000186118				ENSG00000178789		ENSG00000113100						ENSG00000183747	ENSG00000198610	ENSG00000102962					ENSG00000173452
ENSG00000121764	ENSG00000084623	ENSG00000142698	ENSG00000188910	ENSG00000250719	ENSG00000158014	ENSG00000222046	ENSG00000171790	ENSG00000243710	ENSG00000186094	ENSG00000187801	ENSG00000197273	ENSG00000174950	ENSG00000117013	ENSG00000176083	ENSG00000186094	ENSG00000184454	ENSG00000116981	ENSG00000163873	ENSG00000121764	ENSG00000204006	ENSG00000142700	ENSG00000117400	ENSG00000197587	ENSG00000164007	ENSG00000044012	ENSG00000092850	ENSG00000143520	ENSG00000117400	ENSG00000116983	ENSG00000187048				ENSG00000242550		ENSG00000164588						ENSG00000066813	ENSG00000151655	ENSG00000159625					ENSG00000106113
ENSG00000222046	ENSG00000116478	ENSG00000189280	ENSG00000116544	ENSG00000085999	ENSG00000197245	ENSG00000273274	ENSG00000127129	ENSG00000117400	ENSG00000162374	ENSG00000164007	ENSG00000066185	ENSG00000130768	ENSG00000171790	ENSG00000131914	ENSG00000162374	ENSG00000020633	ENSG00000116983	ENSG00000183317	ENSG00000121753	ENSG00000085840	ENSG00000204006	ENSG00000171872	ENSG00000162456	ENSG00000186973	ENSG00000197273	ENSG00000185668	ENSG00000169509	ENSG00000171872	ENSG00000198754	ENSG00000186160				ENSG00000221887		ENSG00000189127						ENSG00000140675	ENSG00000165471	ENSG00000159708					ENSG00000106128
ENSG00000273274	ENSG00000160058	ENSG00000189433	ENSG00000116819	ENSG00000197587	ENSG00000142684	ENSG00000121905	ENSG00000044012	ENSG00000171872	ENSG00000142700	ENSG00000186973	ENSG00000186409	ENSG00000169403	ENSG00000044012	ENSG00000158246	ENSG00000142700	ENSG00000187010	ENSG00000188800	ENSG00000185090	ENSG00000134668	ENSG00000203995	ENSG00000085840	ENSG00000142959	ENSG00000186118	ENSG00000243710	ENSG00000177181	ENSG00000183682	ENSG00000185966	ENSG00000250719	ENSG00000116990	ENSG00000162365				ENSG00000150637		ENSG00000205279						ENSG00000070915	ENSG00000138315	ENSG00000159723					ENSG00000154997
ENSG00000121905	ENSG00000176261	ENSG00000188910	ENSG00000092853	ENSG00000162456	ENSG00000236782	ENSG00000184389	ENSG00000197273	ENSG00000142959	ENSG00000204006	ENSG00000243710	ENSG00000164007	ENSG00000188060	ENSG00000197273	ENSG00000174950	ENSG00000204006	ENSG00000188672	ENSG00000187801	ENSG00000185668	ENSG00000222046	ENSG00000143006	ENSG00000182183	ENSG00000250719	ENSG00000187048	ENSG00000117400	ENSG00000186409	ENSG00000116981	ENSG00000163202	ENSG00000197587	ENSG00000188800	ENSG00000186790				ENSG00000185198		ENSG00000145832						ENSG00000166589	ENSG00000095596	ENSG00000161944					ENSG00000005421
ENSG00000184389	ENSG00000162521	ENSG00000116544	ENSG00000092850	ENSG00000186118	ENSG00000188782	ENSG00000121904	ENSG00000164007	ENSG00000188396	ENSG00000169213	ENSG00000117400	ENSG00000243710	ENSG00000162510	ENSG00000177181	ENSG00000181773	ENSG00000169213	ENSG00000127423	ENSG00000044012	ENSG00000158315	ENSG00000182866	ENSG00000174332	ENSG00000203995	ENSG00000197587	ENSG00000162365	ENSG00000171872	ENSG00000164007	ENSG00000116983	ENSG00000185962	ENSG00000162456	ENSG00000044012	ENSG00000186094				ENSG00000188305		ENSG00000271824						ENSG00000157322	ENSG00000120054	ENSG00000007174					ENSG00000005981
ENSG00000121904	ENSG00000134684	ENSG00000092853	ENSG00000163873	ENSG00000187048	ENSG00000176092	ENSG00000176256	ENSG00000253313	ENSG00000186603	ENSG00000182183	ENSG00000171872	ENSG00000117400	ENSG00000084628	ENSG00000243710	ENSG00000130768	ENSG00000182183	ENSG00000142684	ENSG00000197273	ENSG00000116981	ENSG00000273274	ENSG00000211452	ENSG00000143006	ENSG00000162456	ENSG00000186790	ENSG00000250719	ENSG00000186973	ENSG00000198754	ENSG00000187223	ENSG00000186118	ENSG00000197273	ENSG00000162374				ENSG00000205784		ENSG00000146006						ENSG00000157335	ENSG00000148702	ENSG00000108576					ENSG00000077080
ENSG00000176256	ENSG00000004455	ENSG00000092850	ENSG00000169218	ENSG00000162365	ENSG00000131914	ENSG00000142698	ENSG00000117400	ENSG00000250719	ENSG00000203995	ENSG00000188396	ENSG00000142959	ENSG00000121764	ENSG00000117400	ENSG00000169403	ENSG00000203995	ENSG00000188782	ENSG00000177181	ENSG00000116990	ENSG00000162520	ENSG00000203985	ENSG00000211452	ENSG00000186118	ENSG00000186564	ENSG00000197587	ENSG00000243710	ENSG00000188800	ENSG00000187180	ENSG00000187048	ENSG00000177181	ENSG00000142700				ENSG00000125726		ENSG00000146005						ENSG00000154025	ENSG00000205864	ENSG00000091583					ENSG00000167011
ENSG00000142698	ENSG00000134686	ENSG00000163873	ENSG00000183317	ENSG00000186790	ENSG00000131910	ENSG00000189280	ENSG00000117399	ENSG00000085999	ENSG00000143006	ENSG00000250719	ENSG00000250719	ENSG00000134668	ENSG00000171872	ENSG00000188060	ENSG00000143006	ENSG00000169442	ENSG00000186973	ENSG00000188800	ENSG00000160097	ENSG00000157211	ENSG00000203985	ENSG00000187048	ENSG00000186094	ENSG00000162456	ENSG00000179178	ENSG00000187801	ENSG00000159455	ENSG00000162365	ENSG00000164007	ENSG00000204006				ENSG00000131142		ENSG00000242419						ENSG00000180638	ENSG00000129965	ENSG00000178789					ENSG00000128610
ENSG00000189280	ENSG00000243749	ENSG00000183317	ENSG00000158315	ENSG00000186564	ENSG00000175707	ENSG00000189433	ENSG00000171872	ENSG00000197587	ENSG00000211452	ENSG00000197587	ENSG00000197587	ENSG00000222046	ENSG00000142945	ENSG00000162510	ENSG00000174332	ENSG00000176092	ENSG00000243710	ENSG00000127129	ENSG00000121905	ENSG00000162391	ENSG00000157211	ENSG00000162365	ENSG00000162374	ENSG00000186118	ENSG00000253313	ENSG00000171790	ENSG00000187173	ENSG00000186790	ENSG00000186973	ENSG00000169213				ENSG00000105610		ENSG00000183775						ENSG00000181291	ENSG00000110436	ENSG00000150637					ENSG00000240204
ENSG00000189433	ENSG00000116560	ENSG00000185090	ENSG00000183682	ENSG00000186094	ENSG00000253368	ENSG00000188910	ENSG00000142945	ENSG00000162456	ENSG00000157211	ENSG00000162456	ENSG00000162456	ENSG00000182866	ENSG00000142959	ENSG00000084628	ENSG00000211452	ENSG00000176083	ENSG00000253313	ENSG00000044012	ENSG00000142920	ENSG00000162398	ENSG00000162391	ENSG00000186790	ENSG00000142700	ENSG00000187048	ENSG00000117400	ENSG00000197273	ENSG00000187170	ENSG00000186564	ENSG00000243710	ENSG00000182183				ENSG00000131355		ENSG00000011083						ENSG00000131482	ENSG00000180210	ENSG00000188305					ENSG00000157680
ENSG00000188910	ENSG00000142687	ENSG00000185668	ENSG00000116981	ENSG00000162374	ENSG00000158246	ENSG00000116544	ENSG00000188396	ENSG00000186118	ENSG00000162391	ENSG00000186118	ENSG00000186118	ENSG00000273274	ENSG00000188396	ENSG00000121764	ENSG00000157211	ENSG00000131914	ENSG00000117400	ENSG00000197273	ENSG00000184389	ENSG00000169174	ENSG00000162398	ENSG00000186564	ENSG00000204006	ENSG00000186160	ENSG00000117407	ENSG00000186409	ENSG00000198854	ENSG00000186094	ENSG00000179178	ENSG00000203995				ENSG00000167483		ENSG00000172568						ENSG00000167941	ENSG00000166840	ENSG00000131355					ENSG00000146955
ENSG00000116544	ENSG00000126067	ENSG00000183682	ENSG00000198754	ENSG00000142700	ENSG00000142748	ENSG00000092853	ENSG00000250719	ENSG00000187048	ENSG00000162399	ENSG00000187048	ENSG00000187048	ENSG00000121905	ENSG00000186603	ENSG00000121753	ENSG00000162391	ENSG00000175707	ENSG00000171872	ENSG00000177181	ENSG00000121903	ENSG00000157131	ENSG00000162399	ENSG00000117834	ENSG00000182183	ENSG00000162365	ENSG00000171872	ENSG00000164007	ENSG00000203786	ENSG00000162374	ENSG00000253313	ENSG00000143006				ENSG00000185897		ENSG00000145864						ENSG00000091583	ENSG00000184999	ENSG00000105205					ENSG00000164816
ENSG00000092853	ENSG00000092847	ENSG00000116981	ENSG00000116990	ENSG00000204006	ENSG00000174950	ENSG00000092850	ENSG00000197587	ENSG00000162365	ENSG00000157131	ENSG00000186160	ENSG00000162365	ENSG00000184389	ENSG00000250719	ENSG00000134668	ENSG00000162398	ENSG00000142765	ENSG00000142959	ENSG00000164007	ENSG00000121904	ENSG00000021852	ENSG00000169174	ENSG00000186094	ENSG00000203995	ENSG00000186790	ENSG00000188396	ENSG00000186973	ENSG00000240386	ENSG00000142700	ENSG00000117400	ENSG00000211452				ENSG00000006659		ENSG00000145863						ENSG00000250799	ENSG00000196600	ENSG00000170956					ENSG00000253457
ENSG00000092850	ENSG00000054116	ENSG00000116983	ENSG00000168389	ENSG00000169213	ENSG00000181773	ENSG00000163873	ENSG00000162456	ENSG00000186790	ENSG00000021852	ENSG00000162365	ENSG00000186790	ENSG00000121903	ENSG00000197587	ENSG00000222046	ENSG00000162399	ENSG00000174950	ENSG00000188396	ENSG00000186973	ENSG00000176256	ENSG00000173406	ENSG00000157131	ENSG00000162374	ENSG00000143006	ENSG00000186564	ENSG00000250719	ENSG00000243710	ENSG00000186226	ENSG00000204006	ENSG00000250719	ENSG00000203985				ENSG00000105205		ENSG00000022355						ENSG00000161270	ENSG00000149742	ENSG00000124469					ENSG00000156687
ENSG00000163873	ENSG00000116871	ENSG00000198754	ENSG00000188800	ENSG00000085840	ENSG00000130768	ENSG00000183317	ENSG00000186118	ENSG00000186564	ENSG00000162598	ENSG00000186790	ENSG00000186564	ENSG00000121904	ENSG00000162456	ENSG00000273274	ENSG00000157131	ENSG00000181773	ENSG00000250719	ENSG00000243710	ENSG00000142698	ENSG00000162598	ENSG00000021852	ENSG00000142700	ENSG00000211452	ENSG00000186094	ENSG00000197587	ENSG00000117400	ENSG00000172155	ENSG00000169213	ENSG00000085999	ENSG00000157211				ENSG00000170956		ENSG00000113327						ENSG00000197408	ENSG00000204710	ENSG00000177202					ENSG00000165061
ENSG00000183317	ENSG00000054118	ENSG00000116990	ENSG00000187801	ENSG00000182183	ENSG00000253304	ENSG00000185668	ENSG00000142973	ENSG00000186094	ENSG00000240563	ENSG00000186094	ENSG00000186094	ENSG00000176256	ENSG00000186118	ENSG00000162520	ENSG00000173406	ENSG00000130768	ENSG00000197587	ENSG00000253313	ENSG00000189280	ENSG00000240563	ENSG00000162598	ENSG00000204006	ENSG00000203985	ENSG00000162374	ENSG00000162456	ENSG00000171872	ENSG00000197084	ENSG00000085840	ENSG00000197587	ENSG00000162391				ENSG00000124469		ENSG00000182132						ENSG00000125872	ENSG00000110243	ENSG00000182264					ENSG00000147488
ENSG00000185668	ENSG00000196182	ENSG00000188800	ENSG00000117013	ENSG00000203995	ENSG00000060656	ENSG00000158315	ENSG00000187048	ENSG00000162374	ENSG00000132854	ENSG00000142700	ENSG00000162374	ENSG00000142698	ENSG00000186160	ENSG00000121905	ENSG00000132855	ENSG00000169403	ENSG00000162456	ENSG00000117400	ENSG00000189433	ENSG00000132854	ENSG00000240563	ENSG00000169213	ENSG00000157211	ENSG00000142700	ENSG00000186118	ENSG00000142959	ENSG00000196734	ENSG00000182183	ENSG00000162456	ENSG00000162399				ENSG00000086967		ENSG00000164438						ENSG00000184221	ENSG00000110244	ENSG00000254521					ENSG00000177182
ENSG00000183682	ENSG00000181817	ENSG00000187801	ENSG00000171790	ENSG00000143006	ENSG00000162510	ENSG00000183682	ENSG00000186160	ENSG00000142700	ENSG00000132855	ENSG00000204006	ENSG00000142700	ENSG00000189280	ENSG00000123473	ENSG00000142920	ENSG00000187140	ENSG00000188060	ENSG00000186118	ENSG00000171872	ENSG00000188910	ENSG00000132855	ENSG00000132855	ENSG00000182183	ENSG00000162390	ENSG00000204006	ENSG00000142973	ENSG00000188396	ENSG00000186844	ENSG00000143006	ENSG00000186118	ENSG00000187889				ENSG00000254521		ENSG00000184845						ENSG00000243627	ENSG00000118972	ENSG00000142405					ENSG00000182674
ENSG00000116981	ENSG00000134697	ENSG00000171790	ENSG00000127129	ENSG00000211452	ENSG00000084628	ENSG00000116981	ENSG00000162365	ENSG00000204006	ENSG00000177414	ENSG00000182183	ENSG00000204006	ENSG00000189433	ENSG00000186790	ENSG00000184389	ENSG00000177414	ENSG00000162510	ENSG00000187048	ENSG00000117472	ENSG00000116544	ENSG00000187140	ENSG00000177414	ENSG00000203995	ENSG00000162391	ENSG00000169213	ENSG00000187048	ENSG00000250719	ENSG00000235942	ENSG00000203985	ENSG00000187048	ENSG00000157131				ENSG00000142405		ENSG00000074317						ENSG00000159261	ENSG00000126838	ENSG00000215595					ENSG00000253598
ENSG00000116983	ENSG00000183431	ENSG00000127129	ENSG00000044012	ENSG00000203985	ENSG00000142910	ENSG00000116983	ENSG00000162366	ENSG00000169213	ENSG00000172410	ENSG00000203995	ENSG00000169213	ENSG00000188910	ENSG00000186094	ENSG00000121903	ENSG00000172410	ENSG00000121764	ENSG00000162366	ENSG00000250719	ENSG00000116819	ENSG00000185483	ENSG00000172410	ENSG00000143006	ENSG00000162398	ENSG00000203995	ENSG00000186377	ENSG00000197587	ENSG00000163207	ENSG00000157211	ENSG00000186160	ENSG00000021852				ENSG00000239961		ENSG00000175766						ENSG00000160202	ENSG00000165682	ENSG00000125872					ENSG00000104327
ENSG00000198754	ENSG00000214114	ENSG00000044012	ENSG00000197273	ENSG00000157211	ENSG00000121764	ENSG00000198754	ENSG00000123473	ENSG00000085840	ENSG00000203963	ENSG00000143006	ENSG00000182183	ENSG00000116544	ENSG00000162374	ENSG00000121904	ENSG00000203963	ENSG00000121753	ENSG00000123473	ENSG00000197587	ENSG00000092853	ENSG00000177414	ENSG00000203963	ENSG00000211452	ENSG00000162399	ENSG00000143006	ENSG00000186160	ENSG00000162456	ENSG00000169469	ENSG00000162398	ENSG00000162365	ENSG00000162598				ENSG00000167618		ENSG00000152954						ENSG00000133475	ENSG00000111700	ENSG00000149435					ENSG00000186638
ENSG00000188800	ENSG00000168653	ENSG00000197273	ENSG00000177181	ENSG00000162391	ENSG00000084636	ENSG00000116990	ENSG00000186790	ENSG00000182183	ENSG00000162594	ENSG00000174332	ENSG00000203995	ENSG00000116819	ENSG00000142700	ENSG00000176256	ENSG00000162594	ENSG00000134668	ENSG00000186094	ENSG00000162456	ENSG00000171812	ENSG00000172410	ENSG00000162594	ENSG00000157211	ENSG00000187889	ENSG00000211452	ENSG00000162365	ENSG00000186118	ENSG00000163216	ENSG00000143001	ENSG00000162366	ENSG00000240563				ENSG00000167633		ENSG00000204655						ENSG00000100024	ENSG00000134538	ENSG00000078898					ENSG00000157653
ENSG00000187801	ENSG00000090621	ENSG00000177181	ENSG00000164007	ENSG00000162398	ENSG00000121753	ENSG00000188800	ENSG00000186564	ENSG00000203995	ENSG00000081985	ENSG00000211452	ENSG00000143006	ENSG00000092853	ENSG00000204006	ENSG00000142698	ENSG00000081985	ENSG00000222046	ENSG00000162374	ENSG00000186118	ENSG00000214193	ENSG00000203963	ENSG00000081985	ENSG00000162391	ENSG00000157131	ENSG00000203985	ENSG00000186790	ENSG00000187048	ENSG00000159527	ENSG00000162399	ENSG00000123473	ENSG00000132854				ENSG00000243772		ENSG00000124493						ENSG00000100253	ENSG00000175336	ENSG00000198183					ENSG00000180264
ENSG00000171790	ENSG00000043514	ENSG00000186409	ENSG00000186973	ENSG00000162399	ENSG00000222046	ENSG00000187801	ENSG00000269113	ENSG00000143006	ENSG00000116745	ENSG00000203985	ENSG00000211452	ENSG00000092850	ENSG00000169213	ENSG00000189280	ENSG00000116745	ENSG00000182866	ENSG00000142700	ENSG00000187048	ENSG00000163873	ENSG00000162594	ENSG00000024526	ENSG00000169174	ENSG00000021852	ENSG00000157211	ENSG00000186094	ENSG00000186160	ENSG00000163218	ENSG00000169174	ENSG00000186790	ENSG00000132855				ENSG00000125498		ENSG00000112053						ENSG00000217442	ENSG00000175189	ENSG00000101197					ENSG00000160349
ENSG00000044012	ENSG00000117000	ENSG00000164007	ENSG00000243710	ENSG00000169174	ENSG00000273274	ENSG00000044012	ENSG00000117834	ENSG00000211452	ENSG00000024526	ENSG00000157211	ENSG00000203985	ENSG00000163873	ENSG00000085840	ENSG00000189433	ENSG00000024526	ENSG00000273274	ENSG00000204006	ENSG00000186160	ENSG00000169218	ENSG00000081985	ENSG00000033122	ENSG00000187889	ENSG00000173406	ENSG00000162398	ENSG00000162374	ENSG00000162365	ENSG00000184330	ENSG00000157131	ENSG00000186564	ENSG00000177414				ENSG00000189013		ENSG00000156564						ENSG00000130829	ENSG00000139269	ENSG00000099937					ENSG00000165643
ENSG00000197273	ENSG00000084073	ENSG00000186973	ENSG00000179178	ENSG00000187889	ENSG00000160062	ENSG00000197273	ENSG00000142700	ENSG00000203985	ENSG00000033122	ENSG00000162398	ENSG00000157211	ENSG00000169218	ENSG00000182183	ENSG00000188910	ENSG00000033122	ENSG00000121905	ENSG00000085831	ENSG00000162365	ENSG00000134690	ENSG00000116745	ENSG00000162620	ENSG00000157131	ENSG00000162598	ENSG00000162399	ENSG00000142700	ENSG00000186790	ENSG00000143556	ENSG00000021852	ENSG00000186094	ENSG00000172410				ENSG00000240403		ENSG00000048545							ENSG00000139352	ENSG00000102104					ENSG00000107187
ENSG00000177181	ENSG00000066136	ENSG00000243710	ENSG00000253313	ENSG00000157131	ENSG00000162520	ENSG00000177181	ENSG00000204006	ENSG00000157211	ENSG00000162620	ENSG00000162399	ENSG00000162391	ENSG00000134690	ENSG00000203995	ENSG00000116544	ENSG00000050628	ENSG00000142920	ENSG00000169213	ENSG00000162366	ENSG00000185668	ENSG00000024526	ENSG00000178965	ENSG00000021852	ENSG00000240563	ENSG00000157131	ENSG00000204006	ENSG00000186564	ENSG00000196420	ENSG00000173406	ENSG00000162374	ENSG00000152763				ENSG00000189430		ENSG00000146216							ENSG00000136011	ENSG00000102145					ENSG00000151655
ENSG00000066185	ENSG00000010803	ENSG00000179178	ENSG00000117400	ENSG00000021852	ENSG00000162522	ENSG00000066185	ENSG00000085840	ENSG00000162390	ENSG00000162624	ENSG00000187889	ENSG00000162399	ENSG00000183317	ENSG00000162383	ENSG00000116819	ENSG00000162620	ENSG00000184389	ENSG00000085840	ENSG00000186790	ENSG00000158315	ENSG00000033122	ENSG00000162624	ENSG00000173406	ENSG00000132854	ENSG00000021852	ENSG00000085831	ENSG00000186094	ENSG00000143595	ENSG00000134716	ENSG00000142700	ENSG00000203963				ENSG00000125900		ENSG00000178233							ENSG00000110887	ENSG00000180772					ENSG00000148482
ENSG00000164007	ENSG00000198815	ENSG00000253313	ENSG00000117407	ENSG00000162598	ENSG00000160097	ENSG00000164007	ENSG00000182183	ENSG00000162391	ENSG00000057468	ENSG00000157131	ENSG00000187889	ENSG00000185090	ENSG00000143006	ENSG00000092853	ENSG00000162624	ENSG00000121903	ENSG00000182183	ENSG00000186564	ENSG00000183682	ENSG00000050628	ENSG00000137968	ENSG00000162598	ENSG00000132855	ENSG00000162598	ENSG00000169213	ENSG00000162374	ENSG00000143603	ENSG00000162598	ENSG00000204006	ENSG00000162594				ENSG00000124103		ENSG00000146221							ENSG00000080618	ENSG00000186471					ENSG00000179133
ENSG00000186973	ENSG00000127125	ENSG00000117400	ENSG00000171872	ENSG00000240563	ENSG00000121905	ENSG00000186973	ENSG00000203995	ENSG00000162398	ENSG00000154007	ENSG00000021852	ENSG00000157131	ENSG00000185668	ENSG00000203985	ENSG00000092850	ENSG00000137968	ENSG00000121904	ENSG00000203995	ENSG00000186094	ENSG00000116981	ENSG00000162620	ENSG00000057468	ENSG00000240563	ENSG00000187140	ENSG00000240563	ENSG00000203995	ENSG00000142700	ENSG00000173080	ENSG00000132854	ENSG00000085831	ENSG00000081985				ENSG00000213714		ENSG00000079841							ENSG00000057593						ENSG00000151025
ENSG00000243710	ENSG00000065978	ENSG00000171872	ENSG00000186603	ENSG00000132854	ENSG00000121900	ENSG00000243710	ENSG00000143006	ENSG00000162399	ENSG00000154027	ENSG00000173406	ENSG00000021852	ENSG00000158315	ENSG00000157211	ENSG00000171812	ENSG00000057468	ENSG00000176256	ENSG00000143006	ENSG00000162374	ENSG00000198754	ENSG00000162624	ENSG00000154007	ENSG00000132855	ENSG00000177414	ENSG00000132854	ENSG00000162383	ENSG00000204006	ENSG00000132698	ENSG00000132855	ENSG00000169213	ENSG00000116745				ENSG00000101188		ENSG00000203877							ENSG00000126231						ENSG00000187714
ENSG00000117400	ENSG00000117395	ENSG00000142959	ENSG00000250719	ENSG00000132855	ENSG00000142920	ENSG00000179178	ENSG00000211452	ENSG00000169174	ENSG00000203943	ENSG00000162598	ENSG00000173406	ENSG00000183682	ENSG00000162398	ENSG00000116885	ENSG00000154007	ENSG00000142698	ENSG00000211452	ENSG00000142700	ENSG00000168389	ENSG00000057468	ENSG00000122432	ENSG00000187140	ENSG00000172410	ENSG00000132855	ENSG00000143006	ENSG00000169213	ENSG00000187862	ENSG00000187140	ENSG00000085840	ENSG00000033122				ENSG00000101197		ENSG00000172461							ENSG00000179636						ENSG00000150275
ENSG00000171872	ENSG00000159479	ENSG00000186603	ENSG00000085999	ENSG00000177414	ENSG00000184389	ENSG00000253313	ENSG00000203985	ENSG00000187889	ENSG00000137976	ENSG00000132854	ENSG00000162598	ENSG00000116983	ENSG00000169174	ENSG00000163873	ENSG00000154027	ENSG00000189280	ENSG00000203985	ENSG00000204006	ENSG00000188800	ENSG00000154007	ENSG00000162643	ENSG00000177414	ENSG00000152763	ENSG00000177414	ENSG00000174332	ENSG00000182183	ENSG00000027869	ENSG00000177414	ENSG00000182183	ENSG00000162620				ENSG00000184221		ENSG00000184486							ENSG00000100652						ENSG00000227877
ENSG00000142945	ENSG00000066135	ENSG00000250719	ENSG00000197587	ENSG00000172410	ENSG00000121903	ENSG00000117400	ENSG00000157211	ENSG00000157131	ENSG00000122432	ENSG00000132855	ENSG00000240563	ENSG00000116985	ENSG00000157131	ENSG00000169218	ENSG00000203943	ENSG00000189433	ENSG00000157211	ENSG00000085831	ENSG00000187801	ENSG00000122420	ENSG00000016490	ENSG00000152760	ENSG00000203963	ENSG00000172410	ENSG00000211452	ENSG00000203995	ENSG00000163518	ENSG00000172410	ENSG00000203995	ENSG00000178965				ENSG00000100024		ENSG00000112333							ENSG00000140093						ENSG00000138311
ENSG00000142959	ENSG00000132768	ENSG00000085999	ENSG00000162456	ENSG00000152763	ENSG00000121904	ENSG00000171872	ENSG00000162391	ENSG00000021852	ENSG00000016490	ENSG00000177414	ENSG00000132854	ENSG00000116990	ENSG00000021852	ENSG00000134690	ENSG00000122432	ENSG00000188910	ENSG00000162391	ENSG00000182183	ENSG00000117016	ENSG00000137976	ENSG00000213512	ENSG00000172410	ENSG00000162594	ENSG00000152763	ENSG00000203985	ENSG00000143006	ENSG00000132704	ENSG00000203963	ENSG00000143006	ENSG00000162624				ENSG00000196664		ENSG00000146360							ENSG00000186910						ENSG00000185737
ENSG00000188396	ENSG00000117410	ENSG00000197587	ENSG00000186118	ENSG00000203963	ENSG00000176256	ENSG00000198520	ENSG00000006555	ENSG00000173406	ENSG00000213512	ENSG00000203963	ENSG00000132855	ENSG00000168389	ENSG00000173406	ENSG00000183317	ENSG00000137975	ENSG00000116544	ENSG00000006555	ENSG00000203995	ENSG00000171790	ENSG00000171517	ENSG00000183347	ENSG00000152763	ENSG00000081985	ENSG00000203963	ENSG00000162390	ENSG00000211452	ENSG00000163534	ENSG00000162594	ENSG00000211452	ENSG00000057468				ENSG00000102145		ENSG00000249853							ENSG00000140107						ENSG00000197177
ENSG00000250719	ENSG00000117411	ENSG00000162456	ENSG00000187048	ENSG00000162594	ENSG00000142698	ENSG00000186603	ENSG00000162398	ENSG00000162598	ENSG00000143032	ENSG00000162594	ENSG00000177414	ENSG00000188800	ENSG00000162598	ENSG00000185668	ENSG00000016490	ENSG00000116819	ENSG00000162398	ENSG00000143006	ENSG00000204060	ENSG00000137975	ENSG00000143032	ENSG00000203963	ENSG00000116745	ENSG00000162594	ENSG00000162391	ENSG00000203985	ENSG00000073754	ENSG00000081985	ENSG00000203985	ENSG00000154007				ENSG00000186871		ENSG00000188580							ENSG00000166035						ENSG00000180176
ENSG00000085999	ENSG00000178028	ENSG00000186118	ENSG00000186160	ENSG00000081985	ENSG00000189280	ENSG00000250719	ENSG00000162399	ENSG00000240563	ENSG00000137948	ENSG00000081985	ENSG00000172410	ENSG00000187801	ENSG00000240563	ENSG00000158315	ENSG00000016602	ENSG00000092853	ENSG00000143001	ENSG00000211452	ENSG00000127124	ENSG00000016490	ENSG00000137948	ENSG00000162594	ENSG00000033122	ENSG00000081985	ENSG00000162398	ENSG00000157211	ENSG00000158477	ENSG00000116745	ENSG00000157211	ENSG00000154027				ENSG00000007350		ENSG00000182747							ENSG00000140505						ENSG00000188162
ENSG00000197587	ENSG00000187147	ENSG00000187048	ENSG00000162365	ENSG00000116745	ENSG00000189433	ENSG00000085999	ENSG00000187889	ENSG00000132855	ENSG00000172031	ENSG00000116745	ENSG00000152763	ENSG00000171790	ENSG00000132854	ENSG00000183682	ENSG00000213512	ENSG00000092850	ENSG00000162399	ENSG00000203985	ENSG00000044012	ENSG00000016602	ENSG00000172031	ENSG00000081985	ENSG00000162620	ENSG00000116745	ENSG00000143001	ENSG00000162391	ENSG00000158488	ENSG00000024526	ENSG00000162391	ENSG00000203943						ENSG00000152822							ENSG00000183747						ENSG00000129159
ENSG00000162456	ENSG00000142937	ENSG00000162365	ENSG00000123473	ENSG00000024526	ENSG00000188910	ENSG00000197587	ENSG00000157131	ENSG00000187140	ENSG00000189195	ENSG00000024526	ENSG00000203963	ENSG00000127129	ENSG00000187140	ENSG00000116981	ENSG00000183347	ENSG00000171812	ENSG00000187889	ENSG00000157211	ENSG00000197273	ENSG00000213512	ENSG00000189195	ENSG00000116745	ENSG00000178965	ENSG00000033122	ENSG00000162399	ENSG00000162398	ENSG00000163564	ENSG00000162620	ENSG00000162398	ENSG00000137976						ENSG00000176381							ENSG00000066813						ENSG00000091664
ENSG00000186118	ENSG00000070785	ENSG00000123473	ENSG00000186790	ENSG00000033122	ENSG00000187513	ENSG00000162456	ENSG00000021852	ENSG00000177414	ENSG00000203910	ENSG00000033122	ENSG00000162594	ENSG00000044012	ENSG00000185483	ENSG00000116983	ENSG00000143032	ENSG00000163873	ENSG00000157131	ENSG00000162391	ENSG00000177181	ENSG00000143032	ENSG00000203910	ENSG00000024526	ENSG00000162624	ENSG00000162620	ENSG00000169174	ENSG00000162399	ENSG00000132703	ENSG00000178965	ENSG00000143001	ENSG00000122432						ENSG00000125337							ENSG00000197272						ENSG00000131808
ENSG00000187048	ENSG00000126107	ENSG00000186790	ENSG00000117834	ENSG00000162620	ENSG00000116544	ENSG00000186118	ENSG00000184292	ENSG00000172410	ENSG00000198691	ENSG00000162620	ENSG00000081985	ENSG00000197273	ENSG00000177414	ENSG00000116985	ENSG00000162669	ENSG00000163879	ENSG00000021852	ENSG00000006555	ENSG00000186409	ENSG00000137948	ENSG00000198691	ENSG00000033122	ENSG00000057468	ENSG00000178965	ENSG00000187889	ENSG00000187889	ENSG00000181036	ENSG00000162624	ENSG00000162399	ENSG00000162643						ENSG00000164853							ENSG00000159398						ENSG00000007372
ENSG00000186160	ENSG00000126088	ENSG00000186564	ENSG00000186094	ENSG00000178965	ENSG00000092850	ENSG00000187048	ENSG00000240563	ENSG00000203963	ENSG00000117598	ENSG00000178965	ENSG00000116745	ENSG00000066185	ENSG00000152760	ENSG00000198754	ENSG00000137948	ENSG00000169218	ENSG00000134709	ENSG00000162398	ENSG00000164007	ENSG00000189195	ENSG00000117598	ENSG00000162620	ENSG00000154007	ENSG00000162624	ENSG00000157131	ENSG00000157131	ENSG00000177807	ENSG00000057468	ENSG00000169174	ENSG00000016490						ENSG00000174945							ENSG00000169688						ENSG00000110436
ENSG00000162365	ENSG00000117450	ENSG00000117834	ENSG00000142700	ENSG00000162624	ENSG00000171812	ENSG00000162365	ENSG00000132855	ENSG00000162594	ENSG00000181656	ENSG00000162624	ENSG00000033122	ENSG00000186409	ENSG00000172410	ENSG00000188800	ENSG00000172031	ENSG00000134690	ENSG00000162598	ENSG00000143001	ENSG00000186973	ENSG00000203910	ENSG00000117600	ENSG00000178965	ENSG00000184005	ENSG00000137968	ENSG00000021852	ENSG00000021852	ENSG00000171786	ENSG00000154007	ENSG00000187889	ENSG00000213512						ENSG00000122584							ENSG00000198650						ENSG00000149506
ENSG00000123473	ENSG00000117448	ENSG00000186094	ENSG00000204006	ENSG00000057468	ENSG00000116885	ENSG00000123473	ENSG00000187140	ENSG00000081985	ENSG00000118733	ENSG00000137968	ENSG00000162620	ENSG00000164007	ENSG00000203963	ENSG00000049089	ENSG00000189195	ENSG00000183317	ENSG00000132855	ENSG00000162399	ENSG00000243710	ENSG00000162676	ENSG00000181656	ENSG00000057468	ENSG00000117069	ENSG00000057468	ENSG00000173406	ENSG00000173406	ENSG00000117090	ENSG00000117069	ENSG00000157131	ENSG00000143032						ENSG00000173452							ENSG00000174990						ENSG00000152578
ENSG00000186790	ENSG00000159592	ENSG00000162374	ENSG00000182183	ENSG00000154007	ENSG00000163873	ENSG00000186790	ENSG00000185483	ENSG00000116745	ENSG00000060718	ENSG00000057468	ENSG00000178965	ENSG00000186973	ENSG00000162594	ENSG00000187801	ENSG00000203910	ENSG00000185668	ENSG00000177414	ENSG00000169174	ENSG00000117400	ENSG00000198691	ENSG00000118733	ENSG00000154007	ENSG00000203943	ENSG00000154007	ENSG00000134716	ENSG00000162598	ENSG00000026751	ENSG00000154027	ENSG00000021852	ENSG00000137948						ENSG00000164600							ENSG00000141485						ENSG00000183715
ENSG00000186564	ENSG00000159596	ENSG00000142700	ENSG00000203995	ENSG00000154027	ENSG00000163879	ENSG00000117834	ENSG00000177414	ENSG00000024526	ENSG00000237763	ENSG00000154007	ENSG00000162624	ENSG00000243710	ENSG00000081985	ENSG00000117016	ENSG00000198691	ENSG00000158315	ENSG00000172410	ENSG00000187889	ENSG00000117399	ENSG00000117598	ENSG00000060718	ENSG00000154027	ENSG00000137976	ENSG00000154027	ENSG00000162598	ENSG00000240563	ENSG00000122224	ENSG00000137976	ENSG00000173406	ENSG00000172031						ENSG00000002746							ENSG00000161944						ENSG00000111254
ENSG00000117834	ENSG00000085998	ENSG00000204006	ENSG00000162383	ENSG00000137976	ENSG00000169218	ENSG00000186094	ENSG00000172410	ENSG00000033122	ENSG00000174876	ENSG00000137976	ENSG00000057468	ENSG00000179178	ENSG00000116745	ENSG00000117013	ENSG00000117598	ENSG00000183682	ENSG00000203963	ENSG00000157131	ENSG00000117407	ENSG00000156869	ENSG00000237763	ENSG00000122432	ENSG00000122432	ENSG00000137976	ENSG00000132854	ENSG00000177414	ENSG00000158764	ENSG00000122432	ENSG00000134709	ENSG00000189195						ENSG00000188730							ENSG00000131482						ENSG00000183150
ENSG00000186094	ENSG00000132128	ENSG00000085831	ENSG00000143006	ENSG00000122432	ENSG00000183317	ENSG00000162374	ENSG00000152763	ENSG00000162620	ENSG00000187733	ENSG00000122432	ENSG00000154007	ENSG00000253313	ENSG00000024526	ENSG00000204060	ENSG00000181656	ENSG00000116985	ENSG00000162594	ENSG00000021852	ENSG00000171872	ENSG00000243480	ENSG00000174876	ENSG00000162643	ENSG00000162643	ENSG00000122432	ENSG00000132855	ENSG00000152760	ENSG00000143257	ENSG00000171517	ENSG00000134716	ENSG00000203910						ENSG00000170419							ENSG00000091583						ENSG00000123307
ENSG00000162374	ENSG00000173660	ENSG00000169213	ENSG00000174332	ENSG00000162643	ENSG00000185668	ENSG00000142700	ENSG00000203963	ENSG00000162624	ENSG00000196427	ENSG00000171517	ENSG00000203943	ENSG00000117400	ENSG00000033122	ENSG00000127129	ENSG00000118733	ENSG00000198754	ENSG00000081985	ENSG00000134709	ENSG00000198520	ENSG00000237763	ENSG00000187733	ENSG00000171502	ENSG00000016490	ENSG00000171517	ENSG00000187140	ENSG00000172410	ENSG00000162747	ENSG00000162643	ENSG00000162598	ENSG00000198691						ENSG00000198822							ENSG00000182156						ENSG00000133640
ENSG00000142700	ENSG00000142961	ENSG00000085840	ENSG00000211452	ENSG00000016490	ENSG00000158315	ENSG00000204006	ENSG00000162594	ENSG00000057468	ENSG00000186086	ENSG00000162643	ENSG00000137976	ENSG00000117399	ENSG00000162620	ENSG00000127124	ENSG00000060718	ENSG00000116990	ENSG00000116745	ENSG00000134716	ENSG00000142945	ENSG00000174876	ENSG00000196427	ENSG00000016490	ENSG00000213512	ENSG00000162643	ENSG00000177414	ENSG00000152763	ENSG00000132185	ENSG00000171502	ENSG00000240563	ENSG00000117598						ENSG00000006377							ENSG00000119547						ENSG00000139352
ENSG00000204006	ENSG00000123472	ENSG00000182183	ENSG00000157211	ENSG00000213512	ENSG00000183682	ENSG00000085831	ENSG00000081985	ENSG00000154007	ENSG00000143107	ENSG00000137975	ENSG00000122432	ENSG00000117407	ENSG00000178965	ENSG00000197273	ENSG00000243480	ENSG00000168389	ENSG00000024526	ENSG00000162598	ENSG00000142959	ENSG00000187733	ENSG00000186086	ENSG00000213512	ENSG00000154451	ENSG00000137975	ENSG00000118473	ENSG00000203963	ENSG00000162746	ENSG00000137975	ENSG00000132854	ENSG00000181656						ENSG00000077080							ENSG00000150656						ENSG00000111783
ENSG00000169213	ENSG00000159658	ENSG00000203995	ENSG00000162391	ENSG00000183347	ENSG00000163909	ENSG00000169213	ENSG00000116745	ENSG00000203943	ENSG00000162641	ENSG00000213512	ENSG00000153898	ENSG00000171872	ENSG00000162624	ENSG00000177181	ENSG00000237763	ENSG00000188800	ENSG00000162620	ENSG00000240563	ENSG00000188396	ENSG00000196427	ENSG00000143107	ENSG00000143032	ENSG00000183347	ENSG00000213512	ENSG00000152760	ENSG00000162594	ENSG00000198574	ENSG00000016490	ENSG00000132855	ENSG00000118733						ENSG00000187416							ENSG00000178297						ENSG00000166111
ENSG00000085840	ENSG00000162368	ENSG00000143006	ENSG00000006555	ENSG00000143032	ENSG00000116981	ENSG00000085840	ENSG00000024526	ENSG00000137976	ENSG00000221986	ENSG00000183347	ENSG00000162643	ENSG00000198520	ENSG00000057468	ENSG00000186409	ENSG00000174876	ENSG00000049089	ENSG00000178965	ENSG00000132854	ENSG00000117425	ENSG00000186086	ENSG00000162641	ENSG00000162669	ENSG00000143032	ENSG00000183347	ENSG00000172410	ENSG00000081985	ENSG00000185860	ENSG00000016602	ENSG00000187140	ENSG00000060718						ENSG00000164604							ENSG00000060566						ENSG00000135116
ENSG00000182183	ENSG00000123091	ENSG00000211452	ENSG00000162398	ENSG00000162669	ENSG00000116983	ENSG00000182183	ENSG00000050628	ENSG00000122432	ENSG00000156097	ENSG00000143032	ENSG00000016490	ENSG00000142945	ENSG00000154007	ENSG00000164007	ENSG00000187733	ENSG00000187801	ENSG00000162624	ENSG00000132855	ENSG00000186603	ENSG00000143107	ENSG00000179902	ENSG00000137948	ENSG00000162669	ENSG00000143032	ENSG00000152763	ENSG00000116745	ENSG00000198842	ENSG00000213512	ENSG00000177414	ENSG00000243480						ENSG00000240204							ENSG00000161031						ENSG00000171435
ENSG00000203995	ENSG00000085832	ENSG00000203985	ENSG00000162399	ENSG00000137948	ENSG00000198754	ENSG00000203995	ENSG00000162620	ENSG00000171517	ENSG00000134183	ENSG00000137948	ENSG00000213512	ENSG00000142959	ENSG00000117069	ENSG00000186973	ENSG00000196427	ENSG00000187815	ENSG00000137968	ENSG00000187140	ENSG00000250719	ENSG00000162641	ENSG00000221986	ENSG00000172031	ENSG00000137948	ENSG00000162669	ENSG00000203963	ENSG00000024526	ENSG00000198821	ENSG00000183347	ENSG00000116675	ENSG00000237763						ENSG00000157680							ENSG00000250799						ENSG00000139767
ENSG00000143006	ENSG00000117859	ENSG00000157211	ENSG00000169174	ENSG00000172031	ENSG00000188800	ENSG00000143006	ENSG00000162624	ENSG00000162643	ENSG00000198758	ENSG00000172031	ENSG00000143032	ENSG00000188396	ENSG00000154027	ENSG00000243710	ENSG00000186086	ENSG00000117010	ENSG00000154007	ENSG00000177414	ENSG00000171357	ENSG00000134183	ENSG00000156097	ENSG00000189195	ENSG00000172031	ENSG00000137948	ENSG00000162594	ENSG00000033122	ENSG00000143185	ENSG00000143032	ENSG00000172410	ENSG00000174876						ENSG00000236279							ENSG00000255974						ENSG00000165566
ENSG00000211452	ENSG00000078618	ENSG00000162390	ENSG00000187889	ENSG00000203910	ENSG00000117016	ENSG00000211452	ENSG00000057468	ENSG00000171502	ENSG00000156150	ENSG00000189195	ENSG00000162669	ENSG00000117425	ENSG00000203943	ENSG00000179178	ENSG00000143107	ENSG00000117016	ENSG00000203943	ENSG00000116675	ENSG00000085999	ENSG00000198758	ENSG00000134183	ENSG00000203910	ENSG00000189195	ENSG00000172031	ENSG00000116745	ENSG00000162620	ENSG00000143184	ENSG00000137948	ENSG00000203963	ENSG00000187733						ENSG00000157219							ENSG00000198077						ENSG00000175664
ENSG00000203985	ENSG00000117862	ENSG00000162391	ENSG00000157131	ENSG00000198691	ENSG00000117013	ENSG00000203985	ENSG00000154007	ENSG00000016490	ENSG00000186150	ENSG00000203910	ENSG00000137948	ENSG00000186603	ENSG00000137976	ENSG00000117400	ENSG00000162641	ENSG00000171790	ENSG00000137976	ENSG00000152760	ENSG00000197587	ENSG00000177272	ENSG00000198758	ENSG00000198691	ENSG00000203910	ENSG00000189195	ENSG00000033122	ENSG00000178965	ENSG00000007933	ENSG00000203910	ENSG00000162594	ENSG00000196427						ENSG00000164778							ENSG00000197408						ENSG00000080166
ENSG00000157211	ENSG00000134717	ENSG00000006555	ENSG00000021852	ENSG00000117598	ENSG00000171790	ENSG00000157211	ENSG00000137960	ENSG00000213512	ENSG00000197106	ENSG00000198691	ENSG00000189195	ENSG00000117472	ENSG00000122432	ENSG00000117407	ENSG00000156097	ENSG00000127129	ENSG00000122432	ENSG00000172410	ENSG00000162456	ENSG00000184599	ENSG00000156150	ENSG00000117598	ENSG00000162676	ENSG00000203910	ENSG00000050628	ENSG00000162624	ENSG00000117560	ENSG00000198691	ENSG00000081985	ENSG00000186086						ENSG00000146910							ENSG00000216588						ENSG00000043355
ENSG00000162391	ENSG00000162384	ENSG00000162398	ENSG00000173406	ENSG00000181656	ENSG00000204060	ENSG00000162391	ENSG00000122420	ENSG00000183347	ENSG00000177301	ENSG00000117598	ENSG00000203910	ENSG00000250719	ENSG00000171517	ENSG00000171872	ENSG00000134183	ENSG00000127124	ENSG00000171517	ENSG00000203963	ENSG00000186118	ENSG00000134242	ENSG00000186150	ENSG00000181656	ENSG00000117598	ENSG00000117598	ENSG00000172260	ENSG00000137968	ENSG00000203737	ENSG00000117598	ENSG00000116745	ENSG00000143107						ENSG00000183117							ENSG00000267467						ENSG00000041515
ENSG00000162398	ENSG00000162385	ENSG00000143001	ENSG00000134716	ENSG00000118733	ENSG00000127129	ENSG00000006555	ENSG00000203943	ENSG00000143032	ENSG00000177272	ENSG00000118733	ENSG00000162676	ENSG00000085999	ENSG00000162643	ENSG00000142945	ENSG00000198758	ENSG00000044012	ENSG00000137975	ENSG00000162594	ENSG00000187048	ENSG00000188761	ENSG00000197106	ENSG00000118733	ENSG00000181656	ENSG00000117600	ENSG00000162620	ENSG00000057468	ENSG00000120332	ENSG00000181656	ENSG00000024526	ENSG00000162641						ENSG00000168484							ENSG00000234906						ENSG00000126231
ENSG00000143001	ENSG00000058799	ENSG00000162399	ENSG00000162598	ENSG00000060718	ENSG00000044012	ENSG00000162398	ENSG00000137976	ENSG00000162669	ENSG00000134216	ENSG00000060718	ENSG00000198691	ENSG00000197587	ENSG00000171502	ENSG00000142959	ENSG00000156150	ENSG00000197273	ENSG00000016490	ENSG00000081985	ENSG00000186160	ENSG00000134207	ENSG00000177301	ENSG00000060718	ENSG00000118733	ENSG00000181656	ENSG00000178965	ENSG00000154007	ENSG00000116147	ENSG00000118733	ENSG00000033122	ENSG00000179902						ENSG00000015592							ENSG00000105550						ENSG00000136352
ENSG00000162399	ENSG00000116212	ENSG00000169174	ENSG00000240563	ENSG00000243480	ENSG00000197273	ENSG00000162399	ENSG00000122432	ENSG00000137948	ENSG00000184599	ENSG00000243480	ENSG00000117598	ENSG00000162456	ENSG00000137975	ENSG00000188396	ENSG00000186150	ENSG00000177181	ENSG00000016602	ENSG00000116745	ENSG00000162365	ENSG00000116748	ENSG00000177272	ENSG00000243480	ENSG00000243480	ENSG00000118733	ENSG00000162624	ENSG00000154027	ENSG00000116690	ENSG00000060718	ENSG00000162620	ENSG00000116299						ENSG00000253457							ENSG00000101323						ENSG00000136327
ENSG00000169174	ENSG00000116209	ENSG00000187889	ENSG00000132854	ENSG00000237763	ENSG00000066185	ENSG00000169174	ENSG00000153898	ENSG00000172031	ENSG00000134207	ENSG00000237763	ENSG00000118733	ENSG00000186118	ENSG00000016490	ENSG00000117425	ENSG00000197106	ENSG00000186409	ENSG00000213512	ENSG00000024526	ENSG00000162367	ENSG00000198765	ENSG00000134216	ENSG00000237763	ENSG00000237763	ENSG00000060718	ENSG00000137968	ENSG00000137976	ENSG00000073756	ENSG00000243480	ENSG00000178965	ENSG00000221986						ENSG00000165061							ENSG00000159261						ENSG00000165588
ENSG00000187889	ENSG00000116221	ENSG00000157131	ENSG00000132855	ENSG00000174876	ENSG00000186409	ENSG00000187889	ENSG00000162643	ENSG00000189195	ENSG00000116748	ENSG00000174876	ENSG00000060718	ENSG00000187048	ENSG00000016602	ENSG00000162415	ENSG00000143125	ENSG00000164007	ENSG00000183347	ENSG00000033122	ENSG00000123473	ENSG00000173218	ENSG00000184599	ENSG00000174876	ENSG00000174876	ENSG00000243480	ENSG00000057468	ENSG00000122432	ENSG00000150681	ENSG00000237763	ENSG00000162624	ENSG00000156097						ENSG00000165066							ENSG00000160202						ENSG00000179008
ENSG00000157131	ENSG00000162402	ENSG00000021852	ENSG00000187140	ENSG00000187733	ENSG00000164007	ENSG00000157131	ENSG00000055732	ENSG00000203910	ENSG00000198765	ENSG00000187733	ENSG00000237763	ENSG00000186160	ENSG00000213512	ENSG00000186603	ENSG00000177301	ENSG00000186973	ENSG00000143032	ENSG00000162620	ENSG00000186790	ENSG00000177551	ENSG00000188761	ENSG00000187733	ENSG00000187733	ENSG00000237763	ENSG00000154007	ENSG00000171517	ENSG00000127074	ENSG00000174876	ENSG00000137968	ENSG00000134183						ENSG00000147488							ENSG00000142182						ENSG00000184302
ENSG00000021852	ENSG00000162600	ENSG00000173406	ENSG00000185483	ENSG00000196427	ENSG00000186973	ENSG00000021852	ENSG00000097096	ENSG00000162676	ENSG00000134200	ENSG00000196427	ENSG00000174876	ENSG00000162365	ENSG00000183347	ENSG00000250719	ENSG00000184599	ENSG00000243710	ENSG00000137948	ENSG00000178965	ENSG00000186564	ENSG00000173212	ENSG00000134207	ENSG00000162631	ENSG00000196427	ENSG00000174876	ENSG00000117069	ENSG00000162643	ENSG00000116785	ENSG00000187733	ENSG00000154007	ENSG00000198758						ENSG00000147509							ENSG00000099937						ENSG00000177108
ENSG00000173406	ENSG00000162601	ENSG00000134709	ENSG00000177414	ENSG00000186086	ENSG00000179178	ENSG00000134709	ENSG00000137975	ENSG00000198691	ENSG00000177551	ENSG00000186086	ENSG00000187733	ENSG00000162366	ENSG00000143032	ENSG00000171357	ENSG00000134207	ENSG00000179178	ENSG00000172031	ENSG00000162624	ENSG00000186094	ENSG00000134256	ENSG00000198765	ENSG00000196427	ENSG00000186086	ENSG00000187733	ENSG00000154027	ENSG00000137975	ENSG00000244414	ENSG00000162631	ENSG00000117069	ENSG00000156150						ENSG00000177182							ENSG00000100024						ENSG00000100583
ENSG00000162598	ENSG00000162604	ENSG00000162598	ENSG00000162433	ENSG00000143107	ENSG00000253313	ENSG00000134716	ENSG00000016490	ENSG00000117598	ENSG00000092607	ENSG00000143107	ENSG00000162631	ENSG00000123473	ENSG00000162669	ENSG00000085999	ENSG00000116748	ENSG00000253313	ENSG00000203910	ENSG00000154007	ENSG00000162374	ENSG00000134258	ENSG00000134200	ENSG00000186086	ENSG00000143107	ENSG00000162631	ENSG00000122420	ENSG00000016490	ENSG00000134365	ENSG00000196427	ENSG00000154027	ENSG00000186150						ENSG00000137561							ENSG00000036473						ENSG00000165555
ENSG00000240563	ENSG00000162434	ENSG00000240563	ENSG00000118473	ENSG00000162641	ENSG00000066056	ENSG00000162598	ENSG00000213512	ENSG00000118733	ENSG00000116882	ENSG00000162641	ENSG00000196427	ENSG00000186790	ENSG00000137948	ENSG00000197587	ENSG00000198765	ENSG00000117400	ENSG00000162676	ENSG00000154027	ENSG00000142700	ENSG00000116882	ENSG00000177551	ENSG00000143107	ENSG00000162641	ENSG00000196427	ENSG00000203943	ENSG00000016602	ENSG00000080910	ENSG00000186086	ENSG00000203943	ENSG00000197106						ENSG00000147571							ENSG00000123561						ENSG00000133958
ENSG00000132854	ENSG00000213625	ENSG00000132855	ENSG00000152760	ENSG00000179902	ENSG00000117400	ENSG00000240563	ENSG00000154451	ENSG00000060718	ENSG00000203859	ENSG00000179902	ENSG00000186086	ENSG00000186564	ENSG00000172031	ENSG00000162456	ENSG00000134200	ENSG00000117399	ENSG00000198691	ENSG00000203943	ENSG00000204006	ENSG00000203859	ENSG00000173212	ENSG00000162641	ENSG00000179902	ENSG00000186086	ENSG00000137976	ENSG00000213512	ENSG00000134389	ENSG00000143107	ENSG00000137976	ENSG00000177301						ENSG00000104327							ENSG00000147223						ENSG00000258986
ENSG00000132855	ENSG00000142864	ENSG00000187140	ENSG00000172410	ENSG00000221986	ENSG00000142949	ENSG00000132854	ENSG00000183347	ENSG00000237763	ENSG00000203857	ENSG00000221986	ENSG00000143107	ENSG00000117834	ENSG00000189195	ENSG00000186118	ENSG00000177551	ENSG00000117407	ENSG00000117598	ENSG00000137976	ENSG00000169213	ENSG00000203857	ENSG00000155761	ENSG00000179902	ENSG00000221986	ENSG00000143107	ENSG00000171517	ENSG00000183347	ENSG00000143278	ENSG00000162641	ENSG00000122432	ENSG00000177272						ENSG00000164794							ENSG00000182890						ENSG00000254585
ENSG00000187140	ENSG00000066557	ENSG00000177414	ENSG00000203963	ENSG00000156097	ENSG00000117407	ENSG00000132855	ENSG00000137948	ENSG00000174876	ENSG00000134240	ENSG00000156097	ENSG00000162641	ENSG00000186094	ENSG00000203910	ENSG00000142973	ENSG00000173212	ENSG00000159214	ENSG00000118733	ENSG00000122432	ENSG00000085840	ENSG00000134240	ENSG00000092607	ENSG00000221986	ENSG00000156097	ENSG00000162641	ENSG00000162643	ENSG00000143032	ENSG00000151418	ENSG00000179902	ENSG00000171517	ENSG00000134216						ENSG00000155897							ENSG00000101981						ENSG00000182256
ENSG00000177414	ENSG00000116754	ENSG00000172410	ENSG00000162594	ENSG00000134183	ENSG00000171872	ENSG00000187140	ENSG00000189195	ENSG00000187733	ENSG00000134193	ENSG00000134183	ENSG00000179902	ENSG00000162374	ENSG00000162676	ENSG00000186160	ENSG00000134258	ENSG00000196517	ENSG00000237763	ENSG00000153898	ENSG00000182183	ENSG00000134193	ENSG00000116882	ENSG00000156097	ENSG00000134183	ENSG00000179902	ENSG00000097096	ENSG00000162669	ENSG00000116833	ENSG00000221986	ENSG00000162643	ENSG00000173947						ENSG00000147724													ENSG00000159248
ENSG00000116675	ENSG00000132485	ENSG00000152763	ENSG00000081985	ENSG00000156150	ENSG00000142959	ENSG00000177414	ENSG00000203910	ENSG00000162631	ENSG00000134249	ENSG00000156150	ENSG00000221986	ENSG00000142700	ENSG00000122483	ENSG00000123473	ENSG00000116882	ENSG00000171872	ENSG00000174876	ENSG00000162643	ENSG00000203995	ENSG00000134249	ENSG00000203859	ENSG00000134183	ENSG00000198758	ENSG00000221986	ENSG00000171502	ENSG00000137948	ENSG00000081248	ENSG00000134183	ENSG00000137975	ENSG00000184599						ENSG00000169427													ENSG00000150667
ENSG00000152760	ENSG00000162623	ENSG00000203963	ENSG00000116745	ENSG00000186150	ENSG00000117425	ENSG00000152760	ENSG00000162676	ENSG00000196427	ENSG00000188610	ENSG00000186150	ENSG00000156097	ENSG00000204006	ENSG00000117598	ENSG00000186790	ENSG00000203859	ENSG00000198520	ENSG00000187733	ENSG00000137975	ENSG00000162383	ENSG00000188610	ENSG00000203857	ENSG00000198758	ENSG00000156150	ENSG00000156097	ENSG00000137975	ENSG00000172031	ENSG00000232237	ENSG00000198758	ENSG00000016490	ENSG00000134207						ENSG00000155886													ENSG00000103599
ENSG00000172410	ENSG00000137955	ENSG00000162594	ENSG00000024526	ENSG00000197106	ENSG00000162415	ENSG00000172410	ENSG00000198691	ENSG00000186086	ENSG00000198019	ENSG00000197106	ENSG00000134183	ENSG00000169213	ENSG00000117600	ENSG00000186564	ENSG00000203857	ENSG00000142945	ENSG00000196427	ENSG00000016490	ENSG00000157193	ENSG00000215784	ENSG00000134249	ENSG00000156150	ENSG00000186150	ENSG00000134183	ENSG00000016490	ENSG00000189195	ENSG00000081277	ENSG00000156150	ENSG00000016602	ENSG00000116748						ENSG00000107105													ENSG00000182950
ENSG00000152763	ENSG00000077254	ENSG00000116745	ENSG00000033122	ENSG00000177301	ENSG00000117472	ENSG00000203963	ENSG00000156869	ENSG00000143107	ENSG00000215784	ENSG00000143125	ENSG00000198758	ENSG00000085840	ENSG00000156869	ENSG00000132122	ENSG00000134193	ENSG00000142959	ENSG00000186086	ENSG00000016602	ENSG00000143006	ENSG00000177144	ENSG00000188610	ENSG00000186150	ENSG00000177301	ENSG00000156150	ENSG00000016602	ENSG00000203910	ENSG00000159166	ENSG00000186150	ENSG00000213512	ENSG00000198765						ENSG00000122733													ENSG00000166246
ENSG00000203963	ENSG00000162613	ENSG00000024526	ENSG00000172260	ENSG00000177272	ENSG00000250719	ENSG00000162594	ENSG00000237763	ENSG00000162641	ENSG00000177144	ENSG00000177301	ENSG00000156150	ENSG00000182183	ENSG00000181656	ENSG00000186094	ENSG00000134249	ENSG00000188396	ENSG00000143107	ENSG00000213512	ENSG00000174332	ENSG00000168509	ENSG00000198019	ENSG00000143125	ENSG00000177272	ENSG00000186150	ENSG00000213512	ENSG00000198691	ENSG00000159173	ENSG00000197106	ENSG00000183347	ENSG00000134200						ENSG00000165023													ENSG00000154118
ENSG00000162594	ENSG00000117133	ENSG00000033122	ENSG00000162620	ENSG00000134216	ENSG00000171357	ENSG00000081985	ENSG00000174876	ENSG00000179902	ENSG00000168509	ENSG00000177272	ENSG00000186150	ENSG00000203995	ENSG00000118733	ENSG00000162373	ENSG00000188610	ENSG00000222009	ENSG00000162641	ENSG00000183347	ENSG00000211452	ENSG00000117281	ENSG00000215784	ENSG00000177301	ENSG00000134216	ENSG00000197106	ENSG00000183347	ENSG00000117598	ENSG00000163435	ENSG00000143125	ENSG00000143032	ENSG00000177551						ENSG00000136928													ENSG00000091536
ENSG00000081985	ENSG00000174021	ENSG00000162620	ENSG00000162624	ENSG00000184599	ENSG00000197587	ENSG00000116745	ENSG00000187733	ENSG00000221986	ENSG00000117281	ENSG00000134216	ENSG00000197106	ENSG00000157193	ENSG00000060718	ENSG00000162374	ENSG00000215784	ENSG00000162415	ENSG00000179902	ENSG00000143032	ENSG00000203985	ENSG00000174827	ENSG00000177144	ENSG00000134216	ENSG00000173947	ENSG00000143125	ENSG00000143032	ENSG00000117600	ENSG00000122180	ENSG00000177301	ENSG00000137948	ENSG00000134258						ENSG00000148123													ENSG00000063015
ENSG00000116745	ENSG00000162642	ENSG00000178965	ENSG00000137968	ENSG00000134207	ENSG00000162456	ENSG00000024526	ENSG00000196427	ENSG00000156097	ENSG00000174827	ENSG00000184599	ENSG00000143125	ENSG00000143006	ENSG00000243480	ENSG00000142700	ENSG00000177144	ENSG00000186603	ENSG00000116299	ENSG00000137948	ENSG00000116205	ENSG00000121634	ENSG00000117281	ENSG00000184599	ENSG00000121933	ENSG00000177301	ENSG00000162669	ENSG00000181656	ENSG00000133055	ENSG00000134216	ENSG00000172031	ENSG00000092607						ENSG00000125492													ENSG00000204889
ENSG00000024526	ENSG00000097033	ENSG00000162624	ENSG00000057468	ENSG00000116748	ENSG00000186118	ENSG00000033122	ENSG00000186086	ENSG00000134183	ENSG00000121634	ENSG00000134207	ENSG00000177301	ENSG00000174332	ENSG00000237763	ENSG00000204006	ENSG00000168509	ENSG00000250719	ENSG00000221986	ENSG00000172031	ENSG00000157211	ENSG00000183598	ENSG00000174827	ENSG00000188761	ENSG00000184599	ENSG00000134216	ENSG00000137948	ENSG00000118733	ENSG00000133063	ENSG00000184599	ENSG00000203910	ENSG00000116882						ENSG00000196990													ENSG00000176358
ENSG00000033122	ENSG00000183291	ENSG00000137968	ENSG00000154007	ENSG00000198765	ENSG00000142973	ENSG00000162620	ENSG00000143107	ENSG00000198758	ENSG00000183598	ENSG00000198765	ENSG00000177272	ENSG00000211452	ENSG00000174876	ENSG00000085831	ENSG00000174827	ENSG00000171357	ENSG00000156097	ENSG00000203910	ENSG00000162390	ENSG00000118298	ENSG00000121634	ENSG00000134207	ENSG00000188761	ENSG00000184599	ENSG00000172031	ENSG00000060718	ENSG00000122188	ENSG00000188761	ENSG00000198691	ENSG00000203859						ENSG00000165643													ENSG00000173714
ENSG00000162620	ENSG00000143013	ENSG00000057468	ENSG00000154027	ENSG00000134200	ENSG00000187048	ENSG00000178965	ENSG00000162641	ENSG00000156150	ENSG00000118298	ENSG00000134200	ENSG00000184599	ENSG00000203985	ENSG00000187733	ENSG00000169213	ENSG00000121634	ENSG00000085999	ENSG00000134183	ENSG00000162676	ENSG00000162391	ENSG00000143452	ENSG00000143452	ENSG00000198765	ENSG00000134207	ENSG00000134207	ENSG00000189195	ENSG00000243480	ENSG00000162877	ENSG00000134207	ENSG00000117598	ENSG00000203857						ENSG00000176884													ENSG00000173838
ENSG00000178965	ENSG00000065243	ENSG00000154007	ENSG00000137976	ENSG00000177551	ENSG00000186377	ENSG00000162624	ENSG00000143028	ENSG00000197106	ENSG00000143452	ENSG00000177551	ENSG00000134207	ENSG00000116205	ENSG00000196427	ENSG00000085840	ENSG00000118298	ENSG00000197587	ENSG00000198758	ENSG00000198691	ENSG00000162398	ENSG00000163141	ENSG00000159409	ENSG00000134200	ENSG00000116748	ENSG00000175984	ENSG00000203910	ENSG00000237763	ENSG00000174502	ENSG00000116748	ENSG00000181656	ENSG00000134193						ENSG00000176244													ENSG00000213218
ENSG00000162624	ENSG00000137947	ENSG00000117069	ENSG00000122432	ENSG00000155761	ENSG00000186160	ENSG00000137968	ENSG00000134183	ENSG00000177301	ENSG00000163157	ENSG00000173212	ENSG00000116748	ENSG00000157211	ENSG00000186086	ENSG00000182183	ENSG00000143452	ENSG00000162456	ENSG00000156150	ENSG00000117598	ENSG00000162399	ENSG00000159450	ENSG00000178796	ENSG00000177551	ENSG00000198765	ENSG00000198765	ENSG00000198691	ENSG00000174876	ENSG00000198049	ENSG00000198765	ENSG00000118733	ENSG00000134249						ENSG00000165985													ENSG00000136487
ENSG00000137968	ENSG00000137944	ENSG00000154027	ENSG00000171502	ENSG00000092607	ENSG00000162365	ENSG00000057468	ENSG00000198758	ENSG00000177272	ENSG00000159409	ENSG00000134258	ENSG00000198765	ENSG00000215883	ENSG00000143107	ENSG00000203995	ENSG00000159409	ENSG00000186118	ENSG00000186150	ENSG00000117600	ENSG00000187889	ENSG00000215853	ENSG00000196407	ENSG00000155761	ENSG00000134200	ENSG00000134200	ENSG00000143036	ENSG00000187733	ENSG00000196188	ENSG00000134200	ENSG00000060718	ENSG00000188610						ENSG00000148482													ENSG00000136488
ENSG00000057468	ENSG00000122406	ENSG00000203943	ENSG00000137975	ENSG00000116882	ENSG00000186790	ENSG00000154007	ENSG00000156150	ENSG00000134216	ENSG00000178796	ENSG00000155761	ENSG00000134200	ENSG00000006555	ENSG00000162641	ENSG00000157193	ENSG00000178796	ENSG00000187048	ENSG00000197106	ENSG00000118733	ENSG00000157131	ENSG00000143631	ENSG00000159450	ENSG00000116882	ENSG00000177551	ENSG00000177551	ENSG00000117598	ENSG00000162631	ENSG00000142224	ENSG00000177551	ENSG00000237763	ENSG00000198019						ENSG00000151025													ENSG00000204414
ENSG00000154007	ENSG00000117500	ENSG00000137976	ENSG00000016490	ENSG00000203859	ENSG00000186564	ENSG00000203943	ENSG00000186150	ENSG00000184599	ENSG00000143450	ENSG00000092607	ENSG00000177551	ENSG00000162398	ENSG00000179902	ENSG00000143006	ENSG00000143450	ENSG00000186160	ENSG00000177272	ENSG00000237763	ENSG00000021852	ENSG00000143520	ENSG00000215853	ENSG00000203859	ENSG00000155761	ENSG00000173212	ENSG00000117600	ENSG00000196427	ENSG00000162891	ENSG00000173212	ENSG00000174876	ENSG00000215784						ENSG00000136750													ENSG00000167889
ENSG00000154027	ENSG00000067334	ENSG00000122432	ENSG00000016602	ENSG00000203857	ENSG00000269113	ENSG00000137976	ENSG00000143125	ENSG00000188761	ENSG00000213171	ENSG00000116882	ENSG00000134258	ENSG00000143001	ENSG00000116299	ENSG00000174332	ENSG00000213171	ENSG00000162365	ENSG00000134216	ENSG00000174876	ENSG00000173406	ENSG00000186207	ENSG00000143631	ENSG00000203857	ENSG00000203859	ENSG00000134258	ENSG00000118733	ENSG00000186086	ENSG00000162892	ENSG00000134256	ENSG00000187733	ENSG00000177144						ENSG00000227877													ENSG00000182676
ENSG00000203943	ENSG00000117519	ENSG00000171517	ENSG00000154451	ENSG00000134193	ENSG00000186094	ENSG00000122432	ENSG00000177272	ENSG00000134207	ENSG00000225556	ENSG00000203857	ENSG00000092607	ENSG00000162399	ENSG00000221986	ENSG00000203985	ENSG00000225556	ENSG00000162366	ENSG00000173947	ENSG00000187733	ENSG00000134716	ENSG00000169509	ENSG00000143520	ENSG00000134193	ENSG00000134193	ENSG00000155761	ENSG00000237763	ENSG00000143107	ENSG00000162896	ENSG00000134258	ENSG00000162631	ENSG00000168509						ENSG00000138311													ENSG00000170579
ENSG00000137976	ENSG00000122481	ENSG00000162643	ENSG00000183347	ENSG00000134249	ENSG00000162374	ENSG00000171517	ENSG00000162777	ENSG00000198765	ENSG00000159450	ENSG00000134249	ENSG00000116882	ENSG00000169174	ENSG00000156097	ENSG00000116205	ENSG00000159450	ENSG00000123473	ENSG00000184599	ENSG00000162631	ENSG00000162598	ENSG00000185966	ENSG00000186207	ENSG00000134249	ENSG00000134249	ENSG00000092607	ENSG00000174876	ENSG00000162641	ENSG00000162897	ENSG00000116882	ENSG00000196427	ENSG00000117281						ENSG00000179774													ENSG00000231824
ENSG00000122432	ENSG00000156875	ENSG00000171502	ENSG00000143032	ENSG00000188610	ENSG00000142700	ENSG00000162643	ENSG00000134216	ENSG00000134200	ENSG00000143520	ENSG00000188610	ENSG00000203859	ENSG00000157131	ENSG00000134183	ENSG00000157211	ENSG00000215853	ENSG00000186790	ENSG00000134207	ENSG00000134215	ENSG00000240563	ENSG00000163202	ENSG00000169509	ENSG00000188610	ENSG00000198019	ENSG00000116882	ENSG00000187733	ENSG00000179902	ENSG00000123838	ENSG00000203859	ENSG00000186086	ENSG00000174827						ENSG00000148734													ENSG00000101489
ENSG00000162643	ENSG00000137996	ENSG00000137975	ENSG00000162669	ENSG00000198019	ENSG00000204006	ENSG00000137975	ENSG00000134242	ENSG00000177551	ENSG00000186207	ENSG00000198019	ENSG00000203857	ENSG00000021852	ENSG00000198758	ENSG00000162390	ENSG00000143631	ENSG00000186564	ENSG00000116748	ENSG00000196427	ENSG00000132855	ENSG00000185962	ENSG00000185966	ENSG00000198019	ENSG00000215784	ENSG00000134249	ENSG00000162631	ENSG00000221986	ENSG00000117322	ENSG00000203857	ENSG00000143107	ENSG00000121634						ENSG00000133665													ENSG00000167210
ENSG00000137975	ENSG00000134186	ENSG00000016490	ENSG00000137948	ENSG00000215784	ENSG00000085831	ENSG00000016490	ENSG00000188761	ENSG00000173212	ENSG00000187223	ENSG00000215784	ENSG00000134193	ENSG00000173406	ENSG00000156150	ENSG00000162398	ENSG00000143520	ENSG00000269113	ENSG00000198765	ENSG00000186086	ENSG00000187140	ENSG00000187223	ENSG00000163202	ENSG00000215784	ENSG00000177144	ENSG00000188610	ENSG00000196427	ENSG00000156097	ENSG00000203710	ENSG00000134193	ENSG00000162641	ENSG00000150337						ENSG00000185737													ENSG00000177511
ENSG00000016490	ENSG00000116266	ENSG00000016602	ENSG00000172031	ENSG00000177144	ENSG00000169213	ENSG00000016602	ENSG00000175984	ENSG00000134256	ENSG00000187180	ENSG00000177144	ENSG00000134249	ENSG00000184292	ENSG00000186150	ENSG00000143001	ENSG00000143536	ENSG00000117834	ENSG00000134200	ENSG00000143107	ENSG00000177414	ENSG00000187180	ENSG00000185962	ENSG00000177144	ENSG00000168509	ENSG00000198019	ENSG00000186086	ENSG00000134183	ENSG00000197721	ENSG00000134249	ENSG00000179902	ENSG00000183598						ENSG00000148604													ENSG00000134438
ENSG00000016602	ENSG00000121940	ENSG00000213512	ENSG00000189195	ENSG00000168509	ENSG00000157077	ENSG00000213512	ENSG00000116748	ENSG00000155761	ENSG00000159455	ENSG00000168509	ENSG00000188610	ENSG00000162598	ENSG00000143125	ENSG00000162399	ENSG00000186207	ENSG00000186094	ENSG00000177551	ENSG00000162641	ENSG00000162433	ENSG00000159455	ENSG00000187223	ENSG00000117281	ENSG00000117281	ENSG00000215784	ENSG00000143107	ENSG00000156150	ENSG00000082497	ENSG00000188610	ENSG00000221986	ENSG00000118298						ENSG00000197430													ENSG00000141665
ENSG00000213512	ENSG00000197780	ENSG00000183347	ENSG00000203910	ENSG00000117281	ENSG00000203995	ENSG00000183347	ENSG00000198765	ENSG00000116882	ENSG00000187173	ENSG00000117281	ENSG00000198019	ENSG00000240563	ENSG00000177301	ENSG00000162409	ENSG00000169509	ENSG00000162374	ENSG00000173212	ENSG00000179902	ENSG00000116675	ENSG00000187173	ENSG00000187180	ENSG00000174827	ENSG00000121634	ENSG00000177144	ENSG00000162641	ENSG00000186150	ENSG00000198570	ENSG00000215784	ENSG00000156097	ENSG00000143452						ENSG00000154493													ENSG00000166573
ENSG00000154451	ENSG00000215717	ENSG00000143032	ENSG00000162676	ENSG00000174827	ENSG00000174348	ENSG00000143032	ENSG00000134200	ENSG00000203859	ENSG00000187170	ENSG00000121634	ENSG00000215784	ENSG00000132854	ENSG00000177272	ENSG00000162598	ENSG00000185966	ENSG00000142700	ENSG00000134256	ENSG00000116299	ENSG00000116678	ENSG00000187170	ENSG00000159455	ENSG00000121634	ENSG00000150337	ENSG00000168509	ENSG00000179902	ENSG00000197106	ENSG00000082482	ENSG00000177144	ENSG00000134183	ENSG00000163157						ENSG00000188916													ENSG00000116014
ENSG00000183347	ENSG00000031698	ENSG00000162669	ENSG00000198691	ENSG00000121634	ENSG00000143006	ENSG00000162669	ENSG00000173218	ENSG00000203857	ENSG00000198854	ENSG00000150337	ENSG00000177144	ENSG00000132855	ENSG00000134216	ENSG00000240563	ENSG00000163202	ENSG00000204006	ENSG00000134258	ENSG00000221986	ENSG00000184588	ENSG00000198854	ENSG00000187173	ENSG00000183598	ENSG00000183598	ENSG00000121634	ENSG00000143126	ENSG00000143125	ENSG00000196482	ENSG00000168509	ENSG00000198758	ENSG00000159409						ENSG00000197177													ENSG00000173976
ENSG00000143032	ENSG00000143106	ENSG00000137948	ENSG00000117598	ENSG00000183598	ENSG00000174332	ENSG00000137948	ENSG00000173212	ENSG00000134193	ENSG00000240386	ENSG00000183598	ENSG00000168509	ENSG00000187140	ENSG00000184599	ENSG00000132854	ENSG00000185962	ENSG00000085831	ENSG00000155761	ENSG00000156097	ENSG00000118473	ENSG00000203786	ENSG00000187170	ENSG00000118298	ENSG00000163157	ENSG00000150337	ENSG00000221986	ENSG00000177301	ENSG00000197520	ENSG00000117281	ENSG00000186150	ENSG00000178796						ENSG00000180176													ENSG00000105278
ENSG00000162669	ENSG00000065135	ENSG00000172031	ENSG00000117600	ENSG00000143452	ENSG00000211452	ENSG00000172031	ENSG00000116824	ENSG00000134249	ENSG00000186226	ENSG00000143452	ENSG00000117281	ENSG00000177414	ENSG00000175984	ENSG00000187140	ENSG00000187223	ENSG00000169213	ENSG00000116882	ENSG00000134183	ENSG00000152760	ENSG00000240386	ENSG00000198854	ENSG00000143452	ENSG00000159409	ENSG00000203814	ENSG00000156097	ENSG00000177272	ENSG00000185155	ENSG00000174827	ENSG00000197106	ENSG00000143450						ENSG00000110148													ENSG00000198723
ENSG00000137948	ENSG00000168710	ENSG00000189195	ENSG00000181656	ENSG00000159409	ENSG00000203985	ENSG00000189195	ENSG00000134256	ENSG00000188610	ENSG00000172155	ENSG00000163141	ENSG00000174827	ENSG00000172410	ENSG00000116748	ENSG00000203965	ENSG00000187180	ENSG00000085840	ENSG00000203859	ENSG00000198758	ENSG00000172410	ENSG00000186226	ENSG00000203786	ENSG00000159409	ENSG00000178796	ENSG00000183598	ENSG00000134183	ENSG00000184599	ENSG00000154342	ENSG00000121634	ENSG00000143125	ENSG00000213171						ENSG00000129159													ENSG00000260001
ENSG00000172031	ENSG00000143093	ENSG00000203910	ENSG00000118733	ENSG00000178796	ENSG00000157211	ENSG00000203910	ENSG00000134258	ENSG00000198019	ENSG00000197084	ENSG00000163157	ENSG00000121634	ENSG00000152763	ENSG00000198765	ENSG00000185483	ENSG00000159455	ENSG00000182183	ENSG00000203857	ENSG00000156150	ENSG00000152763	ENSG00000172155	ENSG00000240386	ENSG00000178796	ENSG00000143450	ENSG00000143452	ENSG00000198758	ENSG00000134207	ENSG00000196890	ENSG00000183598	ENSG00000177301	ENSG00000225556						ENSG00000091664													ENSG00000196361
ENSG00000189195	ENSG00000134248	ENSG00000198691	ENSG00000060718	ENSG00000143450	ENSG00000162390	ENSG00000162676	ENSG00000183508	ENSG00000215784	ENSG00000196734	ENSG00000178796	ENSG00000150337	ENSG00000203963	ENSG00000134200	ENSG00000177414	ENSG00000187173	ENSG00000203995	ENSG00000134240	ENSG00000186150	ENSG00000203963	ENSG00000197084	ENSG00000186226	ENSG00000159450	ENSG00000213171	ENSG00000163141	ENSG00000156150	ENSG00000198765	ENSG00000135773	ENSG00000118298	ENSG00000177272	ENSG00000186207						ENSG00000187398													ENSG00000132026
ENSG00000203910	ENSG00000116459	ENSG00000117598	ENSG00000243480	ENSG00000213171	ENSG00000162391	ENSG00000198691	ENSG00000155761	ENSG00000177144	ENSG00000186844	ENSG00000143450	ENSG00000183598	ENSG00000162594	ENSG00000177551	ENSG00000162437	ENSG00000187170	ENSG00000157193	ENSG00000134193	ENSG00000197106	ENSG00000162594	ENSG00000196734	ENSG00000172155	ENSG00000143520	ENSG00000163206	ENSG00000178796	ENSG00000186150	ENSG00000134200	ENSG00000119283	ENSG00000143452	ENSG00000064886	ENSG00000187223						ENSG00000134343													ENSG00000127530
ENSG00000162676	ENSG00000155366	ENSG00000181656	ENSG00000237763	ENSG00000225556	ENSG00000184313	ENSG00000117598	ENSG00000092607	ENSG00000168509	ENSG00000235942	ENSG00000213171	ENSG00000159409	ENSG00000081985	ENSG00000134256	ENSG00000116675	ENSG00000198854	ENSG00000143006	ENSG00000134249	ENSG00000177301	ENSG00000116745	ENSG00000186844	ENSG00000197084	ENSG00000186207	ENSG00000203784	ENSG00000143450	ENSG00000197106	ENSG00000177551	ENSG00000183780	ENSG00000159409	ENSG00000134216	ENSG00000187180						ENSG00000007372													ENSG00000188269
ENSG00000198691	ENSG00000163349	ENSG00000118733	ENSG00000174876	ENSG00000159450	ENSG00000162398	ENSG00000118733	ENSG00000116882	ENSG00000117281	ENSG00000163206	ENSG00000225556	ENSG00000178796	ENSG00000116745	ENSG00000092607	ENSG00000118473	ENSG00000203786	ENSG00000174332	ENSG00000188610	ENSG00000177272	ENSG00000024526	ENSG00000235942	ENSG00000196734	ENSG00000187223	ENSG00000143552	ENSG00000213171	ENSG00000177301	ENSG00000173212	ENSG00000244020	ENSG00000178796	ENSG00000184599	ENSG00000159455						ENSG00000110427													ENSG00000124302
ENSG00000117598	ENSG00000197323	ENSG00000060718	ENSG00000187733	ENSG00000215853	ENSG00000143001	ENSG00000060718	ENSG00000203859	ENSG00000121634	ENSG00000203784	ENSG00000196407	ENSG00000143450	ENSG00000024526	ENSG00000203859	ENSG00000172410	ENSG00000240386	ENSG00000211452	ENSG00000215784	ENSG00000134216	ENSG00000033122	ENSG00000163206	ENSG00000186844	ENSG00000187180	ENSG00000163263	ENSG00000225556	ENSG00000134216	ENSG00000134258	ENSG00000133019	ENSG00000225556	ENSG00000188761	ENSG00000187173						ENSG00000110436													ENSG00000011332
ENSG00000117600	ENSG00000116752	ENSG00000237763	ENSG00000162631	ENSG00000143631	ENSG00000162399	ENSG00000237763	ENSG00000203857	ENSG00000183598	ENSG00000203783	ENSG00000159450	ENSG00000213171	ENSG00000033122	ENSG00000203857	ENSG00000152763	ENSG00000186226	ENSG00000203985	ENSG00000177144	ENSG00000134242	ENSG00000172260	ENSG00000163207	ENSG00000235942	ENSG00000159455	ENSG00000143595	ENSG00000196407	ENSG00000173947	ENSG00000155761	ENSG00000180875	ENSG00000196407	ENSG00000134207	ENSG00000187170						ENSG00000183908													ENSG00000179168
ENSG00000181656	ENSG00000052723	ENSG00000174876	ENSG00000196427	ENSG00000143520	ENSG00000169174	ENSG00000174876	ENSG00000134240	ENSG00000118298	ENSG00000184330	ENSG00000215853	ENSG00000225556	ENSG00000050628	ENSG00000134193	ENSG00000203963	ENSG00000172155	ENSG00000157211	ENSG00000168509	ENSG00000188761	ENSG00000162620	ENSG00000184148	ENSG00000163206	ENSG00000187173	ENSG00000160716	ENSG00000159450	ENSG00000184599	ENSG00000092607	ENSG00000117009	ENSG00000159450	ENSG00000116748	ENSG00000198854						ENSG00000242689													ENSG00000188766
ENSG00000118733	ENSG00000121851	ENSG00000187733	ENSG00000186086	ENSG00000186207	ENSG00000162409	ENSG00000187733	ENSG00000134193	ENSG00000143452	ENSG00000196420	ENSG00000143631	ENSG00000159450	ENSG00000162620	ENSG00000134249	ENSG00000162594	ENSG00000197084	ENSG00000162391	ENSG00000117281	ENSG00000116748	ENSG00000116783	ENSG00000163216	ENSG00000184148	ENSG00000187170	ENSG00000143603	ENSG00000215853	ENSG00000134207	ENSG00000116882	ENSG00000197769	ENSG00000215853	ENSG00000198765	ENSG00000240386						ENSG00000197901													ENSG00000174521
ENSG00000060718	ENSG00000131779	ENSG00000196427	ENSG00000143107	ENSG00000169509	ENSG00000187889	ENSG00000162631	ENSG00000134249	ENSG00000159409	ENSG00000143552	ENSG00000143520	ENSG00000215853	ENSG00000178965	ENSG00000188610	ENSG00000081985	ENSG00000196734	ENSG00000006555	ENSG00000174827	ENSG00000198765	ENSG00000178965	ENSG00000241794	ENSG00000163216	ENSG00000198854	ENSG00000173080	ENSG00000143631	ENSG00000175984	ENSG00000203859	ENSG00000180287	ENSG00000143631	ENSG00000177551	ENSG00000186226						ENSG00000182450													ENSG00000204869
ENSG00000243480	ENSG00000131778	ENSG00000186086	ENSG00000162641	ENSG00000185966	ENSG00000157131	ENSG00000196427	ENSG00000188610	ENSG00000178796	ENSG00000143595	ENSG00000186207	ENSG00000143520	ENSG00000162624	ENSG00000198019	ENSG00000116745	ENSG00000186844	ENSG00000162398	ENSG00000121634	ENSG00000134200	ENSG00000162624	ENSG00000196805	ENSG00000241794	ENSG00000240386	ENSG00000163467	ENSG00000143520	ENSG00000198765	ENSG00000203857	ENSG00000162711	ENSG00000143520	ENSG00000173212	ENSG00000172155						ENSG00000219435													ENSG00000104826
ENSG00000237763	ENSG00000178096	ENSG00000143107	ENSG00000179902	ENSG00000163202	ENSG00000021852	ENSG00000186086	ENSG00000215784	ENSG00000213171	ENSG00000160716	ENSG00000169509	ENSG00000186207	ENSG00000137968	ENSG00000215784	ENSG00000024526	ENSG00000235942	ENSG00000143001	ENSG00000183598	ENSG00000177551	ENSG00000137968	ENSG00000203785	ENSG00000196805	ENSG00000186226	ENSG00000187862	ENSG00000186207	ENSG00000134200	ENSG00000134249	ENSG00000177462	ENSG00000186207	ENSG00000134258	ENSG00000196734						ENSG00000186895													ENSG00000213023
ENSG00000174876	ENSG00000143368	ENSG00000162641	ENSG00000221986	ENSG00000185962	ENSG00000173406	ENSG00000143107	ENSG00000177144	ENSG00000225556	ENSG00000143627	ENSG00000185966	ENSG00000185962	ENSG00000057468	ENSG00000177144	ENSG00000033122	ENSG00000163206	ENSG00000162399	ENSG00000163141	ENSG00000173212	ENSG00000057468	ENSG00000244094	ENSG00000203785	ENSG00000172155	ENSG00000132702	ENSG00000185966	ENSG00000177551	ENSG00000188610	ENSG00000176887	ENSG00000169509	ENSG00000155761	ENSG00000186844						ENSG00000261594													ENSG00000126583
ENSG00000187733	ENSG00000136631	ENSG00000179902	ENSG00000156097	ENSG00000187223	ENSG00000134716	ENSG00000162641	ENSG00000168509	ENSG00000159450	ENSG00000173080	ENSG00000163202	ENSG00000187223	ENSG00000154007	ENSG00000168509	ENSG00000050628	ENSG00000163207	ENSG00000169174	ENSG00000159409	ENSG00000134256	ENSG00000154007	ENSG00000159516	ENSG00000244094	ENSG00000197084	ENSG00000027869	ENSG00000163202	ENSG00000173212	ENSG00000198019	ENSG00000150873	ENSG00000185966	ENSG00000092607	ENSG00000235942						ENSG00000123901													ENSG00000105605
ENSG00000196427	ENSG00000143401	ENSG00000116299	ENSG00000134183	ENSG00000187180	ENSG00000162598	ENSG00000179902	ENSG00000117281	ENSG00000215853	ENSG00000163467	ENSG00000185962	ENSG00000187180	ENSG00000117069	ENSG00000117281	ENSG00000172260	ENSG00000184148	ENSG00000157131	ENSG00000178796	ENSG00000134258	ENSG00000184005	ENSG00000203784	ENSG00000159516	ENSG00000196734	ENSG00000198400	ENSG00000185962	ENSG00000143061	ENSG00000215784	ENSG00000169006	ENSG00000163202	ENSG00000116882	ENSG00000163206						ENSG00000152578													ENSG00000167618
ENSG00000186086	ENSG00000117362	ENSG00000221986	ENSG00000198758	ENSG00000159455	ENSG00000162599	ENSG00000116299	ENSG00000121634	ENSG00000143631	ENSG00000132677	ENSG00000187223	ENSG00000159455	ENSG00000154027	ENSG00000121634	ENSG00000162620	ENSG00000169474	ENSG00000021852	ENSG00000143450	ENSG00000155761	ENSG00000117069	ENSG00000203783	ENSG00000203784	ENSG00000186844	ENSG00000027644	ENSG00000187223	ENSG00000134258	ENSG00000177144	ENSG00000163032	ENSG00000185962	ENSG00000203859	ENSG00000203784						ENSG00000185742													ENSG00000149488
ENSG00000143107	ENSG00000117360	ENSG00000156097	ENSG00000156150	ENSG00000187173	ENSG00000240563	ENSG00000221986	ENSG00000183598	ENSG00000143520	ENSG00000187862	ENSG00000187180	ENSG00000187173	ENSG00000203943	ENSG00000183598	ENSG00000116783	ENSG00000169469	ENSG00000173406	ENSG00000213171	ENSG00000092607	ENSG00000154027	ENSG00000203782	ENSG00000203783	ENSG00000235942	ENSG00000160838	ENSG00000187180	ENSG00000155761	ENSG00000168509	ENSG00000143869	ENSG00000187223	ENSG00000203857	ENSG00000203783						ENSG00000172350													ENSG00000101200
ENSG00000162641	ENSG00000143374	ENSG00000134183	ENSG00000186150	ENSG00000187170	ENSG00000132854	ENSG00000156097	ENSG00000184260	ENSG00000186207	ENSG00000143297	ENSG00000159455	ENSG00000187170	ENSG00000137976	ENSG00000118298	ENSG00000178965	ENSG00000163216	ENSG00000134709	ENSG00000143365	ENSG00000116882	ENSG00000122420	ENSG00000159527	ENSG00000203782	ENSG00000163206	ENSG00000143297	ENSG00000159455	ENSG00000092607	ENSG00000117281	ENSG00000084674	ENSG00000187180	ENSG00000134240	ENSG00000196420						ENSG00000109943													ENSG00000101349
ENSG00000179902	ENSG00000143384	ENSG00000198758	ENSG00000177301	ENSG00000198854	ENSG00000132855	ENSG00000134183	ENSG00000143452	ENSG00000169509	ENSG00000163518	ENSG00000187173	ENSG00000198854	ENSG00000122432	ENSG00000143452	ENSG00000162624	ENSG00000241794	ENSG00000162598	ENSG00000159450	ENSG00000203857	ENSG00000137959	ENSG00000163218	ENSG00000159527	ENSG00000184148	ENSG00000163518	ENSG00000187173	ENSG00000116882	ENSG00000174827	ENSG00000162949	ENSG00000159455	ENSG00000134193	ENSG00000143552						ENSG00000149571													ENSG00000173404
ENSG00000221986	ENSG00000143420	ENSG00000156150	ENSG00000177272	ENSG00000203786	ENSG00000187140	ENSG00000198758	ENSG00000163141	ENSG00000185966	ENSG00000160856	ENSG00000187170	ENSG00000240386	ENSG00000153898	ENSG00000163157	ENSG00000137968	ENSG00000196805	ENSG00000240563	ENSG00000215853	ENSG00000134240	ENSG00000203943	ENSG00000184330	ENSG00000163218	ENSG00000203784	ENSG00000160856	ENSG00000187170	ENSG00000203859	ENSG00000121634	ENSG00000214711	ENSG00000187173	ENSG00000134249	ENSG00000163263						ENSG00000183715													ENSG00000125820
ENSG00000156097	ENSG00000143457	ENSG00000186150	ENSG00000134216	ENSG00000240386	ENSG00000185483	ENSG00000156150	ENSG00000163157	ENSG00000163202	ENSG00000132704	ENSG00000198854	ENSG00000186226	ENSG00000162643	ENSG00000159409	ENSG00000057468	ENSG00000203785	ENSG00000132854	ENSG00000143631	ENSG00000134193	ENSG00000137976	ENSG00000143556	ENSG00000184330	ENSG00000203783	ENSG00000132704	ENSG00000198854	ENSG00000203857	ENSG00000150337	ENSG00000158125	ENSG00000187170	ENSG00000188610	ENSG00000143595						ENSG00000166159													ENSG00000100987
ENSG00000134183	ENSG00000143437	ENSG00000197106	ENSG00000188761	ENSG00000172155	ENSG00000177414	ENSG00000186150	ENSG00000178796	ENSG00000185962	ENSG00000163534	ENSG00000203786	ENSG00000172155	ENSG00000171502	ENSG00000178796	ENSG00000154007	ENSG00000244094	ENSG00000132855	ENSG00000143520	ENSG00000134249	ENSG00000122432	ENSG00000196420	ENSG00000143556	ENSG00000184330	ENSG00000163534	ENSG00000203786	ENSG00000134193	ENSG00000183598	ENSG00000183023	ENSG00000198854	ENSG00000198019	ENSG00000160716						ENSG00000111218													ENSG00000260903
ENSG00000198758	ENSG00000163156	ENSG00000177301	ENSG00000134207	ENSG00000197084	ENSG00000158966	ENSG00000177301	ENSG00000159450	ENSG00000187223	ENSG00000073754	ENSG00000240386	ENSG00000197084	ENSG00000137975	ENSG00000143450	ENSG00000184005	ENSG00000159516	ENSG00000187140	ENSG00000186207	ENSG00000188610	ENSG00000153898	ENSG00000143552	ENSG00000196420	ENSG00000196420	ENSG00000073754	ENSG00000240386	ENSG00000134249	ENSG00000143452	ENSG00000138075	ENSG00000203786	ENSG00000215784	ENSG00000143627						ENSG00000111262													ENSG00000186191
ENSG00000156150	ENSG00000163159	ENSG00000177272	ENSG00000175984	ENSG00000196734	ENSG00000162437	ENSG00000177272	ENSG00000215853	ENSG00000187180	ENSG00000158477	ENSG00000186226	ENSG00000196734	ENSG00000016490	ENSG00000213171	ENSG00000117069	ENSG00000203784	ENSG00000185483	ENSG00000169509	ENSG00000198019	ENSG00000162643	ENSG00000163263	ENSG00000143552	ENSG00000143552	ENSG00000163554	ENSG00000186226	ENSG00000177144	ENSG00000163141	ENSG00000143921	ENSG00000240386	ENSG00000177144	ENSG00000173080						ENSG00000205809													ENSG00000198183
ENSG00000186150	ENSG00000159352	ENSG00000134216	ENSG00000116748	ENSG00000186844	ENSG00000116675	ENSG00000134216	ENSG00000143631	ENSG00000159455	ENSG00000158488	ENSG00000172155	ENSG00000186844	ENSG00000016602	ENSG00000225556	ENSG00000154027	ENSG00000203783	ENSG00000177414	ENSG00000185966	ENSG00000215784	ENSG00000171502	ENSG00000143595	ENSG00000163263	ENSG00000163263	ENSG00000163564	ENSG00000172155	ENSG00000168509	ENSG00000163157	ENSG00000170577	ENSG00000186226	ENSG00000168509	ENSG00000163467						ENSG00000183150													ENSG00000101438
ENSG00000197106	ENSG00000143373	ENSG00000173947	ENSG00000198765	ENSG00000235942	ENSG00000116678	ENSG00000173947	ENSG00000143520	ENSG00000187173	ENSG00000163554	ENSG00000197084	ENSG00000235942	ENSG00000213512	ENSG00000159450	ENSG00000203943	ENSG00000159527	ENSG00000162433	ENSG00000163202	ENSG00000168509	ENSG00000137975	ENSG00000163357	ENSG00000143595	ENSG00000143595	ENSG00000163568	ENSG00000197084	ENSG00000174827	ENSG00000178796	ENSG00000184261	ENSG00000172155	ENSG00000117281	ENSG00000187862						ENSG00000273079													ENSG00000124140
ENSG00000143125	ENSG00000143393	ENSG00000184599	ENSG00000134200	ENSG00000163206	ENSG00000118473	ENSG00000184599	ENSG00000143536	ENSG00000187170	ENSG00000163564	ENSG00000196734	ENSG00000163206	ENSG00000154451	ENSG00000215853	ENSG00000137976	ENSG00000163218	ENSG00000116675	ENSG00000185962	ENSG00000117281	ENSG00000016490	ENSG00000143627	ENSG00000160716	ENSG00000160716	ENSG00000196184	ENSG00000196734	ENSG00000121634	ENSG00000143450	ENSG00000115507	ENSG00000197084	ENSG00000174827	ENSG00000027644						ENSG00000084453													ENSG00000101180
ENSG00000177301	ENSG00000159377	ENSG00000188761	ENSG00000134198	ENSG00000184148	ENSG00000152760	ENSG00000188761	ENSG00000186207	ENSG00000198854	ENSG00000163568	ENSG00000186844	ENSG00000203784	ENSG00000183347	ENSG00000143631	ENSG00000122432	ENSG00000184330	ENSG00000116678	ENSG00000187223	ENSG00000174827	ENSG00000016602	ENSG00000173080	ENSG00000163357	ENSG00000163357	ENSG00000132703	ENSG00000186844	ENSG00000183598	ENSG00000213171	ENSG00000163217	ENSG00000196734	ENSG00000121634	ENSG00000160838						ENSG00000185610													ENSG00000196132
ENSG00000177272	ENSG00000143442	ENSG00000134207	ENSG00000118729	ENSG00000163216	ENSG00000172410	ENSG00000134207	ENSG00000169509	ENSG00000203786	ENSG00000196184	ENSG00000235942	ENSG00000203783	ENSG00000143032	ENSG00000143520	ENSG00000171517	ENSG00000143556	ENSG00000118473	ENSG00000187180	ENSG00000121634	ENSG00000213512	ENSG00000254726	ENSG00000143627	ENSG00000163462	ENSG00000181036	ENSG00000235942	ENSG00000118298	ENSG00000225556	ENSG00000183607	ENSG00000186844	ENSG00000150337	ENSG00000143297						ENSG00000183395													ENSG00000157542
ENSG00000134216	ENSG00000143376	ENSG00000116748	ENSG00000177551	ENSG00000196805	ENSG00000152763	ENSG00000116748	ENSG00000185966	ENSG00000240386	ENSG00000132703	ENSG00000163206	ENSG00000196420	ENSG00000162669	ENSG00000143536	ENSG00000153898	ENSG00000196420	ENSG00000152760	ENSG00000159455	ENSG00000150337	ENSG00000154451	ENSG00000163467	ENSG00000173080	ENSG00000143627	ENSG00000162723	ENSG00000163206	ENSG00000143375	ENSG00000159450	ENSG00000116031	ENSG00000235942	ENSG00000183598	ENSG00000163518						ENSG00000139352													ENSG00000157578
ENSG00000184599	ENSG00000143436	ENSG00000198765	ENSG00000173212	ENSG00000203785	ENSG00000203963	ENSG00000198765	ENSG00000163202	ENSG00000186226	ENSG00000181036	ENSG00000163207	ENSG00000143552	ENSG00000137948	ENSG00000186207	ENSG00000162643	ENSG00000143552	ENSG00000172410	ENSG00000187173	ENSG00000143452	ENSG00000183347	ENSG00000132677	ENSG00000132677	ENSG00000173080	ENSG00000177807	ENSG00000163207	ENSG00000159409	ENSG00000215853	ENSG00000116035	ENSG00000163206	ENSG00000118298	ENSG00000160856						ENSG00000111783													ENSG00000171587
ENSG00000134242	ENSG00000197956	ENSG00000134200	ENSG00000134258	ENSG00000244094	ENSG00000172380	ENSG00000134200	ENSG00000185962	ENSG00000172155	ENSG00000162723	ENSG00000184148	ENSG00000163263	ENSG00000172031	ENSG00000169509	ENSG00000055732	ENSG00000160716	ENSG00000152763	ENSG00000187170	ENSG00000159409	ENSG00000171488	ENSG00000183856	ENSG00000183856	ENSG00000163467	ENSG00000162728	ENSG00000184148	ENSG00000178796	ENSG00000143631	ENSG00000116039	ENSG00000163207	ENSG00000143452	ENSG00000132704						ENSG00000110887													ENSG00000244752
ENSG00000188761	ENSG00000160679	ENSG00000177551	ENSG00000155761	ENSG00000159516	ENSG00000162595	ENSG00000177551	ENSG00000187223	ENSG00000197084	ENSG00000177807	ENSG00000169474	ENSG00000143595	ENSG00000189195	ENSG00000185966	ENSG00000171502	ENSG00000163357	ENSG00000203963	ENSG00000198854	ENSG00000178796	ENSG00000143032	ENSG00000160838	ENSG00000187862	ENSG00000132677	ENSG00000132681	ENSG00000169469	ENSG00000143450	ENSG00000143520	ENSG00000179528	ENSG00000184148	ENSG00000163141	ENSG00000163534						ENSG00000166111													ENSG00000100095
ENSG00000134207	ENSG00000143553	ENSG00000173212	ENSG00000092607	ENSG00000203784	ENSG00000116745	ENSG00000173212	ENSG00000187180	ENSG00000196734	ENSG00000162728	ENSG00000169469	ENSG00000160716	ENSG00000203910	ENSG00000163202	ENSG00000137975	ENSG00000143627	ENSG00000162594	ENSG00000203786	ENSG00000143450	ENSG00000162669	ENSG00000143297	ENSG00000132692	ENSG00000187862	ENSG00000171786	ENSG00000163216	ENSG00000213171	ENSG00000186207	ENSG00000115353	ENSG00000163216	ENSG00000159409	ENSG00000073754						ENSG00000089169													ENSG00000205856
ENSG00000116748	ENSG00000143621	ENSG00000134256	ENSG00000203857	ENSG00000203783	ENSG00000033122	ENSG00000134256	ENSG00000159455	ENSG00000186844	ENSG00000132681	ENSG00000163216	ENSG00000163357	ENSG00000162676	ENSG00000185962	ENSG00000016490	ENSG00000173080	ENSG00000162595	ENSG00000240386	ENSG00000213171	ENSG00000137948	ENSG00000163518	ENSG00000160838	ENSG00000132702	ENSG00000162739	ENSG00000241794	ENSG00000225556	ENSG00000185966	ENSG00000176204	ENSG00000241794	ENSG00000178796	ENSG00000158488						ENSG00000135116													ENSG00000166862
ENSG00000198765	ENSG00000143624	ENSG00000134258	ENSG00000134240	ENSG00000203782	ENSG00000050628	ENSG00000134258	ENSG00000187173	ENSG00000235942	ENSG00000143318	ENSG00000241794	ENSG00000143627	ENSG00000122483	ENSG00000187223	ENSG00000016602	ENSG00000163467	ENSG00000116745	ENSG00000186226	ENSG00000143365	ENSG00000172031	ENSG00000160856	ENSG00000143297	ENSG00000132692	ENSG00000117090	ENSG00000196805	ENSG00000196407	ENSG00000163202	ENSG00000162951	ENSG00000196805	ENSG00000143450	ENSG00000163554						ENSG00000171435													ENSG00000205704
ENSG00000134200	ENSG00000143614	ENSG00000155761	ENSG00000134193	ENSG00000159527	ENSG00000172260	ENSG00000155761	ENSG00000187170	ENSG00000163206	ENSG00000171786	ENSG00000196805	ENSG00000173080	ENSG00000198691	ENSG00000187180	ENSG00000183347	ENSG00000132677	ENSG00000024526	ENSG00000172155	ENSG00000225556	ENSG00000189195	ENSG00000132704	ENSG00000163518	ENSG00000198400	ENSG00000117091	ENSG00000203785	ENSG00000215853	ENSG00000185962	ENSG00000168878	ENSG00000203785	ENSG00000213171	ENSG00000163568						ENSG00000139767													ENSG00000180815
ENSG00000177551	ENSG00000160741	ENSG00000116882	ENSG00000134249	ENSG00000163218	ENSG00000162620	ENSG00000116882	ENSG00000198854	ENSG00000163207	ENSG00000117090	ENSG00000203785	ENSG00000254726	ENSG00000172339	ENSG00000159455	ENSG00000171488	ENSG00000187862	ENSG00000033122	ENSG00000197084	ENSG00000196407	ENSG00000203910	ENSG00000163534	ENSG00000160856	ENSG00000027644	ENSG00000122224	ENSG00000244094	ENSG00000143631	ENSG00000187223	ENSG00000115523	ENSG00000244094	ENSG00000143365	ENSG00000196184						ENSG00000151952													ENSG00000165164
ENSG00000173212	ENSG00000143570	ENSG00000203859	ENSG00000188610	ENSG00000184330	ENSG00000116783	ENSG00000203859	ENSG00000203786	ENSG00000184148	ENSG00000122224	ENSG00000244094	ENSG00000163467	ENSG00000117598	ENSG00000187173	ENSG00000143032	ENSG00000132692	ENSG00000050628	ENSG00000196734	ENSG00000159450	ENSG00000122483	ENSG00000073754	ENSG00000132704	ENSG00000160838	ENSG00000122223	ENSG00000159516	ENSG00000143520	ENSG00000187180	ENSG00000153563	ENSG00000159516	ENSG00000225556	ENSG00000132703						ENSG00000165566													ENSG00000147117
ENSG00000134256	ENSG00000143543	ENSG00000203857	ENSG00000215784	ENSG00000143556	ENSG00000178965	ENSG00000203857	ENSG00000240386	ENSG00000169469	ENSG00000122223	ENSG00000159516	ENSG00000187862	ENSG00000117600	ENSG00000187170	ENSG00000162669	ENSG00000027644	ENSG00000162620	ENSG00000186844	ENSG00000215853	ENSG00000198691	ENSG00000158477	ENSG00000163534	ENSG00000163518	ENSG00000179914	ENSG00000203784	ENSG00000186207	ENSG00000159455	ENSG00000172116	ENSG00000203784	ENSG00000196407	ENSG00000181036						ENSG00000132975													ENSG00000215274
ENSG00000134258	ENSG00000143545	ENSG00000134240	ENSG00000177144	ENSG00000196420	ENSG00000162624	ENSG00000134240	ENSG00000186226	ENSG00000163216	ENSG00000179914	ENSG00000203784	ENSG00000132692	ENSG00000156876	ENSG00000198854	ENSG00000137948	ENSG00000163518	ENSG00000178965	ENSG00000235942	ENSG00000143520	ENSG00000117598	ENSG00000158481	ENSG00000073754	ENSG00000160856	ENSG00000158764	ENSG00000203783	ENSG00000169509	ENSG00000187173	ENSG00000183281	ENSG00000203783	ENSG00000159450	ENSG00000162723						ENSG00000186047													ENSG00000187690
ENSG00000155761	ENSG00000177954	ENSG00000134193	ENSG00000168509	ENSG00000143552	ENSG00000137968	ENSG00000134193	ENSG00000172155	ENSG00000241794	ENSG00000158764	ENSG00000203783	ENSG00000027644	ENSG00000181656	ENSG00000203786	ENSG00000172031	ENSG00000158488	ENSG00000162624	ENSG00000163206	ENSG00000186207	ENSG00000117600	ENSG00000158488	ENSG00000158477	ENSG00000163534	ENSG00000158874	ENSG00000203782	ENSG00000185966	ENSG00000187170	ENSG00000125551	ENSG00000159527	ENSG00000215853	ENSG00000177807						ENSG00000150361													ENSG00000050030
ENSG00000092607	ENSG00000143612	ENSG00000134249	ENSG00000117281	ENSG00000163263	ENSG00000057468	ENSG00000134249	ENSG00000197084	ENSG00000196805	ENSG00000158874	ENSG00000203782	ENSG00000160838	ENSG00000118733	ENSG00000240386	ENSG00000189195	ENSG00000163554	ENSG00000137968	ENSG00000163207	ENSG00000169509	ENSG00000156869	ENSG00000163554	ENSG00000158488	ENSG00000073754	ENSG00000132185	ENSG00000159527	ENSG00000163202	ENSG00000198854	ENSG00000115593	ENSG00000163218	ENSG00000143631	ENSG00000162728						ENSG00000139800													ENSG00000179083
ENSG00000116882	ENSG00000143569	ENSG00000188610	ENSG00000121634	ENSG00000143595	ENSG00000154007	ENSG00000188610	ENSG00000196734	ENSG00000203785	ENSG00000143257	ENSG00000159527	ENSG00000143297	ENSG00000060718	ENSG00000186226	ENSG00000203910	ENSG00000196184	ENSG00000057468	ENSG00000184148	ENSG00000185966	ENSG00000181656	ENSG00000163564	ENSG00000163554	ENSG00000158477	ENSG00000198929	ENSG00000163218	ENSG00000185962	ENSG00000203786	ENSG00000163586	ENSG00000184330	ENSG00000143520	ENSG00000132681						ENSG00000043355													ENSG00000133124
ENSG00000203859	ENSG00000143575	ENSG00000215784	ENSG00000203814	ENSG00000160716	ENSG00000117069	ENSG00000215784	ENSG00000186844	ENSG00000244094	ENSG00000132185	ENSG00000163218	ENSG00000163518	ENSG00000243480	ENSG00000172155	ENSG00000162676	ENSG00000132703	ENSG00000154007	ENSG00000163216	ENSG00000163202	ENSG00000118733	ENSG00000196184	ENSG00000196184	ENSG00000158488	ENSG00000171722	ENSG00000184330	ENSG00000187223	ENSG00000240386	ENSG00000188886	ENSG00000143556	ENSG00000186207	ENSG00000171786						ENSG00000182968													ENSG00000182508
ENSG00000203857	ENSG00000160714	ENSG00000177144	ENSG00000183598	ENSG00000163357	ENSG00000154027	ENSG00000168509	ENSG00000235942	ENSG00000159516	ENSG00000198929	ENSG00000184330	ENSG00000160856	ENSG00000237763	ENSG00000197084	ENSG00000198691	ENSG00000162723	ENSG00000184005	ENSG00000196805	ENSG00000185962	ENSG00000060718	ENSG00000132703	ENSG00000132703	ENSG00000163554	ENSG00000198574	ENSG00000143556	ENSG00000187180	ENSG00000186226	ENSG00000163121	ENSG00000143552	ENSG00000169509	ENSG00000117090						ENSG00000131969													ENSG00000134595
ENSG00000134193	ENSG00000160710	ENSG00000168509	ENSG00000118298	ENSG00000143627	ENSG00000137960	ENSG00000117281	ENSG00000163206	ENSG00000203784	ENSG00000171722	ENSG00000143556	ENSG00000132704	ENSG00000174876	ENSG00000196734	ENSG00000117598	ENSG00000177807	ENSG00000117069	ENSG00000244094	ENSG00000187223	ENSG00000162631	ENSG00000132693	ENSG00000243284	ENSG00000163564	ENSG00000185860	ENSG00000196420	ENSG00000159455	ENSG00000172155	ENSG00000241962	ENSG00000163263	ENSG00000185966	ENSG00000122223						ENSG00000165588													ENSG00000102195
ENSG00000134249	ENSG00000163344	ENSG00000117281	ENSG00000143452	ENSG00000173080	ENSG00000122420	ENSG00000174827	ENSG00000163207	ENSG00000203783	ENSG00000198574	ENSG00000196420	ENSG00000163534	ENSG00000187733	ENSG00000186844	ENSG00000117600	ENSG00000162728	ENSG00000154027	ENSG00000159516	ENSG00000187180	ENSG00000196427	ENSG00000181036	ENSG00000162723	ENSG00000196184	ENSG00000162761	ENSG00000196754	ENSG00000187173	ENSG00000197084	ENSG00000175874	ENSG00000143595	ENSG00000163202	ENSG00000179914						ENSG00000151812													ENSG00000235961
ENSG00000188610	ENSG00000163346	ENSG00000174827	ENSG00000163141	ENSG00000254726	ENSG00000162618	ENSG00000121634	ENSG00000184148	ENSG00000203782	ENSG00000185860	ENSG00000143552	ENSG00000073754	ENSG00000162631	ENSG00000235942	ENSG00000079335	ENSG00000132681	ENSG00000137960	ENSG00000203784	ENSG00000159455	ENSG00000186086	ENSG00000162723	ENSG00000177807	ENSG00000132703	ENSG00000162763	ENSG00000143552	ENSG00000187170	ENSG00000196734	ENSG00000115598	ENSG00000160716	ENSG00000185962	ENSG00000158764						ENSG00000100678													ENSG00000067842
ENSG00000198019	ENSG00000163348	ENSG00000121634	ENSG00000163157	ENSG00000163467	ENSG00000117114	ENSG00000183598	ENSG00000169474	ENSG00000159527	ENSG00000117152	ENSG00000163263	ENSG00000158488	ENSG00000134215	ENSG00000163206	ENSG00000118733	ENSG00000171786	ENSG00000122432	ENSG00000203783	ENSG00000187173	ENSG00000162639	ENSG00000177807	ENSG00000162728	ENSG00000132693	ENSG00000188859	ENSG00000163263	ENSG00000198854	ENSG00000186844	ENSG00000115607	ENSG00000163357	ENSG00000187223	ENSG00000158874						ENSG00000183379
ENSG00000215784	ENSG00000160691	ENSG00000183598	ENSG00000143375	ENSG00000187862	ENSG00000137941	ENSG00000118298	ENSG00000169469	ENSG00000163218	ENSG00000162761	ENSG00000143595	ENSG00000163554	ENSG00000196427	ENSG00000163207	ENSG00000060718	ENSG00000143257	ENSG00000171517	ENSG00000159527	ENSG00000187170	ENSG00000143107	ENSG00000132681	ENSG00000132681	ENSG00000181036	ENSG00000143195	ENSG00000143595	ENSG00000203786	ENSG00000235942	ENSG00000180251	ENSG00000163462	ENSG00000187180	ENSG00000143257						ENSG00000177108
ENSG00000177144	ENSG00000160688	ENSG00000118298	ENSG00000178796	ENSG00000132692	ENSG00000203943	ENSG00000143452	ENSG00000163216	ENSG00000184330	ENSG00000162763	ENSG00000160716	ENSG00000163564	ENSG00000186086	ENSG00000184148	ENSG00000243480	ENSG00000132185	ENSG00000153898	ENSG00000163218	ENSG00000198854	ENSG00000162641	ENSG00000171786	ENSG00000171786	ENSG00000213085	ENSG00000143194	ENSG00000160716	ENSG00000240386	ENSG00000163206	ENSG00000198914	ENSG00000143627	ENSG00000159455	ENSG00000132185						ENSG00000100433
ENSG00000168509	ENSG00000143537	ENSG00000143452	ENSG00000143450	ENSG00000198400	ENSG00000137976	ENSG00000163141	ENSG00000241794	ENSG00000143556	ENSG00000143195	ENSG00000163357	ENSG00000196184	ENSG00000162639	ENSG00000169474	ENSG00000237763	ENSG00000198929	ENSG00000162643	ENSG00000184330	ENSG00000203786	ENSG00000179902	ENSG00000162739	ENSG00000117090	ENSG00000162723	ENSG00000143167	ENSG00000163357	ENSG00000186226	ENSG00000163207	ENSG00000254126	ENSG00000173080	ENSG00000187173	ENSG00000162746						ENSG00000133958
ENSG00000117281	ENSG00000169241	ENSG00000163141	ENSG00000213171	ENSG00000027644	ENSG00000122432	ENSG00000143375	ENSG00000196805	ENSG00000196420	ENSG00000143194	ENSG00000143627	ENSG00000132703	ENSG00000143107	ENSG00000169469	ENSG00000174876	ENSG00000171722	ENSG00000055732	ENSG00000196420	ENSG00000240386	ENSG00000134222	ENSG00000066294	ENSG00000122224	ENSG00000177807	ENSG00000198842	ENSG00000254726	ENSG00000172155	ENSG00000184148	ENSG00000115665	ENSG00000132677	ENSG00000187170	ENSG00000198929						ENSG00000258986
ENSG00000174827	ENSG00000179085	ENSG00000163157	ENSG00000225556	ENSG00000160838	ENSG00000171517	ENSG00000159409	ENSG00000203785	ENSG00000143552	ENSG00000143167	ENSG00000254726	ENSG00000132693	ENSG00000162641	ENSG00000163216	ENSG00000187733	ENSG00000162761	ENSG00000097096	ENSG00000143552	ENSG00000186226	ENSG00000221986	ENSG00000117090	ENSG00000122223	ENSG00000162728	ENSG00000198821	ENSG00000163467	ENSG00000197084	ENSG00000163216	ENSG00000196228	ENSG00000183856	ENSG00000198854	ENSG00000171722						ENSG00000186297
ENSG00000121634	ENSG00000163463	ENSG00000159409	ENSG00000196407	ENSG00000143297	ENSG00000162643	ENSG00000178796	ENSG00000244094	ENSG00000163263	ENSG00000198842	ENSG00000163467	ENSG00000181036	ENSG00000179902	ENSG00000196805	ENSG00000162631	ENSG00000162763	ENSG00000171502	ENSG00000163263	ENSG00000172155	ENSG00000156097	ENSG00000026751	ENSG00000179914	ENSG00000132681	ENSG00000143199	ENSG00000132677	ENSG00000196734	ENSG00000196805	ENSG00000198203	ENSG00000187862	ENSG00000203786	ENSG00000185860						ENSG00000169918
ENSG00000150337	ENSG00000160767	ENSG00000178796	ENSG00000159450	ENSG00000163518	ENSG00000097096	ENSG00000143450	ENSG00000159516	ENSG00000143595	ENSG00000143199	ENSG00000132677	ENSG00000213085	ENSG00000116299	ENSG00000203785	ENSG00000134215	ENSG00000188859	ENSG00000137975	ENSG00000143595	ENSG00000197084	ENSG00000134183	ENSG00000122224	ENSG00000158764	ENSG00000171786	ENSG00000143185	ENSG00000027644	ENSG00000186844	ENSG00000244094	ENSG00000135960	ENSG00000132692	ENSG00000240386	ENSG00000162761						ENSG00000242866
ENSG00000183598	ENSG00000116521	ENSG00000143450	ENSG00000215853	ENSG00000160856	ENSG00000153904	ENSG00000213171	ENSG00000203784	ENSG00000160716	ENSG00000143185	ENSG00000187862	ENSG00000162723	ENSG00000156097	ENSG00000244094	ENSG00000085491	ENSG00000143194	ENSG00000016490	ENSG00000160716	ENSG00000196734	ENSG00000134201	ENSG00000122223	ENSG00000158874	ENSG00000122223	ENSG00000143184	ENSG00000160838	ENSG00000235942	ENSG00000159516	ENSG00000144063	ENSG00000027644	ENSG00000186226	ENSG00000162763						ENSG00000137766
ENSG00000118298	ENSG00000176444	ENSG00000213171	ENSG00000143631	ENSG00000132704	ENSG00000137975	ENSG00000143365	ENSG00000203783	ENSG00000143603	ENSG00000143184	ENSG00000132692	ENSG00000177807	ENSG00000134183	ENSG00000159516	ENSG00000196427	ENSG00000198842	ENSG00000016602	ENSG00000143603	ENSG00000186844	ENSG00000198758	ENSG00000179914	ENSG00000143257	ENSG00000158764	ENSG00000117477	ENSG00000073754	ENSG00000163206	ENSG00000203784	ENSG00000144152	ENSG00000160838	ENSG00000172155	ENSG00000143195						ENSG00000058335
ENSG00000143452	ENSG00000160752	ENSG00000225556	ENSG00000143520	ENSG00000163534	ENSG00000016490	ENSG00000225556	ENSG00000159527	ENSG00000143627	ENSG00000198734	ENSG00000027644	ENSG00000162728	ENSG00000198758	ENSG00000203784	ENSG00000186086	ENSG00000143199	ENSG00000213512	ENSG00000143627	ENSG00000235942	ENSG00000156150	ENSG00000158764	ENSG00000132185	ENSG00000158874	ENSG00000188404	ENSG00000158477	ENSG00000163207	ENSG00000203783	ENSG00000136688	ENSG00000163518	ENSG00000197084	ENSG00000143194						ENSG00000169330
ENSG00000163157	ENSG00000116539	ENSG00000196407	ENSG00000186207	ENSG00000073754	ENSG00000016602	ENSG00000196407	ENSG00000163218	ENSG00000173080	ENSG00000117501	ENSG00000160838	ENSG00000132681	ENSG00000156150	ENSG00000203783	ENSG00000162639	ENSG00000117501	ENSG00000154451	ENSG00000173080	ENSG00000163206	ENSG00000186150	ENSG00000158874	ENSG00000162746	ENSG00000143257	ENSG00000117501	ENSG00000158488	ENSG00000184148	ENSG00000203782	ENSG00000136694	ENSG00000073754	ENSG00000196734	ENSG00000143167						ENSG00000086506
ENSG00000159409	ENSG00000163374	ENSG00000215853	ENSG00000169509	ENSG00000158477	ENSG00000213512	ENSG00000159450	ENSG00000184330	ENSG00000163467	ENSG00000180999	ENSG00000163518	ENSG00000171786	ENSG00000186150	ENSG00000203782	ENSG00000143107	ENSG00000180999	ENSG00000183347	ENSG00000132698	ENSG00000163207	ENSG00000197106	ENSG00000132185	ENSG00000198929	ENSG00000132185	ENSG00000180999	ENSG00000163554	ENSG00000169469	ENSG00000159527	ENSG00000136696	ENSG00000158477	ENSG00000186844	ENSG00000198842						ENSG00000161992
ENSG00000178796	ENSG00000132676	ENSG00000143631	ENSG00000185966	ENSG00000158481	ENSG00000183347	ENSG00000215853	ENSG00000143556	ENSG00000132677	ENSG00000117560	ENSG00000160856	ENSG00000117090	ENSG00000197106	ENSG00000159527	ENSG00000162641	ENSG00000162753	ENSG00000143032	ENSG00000163467	ENSG00000184148	ENSG00000168679	ENSG00000162746	ENSG00000171722	ENSG00000162746	ENSG00000117560	ENSG00000196184	ENSG00000163216	ENSG00000163218	ENSG00000136695	ENSG00000158488	ENSG00000235942	ENSG00000143199						ENSG00000127588
ENSG00000143450	ENSG00000132680	ENSG00000143520	ENSG00000163202	ENSG00000158488	ENSG00000143032	ENSG00000143631	ENSG00000196420	ENSG00000183856	ENSG00000162753	ENSG00000163534	ENSG00000122224	ENSG00000177301	ENSG00000163218	ENSG00000179902	ENSG00000232113	ENSG00000162669	ENSG00000132677	ENSG00000163216	ENSG00000143125	ENSG00000198929	ENSG00000198574	ENSG00000171722	ENSG00000162753	ENSG00000132703	ENSG00000196805	ENSG00000184330	ENSG00000136697	ENSG00000163554	ENSG00000163206	ENSG00000143185						ENSG00000140623
ENSG00000213171	ENSG00000163479	ENSG00000186207	ENSG00000185962	ENSG00000163554	ENSG00000162669	ENSG00000143520	ENSG00000188015	ENSG00000187862	ENSG00000232113	ENSG00000073754	ENSG00000122223	ENSG00000177272	ENSG00000184330	ENSG00000116299	ENSG00000117601	ENSG00000097046	ENSG00000187862	ENSG00000159516	ENSG00000177301	ENSG00000198574	ENSG00000185860	ENSG00000198574	ENSG00000183831	ENSG00000243284	ENSG00000203785	ENSG00000143556	ENSG00000163064	ENSG00000196184	ENSG00000163207	ENSG00000143184						ENSG00000183454
ENSG00000225556	ENSG00000160803	ENSG00000169509	ENSG00000187223	ENSG00000196184	ENSG00000137948	ENSG00000186207	ENSG00000196754	ENSG00000132692	ENSG00000117601	ENSG00000158477	ENSG00000179914	ENSG00000162777	ENSG00000143556	ENSG00000221986	ENSG00000203737	ENSG00000137948	ENSG00000132692	ENSG00000203784	ENSG00000177272	ENSG00000185860	ENSG00000143228	ENSG00000185860	ENSG00000232113	ENSG00000213085	ENSG00000244094	ENSG00000196420	ENSG00000144119	ENSG00000132703	ENSG00000184148	ENSG00000198734						ENSG00000103310
ENSG00000196407	ENSG00000116586	ENSG00000185966	ENSG00000187180	ENSG00000132703	ENSG00000172031	ENSG00000169509	ENSG00000143552	ENSG00000027644	ENSG00000203737	ENSG00000158488	ENSG00000158764	ENSG00000134216	ENSG00000196420	ENSG00000156097	ENSG00000120332	ENSG00000172031	ENSG00000198400	ENSG00000203783	ENSG00000064886	ENSG00000143228	ENSG00000162761	ENSG00000117152	ENSG00000117601	ENSG00000162723	ENSG00000159516	ENSG00000143552	ENSG00000186684	ENSG00000162723	ENSG00000163216	ENSG00000117501						ENSG00000006116
ENSG00000159450	ENSG00000160789	ENSG00000163202	ENSG00000159455	ENSG00000181036	ENSG00000189195	ENSG00000185966	ENSG00000163263	ENSG00000160838	ENSG00000120332	ENSG00000163554	ENSG00000158874	ENSG00000184599	ENSG00000143552	ENSG00000134183	ENSG00000116183	ENSG00000189195	ENSG00000027644	ENSG00000159527	ENSG00000134216	ENSG00000162763	ENSG00000162763	ENSG00000162761	ENSG00000203737	ENSG00000177807	ENSG00000203784	ENSG00000163263	ENSG00000115718	ENSG00000177807	ENSG00000241794	ENSG00000180999						ENSG00000158865
ENSG00000215853	ENSG00000160783	ENSG00000185962	ENSG00000187173	ENSG00000243284	ENSG00000203910	ENSG00000163202	ENSG00000143595	ENSG00000143297	ENSG00000116147	ENSG00000163564	ENSG00000143257	ENSG00000134242	ENSG00000163263	ENSG00000134201	ENSG00000152092	ENSG00000203910	ENSG00000143297	ENSG00000163218	ENSG00000085465	ENSG00000143167	ENSG00000143194	ENSG00000162763	ENSG00000116147	ENSG00000162728	ENSG00000203783	ENSG00000143595	ENSG00000136698	ENSG00000162728	ENSG00000196805	ENSG00000117560						ENSG00000182601
ENSG00000143631	ENSG00000198952	ENSG00000187223	ENSG00000187170	ENSG00000213085	ENSG00000137942	ENSG00000185962	ENSG00000163357	ENSG00000163518	ENSG00000152092	ENSG00000196184	ENSG00000132185	ENSG00000188761	ENSG00000143595	ENSG00000198758	ENSG00000198797	ENSG00000162676	ENSG00000163518	ENSG00000184330	ENSG00000121933	ENSG00000198842	ENSG00000143167	ENSG00000143195	ENSG00000152092	ENSG00000132681	ENSG00000203782	ENSG00000160716	ENSG00000178171	ENSG00000132681	ENSG00000203785	ENSG00000162753						ENSG00000177238
ENSG00000143520	ENSG00000163468	ENSG00000187180	ENSG00000198854	ENSG00000162723	ENSG00000137936	ENSG00000187223	ENSG00000143627	ENSG00000160856	ENSG00000198797	ENSG00000132703	ENSG00000162746	ENSG00000134207	ENSG00000160716	ENSG00000156150	ENSG00000188585	ENSG00000198691	ENSG00000160856	ENSG00000143556	ENSG00000197852	ENSG00000198821	ENSG00000143199	ENSG00000143194	ENSG00000198797	ENSG00000171786	ENSG00000159527	ENSG00000163357	ENSG00000150551	ENSG00000171786	ENSG00000244094	ENSG00000183831						ENSG00000169900
ENSG00000143536	ENSG00000163382	ENSG00000159455	ENSG00000203786	ENSG00000177807	ENSG00000198691	ENSG00000187180	ENSG00000173080	ENSG00000132704	ENSG00000188585	ENSG00000132693	ENSG00000198929	ENSG00000175984	ENSG00000163357	ENSG00000186150	ENSG00000240021	ENSG00000143036	ENSG00000132704	ENSG00000196420	ENSG00000134245	ENSG00000143199	ENSG00000143185	ENSG00000143167	ENSG00000188585	ENSG00000158874	ENSG00000163218	ENSG00000143627	ENSG00000176771	ENSG00000122223	ENSG00000159516	ENSG00000232113						ENSG00000150394
ENSG00000186207	ENSG00000160818	ENSG00000187173	ENSG00000240386	ENSG00000162728	ENSG00000137962	ENSG00000159455	ENSG00000132698	ENSG00000163534	ENSG00000240021	ENSG00000181036	ENSG00000171722	ENSG00000116748	ENSG00000173080	ENSG00000197106	ENSG00000162779	ENSG00000172339	ENSG00000163534	ENSG00000160678	ENSG00000155367	ENSG00000143185	ENSG00000143184	ENSG00000143199	ENSG00000240021	ENSG00000198929	ENSG00000184330	ENSG00000173080	ENSG00000153086	ENSG00000158764	ENSG00000203784	ENSG00000117601						ENSG00000168748
ENSG00000169509	ENSG00000143303	ENSG00000187170	ENSG00000186226	ENSG00000171786	ENSG00000117525	ENSG00000187173	ENSG00000254726	ENSG00000073754	ENSG00000162779	ENSG00000243284	ENSG00000198574	ENSG00000198765	ENSG00000254726	ENSG00000116396	ENSG00000116218	ENSG00000117598	ENSG00000073754	ENSG00000143552	ENSG00000184599	ENSG00000143184	ENSG00000117501	ENSG00000143185	ENSG00000162779	ENSG00000171722	ENSG00000143556	ENSG00000254726	ENSG00000115850	ENSG00000143217	ENSG00000203783	ENSG00000203737						ENSG00000159723
ENSG00000185966	ENSG00000143314	ENSG00000198854	ENSG00000172155	ENSG00000122223	ENSG00000143036	ENSG00000187170	ENSG00000163467	ENSG00000158477	ENSG00000116218	ENSG00000213085	ENSG00000185860	ENSG00000134200	ENSG00000163467	ENSG00000143125	ENSG00000162782	ENSG00000117600	ENSG00000158477	ENSG00000163263	ENSG00000134242	ENSG00000117501	ENSG00000010932	ENSG00000143184	ENSG00000116218	ENSG00000185860	ENSG00000196420	ENSG00000163467	ENSG00000144229	ENSG00000158874	ENSG00000203782	ENSG00000120332						ENSG00000152910
ENSG00000163202	ENSG00000143321	ENSG00000203786	ENSG00000197084	ENSG00000179914	ENSG00000172339	ENSG00000203786	ENSG00000183856	ENSG00000158488	ENSG00000162782	ENSG00000162723	ENSG00000162761	ENSG00000177551	ENSG00000187862	ENSG00000177301	ENSG00000143340	ENSG00000156869	ENSG00000158488	ENSG00000143595	ENSG00000118655	ENSG00000034971	ENSG00000180999	ENSG00000117477	ENSG00000162782	ENSG00000162761	ENSG00000196754	ENSG00000132677	ENSG00000144227	ENSG00000143257	ENSG00000159527	ENSG00000116147						ENSG00000154118
ENSG00000185962	ENSG00000143294	ENSG00000240386	ENSG00000196734	ENSG00000158764	ENSG00000152078	ENSG00000240386	ENSG00000187862	ENSG00000163554	ENSG00000143340	ENSG00000177807	ENSG00000162763	ENSG00000173212	ENSG00000132692	ENSG00000177272	ENSG00000198216	ENSG00000181656	ENSG00000163554	ENSG00000160716	ENSG00000175984	ENSG00000180999	ENSG00000117560	ENSG00000117501	ENSG00000143340	ENSG00000162763	ENSG00000143552	ENSG00000187862	ENSG00000168702	ENSG00000132185	ENSG00000163218	ENSG00000116183						ENSG00000141485
ENSG00000187223	ENSG00000158710	ENSG00000186226	ENSG00000186844	ENSG00000158874	ENSG00000162627	ENSG00000186226	ENSG00000027869	ENSG00000163568	ENSG00000198216	ENSG00000162728	ENSG00000143194	ENSG00000116824	ENSG00000160838	ENSG00000064886	ENSG00000179930	ENSG00000118733	ENSG00000196184	ENSG00000163357	ENSG00000116748	ENSG00000117560	ENSG00000162753	ENSG00000117560	ENSG00000198216	ENSG00000143195	ENSG00000163263	ENSG00000132702	ENSG00000183091	ENSG00000198929	ENSG00000184330	ENSG00000152092						ENSG00000214946
ENSG00000187180	ENSG00000132716	ENSG00000172155	ENSG00000235942	ENSG00000162747	ENSG00000117598	ENSG00000172155	ENSG00000027644	ENSG00000196184	ENSG00000179930	ENSG00000132681	ENSG00000143167	ENSG00000134256	ENSG00000143297	ENSG00000134216	ENSG00000203730	ENSG00000060718	ENSG00000132703	ENSG00000163462	ENSG00000198765	ENSG00000162753	ENSG00000183831	ENSG00000117586	ENSG00000179930	ENSG00000143194	ENSG00000160716	ENSG00000160838	ENSG00000144278	ENSG00000171722	ENSG00000143556	ENSG00000198797						ENSG00000180638
ENSG00000159455	ENSG00000162735	ENSG00000197084	ENSG00000163206	ENSG00000132185	ENSG00000117600	ENSG00000197084	ENSG00000143297	ENSG00000132703	ENSG00000203730	ENSG00000171786	ENSG00000198842	ENSG00000134258	ENSG00000163518	ENSG00000173947	ENSG00000121446	ENSG00000243480	ENSG00000132693	ENSG00000143627	ENSG00000134200	ENSG00000232113	ENSG00000232113	ENSG00000162753	ENSG00000203730	ENSG00000198842	ENSG00000163357	ENSG00000163518	ENSG00000162989	ENSG00000198574	ENSG00000196420	ENSG00000188585						ENSG00000063015
ENSG00000187173	ENSG00000122218	ENSG00000196734	ENSG00000163207	ENSG00000198929	ENSG00000099260	ENSG00000196734	ENSG00000163518	ENSG00000243284	ENSG00000121446	ENSG00000122223	ENSG00000143199	ENSG00000155761	ENSG00000160856	ENSG00000197852	ENSG00000135824	ENSG00000237763	ENSG00000085552	ENSG00000173080	ENSG00000134259	ENSG00000120334	ENSG00000117601	ENSG00000183831	ENSG00000121446	ENSG00000143199	ENSG00000143627	ENSG00000160856	ENSG00000136542	ENSG00000185860	ENSG00000160678	ENSG00000240021						ENSG00000108684
ENSG00000187170	ENSG00000162736	ENSG00000186844	ENSG00000184148	ENSG00000171722	ENSG00000122477	ENSG00000186844	ENSG00000160856	ENSG00000162723	ENSG00000135824	ENSG00000158764	ENSG00000143185	ENSG00000116882	ENSG00000132704	ENSG00000134245	ENSG00000157060	ENSG00000174876	ENSG00000162723	ENSG00000132698	ENSG00000118729	ENSG00000117601	ENSG00000203737	ENSG00000232113	ENSG00000135824	ENSG00000117477	ENSG00000173080	ENSG00000132704	ENSG00000136541	ENSG00000143228	ENSG00000143552	ENSG00000162779						ENSG00000181291
ENSG00000198854	ENSG00000143256	ENSG00000235942	ENSG00000169469	ENSG00000198574	ENSG00000181656	ENSG00000235942	ENSG00000132704	ENSG00000177807	ENSG00000157060	ENSG00000158874	ENSG00000143184	ENSG00000203859	ENSG00000163534	ENSG00000155367	ENSG00000157064	ENSG00000187733	ENSG00000162728	ENSG00000163467	ENSG00000177551	ENSG00000188585	ENSG00000120332	ENSG00000117601	ENSG00000157060	ENSG00000198734	ENSG00000132698	ENSG00000163534	ENSG00000123612	ENSG00000162761	ENSG00000163263	ENSG00000116218						ENSG00000171532
ENSG00000203786	ENSG00000158793	ENSG00000163206	ENSG00000163216	ENSG00000185860	ENSG00000118733	ENSG00000163206	ENSG00000163534	ENSG00000162728	ENSG00000173627	ENSG00000143257	ENSG00000198734	ENSG00000203857	ENSG00000073754	ENSG00000184599	ENSG00000116785	ENSG00000162631	ENSG00000171786	ENSG00000183856	ENSG00000173212	ENSG00000240021	ENSG00000116147	ENSG00000203737	ENSG00000173627	ENSG00000117501	ENSG00000254726	ENSG00000073754	ENSG00000007001	ENSG00000162763	ENSG00000143595	ENSG00000162782						ENSG00000089558
ENSG00000240386	ENSG00000158796	ENSG00000163207	ENSG00000241794	ENSG00000143228	ENSG00000060718	ENSG00000163207	ENSG00000073754	ENSG00000132681	ENSG00000116690	ENSG00000162747	ENSG00000117501	ENSG00000134193	ENSG00000158477	ENSG00000134242	ENSG00000244414	ENSG00000134215	ENSG00000117090	ENSG00000187862	ENSG00000116824	ENSG00000162779	ENSG00000116183	ENSG00000116147	ENSG00000198756	ENSG00000197959	ENSG00000163467	ENSG00000158477	ENSG00000054219	ENSG00000143195	ENSG00000160716	ENSG00000143340						ENSG00000161610
ENSG00000186226	ENSG00000143222	ENSG00000184148	ENSG00000196805	ENSG00000162761	ENSG00000243480	ENSG00000184148	ENSG00000158473	ENSG00000171786	ENSG00000162670	ENSG00000132185	ENSG00000180999	ENSG00000134249	ENSG00000158488	ENSG00000188761	ENSG00000134365	ENSG00000196427	ENSG00000026751	ENSG00000132692	ENSG00000134256	ENSG00000116218	ENSG00000152092	ENSG00000116183	ENSG00000162670	ENSG00000180999	ENSG00000132677	ENSG00000158481	ENSG00000115263	ENSG00000143194	ENSG00000163357	ENSG00000198216						ENSG00000179673
ENSG00000172155	ENSG00000143258	ENSG00000163216	ENSG00000203785	ENSG00000162763	ENSG00000237763	ENSG00000163216	ENSG00000158477	ENSG00000122223	ENSG00000150681	ENSG00000162746	ENSG00000117560	ENSG00000188610	ENSG00000163554	ENSG00000134207	ENSG00000080910	ENSG00000186086	ENSG00000122224	ENSG00000198400	ENSG00000155761	ENSG00000198216	ENSG00000198797	ENSG00000152092	ENSG00000150681	ENSG00000162753	ENSG00000132702	ENSG00000158488	ENSG00000169507	ENSG00000143167	ENSG00000143627	ENSG00000179930						ENSG00000175175
ENSG00000197084	ENSG00000158850	ENSG00000241794	ENSG00000244094	ENSG00000143194	ENSG00000174876	ENSG00000196805	ENSG00000158481	ENSG00000179914	ENSG00000127074	ENSG00000171722	ENSG00000162753	ENSG00000198019	ENSG00000163564	ENSG00000116748	ENSG00000134389	ENSG00000162636	ENSG00000122223	ENSG00000027644	ENSG00000092607	ENSG00000179930	ENSG00000188585	ENSG00000198797	ENSG00000127074	ENSG00000183831	ENSG00000132692	ENSG00000163554	ENSG00000136531	ENSG00000198842	ENSG00000173080	ENSG00000203730						ENSG00000204347
ENSG00000196734	ENSG00000158864	ENSG00000196805	ENSG00000159516	ENSG00000143167	ENSG00000187733	ENSG00000244094	ENSG00000158488	ENSG00000158764	ENSG00000162630	ENSG00000198574	ENSG00000183831	ENSG00000215784	ENSG00000163568	ENSG00000198765	ENSG00000143278	ENSG00000143107	ENSG00000158764	ENSG00000160838	ENSG00000116882	ENSG00000203730	ENSG00000240021	ENSG00000188585	ENSG00000162687	ENSG00000232113	ENSG00000198400	ENSG00000163564	ENSG00000178662	ENSG00000143199	ENSG00000163467	ENSG00000121446						ENSG00000167889
ENSG00000186844	ENSG00000158882	ENSG00000159516	ENSG00000203784	ENSG00000198842	ENSG00000162631	ENSG00000159516	ENSG00000163554	ENSG00000143257	ENSG00000116785	ENSG00000185860	ENSG00000232113	ENSG00000177144	ENSG00000196184	ENSG00000134200	ENSG00000066279	ENSG00000162641	ENSG00000143217	ENSG00000143297	ENSG00000203859	ENSG00000121446	ENSG00000162779	ENSG00000240021	ENSG00000116785	ENSG00000117601	ENSG00000027644	ENSG00000163568	ENSG00000144285	ENSG00000143184	ENSG00000132677	ENSG00000135824						ENSG00000204278
ENSG00000235942	ENSG00000143252	ENSG00000203784	ENSG00000203783	ENSG00000143199	ENSG00000196427	ENSG00000203784	ENSG00000163564	ENSG00000132185	ENSG00000244414	ENSG00000162761	ENSG00000117601	ENSG00000117281	ENSG00000132693	ENSG00000134198	ENSG00000134376	ENSG00000179902	ENSG00000158874	ENSG00000163518	ENSG00000203857	ENSG00000135824	ENSG00000116218	ENSG00000162779	ENSG00000244414	ENSG00000203737	ENSG00000160838	ENSG00000196184	ENSG00000081479	ENSG00000117501	ENSG00000183856	ENSG00000157060						ENSG00000185105
ENSG00000163206	ENSG00000081721	ENSG00000159527	ENSG00000203782	ENSG00000143185	ENSG00000186086	ENSG00000203783	ENSG00000163568	ENSG00000162746	ENSG00000134365	ENSG00000162763	ENSG00000203737	ENSG00000174827	ENSG00000181036	ENSG00000118729	ENSG00000143355	ENSG00000116299	ENSG00000143257	ENSG00000160856	ENSG00000134249	ENSG00000157060	ENSG00000162782	ENSG00000116218	ENSG00000134365	ENSG00000120332	ENSG00000158488	ENSG00000132703	ENSG00000144355	ENSG00000180999	ENSG00000187862	ENSG00000173627						ENSG00000170579
ENSG00000163207	ENSG00000118217	ENSG00000163218	ENSG00000159527	ENSG00000143184	ENSG00000143107	ENSG00000159527	ENSG00000179639	ENSG00000171722	ENSG00000080910	ENSG00000143194	ENSG00000120332	ENSG00000131781	ENSG00000085552	ENSG00000177551	ENSG00000151418	ENSG00000134222	ENSG00000162747	ENSG00000132704	ENSG00000188610	ENSG00000173627	ENSG00000143340	ENSG00000143340	ENSG00000080910	ENSG00000116147	ENSG00000196184	ENSG00000132693	ENSG00000138435	ENSG00000117560	ENSG00000160838	ENSG00000116690						ENSG00000231824
ENSG00000184148	ENSG00000152332	ENSG00000184330	ENSG00000163218	ENSG00000117501	ENSG00000162641	ENSG00000163218	ENSG00000196184	ENSG00000198574	ENSG00000134389	ENSG00000198842	ENSG00000116147	ENSG00000121634	ENSG00000162723	ENSG00000143061	ENSG00000118193	ENSG00000156097	ENSG00000132185	ENSG00000163534	ENSG00000198019	ENSG00000162670	ENSG00000198216	ENSG00000198216	ENSG00000134389	ENSG00000116183	ENSG00000243284	ENSG00000181036	ENSG00000128714	ENSG00000117586	ENSG00000143297	ENSG00000162670						ENSG00000101489
ENSG00000169474	ENSG00000117143	ENSG00000143556	ENSG00000184330	ENSG00000007933	ENSG00000179902	ENSG00000184330	ENSG00000132703	ENSG00000185860	ENSG00000143278	ENSG00000143199	ENSG00000116183	ENSG00000150337	ENSG00000162728	ENSG00000134256	ENSG00000170128	ENSG00000134183	ENSG00000198929	ENSG00000073754	ENSG00000171943	ENSG00000150681	ENSG00000179930	ENSG00000179930	ENSG00000143278	ENSG00000152092	ENSG00000162723	ENSG00000243284	ENSG00000170178	ENSG00000162753	ENSG00000163518	ENSG00000150681						ENSG00000152214
ENSG00000169469	ENSG00000143198	ENSG00000196420	ENSG00000143556	ENSG00000010932	ENSG00000143126	ENSG00000196420	ENSG00000132693	ENSG00000143228	ENSG00000066279	ENSG00000143185	ENSG00000152092	ENSG00000203814	ENSG00000132681	ENSG00000116830	ENSG00000081248	ENSG00000134201	ENSG00000171722	ENSG00000158477	ENSG00000215784	ENSG00000127074	ENSG00000203730	ENSG00000203730	ENSG00000134376	ENSG00000198797	ENSG00000162728	ENSG00000213085	ENSG00000128713	ENSG00000183831	ENSG00000160856	ENSG00000127074						ENSG00000177511
ENSG00000163216	ENSG00000143149	ENSG00000143552	ENSG00000196420	ENSG00000180999	ENSG00000221986	ENSG00000160678	ENSG00000181036	ENSG00000162761	ENSG00000134376	ENSG00000143184	ENSG00000198797	ENSG00000183598	ENSG00000143318	ENSG00000134253	ENSG00000232237	ENSG00000198758	ENSG00000198574	ENSG00000158481	ENSG00000177144	ENSG00000116785	ENSG00000121446	ENSG00000121446	ENSG00000143355	ENSG00000188585	ENSG00000132681	ENSG00000162723	ENSG00000163492	ENSG00000232113	ENSG00000132704	ENSG00000162630						ENSG00000221887
ENSG00000241794	ENSG00000143183	ENSG00000163263	ENSG00000196754	ENSG00000117560	ENSG00000143028	ENSG00000143552	ENSG00000085552	ENSG00000162763	ENSG00000143355	ENSG00000198734	ENSG00000188585	ENSG00000159164	ENSG00000171786	ENSG00000134258	ENSG00000159173	ENSG00000156150	ENSG00000185860	ENSG00000158488	ENSG00000168509	ENSG00000244414	ENSG00000135824	ENSG00000135824	ENSG00000151418	ENSG00000240021	ENSG00000158764	ENSG00000177807	ENSG00000115232	ENSG00000117601	ENSG00000163534	ENSG00000116785						ENSG00000141668
ENSG00000196805	ENSG00000143162	ENSG00000143595	ENSG00000189334	ENSG00000162753	ENSG00000156097	ENSG00000163263	ENSG00000162723	ENSG00000143195	ENSG00000151418	ENSG00000117501	ENSG00000240021	ENSG00000143452	ENSG00000122224	ENSG00000155761	ENSG00000170075	ENSG00000186150	ENSG00000117152	ENSG00000163554	ENSG00000198483	ENSG00000134365	ENSG00000157060	ENSG00000157060	ENSG00000116833	ENSG00000162779	ENSG00000143217	ENSG00000162728	ENSG00000162992	ENSG00000203737	ENSG00000073754	ENSG00000244414						ENSG00000166342
ENSG00000203785	ENSG00000197965	ENSG00000160716	ENSG00000143552	ENSG00000183831	ENSG00000134183	ENSG00000143595	ENSG00000132681	ENSG00000143194	ENSG00000118193	ENSG00000010932	ENSG00000162779	ENSG00000163141	ENSG00000122223	ENSG00000203859	ENSG00000143858	ENSG00000197106	ENSG00000143228	ENSG00000163564	ENSG00000117281	ENSG00000080910	ENSG00000157064	ENSG00000157064	ENSG00000170128	ENSG00000116218	ENSG00000143257	ENSG00000132681	ENSG00000170396	ENSG00000116147	ENSG00000158477	ENSG00000134365						ENSG00000150656
ENSG00000244094	ENSG00000143155	ENSG00000143603	ENSG00000163263	ENSG00000232113	ENSG00000134201	ENSG00000160716	ENSG00000162739	ENSG00000143167	ENSG00000170128	ENSG00000180999	ENSG00000116218	ENSG00000163157	ENSG00000158764	ENSG00000203857	ENSG00000122180	ENSG00000177301	ENSG00000162761	ENSG00000163568	ENSG00000121634	ENSG00000134389	ENSG00000173627	ENSG00000173627	ENSG00000116852	ENSG00000162782	ENSG00000248485	ENSG00000171786	ENSG00000138379	ENSG00000152092	ENSG00000158488	ENSG00000080910						ENSG00000105278
ENSG00000159516	ENSG00000117523	ENSG00000163357	ENSG00000143595	ENSG00000117601	ENSG00000198758	ENSG00000143603	ENSG00000066294	ENSG00000198842	ENSG00000081248	ENSG00000117560	ENSG00000162782	ENSG00000143375	ENSG00000158874	ENSG00000134193	ENSG00000133055	ENSG00000177272	ENSG00000162763	ENSG00000179639	ENSG00000150337	ENSG00000143278	ENSG00000127074	ENSG00000150681	ENSG00000081248	ENSG00000198216	ENSG00000198929	ENSG00000122223	ENSG00000144339	ENSG00000198797	ENSG00000163554	ENSG00000134389						ENSG00000260001
ENSG00000203784	ENSG00000117592	ENSG00000143627	ENSG00000160716	ENSG00000203737	ENSG00000156150	ENSG00000163357	ENSG00000117090	ENSG00000143199	ENSG00000232237	ENSG00000162753	ENSG00000143340	ENSG00000159409	ENSG00000248485	ENSG00000134249	ENSG00000188770	ENSG00000162777	ENSG00000143167	ENSG00000196184	ENSG00000203814	ENSG00000066279	ENSG00000116785	ENSG00000127074	ENSG00000232237	ENSG00000179930	ENSG00000171722	ENSG00000158764	ENSG00000082126	ENSG00000188585	ENSG00000163564	ENSG00000143278						ENSG00000196361
ENSG00000203783	ENSG00000076321	ENSG00000173080	ENSG00000143603	ENSG00000120332	ENSG00000186150	ENSG00000143627	ENSG00000117091	ENSG00000143185	ENSG00000159173	ENSG00000183831	ENSG00000198216	ENSG00000178796	ENSG00000132185	ENSG00000188610	ENSG00000143839	ENSG00000064886	ENSG00000198842	ENSG00000132703	ENSG00000183598	ENSG00000134376	ENSG00000244414	ENSG00000162630	ENSG00000163395	ENSG00000203730	ENSG00000185860	ENSG00000158874	ENSG00000178562	ENSG00000240021	ENSG00000163568	ENSG00000134376						ENSG00000132026
ENSG00000203782	ENSG00000135870	ENSG00000132698	ENSG00000163357	ENSG00000116147	ENSG00000197106	ENSG00000173080	ENSG00000026751	ENSG00000143184	ENSG00000170075	ENSG00000232113	ENSG00000179930	ENSG00000143450	ENSG00000198929	ENSG00000198019	ENSG00000170498	ENSG00000134216	ENSG00000143199	ENSG00000181036	ENSG00000159164	ENSG00000143355	ENSG00000134365	ENSG00000116785	ENSG00000159173	ENSG00000121446	ENSG00000162761	ENSG00000143257	ENSG00000163600	ENSG00000162779	ENSG00000196184	ENSG00000143355						ENSG00000187556
ENSG00000159527	ENSG00000116161	ENSG00000254726	ENSG00000163462	ENSG00000116183	ENSG00000168679	ENSG00000132698	ENSG00000122224	ENSG00000117477	ENSG00000143858	ENSG00000117601	ENSG00000203730	ENSG00000213171	ENSG00000171722	ENSG00000171943	ENSG00000184144	ENSG00000173947	ENSG00000143185	ENSG00000162723	ENSG00000118298	ENSG00000151418	ENSG00000080910	ENSG00000244414	ENSG00000170075	ENSG00000135824	ENSG00000143171	ENSG00000132185	ENSG00000188674	ENSG00000116218	ENSG00000132703	ENSG00000151418						ENSG00000105143
ENSG00000163218	ENSG00000120333	ENSG00000163467	ENSG00000143627	ENSG00000152092	ENSG00000143125	ENSG00000254726	ENSG00000122223	ENSG00000117501	ENSG00000122180	ENSG00000203737	ENSG00000121446	ENSG00000225556	ENSG00000198574	ENSG00000215784	ENSG00000162873	ENSG00000121933	ENSG00000143184	ENSG00000177807	ENSG00000143452	ENSG00000116833	ENSG00000134389	ENSG00000134365	ENSG00000143851	ENSG00000157060	ENSG00000162763	ENSG00000162746	ENSG00000168530	ENSG00000198216	ENSG00000162723	ENSG00000118193						ENSG00000105642
ENSG00000184330	ENSG00000143207	ENSG00000132677	ENSG00000173080	ENSG00000198797	ENSG00000177301	ENSG00000163467	ENSG00000179914	ENSG00000180999	ENSG00000133055	ENSG00000120332	ENSG00000135824	ENSG00000196407	ENSG00000185860	ENSG00000177144	ENSG00000186007	ENSG00000134245	ENSG00000198734	ENSG00000162728	ENSG00000163141	ENSG00000118193	ENSG00000143278	ENSG00000080910	ENSG00000143858	ENSG00000173627	ENSG00000188859	ENSG00000171722	ENSG00000174453	ENSG00000179930	ENSG00000177807	ENSG00000170128						ENSG00000130287
ENSG00000143556	ENSG00000143337	ENSG00000183856	ENSG00000132698	ENSG00000188585	ENSG00000134216	ENSG00000132677	ENSG00000158764	ENSG00000117560	ENSG00000133063	ENSG00000116147	ENSG00000157060	ENSG00000159450	ENSG00000143228	ENSG00000117281	ENSG00000162877	ENSG00000184599	ENSG00000117501	ENSG00000132681	ENSG00000163157	ENSG00000170128	ENSG00000066279	ENSG00000134389	ENSG00000122180	ENSG00000116690	ENSG00000143195	ENSG00000198574	ENSG00000163449	ENSG00000203730	ENSG00000162728	ENSG00000081248						ENSG00000187135
ENSG00000196420	ENSG00000135829	ENSG00000187862	ENSG00000254726	ENSG00000240021	ENSG00000173947	ENSG00000183856	ENSG00000143217	ENSG00000117586	ENSG00000188770	ENSG00000152092	ENSG00000173627	ENSG00000215853	ENSG00000162761	ENSG00000121634	ENSG00000196550	ENSG00000134242	ENSG00000180999	ENSG00000143318	ENSG00000178796	ENSG00000163362	ENSG00000134376	ENSG00000143278	ENSG00000133055	ENSG00000116785	ENSG00000143194	ENSG00000185860	ENSG00000144583	ENSG00000121446	ENSG00000132681	ENSG00000232237						ENSG00000124302
ENSG00000143552	ENSG00000198860	ENSG00000132692	ENSG00000187862	ENSG00000162779	ENSG00000171385	ENSG00000187862	ENSG00000158874	ENSG00000162753	ENSG00000122188	ENSG00000198797	ENSG00000150681	ENSG00000143631	ENSG00000143171	ENSG00000150337	ENSG00000198049	ENSG00000188761	ENSG00000117560	ENSG00000171786	ENSG00000143450	ENSG00000081248	ENSG00000143355	ENSG00000066279	ENSG00000133063	ENSG00000244414	ENSG00000198842	ENSG00000162761	ENSG00000188282	ENSG00000157060	ENSG00000171786	ENSG00000170075						ENSG00000011332
ENSG00000163263	ENSG00000116406	ENSG00000027644	ENSG00000132702	ENSG00000116218	ENSG00000134245	ENSG00000132692	ENSG00000072694	ENSG00000183831	ENSG00000170498	ENSG00000188585	ENSG00000127074	ENSG00000143520	ENSG00000162763	ENSG00000183598	ENSG00000142224	ENSG00000118655	ENSG00000162753	ENSG00000162739	ENSG00000213171	ENSG00000232237	ENSG00000151418	ENSG00000134376	ENSG00000188770	ENSG00000134365	ENSG00000143199	ENSG00000162763	ENSG00000180871	ENSG00000173627	ENSG00000117090	ENSG00000143858						ENSG00000099338
ENSG00000143595	ENSG00000116679	ENSG00000160838	ENSG00000027644	ENSG00000162782	ENSG00000155367	ENSG00000198400	ENSG00000162747	ENSG00000232113	ENSG00000186007	ENSG00000240021	ENSG00000162630	ENSG00000143536	ENSG00000188859	ENSG00000159164	ENSG00000162891	ENSG00000134207	ENSG00000183831	ENSG00000066294	ENSG00000225556	ENSG00000163395	ENSG00000118193	ENSG00000143355	ENSG00000122188	ENSG00000080910	ENSG00000117477	ENSG00000143195	ENSG00000163464	ENSG00000150681	ENSG00000122224	ENSG00000122180						ENSG00000174521
ENSG00000160716	ENSG00000157181	ENSG00000143297	ENSG00000160838	ENSG00000143340	ENSG00000184599	ENSG00000027644	ENSG00000132185	ENSG00000117601	ENSG00000162877	ENSG00000162779	ENSG00000116785	ENSG00000186207	ENSG00000143194	ENSG00000143452	ENSG00000162897	ENSG00000198765	ENSG00000232113	ENSG00000117090	ENSG00000196407	ENSG00000081277	ENSG00000170128	ENSG00000151418	ENSG00000143839	ENSG00000134389	ENSG00000007908	ENSG00000143194	ENSG00000127831	ENSG00000127074	ENSG00000122223	ENSG00000163485						ENSG00000160396
ENSG00000163357	ENSG00000116750	ENSG00000163518	ENSG00000143297	ENSG00000198216	ENSG00000081026	ENSG00000160838	ENSG00000171722	ENSG00000203737	ENSG00000174502	ENSG00000116218	ENSG00000244414	ENSG00000169509	ENSG00000143167	ENSG00000163141	ENSG00000117322	ENSG00000134200	ENSG00000117601	ENSG00000117091	ENSG00000159450	ENSG00000159166	ENSG00000081248	ENSG00000116833	ENSG00000170498	ENSG00000143278	ENSG00000117501	ENSG00000143167	ENSG00000115592	ENSG00000116785	ENSG00000179914	ENSG00000133055						ENSG00000204869
ENSG00000143627	ENSG00000118197	ENSG00000160856	ENSG00000163518	ENSG00000179930	ENSG00000116774	ENSG00000143297	ENSG00000198574	ENSG00000116147	ENSG00000196550	ENSG00000162782	ENSG00000134365	ENSG00000185966	ENSG00000198842	ENSG00000163157	ENSG00000197721	ENSG00000134198	ENSG00000203737	ENSG00000026751	ENSG00000215853	ENSG00000159173	ENSG00000232237	ENSG00000118193	ENSG00000174567	ENSG00000134376	ENSG00000007933	ENSG00000198842	ENSG00000135925	ENSG00000244414	ENSG00000158764	ENSG00000133063						ENSG00000161609
ENSG00000173080	ENSG00000116857	ENSG00000132704	ENSG00000160856	ENSG00000203730	ENSG00000134207	ENSG00000163518	ENSG00000185860	ENSG00000198797	ENSG00000198049	ENSG00000198216	ENSG00000080910	ENSG00000163202	ENSG00000143199	ENSG00000159409	ENSG00000143469	ENSG00000134259	ENSG00000120332	ENSG00000122224	ENSG00000143631	ENSG00000143858	ENSG00000170075	ENSG00000170128	ENSG00000170382	ENSG00000143355	ENSG00000010932	ENSG00000143199	ENSG00000163497	ENSG00000134365	ENSG00000143217	ENSG00000188770						ENSG00000213023
ENSG00000254726	ENSG00000198700	ENSG00000163534	ENSG00000132704	ENSG00000121446	ENSG00000175984	ENSG00000160856	ENSG00000143228	ENSG00000188585	ENSG00000196188	ENSG00000179930	ENSG00000134389	ENSG00000185962	ENSG00000143185	ENSG00000178796	ENSG00000143473	ENSG00000173218	ENSG00000116147	ENSG00000143217	ENSG00000143520	ENSG00000122180	ENSG00000143858	ENSG00000232237	ENSG00000184144	ENSG00000151418	ENSG00000034971	ENSG00000143185	ENSG00000163501	ENSG00000080910	ENSG00000158874	ENSG00000122188						ENSG00000126583
ENSG00000163467	ENSG00000134375	ENSG00000073754	ENSG00000163534	ENSG00000135824	ENSG00000116748	ENSG00000132704	ENSG00000162761	ENSG00000240021	ENSG00000136634	ENSG00000203730	ENSG00000143278	ENSG00000187223	ENSG00000143184	ENSG00000143450	ENSG00000198570	ENSG00000177551	ENSG00000116183	ENSG00000158874	ENSG00000186207	ENSG00000133063	ENSG00000133063	ENSG00000163395	ENSG00000162873	ENSG00000118193	ENSG00000180999	ENSG00000143184	ENSG00000213901	ENSG00000134389	ENSG00000143257	ENSG00000143839						ENSG00000105605
ENSG00000132677	ENSG00000176393	ENSG00000158477	ENSG00000073754	ENSG00000157060	ENSG00000198765	ENSG00000163534	ENSG00000162763	ENSG00000162779	ENSG00000142224	ENSG00000121446	ENSG00000134376	ENSG00000187180	ENSG00000000460	ENSG00000213171	ENSG00000162771	ENSG00000163393	ENSG00000152092	ENSG00000143257	ENSG00000185966	ENSG00000188770	ENSG00000188770	ENSG00000170075	ENSG00000186007	ENSG00000170128	ENSG00000162753	ENSG00000198734	ENSG00000243910	ENSG00000143278	ENSG00000132185	ENSG00000170498						ENSG00000142408
ENSG00000187862	ENSG00000143862	ENSG00000158488	ENSG00000158477	ENSG00000157064	ENSG00000134200	ENSG00000073754	ENSG00000143167	ENSG00000116218	ENSG00000162891	ENSG00000135824	ENSG00000143355	ENSG00000159455	ENSG00000117501	ENSG00000225556	ENSG00000185523	ENSG00000173212	ENSG00000198797	ENSG00000162747	ENSG00000163202	ENSG00000122188	ENSG00000122188	ENSG00000143858	ENSG00000196550	ENSG00000081248	ENSG00000183831	ENSG00000117501	ENSG00000054356	ENSG00000066279	ENSG00000198929	ENSG00000174567						ENSG00000101327
ENSG00000132702	ENSG00000163444	ENSG00000163554	ENSG00000158481	ENSG00000173627	ENSG00000134259	ENSG00000158477	ENSG00000198842	ENSG00000143340	ENSG00000162892	ENSG00000157060	ENSG00000151418	ENSG00000187173	ENSG00000034971	ENSG00000159450	ENSG00000082482	ENSG00000143061	ENSG00000188585	ENSG00000132185	ENSG00000185962	ENSG00000162877	ENSG00000170498	ENSG00000133063	ENSG00000198049	ENSG00000232237	ENSG00000232113	ENSG00000010932	ENSG00000124003	ENSG00000134376	ENSG00000171722	ENSG00000186007						ENSG00000149488
ENSG00000132692	ENSG00000058673	ENSG00000163568	ENSG00000158488	ENSG00000143341	ENSG00000118729	ENSG00000158488	ENSG00000143199	ENSG00000198216	ENSG00000162897	ENSG00000173627	ENSG00000116833	ENSG00000187170	ENSG00000180999	ENSG00000215853	ENSG00000042781	ENSG00000116824	ENSG00000240021	ENSG00000198929	ENSG00000187223	ENSG00000196550	ENSG00000184144	ENSG00000188770	ENSG00000196188	ENSG00000163395	ENSG00000203737	ENSG00000180999	ENSG00000171951	ENSG00000143355	ENSG00000198574	ENSG00000162877						ENSG00000101200
ENSG00000027644	ENSG00000182004	ENSG00000196184	ENSG00000163554	ENSG00000162670	ENSG00000177551	ENSG00000163554	ENSG00000143185	ENSG00000179930	ENSG00000123843	ENSG00000150681	ENSG00000118193	ENSG00000198854	ENSG00000117560	ENSG00000143631	ENSG00000196482	ENSG00000134256	ENSG00000162779	ENSG00000171722	ENSG00000187180	ENSG00000142224	ENSG00000162873	ENSG00000170498	ENSG00000136634	ENSG00000170075	ENSG00000120332	ENSG00000117560	ENSG00000152056	ENSG00000151418	ENSG00000185860	ENSG00000196550						ENSG00000101349
ENSG00000160838	ENSG00000158615	ENSG00000132703	ENSG00000163564	ENSG00000127074	ENSG00000143061	ENSG00000163564	ENSG00000143184	ENSG00000203730	ENSG00000117322	ENSG00000127074	ENSG00000170128	ENSG00000203786	ENSG00000117586	ENSG00000143520	ENSG00000162814	ENSG00000134258	ENSG00000116218	ENSG00000198574	ENSG00000159455	ENSG00000162891	ENSG00000186007	ENSG00000184144	ENSG00000142224	ENSG00000143858	ENSG00000116147	ENSG00000162753	ENSG00000124019	ENSG00000118193	ENSG00000143228	ENSG00000198049						ENSG00000173404
ENSG00000143297	ENSG00000198625	ENSG00000162723	ENSG00000163568	ENSG00000116785	ENSG00000134247	ENSG00000163568	ENSG00000143196	ENSG00000121446	ENSG00000203710	ENSG00000116785	ENSG00000081248	ENSG00000240386	ENSG00000162753	ENSG00000186207	ENSG00000215817	ENSG00000196505	ENSG00000162782	ENSG00000185860	ENSG00000187173	ENSG00000162892	ENSG00000162877	ENSG00000162877	ENSG00000162896	ENSG00000122180	ENSG00000116183	ENSG00000183831	ENSG00000135917	ENSG00000170128	ENSG00000162761	ENSG00000196188						ENSG00000125820
ENSG00000163518	ENSG00000117222	ENSG00000177807	ENSG00000179639	ENSG00000244414	ENSG00000134253	ENSG00000196184	ENSG00000198734	ENSG00000135824	ENSG00000197721	ENSG00000244414	ENSG00000232237	ENSG00000186226	ENSG00000232113	ENSG00000169509	ENSG00000196660	ENSG00000155761	ENSG00000143340	ENSG00000143228	ENSG00000187170	ENSG00000162897	ENSG00000174502	ENSG00000196550	ENSG00000162897	ENSG00000133055	ENSG00000188585	ENSG00000232113	ENSG00000153820	ENSG00000163362	ENSG00000162763	ENSG00000136634						ENSG00000100987
ENSG00000160856	ENSG00000069275	ENSG00000162728	ENSG00000196184	ENSG00000134365	ENSG00000134258	ENSG00000132703	ENSG00000174175	ENSG00000157060	ENSG00000008118	ENSG00000134365	ENSG00000163395	ENSG00000172155	ENSG00000120334	ENSG00000185966	ENSG00000143512	ENSG00000116882	ENSG00000198216	ENSG00000162761	ENSG00000198854	ENSG00000182795	ENSG00000196550	ENSG00000198049	ENSG00000123843	ENSG00000133063	ENSG00000240021	ENSG00000117601	ENSG00000135914	ENSG00000081248	ENSG00000143195	ENSG00000142224						ENSG00000260903
ENSG00000132704	ENSG00000143486	ENSG00000132681	ENSG00000132703	ENSG00000080910	ENSG00000155761	ENSG00000132693	ENSG00000117501	ENSG00000173627	ENSG00000143469	ENSG00000080910	ENSG00000159173	ENSG00000197084	ENSG00000203737	ENSG00000163202	ENSG00000197520	ENSG00000203859	ENSG00000179930	ENSG00000162763	ENSG00000203786	ENSG00000123843	ENSG00000198049	ENSG00000196188	ENSG00000123838	ENSG00000188770	ENSG00000162779	ENSG00000203737	ENSG00000163273	ENSG00000232237	ENSG00000143194	ENSG00000162891						ENSG00000118702
ENSG00000163534	ENSG00000162889	ENSG00000171786	ENSG00000181036	ENSG00000134389	ENSG00000116882	ENSG00000181036	ENSG00000007933	ENSG00000162670	ENSG00000143473	ENSG00000134389	ENSG00000170075	ENSG00000196734	ENSG00000120332	ENSG00000185962	ENSG00000178395	ENSG00000203857	ENSG00000203730	ENSG00000143195	ENSG00000240386	ENSG00000123838	ENSG00000196188	ENSG00000136634	ENSG00000117322	ENSG00000143839	ENSG00000116218	ENSG00000120332	ENSG00000163283	ENSG00000170075	ENSG00000143167	ENSG00000162897						ENSG00000101438
ENSG00000073754	ENSG00000117335	ENSG00000143217	ENSG00000243284	ENSG00000143278	ENSG00000203859	ENSG00000243284	ENSG00000010932	ENSG00000150681	ENSG00000117650	ENSG00000143278	ENSG00000143858	ENSG00000186844	ENSG00000116147	ENSG00000187223	ENSG00000143786	ENSG00000092621	ENSG00000121446	ENSG00000143194	ENSG00000186226	ENSG00000117322	ENSG00000136634	ENSG00000162891	ENSG00000203710	ENSG00000186007	ENSG00000162782	ENSG00000116147	ENSG00000163286	ENSG00000143858	ENSG00000198842	ENSG00000123843						ENSG00000124134
ENSG00000158477	ENSG00000117625	ENSG00000143257	ENSG00000213085	ENSG00000066279	ENSG00000203857	ENSG00000085552	ENSG00000034971	ENSG00000127074	ENSG00000162771	ENSG00000066279	ENSG00000122180	ENSG00000235942	ENSG00000152092	ENSG00000187180	ENSG00000185842	ENSG00000134193	ENSG00000135824	ENSG00000143167	ENSG00000172155	ENSG00000203710	ENSG00000142224	ENSG00000162897	ENSG00000197721	ENSG00000162877	ENSG00000143340	ENSG00000152092	ENSG00000163295	ENSG00000122180	ENSG00000143199	ENSG00000123838						ENSG00000124140
ENSG00000158481	ENSG00000066027	ENSG00000132185	ENSG00000085552	ENSG00000134376	ENSG00000134240	ENSG00000162723	ENSG00000180999	ENSG00000162630	ENSG00000185523	ENSG00000134376	ENSG00000133055	ENSG00000163206	ENSG00000198797	ENSG00000159455	ENSG00000243709	ENSG00000134249	ENSG00000157060	ENSG00000198842	ENSG00000197084	ENSG00000197721	ENSG00000162891	ENSG00000117322	ENSG00000008118	ENSG00000174502	ENSG00000198216	ENSG00000198797	ENSG00000135902	ENSG00000133055	ENSG00000143185	ENSG00000117322						ENSG00000101180
ENSG00000158488	ENSG00000117697	ENSG00000198929	ENSG00000162723	ENSG00000143355	ENSG00000134193	ENSG00000177807	ENSG00000117560	ENSG00000116785	ENSG00000042781	ENSG00000143355	ENSG00000133063	ENSG00000163207	ENSG00000188585	ENSG00000187173	ENSG00000185155	ENSG00000188610	ENSG00000173627	ENSG00000198821	ENSG00000196734	ENSG00000143473	ENSG00000162897	ENSG00000203710	ENSG00000143469	ENSG00000196550	ENSG00000179930	ENSG00000188585	ENSG00000196811	ENSG00000188770	ENSG00000143184	ENSG00000203710						ENSG00000101203
ENSG00000163554	ENSG00000203705	ENSG00000171722	ENSG00000177807	ENSG00000151418	ENSG00000134249	ENSG00000162728	ENSG00000162753	ENSG00000244414	ENSG00000196482	ENSG00000151418	ENSG00000188770	ENSG00000184148	ENSG00000240021	ENSG00000187170	ENSG00000185888	ENSG00000198019	ENSG00000162670	ENSG00000143199	ENSG00000186844	ENSG00000117650	ENSG00000123843	ENSG00000197721	ENSG00000143473	ENSG00000198049	ENSG00000203730	ENSG00000240021	ENSG00000115474	ENSG00000122188	ENSG00000198734	ENSG00000197721						ENSG00000171695
ENSG00000163564	ENSG00000136628	ENSG00000198574	ENSG00000162728	ENSG00000118193	ENSG00000177144	ENSG00000132681	ENSG00000232113	ENSG00000134365	ENSG00000162814	ENSG00000118193	ENSG00000122188	ENSG00000169474	ENSG00000162782	ENSG00000198854	ENSG00000168148	ENSG00000171943	ENSG00000127074	ENSG00000143185	ENSG00000235942	ENSG00000143476	ENSG00000123838	ENSG00000008118	ENSG00000198570	ENSG00000142224	ENSG00000121446	ENSG00000162779	ENSG00000115488	ENSG00000143839	ENSG00000117501	ENSG00000143469						ENSG00000196132
ENSG00000163568	ENSG00000067704	ENSG00000185860	ENSG00000132681	ENSG00000170128	ENSG00000168509	ENSG00000171786	ENSG00000120334	ENSG00000080910	ENSG00000215817	ENSG00000170128	ENSG00000143839	ENSG00000169469	ENSG00000143340	ENSG00000203786	ENSG00000119283	ENSG00000215784	ENSG00000134365	ENSG00000143184	ENSG00000163206	ENSG00000162771	ENSG00000117322	ENSG00000143469	ENSG00000162771	ENSG00000162891	ENSG00000135824	ENSG00000116218	ENSG00000241635	ENSG00000170498	ENSG00000180999	ENSG00000143473						ENSG00000205927
ENSG00000196184	ENSG00000154305	ENSG00000143228	ENSG00000143318	ENSG00000081248	ENSG00000143127	ENSG00000117090	ENSG00000117601	ENSG00000134389	ENSG00000196660	ENSG00000081248	ENSG00000170498	ENSG00000163216	ENSG00000198216	ENSG00000240386	ENSG00000212916	ENSG00000177144	ENSG00000080910	ENSG00000198734	ENSG00000163207	ENSG00000185523	ENSG00000203710	ENSG00000143473	ENSG00000185523	ENSG00000197721	ENSG00000157060	ENSG00000162782	ENSG00000242515	ENSG00000184144	ENSG00000117560	ENSG00000198570						ENSG00000184221
ENSG00000132703	ENSG00000162819	ENSG00000162761	ENSG00000171786	ENSG00000232237	ENSG00000198483	ENSG00000122224	ENSG00000120332	ENSG00000143278	ENSG00000143512	ENSG00000232237	ENSG00000174567	ENSG00000241794	ENSG00000179930	ENSG00000186226	ENSG00000183780	ENSG00000117281	ENSG00000134389	ENSG00000188404	ENSG00000184148	ENSG00000117724	ENSG00000197721	ENSG00000198570	ENSG00000143494	ENSG00000008118	ENSG00000058085	ENSG00000143340	ENSG00000244122	ENSG00000162877	ENSG00000162753	ENSG00000162771						ENSG00000157542
ENSG00000132693	ENSG00000162909	ENSG00000162763	ENSG00000162739	ENSG00000163395	ENSG00000174827	ENSG00000122223	ENSG00000116183	ENSG00000066279	ENSG00000197520	ENSG00000163395	ENSG00000186007	ENSG00000196805	ENSG00000203730	ENSG00000172155	ENSG00000168243	ENSG00000174827	ENSG00000143278	ENSG00000117501	ENSG00000169469	ENSG00000082482	ENSG00000143469	ENSG00000143476	ENSG00000117707	ENSG00000143469	ENSG00000157064	ENSG00000198216	ENSG00000167165	ENSG00000196550	ENSG00000232113	ENSG00000185523						ENSG00000171587
ENSG00000181036	ENSG00000143748	ENSG00000143195	ENSG00000117090	ENSG00000159173	ENSG00000131781	ENSG00000143217	ENSG00000188585	ENSG00000134376	ENSG00000178395	ENSG00000081277	ENSG00000162877	ENSG00000203785	ENSG00000121446	ENSG00000197084	ENSG00000186197	ENSG00000131781	ENSG00000066279	ENSG00000007933	ENSG00000163216	ENSG00000042781	ENSG00000143473	ENSG00000162771	ENSG00000042781	ENSG00000143473	ENSG00000173627	ENSG00000179930	ENSG00000244474	ENSG00000198049	ENSG00000117601	ENSG00000143494						ENSG00000100095
ENSG00000243284	ENSG00000143771	ENSG00000143194	ENSG00000026751	ENSG00000170075	ENSG00000121634	ENSG00000158874	ENSG00000240021	ENSG00000143355	ENSG00000185842	ENSG00000118194	ENSG00000196550	ENSG00000244094	ENSG00000135824	ENSG00000196734	ENSG00000244020	ENSG00000121634	ENSG00000134376	ENSG00000180999	ENSG00000196805	ENSG00000215817	ENSG00000198570	ENSG00000185523	ENSG00000196482	ENSG00000198570	ENSG00000198756	ENSG00000203730	ENSG00000144481	ENSG00000136634	ENSG00000203737	ENSG00000042781						ENSG00000128253
ENSG00000213085	ENSG00000162923	ENSG00000143167	ENSG00000122224	ENSG00000122180	ENSG00000118298	ENSG00000143257	ENSG00000116194	ENSG00000151418	ENSG00000243709	ENSG00000159173	ENSG00000198049	ENSG00000159516	ENSG00000157060	ENSG00000186844	ENSG00000133019	ENSG00000150337	ENSG00000143355	ENSG00000117560	ENSG00000203785	ENSG00000196660	ENSG00000117650	ENSG00000143494	ENSG00000162814	ENSG00000162771	ENSG00000162670	ENSG00000121446	ENSG00000072080	ENSG00000142224	ENSG00000120332	ENSG00000196482						ENSG00000185666
ENSG00000162723	ENSG00000143742	ENSG00000198842	ENSG00000122223	ENSG00000133055	ENSG00000159208	ENSG00000132185	ENSG00000162779	ENSG00000118193	ENSG00000185155	ENSG00000122180	ENSG00000162891	ENSG00000203784	ENSG00000157064	ENSG00000235942	ENSG00000155816	ENSG00000203814	ENSG00000151418	ENSG00000162753	ENSG00000244094	ENSG00000143512	ENSG00000143476	ENSG00000117707	ENSG00000215817	ENSG00000185523	ENSG00000127074	ENSG00000135824	ENSG00000168505	ENSG00000162891	ENSG00000116147	ENSG00000162814						ENSG00000166862
ENSG00000177807	ENSG00000143811	ENSG00000143199	ENSG00000179914	ENSG00000133063	ENSG00000143452	ENSG00000162746	ENSG00000116218	ENSG00000170128	ENSG00000185888	ENSG00000163485	ENSG00000162897	ENSG00000203783	ENSG00000173627	ENSG00000163206	ENSG00000182901	ENSG00000183598	ENSG00000118193	ENSG00000232113	ENSG00000159516	ENSG00000197520	ENSG00000162771	ENSG00000042781	ENSG00000196660	ENSG00000042781	ENSG00000162630	ENSG00000157060	ENSG00000182177	ENSG00000162896	ENSG00000152092	ENSG00000215817						ENSG00000166897
ENSG00000162728	ENSG00000182827	ENSG00000143184	ENSG00000158764	ENSG00000188770	ENSG00000143375	ENSG00000198929	ENSG00000162782	ENSG00000163362	ENSG00000168148	ENSG00000133055	ENSG00000123843	ENSG00000203782	ENSG00000198756	ENSG00000163207	ENSG00000162843	ENSG00000184260	ENSG00000170128	ENSG00000117601	ENSG00000203784	ENSG00000178395	ENSG00000185523	ENSG00000196482	ENSG00000143512	ENSG00000196482	ENSG00000162687	ENSG00000173627	ENSG00000168427	ENSG00000162897	ENSG00000198797	ENSG00000196660						ENSG00000205704
ENSG00000132681	ENSG00000143799	ENSG00000117477	ENSG00000143217	ENSG00000184144	ENSG00000159409	ENSG00000171722	ENSG00000179930	ENSG00000081248	ENSG00000135773	ENSG00000133063	ENSG00000123838	ENSG00000159527	ENSG00000143341	ENSG00000184148	ENSG00000174371	ENSG00000159164	ENSG00000163362	ENSG00000203737	ENSG00000203783	ENSG00000203697	ENSG00000117724	ENSG00000162814	ENSG00000197520	ENSG00000162814	ENSG00000116785	ENSG00000143341	ENSG00000182083	ENSG00000123843	ENSG00000188585	ENSG00000143512						ENSG00000169933
ENSG00000143318	ENSG00000143801	ENSG00000117501	ENSG00000158874	ENSG00000162873	ENSG00000178796	ENSG00000198574	ENSG00000203730	ENSG00000232237	ENSG00000119283	ENSG00000188770	ENSG00000117322	ENSG00000163218	ENSG00000116690	ENSG00000169474	ENSG00000180287	ENSG00000143452	ENSG00000081248	ENSG00000120332	ENSG00000203782	ENSG00000185155	ENSG00000042781	ENSG00000215817	ENSG00000178395	ENSG00000215817	ENSG00000134365	ENSG00000162670	ENSG00000178586	ENSG00000123838	ENSG00000240021	ENSG00000197520						ENSG00000101958
ENSG00000171786	ENSG00000143761	ENSG00000180999	ENSG00000143257	ENSG00000186007	ENSG00000143450	ENSG00000143228	ENSG00000121446	ENSG00000159173	ENSG00000183780	ENSG00000143839	ENSG00000203710	ENSG00000184330	ENSG00000162670	ENSG00000169469	ENSG00000173728	ENSG00000163141	ENSG00000232237	ENSG00000116147	ENSG00000159527	ENSG00000183814	ENSG00000162814	ENSG00000196660	ENSG00000185842	ENSG00000143512	ENSG00000080910	ENSG00000150681	ENSG00000178602	ENSG00000203710	ENSG00000162779	ENSG00000178395						ENSG00000184388
ENSG00000162739	ENSG00000162910	ENSG00000117560	ENSG00000248485	ENSG00000174502	ENSG00000213171	ENSG00000162761	ENSG00000157060	ENSG00000170075	ENSG00000186197	ENSG00000170498	ENSG00000197721	ENSG00000143556	ENSG00000150681	ENSG00000163216	ENSG00000196242	ENSG00000163154	ENSG00000163395	ENSG00000116183	ENSG00000163218	ENSG00000185888	ENSG00000215817	ENSG00000178395	ENSG00000243709	ENSG00000143502	ENSG00000134389	ENSG00000127074	ENSG00000185176	ENSG00000197721	ENSG00000116218	ENSG00000203697						ENSG00000050030
ENSG00000117090	ENSG00000143774	ENSG00000162753	ENSG00000162747	ENSG00000196550	ENSG00000143365	ENSG00000162763	ENSG00000173627	ENSG00000143858	ENSG00000077522	ENSG00000186007	ENSG00000008118	ENSG00000196420	ENSG00000127074	ENSG00000241794	ENSG00000169214	ENSG00000143375	ENSG00000159166	ENSG00000198797	ENSG00000184330	ENSG00000154342	ENSG00000196660	ENSG00000143786	ENSG00000143768	ENSG00000178395	ENSG00000143278	ENSG00000162630	ENSG00000184945	ENSG00000008118	ENSG00000162782	ENSG00000185842						ENSG00000186675
ENSG00000117091	ENSG00000168159	ENSG00000183831	ENSG00000132185	ENSG00000198049	ENSG00000225556	ENSG00000188859	ENSG00000143341	ENSG00000122180	ENSG00000244020	ENSG00000162877	ENSG00000143469	ENSG00000196754	ENSG00000162630	ENSG00000196805	ENSG00000239395	ENSG00000159409	ENSG00000163435	ENSG00000188585	ENSG00000143556	ENSG00000168148	ENSG00000197520	ENSG00000185842	ENSG00000185155	ENSG00000143786	ENSG00000134376	ENSG00000162687	ENSG00000172482	ENSG00000143473	ENSG00000143340	ENSG00000243709						ENSG00000196767
ENSG00000122224	ENSG00000168118	ENSG00000232113	ENSG00000162746	ENSG00000142224	ENSG00000159450	ENSG00000143195	ENSG00000116690	ENSG00000133055	ENSG00000133019	ENSG00000174502	ENSG00000143473	ENSG00000143552	ENSG00000116785	ENSG00000203785	ENSG00000241128	ENSG00000178796	ENSG00000143858	ENSG00000240021	ENSG00000196420	ENSG00000135773	ENSG00000178395	ENSG00000143768	ENSG00000185888	ENSG00000185842	ENSG00000143355	ENSG00000116785	ENSG00000172478	ENSG00000198570	ENSG00000198216	ENSG00000185155						ENSG00000126733
ENSG00000122223	ENSG00000069248	ENSG00000117601	ENSG00000198929	ENSG00000162891	ENSG00000215853	ENSG00000143194	ENSG00000150681	ENSG00000188770	ENSG00000155816	ENSG00000196550	ENSG00000198570	ENSG00000163263	ENSG00000134365	ENSG00000244094	ENSG00000221888	ENSG00000143450	ENSG00000122180	ENSG00000162779	ENSG00000188015	ENSG00000186197	ENSG00000185842	ENSG00000185155	ENSG00000168148	ENSG00000143768	ENSG00000151418	ENSG00000244414	ENSG00000226321	ENSG00000117650	ENSG00000179930	ENSG00000185888						ENSG00000179083
ENSG00000158764	ENSG00000135775	ENSG00000203737	ENSG00000198574	ENSG00000162897	ENSG00000143631	ENSG00000143167	ENSG00000127074	ENSG00000122188	ENSG00000180875	ENSG00000198049	ENSG00000162771	ENSG00000143595	ENSG00000080910	ENSG00000159516	ENSG00000177462	ENSG00000225556	ENSG00000133055	ENSG00000116218	ENSG00000196754	ENSG00000244020	ENSG00000185155	ENSG00000185888	ENSG00000135773	ENSG00000185155	ENSG00000116833	ENSG00000134365	ENSG00000146205	ENSG00000143476	ENSG00000203730	ENSG00000168148						ENSG00000176076
ENSG00000158874	ENSG00000143633	ENSG00000116147	ENSG00000185860	ENSG00000123843	ENSG00000143520	ENSG00000143199	ENSG00000116785	ENSG00000143839	ENSG00000182901	ENSG00000142224	ENSG00000185523	ENSG00000160716	ENSG00000134389	ENSG00000203784	ENSG00000203663	ENSG00000196407	ENSG00000133063	ENSG00000162782	ENSG00000160678	ENSG00000133019	ENSG00000185888	ENSG00000168148	ENSG00000119283	ENSG00000185888	ENSG00000170128	ENSG00000080910	ENSG00000188389	ENSG00000162771	ENSG00000121446	ENSG00000135773						ENSG00000147246
ENSG00000143257	ENSG00000116906	ENSG00000152092	ENSG00000143228	ENSG00000123838	ENSG00000186207	ENSG00000143185	ENSG00000244414	ENSG00000170498	ENSG00000117009	ENSG00000162891	ENSG00000042781	ENSG00000143603	ENSG00000143278	ENSG00000203783	ENSG00000196071	ENSG00000159450	ENSG00000188770	ENSG00000143340	ENSG00000143552	ENSG00000117009	ENSG00000168148	ENSG00000196890	ENSG00000183780	ENSG00000154342	ENSG00000163362	ENSG00000134389	ENSG00000134115	ENSG00000185523	ENSG00000135824	ENSG00000119283						ENSG00000156925
ENSG00000162747	ENSG00000116918	ENSG00000198797	ENSG00000162761	ENSG00000117322	ENSG00000169509	ENSG00000143184	ENSG00000134365	ENSG00000184144	ENSG00000162843	ENSG00000162897	ENSG00000196482	ENSG00000163354	ENSG00000066279	ENSG00000203782	ENSG00000172554	ENSG00000215853	ENSG00000122188	ENSG00000198216	ENSG00000163263	ENSG00000162843	ENSG00000119283	ENSG00000119283	ENSG00000168243	ENSG00000168148	ENSG00000081248	ENSG00000143278	ENSG00000091181	ENSG00000143494	ENSG00000157060	ENSG00000212916						ENSG00000011677
ENSG00000132185	ENSG00000168264	ENSG00000188585	ENSG00000143171	ENSG00000197721	ENSG00000185966	ENSG00000117501	ENSG00000080910	ENSG00000162873	ENSG00000174371	ENSG00000123838	ENSG00000162814	ENSG00000163357	ENSG00000134376	ENSG00000159527	ENSG00000115705	ENSG00000143631	ENSG00000143839	ENSG00000179930	ENSG00000143595	ENSG00000174371	ENSG00000212916	ENSG00000244020	ENSG00000077522	ENSG00000196890	ENSG00000232237	ENSG00000066279	ENSG00000182533	ENSG00000117724	ENSG00000173627	ENSG00000244020						ENSG00000198883
ENSG00000162746	ENSG00000173726	ENSG00000240021	ENSG00000162763	ENSG00000008118	ENSG00000163202	ENSG00000010932	ENSG00000134389	ENSG00000186007	ENSG00000197769	ENSG00000117322	ENSG00000215817	ENSG00000143590	ENSG00000143355	ENSG00000163218	ENSG00000186487	ENSG00000143520	ENSG00000170498	ENSG00000203730	ENSG00000163239	ENSG00000173728	ENSG00000183780	ENSG00000155816	ENSG00000244020	ENSG00000177614	ENSG00000163395	ENSG00000134376	ENSG00000180914	ENSG00000042781	ENSG00000162670	ENSG00000133019						ENSG00000235961
ENSG00000198929	ENSG00000054267	ENSG00000162779	ENSG00000188859	ENSG00000143469	ENSG00000185962	ENSG00000180999	ENSG00000143278	ENSG00000162877	ENSG00000180287	ENSG00000203710	ENSG00000196660	ENSG00000163462	ENSG00000116833	ENSG00000184330	ENSG00000151360	ENSG00000186207	ENSG00000174567	ENSG00000121446	ENSG00000160716	ENSG00000162849	ENSG00000244020	ENSG00000182901	ENSG00000198626	ENSG00000119283	ENSG00000081277	ENSG00000143355	ENSG00000225526	ENSG00000162814	ENSG00000150681	ENSG00000155816						ENSG00000225110
ENSG00000171722	ENSG00000091483	ENSG00000116218	ENSG00000143195	ENSG00000143473	ENSG00000187223	ENSG00000117560	ENSG00000066279	ENSG00000174502	ENSG00000173728	ENSG00000197721	ENSG00000143512	ENSG00000143627	ENSG00000118193	ENSG00000143556	ENSG00000214866	ENSG00000169509	ENSG00000186007	ENSG00000135824	ENSG00000143603	ENSG00000196418	ENSG00000155816	ENSG00000117009	ENSG00000133019	ENSG00000183780	ENSG00000118194	ENSG00000151418	ENSG00000151090	ENSG00000215817	ENSG00000127074	ENSG00000182901						ENSG00000067842
ENSG00000198574	ENSG00000203667	ENSG00000162782	ENSG00000143194	ENSG00000117650	ENSG00000187180	ENSG00000162753	ENSG00000143355	ENSG00000196550	ENSG00000169224	ENSG00000008118	ENSG00000197520	ENSG00000173080	ENSG00000170128	ENSG00000196420	ENSG00000176887	ENSG00000185966	ENSG00000174502	ENSG00000157060	ENSG00000163354	ENSG00000169224	ENSG00000182901	ENSG00000162843	ENSG00000182901	ENSG00000186197	ENSG00000159166	ENSG00000116833	ENSG00000077092	ENSG00000196660	ENSG00000162630	ENSG00000117009						ENSG00000130829
ENSG00000185860	ENSG00000153187	ENSG00000143340	ENSG00000143167	ENSG00000143476	ENSG00000159455	ENSG00000183831	ENSG00000151418	ENSG00000198049	ENSG00000196242	ENSG00000143469	ENSG00000178395	ENSG00000132698	ENSG00000081248	ENSG00000188015	ENSG00000162975	ENSG00000163202	ENSG00000196550	ENSG00000157064	ENSG00000163357	ENSG00000196242	ENSG00000117009	ENSG00000174371	ENSG00000117009	ENSG00000244020	ENSG00000159173	ENSG00000118193	ENSG00000163508	ENSG00000197520	ENSG00000116785	ENSG00000162843
ENSG00000143228	ENSG00000162852	ENSG00000198216	ENSG00000198842	ENSG00000162771	ENSG00000187173	ENSG00000232113	ENSG00000116833	ENSG00000196188	ENSG00000169214	ENSG00000143473	ENSG00000203697	ENSG00000254726	ENSG00000232237	ENSG00000196754	ENSG00000150873	ENSG00000185962	ENSG00000198049	ENSG00000173627	ENSG00000143590	ENSG00000169214	ENSG00000162843	ENSG00000180287	ENSG00000162843	ENSG00000155816	ENSG00000163435	ENSG00000170128	ENSG00000144644	ENSG00000178395	ENSG00000244414	ENSG00000180287
ENSG00000162761	ENSG00000175137	ENSG00000179930	ENSG00000198821	ENSG00000185523	ENSG00000187170	ENSG00000117601	ENSG00000118193	ENSG00000142224	ENSG00000239395	ENSG00000198570	ENSG00000143786	ENSG00000163467	ENSG00000163395	ENSG00000160678	ENSG00000169006	ENSG00000187223	ENSG00000196188	ENSG00000162670	ENSG00000163462	ENSG00000239395	ENSG00000174371	ENSG00000173728	ENSG00000180287	ENSG00000182901	ENSG00000170075	ENSG00000081248	ENSG00000188167	ENSG00000203697	ENSG00000134365	ENSG00000173728
ENSG00000162763	ENSG00000171161	ENSG00000203730	ENSG00000143199	ENSG00000117724	ENSG00000198854	ENSG00000203737	ENSG00000170128	ENSG00000162891	ENSG00000241128	ENSG00000143476	ENSG00000185842	ENSG00000132677	ENSG00000081277	ENSG00000143552	ENSG00000134323	ENSG00000187180	ENSG00000142224	ENSG00000150681	ENSG00000143627	ENSG00000241128	ENSG00000197769	ENSG00000179397	ENSG00000173728	ENSG00000162843	ENSG00000143858	ENSG00000232237	ENSG00000172995	ENSG00000243709	ENSG00000080910	ENSG00000179397
ENSG00000143195	ENSG00000171163	ENSG00000121446	ENSG00000143185	ENSG00000042781	ENSG00000203786	ENSG00000120332	ENSG00000163362	ENSG00000162897	ENSG00000221888	ENSG00000162771	ENSG00000243709	ENSG00000183856	ENSG00000170075	ENSG00000163263	ENSG00000214842	ENSG00000159455	ENSG00000162891	ENSG00000127074	ENSG00000173080	ENSG00000221888	ENSG00000180287	ENSG00000162849	ENSG00000179397	ENSG00000180287	ENSG00000122180	ENSG00000163395	ENSG00000172940	ENSG00000143768	ENSG00000134389	ENSG00000162849
ENSG00000143194	ENSG00000143727	ENSG00000135824	ENSG00000143184	ENSG00000196482	ENSG00000240386	ENSG00000116147	ENSG00000081248	ENSG00000117322	ENSG00000162722	ENSG00000185523	ENSG00000143768	ENSG00000187862	ENSG00000143858	ENSG00000143595	ENSG00000185013	ENSG00000187173	ENSG00000162892	ENSG00000116785	ENSG00000254726	ENSG00000162722	ENSG00000173728	ENSG00000169224	ENSG00000162711	ENSG00000173728	ENSG00000188770	ENSG00000081277	ENSG00000183873	ENSG00000185155	ENSG00000143278	ENSG00000169224
ENSG00000143167	ENSG00000171865	ENSG00000157060	ENSG00000117477	ENSG00000162814	ENSG00000186226	ENSG00000116183	ENSG00000232237	ENSG00000203710	ENSG00000238243	ENSG00000143494	ENSG00000185155	ENSG00000132692	ENSG00000122180	ENSG00000160716	ENSG00000143869	ENSG00000187170	ENSG00000162896	ENSG00000244414	ENSG00000163467	ENSG00000238243	ENSG00000196242	ENSG00000196242	ENSG00000169224	ENSG00000179397	ENSG00000143839	ENSG00000159173	ENSG00000168334	ENSG00000185888	ENSG00000066279	ENSG00000196242
ENSG00000198842	ENSG00000171863	ENSG00000173627	ENSG00000198734	ENSG00000215817	ENSG00000172155	ENSG00000152092	ENSG00000081277	ENSG00000197721	ENSG00000177462	ENSG00000082482	ENSG00000185888	ENSG00000027644	ENSG00000133063	ENSG00000143603	ENSG00000084674	ENSG00000198854	ENSG00000162897	ENSG00000134365	ENSG00000132677	ENSG00000177462	ENSG00000169214	ENSG00000169214	ENSG00000196242	ENSG00000162849	ENSG00000170498	ENSG00000170075	ENSG00000179934	ENSG00000154342	ENSG00000134376	ENSG00000169214
ENSG00000198821	ENSG00000134308	ENSG00000162670	ENSG00000117501	ENSG00000196660	ENSG00000197084	ENSG00000198797	ENSG00000159166	ENSG00000008118	ENSG00000203663	ENSG00000042781	ENSG00000154342	ENSG00000160838	ENSG00000188770	ENSG00000163357	ENSG00000218819	ENSG00000203786	ENSG00000182795	ENSG00000080910	ENSG00000183856	ENSG00000203663	ENSG00000239395	ENSG00000239395	ENSG00000169214	ENSG00000169224	ENSG00000174567	ENSG00000133067	ENSG00000168032	ENSG00000168148	ENSG00000143355	ENSG00000239395
ENSG00000143199	ENSG00000115761	ENSG00000127074	ENSG00000180999	ENSG00000143512	ENSG00000196734	ENSG00000188585	ENSG00000159173	ENSG00000143469	ENSG00000196071	ENSG00000196482	ENSG00000168148	ENSG00000143297	ENSG00000122188	ENSG00000163462	ENSG00000173567	ENSG00000240386	ENSG00000123843	ENSG00000134389	ENSG00000187862	ENSG00000115705	ENSG00000241128	ENSG00000241128	ENSG00000239395	ENSG00000196242	ENSG00000184144	ENSG00000143858	ENSG00000180432	ENSG00000135773	ENSG00000151418	ENSG00000241128
ENSG00000143185	ENSG00000143870	ENSG00000162630	ENSG00000117560	ENSG00000197520	ENSG00000186844	ENSG00000240021	ENSG00000163435	ENSG00000143473	ENSG00000115705	ENSG00000162814	ENSG00000135773	ENSG00000163518	ENSG00000184144	ENSG00000132718	ENSG00000115155	ENSG00000186226	ENSG00000123838	ENSG00000143278	ENSG00000132702	ENSG00000214866	ENSG00000221888	ENSG00000221888	ENSG00000241128	ENSG00000169214	ENSG00000162873	ENSG00000122180	ENSG00000163817	ENSG00000119283	ENSG00000118193	ENSG00000221888
ENSG00000143184	ENSG00000079785	ENSG00000116785	ENSG00000162753	ENSG00000178395	ENSG00000235942	ENSG00000162779	ENSG00000122180	ENSG00000198570	ENSG00000186487	ENSG00000215817	ENSG00000119283	ENSG00000160856	ENSG00000162873	ENSG00000173080	ENSG00000173557	ENSG00000172155	ENSG00000117322	ENSG00000066279	ENSG00000132692	ENSG00000176887	ENSG00000177462	ENSG00000162722	ENSG00000221888	ENSG00000239395	ENSG00000186007	ENSG00000163485	ENSG00000173585	ENSG00000183780	ENSG00000170128	ENSG00000162722
ENSG00000117477	ENSG00000240857	ENSG00000244414	ENSG00000183831	ENSG00000143786	ENSG00000163206	ENSG00000116218	ENSG00000133063	ENSG00000117650	ENSG00000151360	ENSG00000143512	ENSG00000212916	ENSG00000132704	ENSG00000196550	ENSG00000254726	ENSG00000157884	ENSG00000197084	ENSG00000197721	ENSG00000134376	ENSG00000027869	ENSG00000171848	ENSG00000203663	ENSG00000238243	ENSG00000162722	ENSG00000241128	ENSG00000174502	ENSG00000133055	ENSG00000172215	ENSG00000168243	ENSG00000163362	ENSG00000238243
ENSG00000198734	ENSG00000068697	ENSG00000134365	ENSG00000232113	ENSG00000185842	ENSG00000184148	ENSG00000162782	ENSG00000188770	ENSG00000143476	ENSG00000214866	ENSG00000143502	ENSG00000183780	ENSG00000163534	ENSG00000198049	ENSG00000163467	ENSG00000157851	ENSG00000196734	ENSG00000143469	ENSG00000151418	ENSG00000198400	ENSG00000169006	ENSG00000196071	ENSG00000177462	ENSG00000238243	ENSG00000221888	ENSG00000198049	ENSG00000133063	ENSG00000173578	ENSG00000244020	ENSG00000081248	ENSG00000177462
ENSG00000188404	ENSG00000055917	ENSG00000080910	ENSG00000117601	ENSG00000143768	ENSG00000169469	ENSG00000143340	ENSG00000122188	ENSG00000162771	ENSG00000176887	ENSG00000178395	ENSG00000244020	ENSG00000073754	ENSG00000196188	ENSG00000183856	ENSG00000143994	ENSG00000186844	ENSG00000143473	ENSG00000118193	ENSG00000027644	ENSG00000134323	ENSG00000172554	ENSG00000203663	ENSG00000177462	ENSG00000162722	ENSG00000196188	ENSG00000188770	ENSG00000183625	ENSG00000155816	ENSG00000232237	ENSG00000203663
ENSG00000117501	ENSG00000115128	ENSG00000134389	ENSG00000203737	ENSG00000185155	ENSG00000163216	ENSG00000198216	ENSG00000143839	ENSG00000185523	ENSG00000162975	ENSG00000143786	ENSG00000155816	ENSG00000158477	ENSG00000136634	ENSG00000187862	ENSG00000186143	ENSG00000235942	ENSG00000198570	ENSG00000170128	ENSG00000160838	ENSG00000214842	ENSG00000115705	ENSG00000196071	ENSG00000203663	ENSG00000238243	ENSG00000142224	ENSG00000143839	ENSG00000163823	ENSG00000182901	ENSG00000081277	ENSG00000196071
ENSG00000197959	ENSG00000084676	ENSG00000143278	ENSG00000120332	ENSG00000185888	ENSG00000196805	ENSG00000179930	ENSG00000162877	ENSG00000117724	ENSG00000150873	ENSG00000185842	ENSG00000182901	ENSG00000158481	ENSG00000142224	ENSG00000132702	ENSG00000163792	ENSG00000163206	ENSG00000117650	ENSG00000163362	ENSG00000143297	ENSG00000163032	ENSG00000186487	ENSG00000172554	ENSG00000196071	ENSG00000177462	ENSG00000162891	ENSG00000170498	ENSG00000121807	ENSG00000117009	ENSG00000159166	ENSG00000186487
ENSG00000180999	ENSG00000084733	ENSG00000066279	ENSG00000116147	ENSG00000154342	ENSG00000203785	ENSG00000203730	ENSG00000174502	ENSG00000042781	ENSG00000169006	ENSG00000185155	ENSG00000117009	ENSG00000158488	ENSG00000162891	ENSG00000132692	ENSG00000115194	ENSG00000163207	ENSG00000143476	ENSG00000081248	ENSG00000163518	ENSG00000185013	ENSG00000151360	ENSG00000186487	ENSG00000186487	ENSG00000203663	ENSG00000162896	ENSG00000184144	ENSG00000160791	ENSG00000162843	ENSG00000159173	ENSG00000151360
ENSG00000117560	ENSG00000084754	ENSG00000134376	ENSG00000116183	ENSG00000168148	ENSG00000244094	ENSG00000121446	ENSG00000196550	ENSG00000196482	ENSG00000134323	ENSG00000185888	ENSG00000162843	ENSG00000163554	ENSG00000123843	ENSG00000198400	ENSG00000163793	ENSG00000184148	ENSG00000162771	ENSG00000232237	ENSG00000160856	ENSG00000132031	ENSG00000214866	ENSG00000118004	ENSG00000118004	ENSG00000196071	ENSG00000162897	ENSG00000196550	ENSG00000121797	ENSG00000174371	ENSG00000170075	ENSG00000214866
ENSG00000162753	ENSG00000213699	ENSG00000143355	ENSG00000188585	ENSG00000196890	ENSG00000159516	ENSG00000135824	ENSG00000198049	ENSG00000162814	ENSG00000214842	ENSG00000154342	ENSG00000180287	ENSG00000163564	ENSG00000123838	ENSG00000027644	ENSG00000138100	ENSG00000163216	ENSG00000185523	ENSG00000081277	ENSG00000132704	ENSG00000143869	ENSG00000176887	ENSG00000151360	ENSG00000151360	ENSG00000172554	ENSG00000182795	ENSG00000198049	ENSG00000012223	ENSG00000180287	ENSG00000122180	ENSG00000176887
ENSG00000183831	ENSG00000119777	ENSG00000151418	ENSG00000240021	ENSG00000119283	ENSG00000203784	ENSG00000157060	ENSG00000196188	ENSG00000215817	ENSG00000185013	ENSG00000162931	ENSG00000173728	ENSG00000163568	ENSG00000117322	ENSG00000160838	ENSG00000084734	ENSG00000196805	ENSG00000143494	ENSG00000118194	ENSG00000163534	ENSG00000084674	ENSG00000150873	ENSG00000214866	ENSG00000214866	ENSG00000186487	ENSG00000123843	ENSG00000142224	ENSG00000163827	ENSG00000173728	ENSG00000133055	ENSG00000162975
ENSG00000232113	ENSG00000228474	ENSG00000118193	ENSG00000162779	ENSG00000183780	ENSG00000203783	ENSG00000173627	ENSG00000136634	ENSG00000196660	ENSG00000084674	ENSG00000168148	ENSG00000179397	ENSG00000179639	ENSG00000197721	ENSG00000143297	ENSG00000221843	ENSG00000203785	ENSG00000117707	ENSG00000159166	ENSG00000073754	ENSG00000218819	ENSG00000169006	ENSG00000176887	ENSG00000176887	ENSG00000151360	ENSG00000197721	ENSG00000162891	ENSG00000241186	ENSG00000169224	ENSG00000133063	ENSG00000150873
ENSG00000117601	ENSG00000138073	ENSG00000170128	ENSG00000116218	ENSG00000168243	ENSG00000203782	ENSG00000162670	ENSG00000142224	ENSG00000143512	ENSG00000218819	ENSG00000196890	ENSG00000162849	ENSG00000196184	ENSG00000143469	ENSG00000163518	ENSG00000163806	ENSG00000244094	ENSG00000117724	ENSG00000159173	ENSG00000158477	ENSG00000205639	ENSG00000134323	ENSG00000162975	ENSG00000134326	ENSG00000214866	ENSG00000143469	ENSG00000162897	ENSG00000229453	ENSG00000196242	ENSG00000188770	ENSG00000169006
ENSG00000203737	ENSG00000138085	ENSG00000163362	ENSG00000162782	ENSG00000244020	ENSG00000159527	ENSG00000127074	ENSG00000162891	ENSG00000197520	ENSG00000205639	ENSG00000119283	ENSG00000162711	ENSG00000132703	ENSG00000143473	ENSG00000160856	ENSG00000171094	ENSG00000159516	ENSG00000042781	ENSG00000163435	ENSG00000158481	ENSG00000186453	ENSG00000214842	ENSG00000150873	ENSG00000134321	ENSG00000176887	ENSG00000082497	ENSG00000123838	ENSG00000180929	ENSG00000169214	ENSG00000122188	ENSG00000134323
ENSG00000120332	ENSG00000115207	ENSG00000081248	ENSG00000135835	ENSG00000155816	ENSG00000163218	ENSG00000162630	ENSG00000162892	ENSG00000178395	ENSG00000084710	ENSG00000212916	ENSG00000169224	ENSG00000132693	ENSG00000198570	ENSG00000132704	ENSG00000214711	ENSG00000203784	ENSG00000196482	ENSG00000170075	ENSG00000158488	ENSG00000173567	ENSG00000185013	ENSG00000196208	ENSG00000162975	ENSG00000150873	ENSG00000143473	ENSG00000117322	ENSG00000144771	ENSG00000239395	ENSG00000170498	ENSG00000214842
ENSG00000116147	ENSG00000115211	ENSG00000232237	ENSG00000198216	ENSG00000182901	ENSG00000184330	ENSG00000116785	ENSG00000162894	ENSG00000185842	ENSG00000173567	ENSG00000183780	ENSG00000196242	ENSG00000181036	ENSG00000117650	ENSG00000163534	ENSG00000158125	ENSG00000203783	ENSG00000162814	ENSG00000143851	ENSG00000163554	ENSG00000115155	ENSG00000084674	ENSG00000169006	ENSG00000150873	ENSG00000196208	ENSG00000198570	ENSG00000203710	ENSG00000198643	ENSG00000241128	ENSG00000174567	ENSG00000185013
ENSG00000116183	ENSG00000115234	ENSG00000163395	ENSG00000179930	ENSG00000117009	ENSG00000143556	ENSG00000244414	ENSG00000162896	ENSG00000243709	ENSG00000115155	ENSG00000186197	ENSG00000169214	ENSG00000243284	ENSG00000143476	ENSG00000158477	ENSG00000138068	ENSG00000159527	ENSG00000215817	ENSG00000122180	ENSG00000163564	ENSG00000157884	ENSG00000218819	ENSG00000214842	ENSG00000169006	ENSG00000169006	ENSG00000162771	ENSG00000197721	ENSG00000153266	ENSG00000221888	ENSG00000184144	ENSG00000084674
ENSG00000152092	ENSG00000115216	ENSG00000159166	ENSG00000203730	ENSG00000162843	ENSG00000196420	ENSG00000134365	ENSG00000162897	ENSG00000185155	ENSG00000173557	ENSG00000077522	ENSG00000239395	ENSG00000213085	ENSG00000162771	ENSG00000158481	ENSG00000214694	ENSG00000163218	ENSG00000196660	ENSG00000163485	ENSG00000163568	ENSG00000115163	ENSG00000205639	ENSG00000185013	ENSG00000214842	ENSG00000214842	ENSG00000185523	ENSG00000008118	ENSG00000163630	ENSG00000203663	ENSG00000186007	ENSG00000218819
ENSG00000198797	ENSG00000198522	ENSG00000159173	ENSG00000121446	ENSG00000174371	ENSG00000188015	ENSG00000080910	ENSG00000182795	ENSG00000185888	ENSG00000157884	ENSG00000244020	ENSG00000241128	ENSG00000085552	ENSG00000185523	ENSG00000158488	ENSG00000205111	ENSG00000184330	ENSG00000143512	ENSG00000133055	ENSG00000162706	ENSG00000186143	ENSG00000084710	ENSG00000143869	ENSG00000185013	ENSG00000163032	ENSG00000143494	ENSG00000143469	ENSG00000188817	ENSG00000196071	ENSG00000162877	ENSG00000205639
ENSG00000188585	ENSG00000119760	ENSG00000163435	ENSG00000135824	ENSG00000180287	ENSG00000196754	ENSG00000134389	ENSG00000123843	ENSG00000154342	ENSG00000115163	ENSG00000182901	ENSG00000221888	ENSG00000162723	ENSG00000143494	ENSG00000163554	ENSG00000171126	ENSG00000143556	ENSG00000197520	ENSG00000133063	ENSG00000179639	ENSG00000163792	ENSG00000173567	ENSG00000084674	ENSG00000218819	ENSG00000185013	ENSG00000082482	ENSG00000143473	ENSG00000183662	ENSG00000186487	ENSG00000174502	ENSG00000186453
ENSG00000240021	ENSG00000075426	ENSG00000170075	ENSG00000157060	ENSG00000173728	ENSG00000160678	ENSG00000143278	ENSG00000123838	ENSG00000168148	ENSG00000157851	ENSG00000117009	ENSG00000162722	ENSG00000177807	ENSG00000117724	ENSG00000163564	ENSG00000223658	ENSG00000196420	ENSG00000143502	ENSG00000188770	ENSG00000196184	ENSG00000115194	ENSG00000157856	ENSG00000218819	ENSG00000205639	ENSG00000132031	ENSG00000042781	ENSG00000198570	ENSG00000163377	ENSG00000151360	ENSG00000196550	ENSG00000084710
ENSG00000162779	ENSG00000171103	ENSG00000143858	ENSG00000058085	ENSG00000162849	ENSG00000143552	ENSG00000066279	ENSG00000117322	ENSG00000196890	ENSG00000143994	ENSG00000162843	ENSG00000238243	ENSG00000162728	ENSG00000042781	ENSG00000163568	ENSG00000138075	ENSG00000188015	ENSG00000178395	ENSG00000122188	ENSG00000181036	ENSG00000163793	ENSG00000115155	ENSG00000205639	ENSG00000176732	ENSG00000218819	ENSG00000196482	ENSG00000143476	ENSG00000163380	ENSG00000214866	ENSG00000198049	ENSG00000173567
ENSG00000116218	ENSG00000119801	ENSG00000122180	ENSG00000173627	ENSG00000169224	ENSG00000163263	ENSG00000134376	ENSG00000203710	ENSG00000135773	ENSG00000186143	ENSG00000174371	ENSG00000177462	ENSG00000132681	ENSG00000162814	ENSG00000162706	ENSG00000143921	ENSG00000196754	ENSG00000203697	ENSG00000170498	ENSG00000243284	ENSG00000138100	ENSG00000173557	ENSG00000176732	ENSG00000186453	ENSG00000205639	ENSG00000162814	ENSG00000162771	ENSG00000175161	ENSG00000176887	ENSG00000196188	ENSG00000157856
ENSG00000162782	ENSG00000162961	ENSG00000133055	ENSG00000143341	ENSG00000196242	ENSG00000169291	ENSG00000143355	ENSG00000197721	ENSG00000119283	ENSG00000115194	ENSG00000180287	ENSG00000203663	ENSG00000171786	ENSG00000215817	ENSG00000179639	ENSG00000138079	ENSG00000143552	ENSG00000185842	ENSG00000174567	ENSG00000213085	ENSG00000221843	ENSG00000157884	ENSG00000186453	ENSG00000084710	ENSG00000176732	ENSG00000215817	ENSG00000185523	ENSG00000064835	ENSG00000171848	ENSG00000136634	ENSG00000115155
ENSG00000143340	ENSG00000021574	ENSG00000188770	ENSG00000162670	ENSG00000169214	ENSG00000163239	ENSG00000151418	ENSG00000009790	ENSG00000168243	ENSG00000163793	ENSG00000173728	ENSG00000196071	ENSG00000162739	ENSG00000196660	ENSG00000196184	ENSG00000138083	ENSG00000163263	ENSG00000143768	ENSG00000184144	ENSG00000162723	ENSG00000162949	ENSG00000115163	ENSG00000084710	ENSG00000173567	ENSG00000186453	ENSG00000196660	ENSG00000143494	ENSG00000179097	ENSG00000162975	ENSG00000142224	ENSG00000173557
ENSG00000198216	ENSG00000152683	ENSG00000170498	ENSG00000150681	ENSG00000239395	ENSG00000160716	ENSG00000116833	ENSG00000198570	ENSG00000244020	ENSG00000084734	ENSG00000179397	ENSG00000172554	ENSG00000066294	ENSG00000143512	ENSG00000181036	ENSG00000170577	ENSG00000143595	ENSG00000185155	ENSG00000174502	ENSG00000177807	ENSG00000214711	ENSG00000157851	ENSG00000173567	ENSG00000157856	ENSG00000084710	ENSG00000143512	ENSG00000042781	ENSG00000178750	ENSG00000150873	ENSG00000162891	ENSG00000157884
ENSG00000179930	ENSG00000119820	ENSG00000174567	ENSG00000127074	ENSG00000241128	ENSG00000163354	ENSG00000118193	ENSG00000117650	ENSG00000133019	ENSG00000221843	ENSG00000162849	ENSG00000186487	ENSG00000117090	ENSG00000197520	ENSG00000243284	ENSG00000239605	ENSG00000160716	ENSG00000185888	ENSG00000196550	ENSG00000162728	ENSG00000138068	ENSG00000186143	ENSG00000157856	ENSG00000115155	ENSG00000173567	ENSG00000143502	ENSG00000162814	ENSG00000231861	ENSG00000196208	ENSG00000162897	ENSG00000157851
ENSG00000203730	ENSG00000115760	ENSG00000184144	ENSG00000162630	ENSG00000221888	ENSG00000163357	ENSG00000170128	ENSG00000143476	ENSG00000155816	ENSG00000171094	ENSG00000169224	ENSG00000151360	ENSG00000117091	ENSG00000178395	ENSG00000213085	ENSG00000184261	ENSG00000163354	ENSG00000154342	ENSG00000198049	ENSG00000132681	ENSG00000205111	ENSG00000163792	ENSG00000115155	ENSG00000173557	ENSG00000157856	ENSG00000178395	ENSG00000215817	ENSG00000154165	ENSG00000169006	ENSG00000182795	ENSG00000143994
ENSG00000121446	ENSG00000018699	ENSG00000162873	ENSG00000162687	ENSG00000162722	ENSG00000143627	ENSG00000163362	ENSG00000162771	ENSG00000182901	ENSG00000214711	ENSG00000196242	ENSG00000214866	ENSG00000026751	ENSG00000185842	ENSG00000162723	ENSG00000242441	ENSG00000163357	ENSG00000168148	ENSG00000196188	ENSG00000143318	ENSG00000171126	ENSG00000115194	ENSG00000157884	ENSG00000157884	ENSG00000115155	ENSG00000203697	ENSG00000196660	ENSG00000144810	ENSG00000214842	ENSG00000123843	ENSG00000186143
ENSG00000135824	ENSG00000008869	ENSG00000186007	ENSG00000116785	ENSG00000238243	ENSG00000173080	ENSG00000081248	ENSG00000185523	ENSG00000117009	ENSG00000158125	ENSG00000169214	ENSG00000176887	ENSG00000122224	ENSG00000143768	ENSG00000177807	ENSG00000138039	ENSG00000143590	ENSG00000135773	ENSG00000142224	ENSG00000171786	ENSG00000138075	ENSG00000163793	ENSG00000171303	ENSG00000171303	ENSG00000173557	ENSG00000143786	ENSG00000143512	ENSG00000144820	ENSG00000163032	ENSG00000123838	ENSG00000115194
ENSG00000157060	ENSG00000218739	ENSG00000162877	ENSG00000244414	ENSG00000177462	ENSG00000132698	ENSG00000232237	ENSG00000143494	ENSG00000162843	ENSG00000091106	ENSG00000239395	ENSG00000150873	ENSG00000122223	ENSG00000185155	ENSG00000162728	ENSG00000170820	ENSG00000163462	ENSG00000119283	ENSG00000162891	ENSG00000162739	ENSG00000143921	ENSG00000221843	ENSG00000157851	ENSG00000157851	ENSG00000157884	ENSG00000185842	ENSG00000178395	ENSG00000081148	ENSG00000185013	ENSG00000117322	ENSG00000163793
ENSG00000157064	ENSG00000115816	ENSG00000174502	ENSG00000134365	ENSG00000203663	ENSG00000254726	ENSG00000163395	ENSG00000117724	ENSG00000174371	ENSG00000138068	ENSG00000241128	ENSG00000169006	ENSG00000158764	ENSG00000183814	ENSG00000018625	ENSG00000179915	ENSG00000143630	ENSG00000143674	ENSG00000162892	ENSG00000117090	ENSG00000138079	ENSG00000163806	ENSG00000186143	ENSG00000143994	ENSG00000157851	ENSG00000243709	ENSG00000143786	ENSG00000163515	ENSG00000143869	ENSG00000203710	ENSG00000221843
ENSG00000173627	ENSG00000119787	ENSG00000196550	ENSG00000080910	ENSG00000196071	ENSG00000163467	ENSG00000159166	ENSG00000042781	ENSG00000180287	ENSG00000205111	ENSG00000221888	ENSG00000134323	ENSG00000143217	ENSG00000185888	ENSG00000132681	ENSG00000178021	ENSG00000143627	ENSG00000186197	ENSG00000162896	ENSG00000117091	ENSG00000239605	ENSG00000189350	ENSG00000163792	ENSG00000186143	ENSG00000143994	ENSG00000143768	ENSG00000185842	ENSG00000163519	ENSG00000084674	ENSG00000197721	ENSG00000189350
ENSG00000162670	ENSG00000115875	ENSG00000198049	ENSG00000134389	ENSG00000172554	ENSG00000132677	ENSG00000159173	ENSG00000162814	ENSG00000173728	ENSG00000171126	ENSG00000162722	ENSG00000214842	ENSG00000158874	ENSG00000154342	ENSG00000143318	ENSG00000177994	ENSG00000173080	ENSG00000244020	ENSG00000162897	ENSG00000026751	ENSG00000068781	ENSG00000171094	ENSG00000115194	ENSG00000163792	ENSG00000186143	ENSG00000185888	ENSG00000143768	ENSG00000241224	ENSG00000218819	ENSG00000196878	ENSG00000171094
ENSG00000150681	ENSG00000152518	ENSG00000196188	ENSG00000143278	ENSG00000186487	ENSG00000132702	ENSG00000163435	ENSG00000215817	ENSG00000162849	ENSG00000138075	ENSG00000177462	ENSG00000185013	ENSG00000143257	ENSG00000168148	ENSG00000171786	ENSG00000119866	ENSG00000132698	ENSG00000198626	ENSG00000182795	ENSG00000122224	ENSG00000242441	ENSG00000214711	ENSG00000163793	ENSG00000115194	ENSG00000163792	ENSG00000154342	ENSG00000185155	ENSG00000153283	ENSG00000205639	ENSG00000143469	ENSG00000091106
ENSG00000127074	ENSG00000138095	ENSG00000142224	ENSG00000066279	ENSG00000151360	ENSG00000132692	ENSG00000170075	ENSG00000136630	ENSG00000169224	ENSG00000143921	ENSG00000203663	ENSG00000084674	ENSG00000248485	ENSG00000196890	ENSG00000162738	ENSG00000115507	ENSG00000254726	ENSG00000133019	ENSG00000117322	ENSG00000122223	ENSG00000138039	ENSG00000091106	ENSG00000084734	ENSG00000163793	ENSG00000115194	ENSG00000168148	ENSG00000185888	ENSG00000177494	ENSG00000173567	ENSG00000143473	ENSG00000138068
ENSG00000162630	ENSG00000119729	ENSG00000162896	ENSG00000134376	ENSG00000214866	ENSG00000132688	ENSG00000122180	ENSG00000143512	ENSG00000196242	ENSG00000138079	ENSG00000196071	ENSG00000218819	ENSG00000132185	ENSG00000135773	ENSG00000066294	ENSG00000169618	ENSG00000163467	ENSG00000182901	ENSG00000203710	ENSG00000179914	ENSG00000170820	ENSG00000138068	ENSG00000221843	ENSG00000138100	ENSG00000163793	ENSG00000135773	ENSG00000154342	ENSG00000144834	ENSG00000157856	ENSG00000117650	ENSG00000214694
ENSG00000116785	ENSG00000119878	ENSG00000162897	ENSG00000143355	ENSG00000176887	ENSG00000198400	ENSG00000163485	ENSG00000197520	ENSG00000169214	ENSG00000138083	ENSG00000172554	ENSG00000205639	ENSG00000162746	ENSG00000119283	ENSG00000117090	ENSG00000163217	ENSG00000132677	ENSG00000117009	ENSG00000197721	ENSG00000158764	ENSG00000178021	ENSG00000214694	ENSG00000163806	ENSG00000084734	ENSG00000084734	ENSG00000119283	ENSG00000162931	ENSG00000174500	ENSG00000115155	ENSG00000143476	ENSG00000205111
ENSG00000244414	ENSG00000143933	ENSG00000182795	ENSG00000151418	ENSG00000150873	ENSG00000027644	ENSG00000133055	ENSG00000178395	ENSG00000239395	ENSG00000239605	ENSG00000186487	ENSG00000084710	ENSG00000198929	ENSG00000162946	ENSG00000122224	ENSG00000075340	ENSG00000183856	ENSG00000162843	ENSG00000009790	ENSG00000158874	ENSG00000055813	ENSG00000205111	ENSG00000189350	ENSG00000221843	ENSG00000221843	ENSG00000143674	ENSG00000168148	ENSG00000186265	ENSG00000115163	ENSG00000162771	ENSG00000171126
ENSG00000134365	ENSG00000138081	ENSG00000117322	ENSG00000116833	ENSG00000169006	ENSG00000160838	ENSG00000188770	ENSG00000203697	ENSG00000241128	ENSG00000184261	ENSG00000151360	ENSG00000173567	ENSG00000171722	ENSG00000212916	ENSG00000158764	ENSG00000135638	ENSG00000187862	ENSG00000174371	ENSG00000143469	ENSG00000143257	ENSG00000115507	ENSG00000171126	ENSG00000171094	ENSG00000163806	ENSG00000163806	ENSG00000183780	ENSG00000196890	ENSG00000163606	ENSG00000157851	ENSG00000185523	ENSG00000138075
ENSG00000080910	ENSG00000068912	ENSG00000197721	ENSG00000118193	ENSG00000214842	ENSG00000073754	ENSG00000122188	ENSG00000185842	ENSG00000221888	ENSG00000242441	ENSG00000214866	ENSG00000157856	ENSG00000198574	ENSG00000183780	ENSG00000143217	ENSG00000135625	ENSG00000132692	ENSG00000180287	ENSG00000143473	ENSG00000248485	ENSG00000169618	ENSG00000138075	ENSG00000091106	ENSG00000189350	ENSG00000189350	ENSG00000168243	ENSG00000119283	ENSG00000174255	ENSG00000186143	ENSG00000117724	ENSG00000143921
ENSG00000134389	ENSG00000115310	ENSG00000008118	ENSG00000170128	ENSG00000163032	ENSG00000183853	ENSG00000143839	ENSG00000143768	ENSG00000162722	ENSG00000138039	ENSG00000150873	ENSG00000115155	ENSG00000185860	ENSG00000168243	ENSG00000132185	ENSG00000144035	ENSG00000027869	ENSG00000173728	ENSG00000198570	ENSG00000072694	ENSG00000163217	ENSG00000143921	ENSG00000138068	ENSG00000171094	ENSG00000171094	ENSG00000186197	ENSG00000162946	ENSG00000181847	ENSG00000163792	ENSG00000082482	ENSG00000138079
ENSG00000143278	ENSG00000143947	ENSG00000143469	ENSG00000163362	ENSG00000185013	ENSG00000158477	ENSG00000170498	ENSG00000185155	ENSG00000238243	ENSG00000170820	ENSG00000196208	ENSG00000173557	ENSG00000143228	ENSG00000186197	ENSG00000162746	ENSG00000187833	ENSG00000198400	ENSG00000162849	ENSG00000117650	ENSG00000162747	ENSG00000183607	ENSG00000138079	ENSG00000214694	ENSG00000162949	ENSG00000214711	ENSG00000077522	ENSG00000212916	ENSG00000172020	ENSG00000115194	ENSG00000042781	ENSG00000138083
ENSG00000066279	ENSG00000085760	ENSG00000143473	ENSG00000116852	ENSG00000084674	ENSG00000158488	ENSG00000174567	ENSG00000185888	ENSG00000177462	ENSG00000178021	ENSG00000169006	ENSG00000157884	ENSG00000162761	ENSG00000077522	ENSG00000162745	ENSG00000179528	ENSG00000027644	ENSG00000169224	ENSG00000143476	ENSG00000132185	ENSG00000169605	ENSG00000138083	ENSG00000205111	ENSG00000214711	ENSG00000138068	ENSG00000244020	ENSG00000183780	ENSG00000114638	ENSG00000163793	ENSG00000196482	ENSG00000239605
ENSG00000134376	ENSG00000138035	ENSG00000198570	ENSG00000081248	ENSG00000218819	ENSG00000162706	ENSG00000184144	ENSG00000154342	ENSG00000203663	ENSG00000177994	ENSG00000134323	ENSG00000157851	ENSG00000162763	ENSG00000244020	ENSG00000171722	ENSG00000115297	ENSG00000160838	ENSG00000196242	ENSG00000162771	ENSG00000162746	ENSG00000163235	ENSG00000239605	ENSG00000183023	ENSG00000091106	ENSG00000214694	ENSG00000133019	ENSG00000244020	ENSG00000121594	ENSG00000084734	ENSG00000162814	ENSG00000184261
ENSG00000143355	ENSG00000162928	ENSG00000117650	ENSG00000232237	ENSG00000205639	ENSG00000196184	ENSG00000162873	ENSG00000168148	ENSG00000196071	ENSG00000214595	ENSG00000214842	ENSG00000143994	ENSG00000143167	ENSG00000198626	ENSG00000198574	ENSG00000144045	ENSG00000143297	ENSG00000169214	ENSG00000185523	ENSG00000162745	ENSG00000116031	ENSG00000184261	ENSG00000171126	ENSG00000138068	ENSG00000205111	ENSG00000155816	ENSG00000155816	ENSG00000144852	ENSG00000221843	ENSG00000215817	ENSG00000242441
ENSG00000151418	ENSG00000115464	ENSG00000143476	ENSG00000163395	ENSG00000084710	ENSG00000132703	ENSG00000186007	ENSG00000186197	ENSG00000186487	ENSG00000115507	ENSG00000163032	ENSG00000186143	ENSG00000198821	ENSG00000133019	ENSG00000185860	ENSG00000176204	ENSG00000163518	ENSG00000239395	ENSG00000117724	ENSG00000198929	ENSG00000135638	ENSG00000242441	ENSG00000138075	ENSG00000214694	ENSG00000171126	ENSG00000182901	ENSG00000182901	ENSG00000113924	ENSG00000163806	ENSG00000196660	ENSG00000138039
ENSG00000116833	ENSG00000082898	ENSG00000162771	ENSG00000081277	ENSG00000173567	ENSG00000243284	ENSG00000162877	ENSG00000244020	ENSG00000151360	ENSG00000169618	ENSG00000185013	ENSG00000163792	ENSG00000143199	ENSG00000182901	ENSG00000117152	ENSG00000143954	ENSG00000160856	ENSG00000241128	ENSG00000042781	ENSG00000171722	ENSG00000187833	ENSG00000138039	ENSG00000143921	ENSG00000205111	ENSG00000223658	ENSG00000162843	ENSG00000117009	ENSG00000163833	ENSG00000189350	ENSG00000143512	ENSG00000170820
ENSG00000118193	ENSG00000115484	ENSG00000185523	ENSG00000159166	ENSG00000157856	ENSG00000085552	ENSG00000174502	ENSG00000117009	ENSG00000214866	ENSG00000163217	ENSG00000143869	ENSG00000115194	ENSG00000143185	ENSG00000162843	ENSG00000143228	ENSG00000172016	ENSG00000132704	ENSG00000221888	ENSG00000196482	ENSG00000198574	ENSG00000179528	ENSG00000170820	ENSG00000138079	ENSG00000171126	ENSG00000138083	ENSG00000197769	ENSG00000162843	ENSG00000036828	ENSG00000171094	ENSG00000197520	ENSG00000178021
ENSG00000170128	ENSG00000169764	ENSG00000117724	ENSG00000159173	ENSG00000115155	ENSG00000162723	ENSG00000196550	ENSG00000162843	ENSG00000176887	ENSG00000183607	ENSG00000084674	ENSG00000163793	ENSG00000143184	ENSG00000174371	ENSG00000162761	ENSG00000066032	ENSG00000163534	ENSG00000177462	ENSG00000162814	ENSG00000185860	ENSG00000115297	ENSG00000178021	ENSG00000138083	ENSG00000138075	ENSG00000170577	ENSG00000180287	ENSG00000174371	ENSG00000082684	ENSG00000162949	ENSG00000143502	ENSG00000177994
ENSG00000081248	ENSG00000143952	ENSG00000042781	ENSG00000163435	ENSG00000173557	ENSG00000177807	ENSG00000198049	ENSG00000174371	ENSG00000162975	ENSG00000075340	ENSG00000218819	ENSG00000138100	ENSG00000000460	ENSG00000197769	ENSG00000143171	ENSG00000162951	ENSG00000073754	ENSG00000203663	ENSG00000215817	ENSG00000117152	ENSG00000144045	ENSG00000177994	ENSG00000239605	ENSG00000143921	ENSG00000239605	ENSG00000173728	ENSG00000180287	ENSG00000173702	ENSG00000214711	ENSG00000178395	ENSG00000115507
ENSG00000232237	ENSG00000119844	ENSG00000196482	ENSG00000170075	ENSG00000157884	ENSG00000162728	ENSG00000196188	ENSG00000197769	ENSG00000150873	ENSG00000135638	ENSG00000205639	ENSG00000221843	ENSG00000117501	ENSG00000180287	ENSG00000162763	ENSG00000152292	ENSG00000158477	ENSG00000196071	ENSG00000143512	ENSG00000143228	ENSG00000115353	ENSG00000169618	ENSG00000184261	ENSG00000138079	ENSG00000184261	ENSG00000179397	ENSG00000173728	ENSG00000159650	ENSG00000158125	ENSG00000203697	ENSG00000169618
ENSG00000163395	ENSG00000138069	ENSG00000162814	ENSG00000133067	ENSG00000115163	ENSG00000018625	ENSG00000142224	ENSG00000173728	ENSG00000169006	ENSG00000135625	ENSG00000176732	ENSG00000163806	ENSG00000010932	ENSG00000173728	ENSG00000188859	ENSG00000187627	ENSG00000158481	ENSG00000184731	ENSG00000197520	ENSG00000162761	ENSG00000143954	ENSG00000163217	ENSG00000068781	ENSG00000138083	ENSG00000242441	ENSG00000162849	ENSG00000179397	ENSG00000251287	ENSG00000091106	ENSG00000185842	ENSG00000163217
ENSG00000081277	ENSG00000197223	ENSG00000215817	ENSG00000143858	ENSG00000157851	ENSG00000132681	ENSG00000162891	ENSG00000179397	ENSG00000134323	ENSG00000144035	ENSG00000084710	ENSG00000189350	ENSG00000197959	ENSG00000179397	ENSG00000143195	ENSG00000183281	ENSG00000158488	ENSG00000186487	ENSG00000178395	ENSG00000143171	ENSG00000186854	ENSG00000183607	ENSG00000242441	ENSG00000239605	ENSG00000138039	ENSG00000169224	ENSG00000162849	ENSG00000206384	ENSG00000138068	ENSG00000185155	ENSG00000183607
ENSG00000118194	ENSG00000115946	ENSG00000196660	ENSG00000143847	ENSG00000138028	ENSG00000162738	ENSG00000162892	ENSG00000135747	ENSG00000214842	ENSG00000187833	ENSG00000173567	ENSG00000171094	ENSG00000117560	ENSG00000135747	ENSG00000143194	ENSG00000125551	ENSG00000163554	ENSG00000176887	ENSG00000203697	ENSG00000162763	ENSG00000187627	ENSG00000075340	ENSG00000138039	ENSG00000184261	ENSG00000170820	ENSG00000196242	ENSG00000169224	ENSG00000129048	ENSG00000205111	ENSG00000185888	ENSG00000075340
ENSG00000159173	ENSG00000169599	ENSG00000143512	ENSG00000122180	ENSG00000143994	ENSG00000158764	ENSG00000162896	ENSG00000196418	ENSG00000185013	ENSG00000179528	ENSG00000157856	ENSG00000162949	ENSG00000117586	ENSG00000162711	ENSG00000143167	ENSG00000185304	ENSG00000163564	ENSG00000171848	ENSG00000185155	ENSG00000188859	ENSG00000125551	ENSG00000135638	ENSG00000170820	ENSG00000068781	ENSG00000178021	ENSG00000169214	ENSG00000196242	ENSG00000170819	ENSG00000183023	ENSG00000154342	ENSG00000135638
ENSG00000170075	ENSG00000124380	ENSG00000197520	ENSG00000163485	ENSG00000186143	ENSG00000143217	ENSG00000162897	ENSG00000196242	ENSG00000143869	ENSG00000115297	ENSG00000115155	ENSG00000091106	ENSG00000162753	ENSG00000169224	ENSG00000198842	ENSG00000115593	ENSG00000163568	ENSG00000150873	ENSG00000185888	ENSG00000143195	ENSG00000185304	ENSG00000135625	ENSG00000179915	ENSG00000242441	ENSG00000177994	ENSG00000239395	ENSG00000169214	ENSG00000174611	ENSG00000171126	ENSG00000168148	ENSG00000135625
ENSG00000143858	ENSG00000169564	ENSG00000143502	ENSG00000133055	ENSG00000163792	ENSG00000158859	ENSG00000182795	ENSG00000169214	ENSG00000218819	ENSG00000159374	ENSG00000173557	ENSG00000138068	ENSG00000183831	ENSG00000196242	ENSG00000143147	ENSG00000163586	ENSG00000179639	ENSG00000169006	ENSG00000154342	ENSG00000143194	ENSG00000115593	ENSG00000144035	ENSG00000178021	ENSG00000138039	ENSG00000115507	ENSG00000241128	ENSG00000239395	ENSG00000118017	ENSG00000138075	ENSG00000135773	ENSG00000144035
ENSG00000122180	ENSG00000116005	ENSG00000178395	ENSG00000133063	ENSG00000115194	ENSG00000143257	ENSG00000123843	ENSG00000239395	ENSG00000205639	ENSG00000176204	ENSG00000157884	ENSG00000214694	ENSG00000232113	ENSG00000169214	ENSG00000143184	ENSG00000172073	ENSG00000196184	ENSG00000214842	ENSG00000168148	ENSG00000143167	ENSG00000163586	ENSG00000187833	ENSG00000177994	ENSG00000170820	ENSG00000143951	ENSG00000221888	ENSG00000241128	ENSG00000114113	ENSG00000143921	ENSG00000119283	ENSG00000187833
ENSG00000133055	ENSG00000143977	ENSG00000203697	ENSG00000188770	ENSG00000163793	ENSG00000198929	ENSG00000123838	ENSG00000241128	ENSG00000084710	ENSG00000143954	ENSG00000157851	ENSG00000205111	ENSG00000120334	ENSG00000239395	ENSG00000117477	ENSG00000233757	ENSG00000132703	ENSG00000163032	ENSG00000177614	ENSG00000198842	ENSG00000172073	ENSG00000179528	ENSG00000169618	ENSG00000179915	ENSG00000169618	ENSG00000177462	ENSG00000221888	ENSG00000174963	ENSG00000138079	ENSG00000143674	ENSG00000179528
ENSG00000133063	ENSG00000035141	ENSG00000185842	ENSG00000122188	ENSG00000138100	ENSG00000171722	ENSG00000117322	ENSG00000221888	ENSG00000173567	ENSG00000172016	ENSG00000143994	ENSG00000171126	ENSG00000117601	ENSG00000241128	ENSG00000116132	ENSG00000188886	ENSG00000132693	ENSG00000185013	ENSG00000135773	ENSG00000198821	ENSG00000163060	ENSG00000115297	ENSG00000163217	ENSG00000178021	ENSG00000163217	ENSG00000203663	ENSG00000162722	ENSG00000152977	ENSG00000138083	ENSG00000183780	ENSG00000115297
ENSG00000188770	ENSG00000144043	ENSG00000243709	ENSG00000170498	ENSG00000084734	ENSG00000239887	ENSG00000197721	ENSG00000162722	ENSG00000157856	ENSG00000066032	ENSG00000186143	ENSG00000138075	ENSG00000203737	ENSG00000221888	ENSG00000117501	ENSG00000249715	ENSG00000181036	ENSG00000084674	ENSG00000119283	ENSG00000198771	ENSG00000233757	ENSG00000144045	ENSG00000183607	ENSG00000177994	ENSG00000183607	ENSG00000196071	ENSG00000238243	ENSG00000163646	ENSG00000239605	ENSG00000186197	ENSG00000159374
ENSG00000122188	ENSG00000124370	ENSG00000185155	ENSG00000174567	ENSG00000221843	ENSG00000162733	ENSG00000008118	ENSG00000177462	ENSG00000115155	ENSG00000115423	ENSG00000163792	ENSG00000143921	ENSG00000120332	ENSG00000162722	ENSG00000010932	ENSG00000168754	ENSG00000158714	ENSG00000218819	ENSG00000143674	ENSG00000143199	ENSG00000188886	ENSG00000159374	ENSG00000169605	ENSG00000169618	ENSG00000169605	ENSG00000184731	ENSG00000177462	ENSG00000174946	ENSG00000184261	ENSG00000244020	ENSG00000176204
ENSG00000143839	ENSG00000124383	ENSG00000185888	ENSG00000184144	ENSG00000163806	ENSG00000185860	ENSG00000143469	ENSG00000203663	ENSG00000173557	ENSG00000186854	ENSG00000115194	ENSG00000138079	ENSG00000116147	ENSG00000238243	ENSG00000034971	ENSG00000144191	ENSG00000243284	ENSG00000205639	ENSG00000183780	ENSG00000143185	ENSG00000198885	ENSG00000176204	ENSG00000075340	ENSG00000163217	ENSG00000116035	ENSG00000186487	ENSG00000203663	ENSG00000174944	ENSG00000242441	ENSG00000182901	ENSG00000143954
ENSG00000170498	ENSG00000075292	ENSG00000154342	ENSG00000186007	ENSG00000189350	ENSG00000117152	ENSG00000143473	ENSG00000172554	ENSG00000157884	ENSG00000152292	ENSG00000163793	ENSG00000138083	ENSG00000116183	ENSG00000177462	ENSG00000197959	ENSG00000185674	ENSG00000213085	ENSG00000173567	ENSG00000186197	ENSG00000143184	ENSG00000121152	ENSG00000143954	ENSG00000152672	ENSG00000183607	ENSG00000135638	ENSG00000151360	ENSG00000196071	ENSG00000181631	ENSG00000138039	ENSG00000117009	ENSG00000172016
ENSG00000184144	ENSG00000135632	ENSG00000168148	ENSG00000174514	ENSG00000171094	ENSG00000143248	ENSG00000198570	ENSG00000115705	ENSG00000115163	ENSG00000168878	ENSG00000138100	ENSG00000239605	ENSG00000152092	ENSG00000203663	ENSG00000180999	ENSG00000241962	ENSG00000085552	ENSG00000115155	ENSG00000244020	ENSG00000198734	ENSG00000163121	ENSG00000172016	ENSG00000116035	ENSG00000169605	ENSG00000135625	ENSG00000214866	ENSG00000172554	ENSG00000169313	ENSG00000170820	ENSG00000162843	ENSG00000066032
ENSG00000162873	ENSG00000135617	ENSG00000196890	ENSG00000162877	ENSG00000138068	ENSG00000185630	ENSG00000117650	ENSG00000151360	ENSG00000157851	ENSG00000187627	ENSG00000084734	ENSG00000184261	ENSG00000198797	ENSG00000196071	ENSG00000117560	ENSG00000175874	ENSG00000162723	ENSG00000173557	ENSG00000182901	ENSG00000000460	ENSG00000168754	ENSG00000066032	ENSG00000135638	ENSG00000075340	ENSG00000187833	ENSG00000176887	ENSG00000186487	ENSG00000197953	ENSG00000179915	ENSG00000174371	ENSG00000162951
ENSG00000186007	ENSG00000135624	ENSG00000135773	ENSG00000174502	ENSG00000214694	ENSG00000162761	ENSG00000143476	ENSG00000214866	ENSG00000186143	ENSG00000183281	ENSG00000221843	ENSG00000242441	ENSG00000188585	ENSG00000172554	ENSG00000117586	ENSG00000196460	ENSG00000177807	ENSG00000157884	ENSG00000117009	ENSG00000188404	ENSG00000168658	ENSG00000115423	ENSG00000135625	ENSG00000135638	ENSG00000159374	ENSG00000151693	ENSG00000151360	ENSG00000114771	ENSG00000178021	ENSG00000173728	ENSG00000115423
ENSG00000162877	ENSG00000124356	ENSG00000119283	ENSG00000196550	ENSG00000205111	ENSG00000143171	ENSG00000162771	ENSG00000171848	ENSG00000163792	ENSG00000125551	ENSG00000163806	ENSG00000170820	ENSG00000240021	ENSG00000115705	ENSG00000162753	ENSG00000180251	ENSG00000162728	ENSG00000115163	ENSG00000162843	ENSG00000007908	ENSG00000185674	ENSG00000186854	ENSG00000144035	ENSG00000135625	ENSG00000176204	ENSG00000162975	ENSG00000214866	ENSG00000198829	ENSG00000177994	ENSG00000162849	ENSG00000186854
ENSG00000174502	ENSG00000114956	ENSG00000212916	ENSG00000198049	ENSG00000171126	ENSG00000162763	ENSG00000185523	ENSG00000150873	ENSG00000115194	ENSG00000115593	ENSG00000189350	ENSG00000178021	ENSG00000162779	ENSG00000186487	ENSG00000183831	ENSG00000115616	ENSG00000171786	ENSG00000157851	ENSG00000174371	ENSG00000117501	ENSG00000175874	ENSG00000152292	ENSG00000187833	ENSG00000144035	ENSG00000066032	ENSG00000150873	ENSG00000176887	ENSG00000174948	ENSG00000115507	ENSG00000169224	ENSG00000152292
ENSG00000196550	ENSG00000163170	ENSG00000143674	ENSG00000196188	ENSG00000138075	ENSG00000188859	ENSG00000143494	ENSG00000214842	ENSG00000163793	ENSG00000163586	ENSG00000158089	ENSG00000177994	ENSG00000116218	ENSG00000214866	ENSG00000232113	ENSG00000170417	ENSG00000162739	ENSG00000186143	ENSG00000173728	ENSG00000010932	ENSG00000115598	ENSG00000168878	ENSG00000179528	ENSG00000187833	ENSG00000115423	ENSG00000196208	ENSG00000162975	ENSG00000240045	ENSG00000169618	ENSG00000196242	ENSG00000168878
ENSG00000198049	ENSG00000204843	ENSG00000183780	ENSG00000142224	ENSG00000143921	ENSG00000143195	ENSG00000117707	ENSG00000185013	ENSG00000138100	ENSG00000172073	ENSG00000214711	ENSG00000214595	ENSG00000162782	ENSG00000176887	ENSG00000120334	ENSG00000198914	ENSG00000066294	ENSG00000163792	ENSG00000162849	ENSG00000197959	ENSG00000180251	ENSG00000187627	ENSG00000115297	ENSG00000179528	ENSG00000168878	ENSG00000169006	ENSG00000150873	ENSG00000151967	ENSG00000163217	ENSG00000169214	ENSG00000187627
ENSG00000196188	ENSG00000115274	ENSG00000168243	ENSG00000162891	ENSG00000138079	ENSG00000143194	ENSG00000117724	ENSG00000143867	ENSG00000221843	ENSG00000233757	ENSG00000091106	ENSG00000115507	ENSG00000143340	ENSG00000162975	ENSG00000203737	ENSG00000135973	ENSG00000117090	ENSG00000115194	ENSG00000162711	ENSG00000180999	ENSG00000198914	ENSG00000183281	ENSG00000176204	ENSG00000115297	ENSG00000187627	ENSG00000162981	ENSG00000169006	ENSG00000179674	ENSG00000183607	ENSG00000239395	ENSG00000183281
ENSG00000136634	ENSG00000115275	ENSG00000186197	ENSG00000162892	ENSG00000138083	ENSG00000198842	ENSG00000042781	ENSG00000143869	ENSG00000163806	ENSG00000188886	ENSG00000138068	ENSG00000143951	ENSG00000121454	ENSG00000150873	ENSG00000120332	ENSG00000153165	ENSG00000117091	ENSG00000163793	ENSG00000169224	ENSG00000117560	ENSG00000135973	ENSG00000125551	ENSG00000143954	ENSG00000159374	ENSG00000183281	ENSG00000134323	ENSG00000214842	ENSG00000196542	ENSG00000169605	ENSG00000241128	ENSG00000125551
ENSG00000142224	ENSG00000115282	ENSG00000244020	ENSG00000162894	ENSG00000239605	ENSG00000143199	ENSG00000196482	ENSG00000084674	ENSG00000189350	ENSG00000163121	ENSG00000214694	ENSG00000169618	ENSG00000198216	ENSG00000196208	ENSG00000116147	ENSG00000254126	ENSG00000026751	ENSG00000084734	ENSG00000196242	ENSG00000117586	ENSG00000153165	ENSG00000185304	ENSG00000172016	ENSG00000176204	ENSG00000125551	ENSG00000214842	ENSG00000163032	ENSG00000121871	ENSG00000075340	ENSG00000221888	ENSG00000185304
ENSG00000162891	ENSG00000115289	ENSG00000133019	ENSG00000162896	ENSG00000184261	ENSG00000143147	ENSG00000162814	ENSG00000218819	ENSG00000171094	ENSG00000249715	ENSG00000205111	ENSG00000163217	ENSG00000179930	ENSG00000169006	ENSG00000116183	ENSG00000144057	ENSG00000122224	ENSG00000221843	ENSG00000169214	ENSG00000162753	ENSG00000144057	ENSG00000163586	ENSG00000066032	ENSG00000143954	ENSG00000185304	ENSG00000163032	ENSG00000185013	ENSG00000114204	ENSG00000152672	ENSG00000162722	ENSG00000115593
ENSG00000162892	ENSG00000115307	ENSG00000155816	ENSG00000162897	ENSG00000138039	ENSG00000143196	ENSG00000215817	ENSG00000205639	ENSG00000214711	ENSG00000168754	ENSG00000171126	ENSG00000075340	ENSG00000203730	ENSG00000214842	ENSG00000152092	ENSG00000196862	ENSG00000122223	ENSG00000171094	ENSG00000239395	ENSG00000183831	ENSG00000196862	ENSG00000172073	ENSG00000162951	ENSG00000172016	ENSG00000172073	ENSG00000185013	ENSG00000143869	ENSG00000174776	ENSG00000116031	ENSG00000238243	ENSG00000163586
ENSG00000162897	ENSG00000115317	ENSG00000182901	ENSG00000182795	ENSG00000170820	ENSG00000117477	ENSG00000196660	ENSG00000176732	ENSG00000138068	ENSG00000144191	ENSG00000138075	ENSG00000116035	ENSG00000121446	ENSG00000163032	ENSG00000198797	ENSG00000115665	ENSG00000179914	ENSG00000162949	ENSG00000241128	ENSG00000232113	ENSG00000115665	ENSG00000163060	ENSG00000115423	ENSG00000066032	ENSG00000163060	ENSG00000143867	ENSG00000084674	ENSG00000114248	ENSG00000116035	ENSG00000177462	ENSG00000172073
ENSG00000123843	ENSG00000115350	ENSG00000117009	ENSG00000123843	ENSG00000178021	ENSG00000007908	ENSG00000143512	ENSG00000173567	ENSG00000214694	ENSG00000185674	ENSG00000143921	ENSG00000135638	ENSG00000135824	ENSG00000185013	ENSG00000188585	ENSG00000196228	ENSG00000158764	ENSG00000158089	ENSG00000221888	ENSG00000120334	ENSG00000196228	ENSG00000233757	ENSG00000186854	ENSG00000162951	ENSG00000233757	ENSG00000132031	ENSG00000218819	ENSG00000013293	ENSG00000116039	ENSG00000203663	ENSG00000163060
ENSG00000123838	ENSG00000115364	ENSG00000162843	ENSG00000117322	ENSG00000177994	ENSG00000116132	ENSG00000197520	ENSG00000173557	ENSG00000205111	ENSG00000175874	ENSG00000138083	ENSG00000135625	ENSG00000157060	ENSG00000084674	ENSG00000240021	ENSG00000135960	ENSG00000143217	ENSG00000214711	ENSG00000162722	ENSG00000117601	ENSG00000135960	ENSG00000188886	ENSG00000152292	ENSG00000115423	ENSG00000188886	ENSG00000218819	ENSG00000205639	ENSG00000163581	ENSG00000135638	ENSG00000196071	ENSG00000233757
ENSG00000117322	ENSG00000163541	ENSG00000174371	ENSG00000203710	ENSG00000115507	ENSG00000117501	ENSG00000143502	ENSG00000157884	ENSG00000171126	ENSG00000180251	ENSG00000239605	ENSG00000144035	ENSG00000173627	ENSG00000218819	ENSG00000162779	ENSG00000257207	ENSG00000158874	ENSG00000158125	ENSG00000238243	ENSG00000203737	ENSG00000144063	ENSG00000121152	ENSG00000168878	ENSG00000152292	ENSG00000249715	ENSG00000186453	ENSG00000176732	ENSG00000186329	ENSG00000135625	ENSG00000115705	ENSG00000188886
ENSG00000203710	ENSG00000034510	ENSG00000180287	ENSG00000197721	ENSG00000169618	ENSG00000007933	ENSG00000178395	ENSG00000115163	ENSG00000138075	ENSG00000115616	ENSG00000184261	ENSG00000187833	ENSG00000150681	ENSG00000205639	ENSG00000116218	ENSG00000144130	ENSG00000143257	ENSG00000138068	ENSG00000177462	ENSG00000120332	ENSG00000169679	ENSG00000168754	ENSG00000187627	ENSG00000153563	ENSG00000168754	ENSG00000173567	ENSG00000186453	ENSG00000121853	ENSG00000144035	ENSG00000186487	ENSG00000163121
ENSG00000197721	ENSG00000152291	ENSG00000173728	ENSG00000009790	ENSG00000163217	ENSG00000094963	ENSG00000203697	ENSG00000186143	ENSG00000143921	ENSG00000198914	ENSG00000138039	ENSG00000179528	ENSG00000127074	ENSG00000186453	ENSG00000162782	ENSG00000169607	ENSG00000248485	ENSG00000205111	ENSG00000203663	ENSG00000116147	ENSG00000153093	ENSG00000168658	ENSG00000183281	ENSG00000172116	ENSG00000168658	ENSG00000157856	ENSG00000084710	ENSG00000197584	ENSG00000187833	ENSG00000151360	ENSG00000249715
ENSG00000008118	ENSG00000168906	ENSG00000179397	ENSG00000143469	ENSG00000183607	ENSG00000010932	ENSG00000143786	ENSG00000163792	ENSG00000138079	ENSG00000135973	ENSG00000170820	ENSG00000115297	ENSG00000116785	ENSG00000084710	ENSG00000143340	ENSG00000125571	ENSG00000072694	ENSG00000183023	ENSG00000196071	ENSG00000116183	ENSG00000144130	ENSG00000144191	ENSG00000125551	ENSG00000187627	ENSG00000185674	ENSG00000115155	ENSG00000173567	ENSG00000172578	ENSG00000115297	ENSG00000214866	ENSG00000168754
ENSG00000143469	ENSG00000168899	ENSG00000162849	ENSG00000082497	ENSG00000075340	ENSG00000034971	ENSG00000185842	ENSG00000163793	ENSG00000138083	ENSG00000153165	ENSG00000178021	ENSG00000159374	ENSG00000244414	ENSG00000157856	ENSG00000121454	ENSG00000136688	ENSG00000162747	ENSG00000138075	ENSG00000172554	ENSG00000152092	ENSG00000169607	ENSG00000185674	ENSG00000185304	ENSG00000183281	ENSG00000241962	ENSG00000173557	ENSG00000157856	ENSG00000178084	ENSG00000144045	ENSG00000176887	ENSG00000168658
ENSG00000143473	ENSG00000168894	ENSG00000169224	ENSG00000143473	ENSG00000116031	ENSG00000197959	ENSG00000185155	ENSG00000084734	ENSG00000239605	ENSG00000196862	ENSG00000177994	ENSG00000115363	ENSG00000134365	ENSG00000115155	ENSG00000135835	ENSG00000136694	ENSG00000132185	ENSG00000143921	ENSG00000115705	ENSG00000198797	ENSG00000115008	ENSG00000175874	ENSG00000163586	ENSG00000125551	ENSG00000175874	ENSG00000157884	ENSG00000115155	ENSG00000163888	ENSG00000176204	ENSG00000134317	ENSG00000144191
ENSG00000198570	ENSG00000168890	ENSG00000196242	ENSG00000198570	ENSG00000116035	ENSG00000180999	ENSG00000185888	ENSG00000221843	ENSG00000184261	ENSG00000115665	ENSG00000115507	ENSG00000176204	ENSG00000080910	ENSG00000157884	ENSG00000198216	ENSG00000136696	ENSG00000162746	ENSG00000138079	ENSG00000186487	ENSG00000188585	ENSG00000125571	ENSG00000196460	ENSG00000172073	ENSG00000185304	ENSG00000196460	ENSG00000157851	ENSG00000157884	ENSG00000058866	ENSG00000143954	ENSG00000171848	ENSG00000185674
ENSG00000117650	ENSG00000168883	ENSG00000169214	ENSG00000117650	ENSG00000116039	ENSG00000162753	ENSG00000154342	ENSG00000163806	ENSG00000068781	ENSG00000196228	ENSG00000143951	ENSG00000143954	ENSG00000134389	ENSG00000115163	ENSG00000179930	ENSG00000136695	ENSG00000198929	ENSG00000138083	ENSG00000151360	ENSG00000240021	ENSG00000136688	ENSG00000180251	ENSG00000163060	ENSG00000115593	ENSG00000115598	ENSG00000138028	ENSG00000157851	ENSG00000113905	ENSG00000066032	ENSG00000162975	ENSG00000180251
ENSG00000143476	ENSG00000168887	ENSG00000239395	ENSG00000143476	ENSG00000135638	ENSG00000183831	ENSG00000162931	ENSG00000162949	ENSG00000242441	ENSG00000257207	ENSG00000169618	ENSG00000066032	ENSG00000143278	ENSG00000157851	ENSG00000203730	ENSG00000136697	ENSG00000171722	ENSG00000239605	ENSG00000214866	ENSG00000162779	ENSG00000136694	ENSG00000198914	ENSG00000233757	ENSG00000163586	ENSG00000180251	ENSG00000186143	ENSG00000143994	ENSG00000113889	ENSG00000186854	ENSG00000150873	ENSG00000115616
ENSG00000162771	ENSG00000132300	ENSG00000241128	ENSG00000162771	ENSG00000135625	ENSG00000232113	ENSG00000168148	ENSG00000214711	ENSG00000138039	ENSG00000153093	ENSG00000163217	ENSG00000115423	ENSG00000066279	ENSG00000186143	ENSG00000121446	ENSG00000184492	ENSG00000239887	ENSG00000242441	ENSG00000176887	ENSG00000116218	ENSG00000136696	ENSG00000135973	ENSG00000188886	ENSG00000172073	ENSG00000170417	ENSG00000115194	ENSG00000186143	ENSG00000181092	ENSG00000187627	ENSG00000169006	ENSG00000170417
ENSG00000185523	ENSG00000132305	ENSG00000221888	ENSG00000185523	ENSG00000144035	ENSG00000203737	ENSG00000196890	ENSG00000158125	ENSG00000170820	ENSG00000144130	ENSG00000183607	ENSG00000186854	ENSG00000134376	ENSG00000163792	ENSG00000135824	ENSG00000175497	ENSG00000132196	ENSG00000170820	ENSG00000134317	ENSG00000162782	ENSG00000136695	ENSG00000153165	ENSG00000249715	ENSG00000163060	ENSG00000198914	ENSG00000163793	ENSG00000163792	ENSG00000127241	ENSG00000183281	ENSG00000134323	ENSG00000198914
ENSG00000143494	ENSG00000132313	ENSG00000162722	ENSG00000143494	ENSG00000187833	ENSG00000120332	ENSG00000177614	ENSG00000091106	ENSG00000179915	ENSG00000169607	ENSG00000075340	ENSG00000152292	ENSG00000143355	ENSG00000115194	ENSG00000157060	ENSG00000163064	ENSG00000185860	ENSG00000178021	ENSG00000162975	ENSG00000143340	ENSG00000136697	ENSG00000144057	ENSG00000168754	ENSG00000233757	ENSG00000135973	ENSG00000221843	ENSG00000115194	ENSG00000157005	ENSG00000125551	ENSG00000214842	ENSG00000135973
ENSG00000117724	ENSG00000115561	ENSG00000238243	ENSG00000117724	ENSG00000179528	ENSG00000116147	ENSG00000135773	ENSG00000205221	ENSG00000178021	ENSG00000125538	ENSG00000116031	ENSG00000168878	ENSG00000151418	ENSG00000163793	ENSG00000058085	ENSG00000144119	ENSG00000117152	ENSG00000177994	ENSG00000150873	ENSG00000135835	ENSG00000184492	ENSG00000196862	ENSG00000168658	ENSG00000163121	ENSG00000153165	ENSG00000163806	ENSG00000163793	ENSG00000113946	ENSG00000185304	ENSG00000163032	ENSG00000153165
ENSG00000082482	ENSG00000172086	ENSG00000177462	ENSG00000042781	ENSG00000115297	ENSG00000116183	ENSG00000119283	ENSG00000138068	ENSG00000177994	ENSG00000125571	ENSG00000116039	ENSG00000172116	ENSG00000116833	ENSG00000084734	ENSG00000157064	ENSG00000237524	ENSG00000143228	ENSG00000214595	ENSG00000214842	ENSG00000198216	ENSG00000175497	ENSG00000115665	ENSG00000144191	ENSG00000249715	ENSG00000144057	ENSG00000171094	ENSG00000138100	ENSG00000198398	ENSG00000115593	ENSG00000185013	ENSG00000196862
ENSG00000042781	ENSG00000153574	ENSG00000203663	ENSG00000162814	ENSG00000159374	ENSG00000152092	ENSG00000212916	ENSG00000205111	ENSG00000115507	ENSG00000136688	ENSG00000135638	ENSG00000187627	ENSG00000118193	ENSG00000221843	ENSG00000173627	ENSG00000186684	ENSG00000162761	ENSG00000119866	ENSG00000185013	ENSG00000179930	ENSG00000163064	ENSG00000196228	ENSG00000185674	ENSG00000168754	ENSG00000196862	ENSG00000162949	ENSG00000221843	ENSG00000196083	ENSG00000163586	ENSG00000084674	ENSG00000196228
ENSG00000196482	ENSG00000144029	ENSG00000196071	ENSG00000215817	ENSG00000115363	ENSG00000198797	ENSG00000143674	ENSG00000171126	ENSG00000169618	ENSG00000136696	ENSG00000135625	ENSG00000183281	ENSG00000170128	ENSG00000163803	ENSG00000198756	ENSG00000115718	ENSG00000162763	ENSG00000115507	ENSG00000143869	ENSG00000203730	ENSG00000080293	ENSG00000198203	ENSG00000241962	ENSG00000168658	ENSG00000257207	ENSG00000158125	ENSG00000163803	ENSG00000114279	ENSG00000172073	ENSG00000218819	ENSG00000257207
ENSG00000162814	ENSG00000084090	ENSG00000186487	ENSG00000196660	ENSG00000176204	ENSG00000120341	ENSG00000183780	ENSG00000223658	ENSG00000163217	ENSG00000136697	ENSG00000144035	ENSG00000125551	ENSG00000163362	ENSG00000163806	ENSG00000116711	ENSG00000222014	ENSG00000143195	ENSG00000169618	ENSG00000084674	ENSG00000121446	ENSG00000237524	ENSG00000135960	ENSG00000175874	ENSG00000144191	ENSG00000153093	ENSG00000205221	ENSG00000163806	ENSG00000187527	ENSG00000163060	ENSG00000205639	ENSG00000153093
ENSG00000215817	ENSG00000135956	ENSG00000151360	ENSG00000143512	ENSG00000143954	ENSG00000075391	ENSG00000168243	ENSG00000138075	ENSG00000183607	ENSG00000184492	ENSG00000187833	ENSG00000185304	ENSG00000116852	ENSG00000189350	ENSG00000162670	ENSG00000196604	ENSG00000143194	ENSG00000163217	ENSG00000218819	ENSG00000135824	ENSG00000186684	ENSG00000257207	ENSG00000180251	ENSG00000241962	ENSG00000169629	ENSG00000138068	ENSG00000189350	ENSG00000127249	ENSG00000233757	ENSG00000084710	ENSG00000144130
ENSG00000196660	ENSG00000144021	ENSG00000214866	ENSG00000197520	ENSG00000172016	ENSG00000188585	ENSG00000186197	ENSG00000143921	ENSG00000116031	ENSG00000175497	ENSG00000179528	ENSG00000163586	ENSG00000081248	ENSG00000171094	ENSG00000150681	ENSG00000152086	ENSG00000143167	ENSG00000183607	ENSG00000205639	ENSG00000157060	ENSG00000115718	ENSG00000169679	ENSG00000135973	ENSG00000175874	ENSG00000144130	ENSG00000214694	ENSG00000171094	ENSG00000178772	ENSG00000188886	ENSG00000173567	ENSG00000125571
ENSG00000143512	ENSG00000144028	ENSG00000176887	ENSG00000178395	ENSG00000066032	ENSG00000240021	ENSG00000244020	ENSG00000138079	ENSG00000135638	ENSG00000163064	ENSG00000159374	ENSG00000172073	ENSG00000232237	ENSG00000214711	ENSG00000127074	ENSG00000196834	ENSG00000198821	ENSG00000116031	ENSG00000084710	ENSG00000157064	ENSG00000169994	ENSG00000144130	ENSG00000153165	ENSG00000115607	ENSG00000169607	ENSG00000205111	ENSG00000158089	ENSG00000172061	ENSG00000121152	ENSG00000157856	ENSG00000136696
ENSG00000197520	ENSG00000114982	ENSG00000162975	ENSG00000203697	ENSG00000162951	ENSG00000116194	ENSG00000133019	ENSG00000170577	ENSG00000135625	ENSG00000144119	ENSG00000115363	ENSG00000163060	ENSG00000163395	ENSG00000158125	ENSG00000162630	ENSG00000136698	ENSG00000143199	ENSG00000135638	ENSG00000173567	ENSG00000173627	ENSG00000222014	ENSG00000169607	ENSG00000144057	ENSG00000180251	ENSG00000115008	ENSG00000171126	ENSG00000214711	ENSG00000178732	ENSG00000163121	ENSG00000115155	ENSG00000136697
ENSG00000178395	ENSG00000114988	ENSG00000150873	ENSG00000143786	ENSG00000115423	ENSG00000162779	ENSG00000155816	ENSG00000239605	ENSG00000144035	ENSG00000080293	ENSG00000176204	ENSG00000233757	ENSG00000081277	ENSG00000091106	ENSG00000066279	ENSG00000178171	ENSG00000143147	ENSG00000135625	ENSG00000157856	ENSG00000143341	ENSG00000196604	ENSG00000115008	ENSG00000196862	ENSG00000170417	ENSG00000125571	ENSG00000223658	ENSG00000158125	ENSG00000273238	ENSG00000249715	ENSG00000173557	ENSG00000184492
ENSG00000203697	ENSG00000168763	ENSG00000169006	ENSG00000185842	ENSG00000186854	ENSG00000116218	ENSG00000182901	ENSG00000068781	ENSG00000187833	ENSG00000163075	ENSG00000143954	ENSG00000188886	ENSG00000170075	ENSG00000205221	ENSG00000134376	ENSG00000188219	ENSG00000143178	ENSG00000144035	ENSG00000115155	ENSG00000116690	ENSG00000152086	ENSG00000125571	ENSG00000115665	ENSG00000135973	ENSG00000136688	ENSG00000138075	ENSG00000091106	ENSG00000170891	ENSG00000168754	ENSG00000157884	ENSG00000175497
ENSG00000185842	ENSG00000135940	ENSG00000162981	ENSG00000243709	ENSG00000152292	ENSG00000162782	ENSG00000117009	ENSG00000242441	ENSG00000115297	ENSG00000237524	ENSG00000115423	ENSG00000163121	ENSG00000143851	ENSG00000138068	ENSG00000143355	ENSG00000233087	ENSG00000143185	ENSG00000187833	ENSG00000173557	ENSG00000073756	ENSG00000196834	ENSG00000136688	ENSG00000196228	ENSG00000153165	ENSG00000136694	ENSG00000143921	ENSG00000138068	ENSG00000181215	ENSG00000168658	ENSG00000115163	ENSG00000163064
ENSG00000243709	ENSG00000115073	ENSG00000134323	ENSG00000143768	ENSG00000168878	ENSG00000143340	ENSG00000162843	ENSG00000138039	ENSG00000144045	ENSG00000115718	ENSG00000168878	ENSG00000249715	ENSG00000143858	ENSG00000214694	ENSG00000151418	ENSG00000075886	ENSG00000143184	ENSG00000115297	ENSG00000157884	ENSG00000162670	ENSG00000188219	ENSG00000136694	ENSG00000198203	ENSG00000254126	ENSG00000136696	ENSG00000138079	ENSG00000214694	ENSG00000155269	ENSG00000144191	ENSG00000157851	ENSG00000144119
ENSG00000143768	ENSG00000075568	ENSG00000214842	ENSG00000185155	ENSG00000187627	ENSG00000135835	ENSG00000174371	ENSG00000170820	ENSG00000176204	ENSG00000196604	ENSG00000187627	ENSG00000168754	ENSG00000122180	ENSG00000205111	ENSG00000118193	ENSG00000163046	ENSG00000117477	ENSG00000144045	ENSG00000115163	ENSG00000150681	ENSG00000233087	ENSG00000136696	ENSG00000135960	ENSG00000144057	ENSG00000136695	ENSG00000138083	ENSG00000205111	ENSG00000109625	ENSG00000185674	ENSG00000186143	ENSG00000080293
ENSG00000185155	ENSG00000183513	ENSG00000163032	ENSG00000203685	ENSG00000183281	ENSG00000179930	ENSG00000173728	ENSG00000178021	ENSG00000143954	ENSG00000196834	ENSG00000183281	ENSG00000196912	ENSG00000133055	ENSG00000171126	ENSG00000170128	ENSG00000150551	ENSG00000198734	ENSG00000159374	ENSG00000157851	ENSG00000127074	ENSG00000075886	ENSG00000136695	ENSG00000257207	ENSG00000196862	ENSG00000136697	ENSG00000170577	ENSG00000171126	ENSG00000186146	ENSG00000144218	ENSG00000084734	ENSG00000163075
ENSG00000185888	ENSG00000115446	ENSG00000185013	ENSG00000185888	ENSG00000125551	ENSG00000203730	ENSG00000179397	ENSG00000177994	ENSG00000172016	ENSG00000136698	ENSG00000125551	ENSG00000168658	ENSG00000133063	ENSG00000138075	ENSG00000163362	ENSG00000153086	ENSG00000174175	ENSG00000143954	ENSG00000186143	ENSG00000162630	ENSG00000163046	ENSG00000136697	ENSG00000153093	ENSG00000115665	ENSG00000184492	ENSG00000239605	ENSG00000223658	ENSG00000109667	ENSG00000175874	ENSG00000221843	ENSG00000237524
ENSG00000154342	ENSG00000115514	ENSG00000143869	ENSG00000154342	ENSG00000185304	ENSG00000121446	ENSG00000162849	ENSG00000169621	ENSG00000066032	ENSG00000178171	ENSG00000185304	ENSG00000135951	ENSG00000188770	ENSG00000143921	ENSG00000081248	ENSG00000115850	ENSG00000000460	ENSG00000172016	ENSG00000115194	ENSG00000162687	ENSG00000183840	ENSG00000184492	ENSG00000144152	ENSG00000196228	ENSG00000175497	ENSG00000184261	ENSG00000138075	ENSG00000169676	ENSG00000180251	ENSG00000189350	ENSG00000115718
ENSG00000162931	ENSG00000158417	ENSG00000218819	ENSG00000168148	ENSG00000115593	ENSG00000135824	ENSG00000169224	ENSG00000169618	ENSG00000162951	ENSG00000188219	ENSG00000172073	ENSG00000185674	ENSG00000122188	ENSG00000138083	ENSG00000232237	ENSG00000144229	ENSG00000188404	ENSG00000066032	ENSG00000163793	ENSG00000116785	ENSG00000176771	ENSG00000175497	ENSG00000169629	ENSG00000198203	ENSG00000163064	ENSG00000068781	ENSG00000143921	ENSG00000109684	ENSG00000115616	ENSG00000171094	ENSG00000222014
ENSG00000168148	ENSG00000135945	ENSG00000205639	ENSG00000119283	ENSG00000163586	ENSG00000157060	ENSG00000196242	ENSG00000163217	ENSG00000115423	ENSG00000233087	ENSG00000163060	ENSG00000241962	ENSG00000143839	ENSG00000170577	ENSG00000163395	ENSG00000144227	ENSG00000007908	ENSG00000115423	ENSG00000189350	ENSG00000244414	ENSG00000153086	ENSG00000163064	ENSG00000144130	ENSG00000198075	ENSG00000144119	ENSG00000242441	ENSG00000138079	ENSG00000004468	ENSG00000198914	ENSG00000162949	ENSG00000196604
ENSG00000196890	ENSG00000071082	ENSG00000084710	ENSG00000183780	ENSG00000172073	ENSG00000058085	ENSG00000169214	ENSG00000183607	ENSG00000152292	ENSG00000163046	ENSG00000233757	ENSG00000175874	ENSG00000170498	ENSG00000239605	ENSG00000081277	ENSG00000168702	ENSG00000117501	ENSG00000152292	ENSG00000171094	ENSG00000134365	ENSG00000176601	ENSG00000144119	ENSG00000169607	ENSG00000257207	ENSG00000163075	ENSG00000138039	ENSG00000138083	ENSG00000137440	ENSG00000135973	ENSG00000158089	ENSG00000152086
ENSG00000135773	ENSG00000158435	ENSG00000173567	ENSG00000186197	ENSG00000163060	ENSG00000157064	ENSG00000239395	ENSG00000169605	ENSG00000168878	ENSG00000150551	ENSG00000188886	ENSG00000196460	ENSG00000174567	ENSG00000184261	ENSG00000118194	ENSG00000187123	ENSG00000010932	ENSG00000172116	ENSG00000162949	ENSG00000080910	ENSG00000115850	ENSG00000080293	ENSG00000125571	ENSG00000153093	ENSG00000237524	ENSG00000170820	ENSG00000239605	ENSG00000047662	ENSG00000153165	ENSG00000214711	ENSG00000196834
ENSG00000119283	ENSG00000135972	ENSG00000157856	ENSG00000077522	ENSG00000198885	ENSG00000173627	ENSG00000241128	ENSG00000152672	ENSG00000187627	ENSG00000176771	ENSG00000198885	ENSG00000180251	ENSG00000184144	ENSG00000068781	ENSG00000159173	ENSG00000183091	ENSG00000076258	ENSG00000187627	ENSG00000158089	ENSG00000134389	ENSG00000144227	ENSG00000163075	ENSG00000136696	ENSG00000144130	ENSG00000115718	ENSG00000179915	ENSG00000184261	ENSG00000185774	ENSG00000254126	ENSG00000158125	ENSG00000136698
ENSG00000212916	ENSG00000135966	ENSG00000115155	ENSG00000244020	ENSG00000121152	ENSG00000198756	ENSG00000221888	ENSG00000116031	ENSG00000183281	ENSG00000152128	ENSG00000163121	ENSG00000115616	ENSG00000163545	ENSG00000242441	ENSG00000134369	ENSG00000177519	ENSG00000197959	ENSG00000183281	ENSG00000214711	ENSG00000143278	ENSG00000075884	ENSG00000237524	ENSG00000136697	ENSG00000125538	ENSG00000222014	ENSG00000178021	ENSG00000242441	ENSG00000163394	ENSG00000196862	ENSG00000091106	ENSG00000178171
ENSG00000183780	ENSG00000071051	ENSG00000173557	ENSG00000198626	ENSG00000163121	ENSG00000143341	ENSG00000162722	ENSG00000144035	ENSG00000125551	ENSG00000153086	ENSG00000249715	ENSG00000170417	ENSG00000162873	ENSG00000138039	ENSG00000170075	ENSG00000162989	ENSG00000180999	ENSG00000125551	ENSG00000158125	ENSG00000066279	ENSG00000150556	ENSG00000115718	ENSG00000184492	ENSG00000136694	ENSG00000196604	ENSG00000177994	ENSG00000138039	ENSG00000169851	ENSG00000115665	ENSG00000138068	ENSG00000188219
ENSG00000168243	ENSG00000135968	ENSG00000157884	ENSG00000133019	ENSG00000249715	ENSG00000162670	ENSG00000238243	ENSG00000187833	ENSG00000185304	ENSG00000176601	ENSG00000196912	ENSG00000135973	ENSG00000186007	ENSG00000170820	ENSG00000143851	ENSG00000123612	ENSG00000117560	ENSG00000185304	ENSG00000091106	ENSG00000134376	ENSG00000187123	ENSG00000196604	ENSG00000175497	ENSG00000184492	ENSG00000152076	ENSG00000115507	ENSG00000170820	ENSG00000174145	ENSG00000196228	ENSG00000205111	ENSG00000233087
ENSG00000186197	ENSG00000153201	ENSG00000115163	ENSG00000155816	ENSG00000168658	ENSG00000127074	ENSG00000177462	ENSG00000179528	ENSG00000163586	ENSG00000115850	ENSG00000168658	ENSG00000153165	ENSG00000174514	ENSG00000179915	ENSG00000143858	ENSG00000007001	ENSG00000117586	ENSG00000115593	ENSG00000138068	ENSG00000143355	ENSG00000123610	ENSG00000152086	ENSG00000163064	ENSG00000175497	ENSG00000152086	ENSG00000169618	ENSG00000178021	ENSG00000174123	ENSG00000135960	ENSG00000171126	ENSG00000163046
ENSG00000077522	ENSG00000153214	ENSG00000157851	ENSG00000180875	ENSG00000144191	ENSG00000162630	ENSG00000203663	ENSG00000115297	ENSG00000172073	ENSG00000144229	ENSG00000135951	ENSG00000254126	ENSG00000162877	ENSG00000119737	ENSG00000143847	ENSG00000153237	ENSG00000162753	ENSG00000172073	ENSG00000205111	ENSG00000151418	ENSG00000183091	ENSG00000196834	ENSG00000144119	ENSG00000144119	ENSG00000196834	ENSG00000163217	ENSG00000177994	ENSG00000174125	ENSG00000169679	ENSG00000138075	ENSG00000183840
ENSG00000244020	ENSG00000144136	ENSG00000186143	ENSG00000117009	ENSG00000185674	ENSG00000162687	ENSG00000196071	ENSG00000144045	ENSG00000163060	ENSG00000144227	ENSG00000185674	ENSG00000196862	ENSG00000196550	ENSG00000178021	ENSG00000122180	ENSG00000163331	ENSG00000183831	ENSG00000163060	ENSG00000171126	ENSG00000118193	ENSG00000136541	ENSG00000136698	ENSG00000080293	ENSG00000080293	ENSG00000136698	ENSG00000183607	ENSG00000115507	ENSG00000174130	ENSG00000153093	ENSG00000143921	ENSG00000150551
ENSG00000198626	ENSG00000088205	ENSG00000163792	ENSG00000162843	ENSG00000241962	ENSG00000000971	ENSG00000172554	ENSG00000159374	ENSG00000233757	ENSG00000168702	ENSG00000241962	ENSG00000196228	ENSG00000198049	ENSG00000177994	ENSG00000163485	ENSG00000136535	ENSG00000232113	ENSG00000233757	ENSG00000138075	ENSG00000170128	ENSG00000007001	ENSG00000178171	ENSG00000163075	ENSG00000163075	ENSG00000178171	ENSG00000169605	ENSG00000169621	ENSG00000121895	ENSG00000144130	ENSG00000138079	ENSG00000152128
ENSG00000133019	ENSG00000125633	ENSG00000115194	ENSG00000174371	ENSG00000175874	ENSG00000116785	ENSG00000186487	ENSG00000115363	ENSG00000188886	ENSG00000187123	ENSG00000175874	ENSG00000198203	ENSG00000196188	ENSG00000055813	ENSG00000133063	ENSG00000144290	ENSG00000120334	ENSG00000188886	ENSG00000143921	ENSG00000116852	ENSG00000136535	ENSG00000188219	ENSG00000237524	ENSG00000237524	ENSG00000188219	ENSG00000116031	ENSG00000169618	ENSG00000168421	ENSG00000169607	ENSG00000138083	ENSG00000153086
ENSG00000155816	ENSG00000155368	ENSG00000163793	ENSG00000197769	ENSG00000196460	ENSG00000244414	ENSG00000151360	ENSG00000143954	ENSG00000168754	ENSG00000183091	ENSG00000196460	ENSG00000257207	ENSG00000136634	ENSG00000119866	ENSG00000188770	ENSG00000115263	ENSG00000117601	ENSG00000163121	ENSG00000138079	ENSG00000081248	ENSG00000197635	ENSG00000163046	ENSG00000186684	ENSG00000115718	ENSG00000233087	ENSG00000116035	ENSG00000163217	ENSG00000109132	ENSG00000115008	ENSG00000239605	ENSG00000176601
ENSG00000182901	ENSG00000074054	ENSG00000138100	ENSG00000173728	ENSG00000115598	ENSG00000134365	ENSG00000214866	ENSG00000172016	ENSG00000168658	ENSG00000182389	ENSG00000115598	ENSG00000153093	ENSG00000142224	ENSG00000115507	ENSG00000122188	ENSG00000184611	ENSG00000203737	ENSG00000249715	ENSG00000138083	ENSG00000081277	ENSG00000115263	ENSG00000183840	ENSG00000115718	ENSG00000222014	ENSG00000075886	ENSG00000116039	ENSG00000075340	ENSG00000177752	ENSG00000125571	ENSG00000184261	ENSG00000115850
ENSG00000117009	ENSG00000155438	ENSG00000221843	ENSG00000179397	ENSG00000198914	ENSG00000080910	ENSG00000176887	ENSG00000186854	ENSG00000144191	ENSG00000144278	ENSG00000180251	ENSG00000144152	ENSG00000162891	ENSG00000143951	ENSG00000143839	ENSG00000169507	ENSG00000120332	ENSG00000168658	ENSG00000170577	ENSG00000118194	ENSG00000078098	ENSG00000150551	ENSG00000169994	ENSG00000196604	ENSG00000163046	ENSG00000135638	ENSG00000152672	ENSG00000163285	ENSG00000136688	ENSG00000138039	ENSG00000144229
ENSG00000162843	ENSG00000211460	ENSG00000163806	ENSG00000162849	ENSG00000135973	ENSG00000134389	ENSG00000171848	ENSG00000168878	ENSG00000185674	ENSG00000162989	ENSG00000170417	ENSG00000169629	ENSG00000162892	ENSG00000169621	ENSG00000170382	ENSG00000153253	ENSG00000116147	ENSG00000144191	ENSG00000239605	ENSG00000159173	ENSG00000184611	ENSG00000176771	ENSG00000222014	ENSG00000152086	ENSG00000176771	ENSG00000135625	ENSG00000116031	ENSG00000151834	ENSG00000136694	ENSG00000170820	ENSG00000144227
ENSG00000174371	ENSG00000163161	ENSG00000189350	ENSG00000196418	ENSG00000153165	ENSG00000143278	ENSG00000162975	ENSG00000172116	ENSG00000241962	ENSG00000136541	ENSG00000198914	ENSG00000144130	ENSG00000162896	ENSG00000169618	ENSG00000184144	ENSG00000136531	ENSG00000116183	ENSG00000273045	ENSG00000184261	ENSG00000170075	ENSG00000163092	ENSG00000152128	ENSG00000196604	ENSG00000196834	ENSG00000153086	ENSG00000187833	ENSG00000116035	ENSG00000109158	ENSG00000136696	ENSG00000179915	ENSG00000187123
ENSG00000180287	ENSG00000169967	ENSG00000171094	ENSG00000169224	ENSG00000144057	ENSG00000134376	ENSG00000150873	ENSG00000187627	ENSG00000175874	ENSG00000123612	ENSG00000135973	ENSG00000125571	ENSG00000162897	ENSG00000163217	ENSG00000133069	ENSG00000178662	ENSG00000152092	ENSG00000185674	ENSG00000242441	ENSG00000143851	ENSG00000152253	ENSG00000153086	ENSG00000152076	ENSG00000136698	ENSG00000176601	ENSG00000179528	ENSG00000116039	ENSG00000163288	ENSG00000136695	ENSG00000178021	ENSG00000183091
ENSG00000173728	ENSG00000163166	ENSG00000162949	ENSG00000196242	ENSG00000196862	ENSG00000203724	ENSG00000196208	ENSG00000125551	ENSG00000180251	ENSG00000007001	ENSG00000153165	ENSG00000136696	ENSG00000182795	ENSG00000183607	ENSG00000162873	ENSG00000163092	ENSG00000198797	ENSG00000175874	ENSG00000179915	ENSG00000133067	ENSG00000152254	ENSG00000176601	ENSG00000152086	ENSG00000178171	ENSG00000121988	ENSG00000115297	ENSG00000135638	ENSG00000163293	ENSG00000136697	ENSG00000177994	ENSG00000144278
ENSG00000179397	ENSG00000136709	ENSG00000158089	ENSG00000169214	ENSG00000196228	ENSG00000143355	ENSG00000169006	ENSG00000185304	ENSG00000115616	ENSG00000153237	ENSG00000254126	ENSG00000136697	ENSG00000123843	ENSG00000169605	ENSG00000186007	ENSG00000172318	ENSG00000188585	ENSG00000115598	ENSG00000178021	ENSG00000077152	ENSG00000073734	ENSG00000115850	ENSG00000196834	ENSG00000188219	ENSG00000144229	ENSG00000144045	ENSG00000135625	ENSG00000198515	ENSG00000184492	ENSG00000119866	ENSG00000136541
ENSG00000162849	ENSG00000144233	ENSG00000214711	ENSG00000239395	ENSG00000257207	ENSG00000151418	ENSG00000162981	ENSG00000115593	ENSG00000198914	ENSG00000136535	ENSG00000196862	ENSG00000184492	ENSG00000123838	ENSG00000075340	ENSG00000174514	ENSG00000152254	ENSG00000240021	ENSG00000180251	ENSG00000177994	ENSG00000143858	ENSG00000073737	ENSG00000144229	ENSG00000136698	ENSG00000233087	ENSG00000144227	ENSG00000115353	ENSG00000144035	ENSG00000109182	ENSG00000175497	ENSG00000115507	ENSG00000123612
ENSG00000162711	ENSG00000136731	ENSG00000158125	ENSG00000241128	ENSG00000144130	ENSG00000116833	ENSG00000134323	ENSG00000163586	ENSG00000135973	ENSG00000144290	ENSG00000196228	ENSG00000163064	ENSG00000117322	ENSG00000152672	ENSG00000162877	ENSG00000073734	ENSG00000116191	ENSG00000115616	ENSG00000214595	ENSG00000143847	ENSG00000081479	ENSG00000144227	ENSG00000178171	ENSG00000075886	ENSG00000168702	ENSG00000176204	ENSG00000187833	ENSG00000226887	ENSG00000163064	ENSG00000169618	ENSG00000007001
ENSG00000169224	ENSG00000152082	ENSG00000138068	ENSG00000221888	ENSG00000169607	ENSG00000081248	ENSG00000214842	ENSG00000172073	ENSG00000153165	ENSG00000115263	ENSG00000198203	ENSG00000144119	ENSG00000203710	ENSG00000116031	ENSG00000174502	ENSG00000071909	ENSG00000162779	ENSG00000170417	ENSG00000119866	ENSG00000122180	ENSG00000204335	ENSG00000168702	ENSG00000188219	ENSG00000163046	ENSG00000150556	ENSG00000143954	ENSG00000188687	ENSG00000180613	ENSG00000144119	ENSG00000163217	ENSG00000153237
ENSG00000196242	ENSG00000136710	ENSG00000214694	ENSG00000162722	ENSG00000125571	ENSG00000232237	ENSG00000163032	ENSG00000163060	ENSG00000144057	ENSG00000184611	ENSG00000163006	ENSG00000080293	ENSG00000197721	ENSG00000116035	ENSG00000196550	ENSG00000128683	ENSG00000116218	ENSG00000198914	ENSG00000115507	ENSG00000133055	ENSG00000144355	ENSG00000136541	ENSG00000233087	ENSG00000183840	ENSG00000183091	ENSG00000066032	ENSG00000179528	ENSG00000205678	ENSG00000237524	ENSG00000183607	ENSG00000136535
ENSG00000169214	ENSG00000136718	ENSG00000205111	ENSG00000238243	ENSG00000136688	ENSG00000163395	ENSG00000185013	ENSG00000233757	ENSG00000196862	ENSG00000115290	ENSG00000135960	ENSG00000163075	ENSG00000008118	ENSG00000135625	ENSG00000198049	ENSG00000144355	ENSG00000162782	ENSG00000135973	ENSG00000169618	ENSG00000133063	ENSG00000115844	ENSG00000123612	ENSG00000075886	ENSG00000150551	ENSG00000182389	ENSG00000162951	ENSG00000115297	ENSG00000145242	ENSG00000186684	ENSG00000169605	ENSG00000144290
ENSG00000239395	ENSG00000152102	ENSG00000171126	ENSG00000177462	ENSG00000136694	ENSG00000081277	ENSG00000218819	ENSG00000188886	ENSG00000115665	ENSG00000153253	ENSG00000257207	ENSG00000237524	ENSG00000009790	ENSG00000187833	ENSG00000196188	ENSG00000115844	ENSG00000143340	ENSG00000153165	ENSG00000163217	ENSG00000188770	ENSG00000144354	ENSG00000007001	ENSG00000163046	ENSG00000152128	ENSG00000144278	ENSG00000115423	ENSG00000159374	ENSG00000109163	ENSG00000115718	ENSG00000163235	ENSG00000115263
ENSG00000241128	ENSG00000115762	ENSG00000138075	ENSG00000203663	ENSG00000136696	ENSG00000118194	ENSG00000205639	ENSG00000121152	ENSG00000196228	ENSG00000136531	ENSG00000153093	ENSG00000115718	ENSG00000143469	ENSG00000179528	ENSG00000136634	ENSG00000217236	ENSG00000121454	ENSG00000254126	ENSG00000183607	ENSG00000122188	ENSG00000217236	ENSG00000153237	ENSG00000183840	ENSG00000153086	ENSG00000007001	ENSG00000152292	ENSG00000115353	ENSG00000153802	ENSG00000222014	ENSG00000135638	ENSG00000184611
ENSG00000221888	ENSG00000173272	ENSG00000143921	ENSG00000196071	ENSG00000136695	ENSG00000159166	ENSG00000084710	ENSG00000163121	ENSG00000198203	ENSG00000144285	ENSG00000144152	ENSG00000222014	ENSG00000143473	ENSG00000115297	ENSG00000142224	ENSG00000138435	ENSG00000135835	ENSG00000144057	ENSG00000163235	ENSG00000143839	ENSG00000174279	ENSG00000136535	ENSG00000152128	ENSG00000176601	ENSG00000153237	ENSG00000168878	ENSG00000115363	ENSG00000187054	ENSG00000196604	ENSG00000135625	ENSG00000153253
ENSG00000162722	ENSG00000082258	ENSG00000138079	ENSG00000172554	ENSG00000136697	ENSG00000134369	ENSG00000173567	ENSG00000249715	ENSG00000135960	ENSG00000169432	ENSG00000169629	ENSG00000196604	ENSG00000198570	ENSG00000144045	ENSG00000162891	ENSG00000174279	ENSG00000198216	ENSG00000196862	ENSG00000075340	ENSG00000170498	ENSG00000128714	ENSG00000144290	ENSG00000153086	ENSG00000115850	ENSG00000163331	ENSG00000187627	ENSG00000176204	ENSG00000198092	ENSG00000152086	ENSG00000144035	ENSG00000136531
ENSG00000238243	ENSG00000115839	ENSG00000138083	ENSG00000115705	ENSG00000184492	ENSG00000163431	ENSG00000157856	ENSG00000196912	ENSG00000257207	ENSG00000163092	ENSG00000144130	ENSG00000152086	ENSG00000117650	ENSG00000159374	ENSG00000182795	ENSG00000128714	ENSG00000179930	ENSG00000115665	ENSG00000116031	ENSG00000184144	ENSG00000170178	ENSG00000115263	ENSG00000176601	ENSG00000144229	ENSG00000136535	ENSG00000183281	ENSG00000143954	ENSG00000185873	ENSG00000196834	ENSG00000187833	ENSG00000144285
ENSG00000177462	ENSG00000144224	ENSG00000239605	ENSG00000186487	ENSG00000175497	ENSG00000163435	ENSG00000115155	ENSG00000168658	ENSG00000169679	ENSG00000172318	ENSG00000169607	ENSG00000196834	ENSG00000143476	ENSG00000115353	ENSG00000117322	ENSG00000170178	ENSG00000203730	ENSG00000196228	ENSG00000135638	ENSG00000133069	ENSG00000128713	ENSG00000184611	ENSG00000121988	ENSG00000144227	ENSG00000144290	ENSG00000125551	ENSG00000066032	ENSG00000087128	ENSG00000136698	ENSG00000179528	ENSG00000163092
ENSG00000203663	ENSG00000115866	ENSG00000119888	ENSG00000214866	ENSG00000163064	ENSG00000170075	ENSG00000173557	ENSG00000144191	ENSG00000153093	ENSG00000152253	ENSG00000115008	ENSG00000136698	ENSG00000162771	ENSG00000176204	ENSG00000203710	ENSG00000128713	ENSG00000121446	ENSG00000198203	ENSG00000135625	ENSG00000162873	ENSG00000128710	ENSG00000153253	ENSG00000115850	ENSG00000168702	ENSG00000184611	ENSG00000185304	ENSG00000162951	ENSG00000197888	ENSG00000178171	ENSG00000115297	ENSG00000172318
ENSG00000196071	ENSG00000168288	ENSG00000184261	ENSG00000176887	ENSG00000144119	ENSG00000143858	ENSG00000157884	ENSG00000185674	ENSG00000144130	ENSG00000152254	ENSG00000125571	ENSG00000178171	ENSG00000185523	ENSG00000172016	ENSG00000197721	ENSG00000128710	ENSG00000135824	ENSG00000135960	ENSG00000187833	ENSG00000186007	ENSG00000128709	ENSG00000136531	ENSG00000144229	ENSG00000075884	ENSG00000136531	ENSG00000115593	ENSG00000115423	ENSG00000196620	ENSG00000188219	ENSG00000144045	ENSG00000152254
ENSG00000172554	ENSG00000115145	ENSG00000242441	ENSG00000134317	ENSG00000080293	ENSG00000122180	ENSG00000115163	ENSG00000241962	ENSG00000169607	ENSG00000073734	ENSG00000136688	ENSG00000188219	ENSG00000143494	ENSG00000066032	ENSG00000008118	ENSG00000128652	ENSG00000157060	ENSG00000257207	ENSG00000179528	ENSG00000158715	ENSG00000175879	ENSG00000144285	ENSG00000144227	ENSG00000168280	ENSG00000178662	ENSG00000172073	ENSG00000186854	ENSG00000135220	ENSG00000233087	ENSG00000159374	ENSG00000073734
ENSG00000115705	ENSG00000196504	ENSG00000170820	ENSG00000205795	ENSG00000163075	ENSG00000163485	ENSG00000157851	ENSG00000196460	ENSG00000115008	ENSG00000081479	ENSG00000136694	ENSG00000233087	ENSG00000117724	ENSG00000162951	ENSG00000143469	ENSG00000170166	ENSG00000157064	ENSG00000169679	ENSG00000115297	ENSG00000196550	ENSG00000128652	ENSG00000169432	ENSG00000168702	ENSG00000144278	ENSG00000144285	ENSG00000163060	ENSG00000152292	ENSG00000171234	ENSG00000075886	ENSG00000176204	ENSG00000081479
ENSG00000186487	ENSG00000136536	ENSG00000179915	ENSG00000162975	ENSG00000237524	ENSG00000122176	ENSG00000143994	ENSG00000115590	ENSG00000125538	ENSG00000071909	ENSG00000136696	ENSG00000075886	ENSG00000082482	ENSG00000115423	ENSG00000082497	ENSG00000128655	ENSG00000173627	ENSG00000153093	ENSG00000144045	ENSG00000198049	ENSG00000170166	ENSG00000172318	ENSG00000187123	ENSG00000162989	ENSG00000163092	ENSG00000233757	ENSG00000187627	ENSG00000213759	ENSG00000163046	ENSG00000143954	ENSG00000154479
ENSG00000151360	ENSG00000136560	ENSG00000178021	ENSG00000150873	ENSG00000115718	ENSG00000188783	ENSG00000186143	ENSG00000115598	ENSG00000125571	ENSG00000144355	ENSG00000136695	ENSG00000163046	ENSG00000042781	ENSG00000186854	ENSG00000143473	ENSG00000162992	ENSG00000143341	ENSG00000144130	ENSG00000159374	ENSG00000136634	ENSG00000128645	ENSG00000152253	ENSG00000144278	ENSG00000136541	ENSG00000172318	ENSG00000163121	ENSG00000183281	ENSG00000135226	ENSG00000150551	ENSG00000172016	ENSG00000071909
ENSG00000214866	ENSG00000115233	ENSG00000177994	ENSG00000162981	ENSG00000222014	ENSG00000188770	ENSG00000163792	ENSG00000115607	ENSG00000136688	ENSG00000115844	ENSG00000136697	ENSG00000183840	ENSG00000162814	ENSG00000152292	ENSG00000198570	ENSG00000150722	ENSG00000073756	ENSG00000169607	ENSG00000115363	ENSG00000142224	ENSG00000163492	ENSG00000152254	ENSG00000162989	ENSG00000123612	ENSG00000152254	ENSG00000249715	ENSG00000125551	ENSG00000156096	ENSG00000153086	ENSG00000066032	ENSG00000128683
ENSG00000176887	ENSG00000138398	ENSG00000214595	ENSG00000134323	ENSG00000196604	ENSG00000143845	ENSG00000163793	ENSG00000180251	ENSG00000136694	ENSG00000217236	ENSG00000184492	ENSG00000150551	ENSG00000215817	ENSG00000172116	ENSG00000117650	ENSG00000170396	ENSG00000116711	ENSG00000115008	ENSG00000176204	ENSG00000162891	ENSG00000115232	ENSG00000073734	ENSG00000123612	ENSG00000007001	ENSG00000073734	ENSG00000196912	ENSG00000185304	ENSG00000173610	ENSG00000176601	ENSG00000162951	ENSG00000144355
ENSG00000162975	ENSG00000138385	ENSG00000119866	ENSG00000214842	ENSG00000152086	ENSG00000143839	ENSG00000221843	ENSG00000115616	ENSG00000136696	ENSG00000138435	ENSG00000163064	ENSG00000152128	ENSG00000196660	ENSG00000187627	ENSG00000143476	ENSG00000188738	ENSG00000162670	ENSG00000125571	ENSG00000143954	ENSG00000162892	ENSG00000170396	ENSG00000073737	ENSG00000007001	ENSG00000153237	ENSG00000081479	ENSG00000168658	ENSG00000163586	ENSG00000271271	ENSG00000115850	ENSG00000115423	ENSG00000115844
ENSG00000150873	ENSG00000138382	ENSG00000115507	ENSG00000185013	ENSG00000196834	ENSG00000170498	ENSG00000189350	ENSG00000135973	ENSG00000136695	ENSG00000170178	ENSG00000144119	ENSG00000153086	ENSG00000143512	ENSG00000183281	ENSG00000162771	ENSG00000163012	ENSG00000150681	ENSG00000136688	ENSG00000066032	ENSG00000162894	ENSG00000188738	ENSG00000081479	ENSG00000136535	ENSG00000136535	ENSG00000154479	ENSG00000144191	ENSG00000172073	ENSG00000173597	ENSG00000144227	ENSG00000186854	ENSG00000217236
ENSG00000169006	ENSG00000115806	ENSG00000169618	ENSG00000132031	ENSG00000136698	ENSG00000174567	ENSG00000171094	ENSG00000153165	ENSG00000136697	ENSG00000128645	ENSG00000080293	ENSG00000176601	ENSG00000197520	ENSG00000125551	ENSG00000123685	ENSG00000138379	ENSG00000127074	ENSG00000136694	ENSG00000162951	ENSG00000162897	ENSG00000144339	ENSG00000154479	ENSG00000144290	ENSG00000144290	ENSG00000071909	ENSG00000185674	ENSG00000163060	ENSG00000109193	ENSG00000150556	ENSG00000152292	ENSG00000138435
ENSG00000134323	ENSG00000198586	ENSG00000163217	ENSG00000143869	ENSG00000178171	ENSG00000143850	ENSG00000162949	ENSG00000196862	ENSG00000184492	ENSG00000128655	ENSG00000163075	ENSG00000121988	ENSG00000178395	ENSG00000185304	ENSG00000185523	ENSG00000144339	ENSG00000162630	ENSG00000136696	ENSG00000115423	ENSG00000117322	ENSG00000144395	ENSG00000071909	ENSG00000115263	ENSG00000115263	ENSG00000204334	ENSG00000175874	ENSG00000233757	ENSG00000126545	ENSG00000187123	ENSG00000168878	ENSG00000128645
ENSG00000214842	ENSG00000077380	ENSG00000183607	ENSG00000084674	ENSG00000188219	ENSG00000163531	ENSG00000158089	ENSG00000115665	ENSG00000175497	ENSG00000155657	ENSG00000237524	ENSG00000115850	ENSG00000203697	ENSG00000115593	ENSG00000143494	ENSG00000144395	ENSG00000162687	ENSG00000136695	ENSG00000152292	ENSG00000203710	ENSG00000152430	ENSG00000144355	ENSG00000184611	ENSG00000184611	ENSG00000128683	ENSG00000196460	ENSG00000188886	ENSG00000135222	ENSG00000144278	ENSG00000187627	ENSG00000128655
ENSG00000163032	ENSG00000128708	ENSG00000163235	ENSG00000218819	ENSG00000233087	ENSG00000184144	ENSG00000214711	ENSG00000196228	ENSG00000144119	ENSG00000163492	ENSG00000115718	ENSG00000144229	ENSG00000143786	ENSG00000172073	ENSG00000152104	ENSG00000187944	ENSG00000116785	ENSG00000136697	ENSG00000168878	ENSG00000197721	ENSG00000226124	ENSG00000115844	ENSG00000153253	ENSG00000169507	ENSG00000144355	ENSG00000115598	ENSG00000198885	ENSG00000126549	ENSG00000162989	ENSG00000125551	ENSG00000155657
ENSG00000185013	ENSG00000138430	ENSG00000116031	ENSG00000205639	ENSG00000075886	ENSG00000162873	ENSG00000158125	ENSG00000198203	ENSG00000080293	ENSG00000162992	ENSG00000222014	ENSG00000144227	ENSG00000185842	ENSG00000163060	ENSG00000117724	ENSG00000152430	ENSG00000244414	ENSG00000184492	ENSG00000172116	ENSG00000008118	ENSG00000163535	ENSG00000217236	ENSG00000136531	ENSG00000153253	ENSG00000115844	ENSG00000180251	ENSG00000163121	ENSG00000205649	ENSG00000136542	ENSG00000185304	ENSG00000163492
ENSG00000143869	ENSG00000138433	ENSG00000135638	ENSG00000186453	ENSG00000163046	ENSG00000186007	ENSG00000138068	ENSG00000135960	ENSG00000163075	ENSG00000150722	ENSG00000196604	ENSG00000168702	ENSG00000243709	ENSG00000233757	ENSG00000082482	ENSG00000226124	ENSG00000134365	ENSG00000175497	ENSG00000187627	ENSG00000009790	ENSG00000155754	ENSG00000170178	ENSG00000144285	ENSG00000136531	ENSG00000217236	ENSG00000115616	ENSG00000249715	ENSG00000126550	ENSG00000136541	ENSG00000115593	ENSG00000162992
ENSG00000084674	ENSG00000115966	ENSG00000135625	ENSG00000084710	ENSG00000150551	ENSG00000117266	ENSG00000214694	ENSG00000144063	ENSG00000237524	ENSG00000170396	ENSG00000152086	ENSG00000150556	ENSG00000143768	ENSG00000174501	ENSG00000196482	ENSG00000155754	ENSG00000080910	ENSG00000163064	ENSG00000183281	ENSG00000162757	ENSG00000082126	ENSG00000163492	ENSG00000169432	ENSG00000178662	ENSG00000138435	ENSG00000170417	ENSG00000168754	ENSG00000109205	ENSG00000123612	ENSG00000163586	ENSG00000150722
ENSG00000218819	ENSG00000170144	ENSG00000144035	ENSG00000157833	ENSG00000176771	ENSG00000174514	ENSG00000205111	ENSG00000257207	ENSG00000186684	ENSG00000188738	ENSG00000196834	ENSG00000187123	ENSG00000185155	ENSG00000188886	ENSG00000162814	ENSG00000082126	ENSG00000134389	ENSG00000144119	ENSG00000125551	ENSG00000143469	ENSG00000138395	ENSG00000162992	ENSG00000172318	ENSG00000144285	ENSG00000174279	ENSG00000198914	ENSG00000196912	ENSG00000181617	ENSG00000007001	ENSG00000172073	ENSG00000170396
ENSG00000205639	ENSG00000116044	ENSG00000187833	ENSG00000173567	ENSG00000153086	ENSG00000162877	ENSG00000171126	ENSG00000169679	ENSG00000115718	ENSG00000163012	ENSG00000136698	ENSG00000183091	ENSG00000181450	ENSG00000198885	ENSG00000092969	ENSG00000138395	ENSG00000143278	ENSG00000080293	ENSG00000185304	ENSG00000082497	ENSG00000178562	ENSG00000150722	ENSG00000152254	ENSG00000163092	ENSG00000128714	ENSG00000135973	ENSG00000168658	ENSG00000171209	ENSG00000136535	ENSG00000163060	ENSG00000188738
ENSG00000176732	ENSG00000018510	ENSG00000115297	ENSG00000157856	ENSG00000176601	ENSG00000174502	ENSG00000138075	ENSG00000153093	ENSG00000196604	ENSG00000144339	ENSG00000178171	ENSG00000144278	ENSG00000185888	ENSG00000121152	ENSG00000215817	ENSG00000183671	ENSG00000066279	ENSG00000163075	ENSG00000115593	ENSG00000143473	ENSG00000163599	ENSG00000188738	ENSG00000073734	ENSG00000172318	ENSG00000170178	ENSG00000153165	ENSG00000185674	ENSG00000109208	ENSG00000144290	ENSG00000188886	ENSG00000163012
ENSG00000186453	ENSG00000180228	ENSG00000144045	ENSG00000115155	ENSG00000115850	ENSG00000198049	ENSG00000143921	ENSG00000169629	ENSG00000152086	ENSG00000144395	ENSG00000188219	ENSG00000162989	ENSG00000154342	ENSG00000249715	ENSG00000116141	ENSG00000235118	ENSG00000134376	ENSG00000115112	ENSG00000163586	ENSG00000198570	ENSG00000163600	ENSG00000163012	ENSG00000081479	ENSG00000152254	ENSG00000128713	ENSG00000254126	ENSG00000241962	ENSG00000187689	ENSG00000115263	ENSG00000198885	ENSG00000144339
ENSG00000084710	ENSG00000163510	ENSG00000115363	ENSG00000173557	ENSG00000144229	ENSG00000142224	ENSG00000138079	ENSG00000144130	ENSG00000196834	ENSG00000187944	ENSG00000233087	ENSG00000136541	ENSG00000162931	ENSG00000168754	ENSG00000143512	ENSG00000144410	ENSG00000143355	ENSG00000237524	ENSG00000172073	ENSG00000117650	ENSG00000183671	ENSG00000138379	ENSG00000154479	ENSG00000073734	ENSG00000128710	ENSG00000144057	ENSG00000175874	ENSG00000080493	ENSG00000184611	ENSG00000121152	ENSG00000118997
ENSG00000115138	ENSG00000170035	ENSG00000176204	ENSG00000115163	ENSG00000144227	ENSG00000162891	ENSG00000138083	ENSG00000169607	ENSG00000136698	ENSG00000152430	ENSG00000075886	ENSG00000123612	ENSG00000168148	ENSG00000196912	ENSG00000197520	ENSG00000118231	ENSG00000151418	ENSG00000115718	ENSG00000163060	ENSG00000143476	ENSG00000235118	ENSG00000118997	ENSG00000071909	ENSG00000081479	ENSG00000128655	ENSG00000196862	ENSG00000196460	ENSG00000145321	ENSG00000136531	ENSG00000163121	ENSG00000144395
ENSG00000173567	ENSG00000065548	ENSG00000143954	ENSG00000157851	ENSG00000168702	ENSG00000162897	ENSG00000239605	ENSG00000115008	ENSG00000178171	ENSG00000226124	ENSG00000163046	ENSG00000007001	ENSG00000196890	ENSG00000168658	ENSG00000187554	ENSG00000163254	ENSG00000081237	ENSG00000222014	ENSG00000233757	ENSG00000162771	ENSG00000118231	ENSG00000138411	ENSG00000128683	ENSG00000154479	ENSG00000155657	ENSG00000115665	ENSG00000170417	ENSG00000081051	ENSG00000144285	ENSG00000249715	ENSG00000187944
ENSG00000157856	ENSG00000138381	ENSG00000066032	ENSG00000138028	ENSG00000183091	ENSG00000182795	ENSG00000119888	ENSG00000125571	ENSG00000188219	ENSG00000155754	ENSG00000176771	ENSG00000153237	ENSG00000135773	ENSG00000144191	ENSG00000178395	ENSG00000188674	ENSG00000116833	ENSG00000196604	ENSG00000188886	ENSG00000123685	ENSG00000163254	ENSG00000144395	ENSG00000144355	ENSG00000071909	ENSG00000163492	ENSG00000196228	ENSG00000198914	ENSG00000079557	ENSG00000169432	ENSG00000168658	ENSG00000152430
ENSG00000115155	ENSG00000119041	ENSG00000162951	ENSG00000186143	ENSG00000144278	ENSG00000123843	ENSG00000184261	ENSG00000136688	ENSG00000233087	ENSG00000138395	ENSG00000153086	ENSG00000136535	ENSG00000119283	ENSG00000185674	ENSG00000203697	ENSG00000144407	ENSG00000118193	ENSG00000152086	ENSG00000198885	ENSG00000185523	ENSG00000144407	ENSG00000187944	ENSG00000115844	ENSG00000128683	ENSG00000144331	ENSG00000198203	ENSG00000135973	ENSG00000169435	ENSG00000163092	ENSG00000144191	ENSG00000226124
ENSG00000173557	ENSG00000115524	ENSG00000115423	ENSG00000163792	ENSG00000136541	ENSG00000174059	ENSG00000242441	ENSG00000136694	ENSG00000075886	ENSG00000182329	ENSG00000176601	ENSG00000144290	ENSG00000212916	ENSG00000175874	ENSG00000143786	ENSG00000144406	ENSG00000170128	ENSG00000196834	ENSG00000121152	ENSG00000143494	ENSG00000168530	ENSG00000152430	ENSG00000217236	ENSG00000217236	ENSG00000150722	ENSG00000198075	ENSG00000153165	ENSG00000169429	ENSG00000172318	ENSG00000185674	ENSG00000155749
ENSG00000157884	ENSG00000115520	ENSG00000152292	ENSG00000221843	ENSG00000123612	ENSG00000076356	ENSG00000138039	ENSG00000136696	ENSG00000163046	ENSG00000178562	ENSG00000121988	ENSG00000115263	ENSG00000135749	ENSG00000196460	ENSG00000185842	ENSG00000174453	ENSG00000163362	ENSG00000136698	ENSG00000163121	ENSG00000117724	ENSG00000174453	ENSG00000226124	ENSG00000174279	ENSG00000138435	ENSG00000188738	ENSG00000135960	ENSG00000254126	ENSG00000124875	ENSG00000152253	ENSG00000175874	ENSG00000155754
ENSG00000115163	ENSG00000162971	ENSG00000187627	ENSG00000163806	ENSG00000007001	ENSG00000008118	ENSG00000170820	ENSG00000136695	ENSG00000183840	ENSG00000163599	ENSG00000115850	ENSG00000184611	ENSG00000143674	ENSG00000170417	ENSG00000243709	ENSG00000144452	ENSG00000116852	ENSG00000178171	ENSG00000249715	ENSG00000082482	ENSG00000144452	ENSG00000163535	ENSG00000128714	ENSG00000174279	ENSG00000163012	ENSG00000144063	ENSG00000144057	ENSG00000109272	ENSG00000152254	ENSG00000196460	ENSG00000138395
ENSG00000157851	ENSG00000162972	ENSG00000183281	ENSG00000189350	ENSG00000153237	ENSG00000117594	ENSG00000179915	ENSG00000136697	ENSG00000150551	ENSG00000163600	ENSG00000144229	ENSG00000153253	ENSG00000183780	ENSG00000135973	ENSG00000143768	ENSG00000163449	ENSG00000232237	ENSG00000188219	ENSG00000168754	ENSG00000042781	ENSG00000118245	ENSG00000155749	ENSG00000170178	ENSG00000128714	ENSG00000138379	ENSG00000257207	ENSG00000196862	ENSG00000163739	ENSG00000073734	ENSG00000115598	ENSG00000182329
ENSG00000143994	ENSG00000196141	ENSG00000125551	ENSG00000171094	ENSG00000136535	ENSG00000117595	ENSG00000178021	ENSG00000136689	ENSG00000153086	ENSG00000235118	ENSG00000144227	ENSG00000136531	ENSG00000168243	ENSG00000153165	ENSG00000185155	ENSG00000144583	ENSG00000163435	ENSG00000233087	ENSG00000168658	ENSG00000162814	ENSG00000188282	ENSG00000155754	ENSG00000128713	ENSG00000170178	ENSG00000144339	ENSG00000153093	ENSG00000115665	ENSG00000163737	ENSG00000073737	ENSG00000180251	ENSG00000178562
ENSG00000186143	ENSG00000155729	ENSG00000185304	ENSG00000162949	ENSG00000144290	ENSG00000143469	ENSG00000177994	ENSG00000125618	ENSG00000176601	ENSG00000144410	ENSG00000168702	ENSG00000178662	ENSG00000186197	ENSG00000254126	ENSG00000183814	ENSG00000118245	ENSG00000170075	ENSG00000075886	ENSG00000144191	ENSG00000215817	ENSG00000180871	ENSG00000082126	ENSG00000128710	ENSG00000128713	ENSG00000118997	ENSG00000169629	ENSG00000196228	ENSG00000163736	ENSG00000204335	ENSG00000115616	ENSG00000163600
ENSG00000163792	ENSG00000082153	ENSG00000115593	ENSG00000158089	ENSG00000115263	ENSG00000082497	ENSG00000214595	ENSG00000184492	ENSG00000115850	ENSG00000118231	ENSG00000150556	ENSG00000144285	ENSG00000133019	ENSG00000144057	ENSG00000203685	ENSG00000188282	ENSG00000143851	ENSG00000163046	ENSG00000185674	ENSG00000196660	ENSG00000163464	ENSG00000138395	ENSG00000128652	ENSG00000128645	ENSG00000144395	ENSG00000115008	ENSG00000135960	ENSG00000163735	ENSG00000128683	ENSG00000170417	ENSG00000235118
ENSG00000115194	ENSG00000013441	ENSG00000163586	ENSG00000214711	ENSG00000184611	ENSG00000143473	ENSG00000119866	ENSG00000163064	ENSG00000144227	ENSG00000163254	ENSG00000183091	ENSG00000163092	ENSG00000155816	ENSG00000196862	ENSG00000181450	ENSG00000127831	ENSG00000133067	ENSG00000183840	ENSG00000175874	ENSG00000116141	ENSG00000127831	ENSG00000182329	ENSG00000170166	ENSG00000128655	ENSG00000187944	ENSG00000125571	ENSG00000144063	ENSG00000163734	ENSG00000217236	ENSG00000198914	ENSG00000144410
ENSG00000163793	ENSG00000240344	ENSG00000172073	ENSG00000158125	ENSG00000115290	ENSG00000198570	ENSG00000115507	ENSG00000019169	ENSG00000183091	ENSG00000188674	ENSG00000182389	ENSG00000172318	ENSG00000180875	ENSG00000115665	ENSG00000185888	ENSG00000115592	ENSG00000143858	ENSG00000152128	ENSG00000115598	ENSG00000143512	ENSG00000115592	ENSG00000178562	ENSG00000128645	ENSG00000155657	ENSG00000152430	ENSG00000136688	ENSG00000257207	ENSG00000124882	ENSG00000138435	ENSG00000135973	ENSG00000118231
ENSG00000138100	ENSG00000196290	ENSG00000163060	ENSG00000205221	ENSG00000153253	ENSG00000162771	ENSG00000169618	ENSG00000171227	ENSG00000177519	ENSG00000144407	ENSG00000144278	ENSG00000152254	ENSG00000182901	ENSG00000196228	ENSG00000143816	ENSG00000115596	ENSG00000133063	ENSG00000153086	ENSG00000115607	ENSG00000197520	ENSG00000182698	ENSG00000163600	ENSG00000128655	ENSG00000163492	ENSG00000226124	ENSG00000136694	ENSG00000153093	ENSG00000109321	ENSG00000174279	ENSG00000153165	ENSG00000163254
ENSG00000084734	ENSG00000119013	ENSG00000233757	ENSG00000138068	ENSG00000136531	ENSG00000185523	ENSG00000163217	ENSG00000080293	ENSG00000162989	ENSG00000144406	ENSG00000162989	ENSG00000073734	ENSG00000117009	ENSG00000163006	ENSG00000154342	ENSG00000135925	ENSG00000188770	ENSG00000176601	ENSG00000180251	ENSG00000178395	ENSG00000135903	ENSG00000183671	ENSG00000163492	ENSG00000162992	ENSG00000155754	ENSG00000136696	ENSG00000144152	ENSG00000174808	ENSG00000128714	ENSG00000254126	ENSG00000188674
ENSG00000221843	ENSG00000116030	ENSG00000188886	ENSG00000205111	ENSG00000144285	ENSG00000117707	ENSG00000183607	ENSG00000074047	ENSG00000136542	ENSG00000168530	ENSG00000136541	ENSG00000081479	ENSG00000162843	ENSG00000135960	ENSG00000198835	ENSG00000171450	ENSG00000122188	ENSG00000115850	ENSG00000115616	ENSG00000185842	ENSG00000124003	ENSG00000235118	ENSG00000162992	ENSG00000150722	ENSG00000082126	ENSG00000136695	ENSG00000169629	ENSG00000169248	ENSG00000170178	ENSG00000196862	ENSG00000144407
ENSG00000163806	ENSG00000055044	ENSG00000163121	ENSG00000183023	ENSG00000169432	ENSG00000152104	ENSG00000169605	ENSG00000115112	ENSG00000136541	ENSG00000174453	ENSG00000007001	ENSG00000154479	ENSG00000174371	ENSG00000144063	ENSG00000154358	ENSG00000163497	ENSG00000143845	ENSG00000144227	ENSG00000198914	ENSG00000143768	ENSG00000124019	ENSG00000118231	ENSG00000150722	ENSG00000188738	ENSG00000138395	ENSG00000136697	ENSG00000144130	ENSG00000186212	ENSG00000128713	ENSG00000115665	ENSG00000144406
ENSG00000189350	ENSG00000114942	ENSG00000249715	ENSG00000138075	ENSG00000163092	ENSG00000082482	ENSG00000163235	ENSG00000237524	ENSG00000007001	ENSG00000163449	ENSG00000153237	ENSG00000071909	ENSG00000197769	ENSG00000169679	ENSG00000162931	ENSG00000163499	ENSG00000143839	ENSG00000168702	ENSG00000135973	ENSG00000185155	ENSG00000168955	ENSG00000163254	ENSG00000170396	ENSG00000163012	ENSG00000182329	ENSG00000184492	ENSG00000169607	ENSG00000138675	ENSG00000128710	ENSG00000196228	ENSG00000178568
ENSG00000171094	ENSG00000118246	ENSG00000168754	ENSG00000143921	ENSG00000172318	ENSG00000042781	ENSG00000075340	ENSG00000186684	ENSG00000136535	ENSG00000144583	ENSG00000136535	ENSG00000128683	ENSG00000180287	ENSG00000153093	ENSG00000168148	ENSG00000054356	ENSG00000170498	ENSG00000150556	ENSG00000153165	ENSG00000183814	ENSG00000135917	ENSG00000188674	ENSG00000188738	ENSG00000118997	ENSG00000183671	ENSG00000175497	ENSG00000115008	ENSG00000152785	ENSG00000128645	ENSG00000135960	ENSG00000174453
ENSG00000162949	ENSG00000197713	ENSG00000168658	ENSG00000138079	ENSG00000152253	ENSG00000196482	ENSG00000152672	ENSG00000115718	ENSG00000144290	ENSG00000188282	ENSG00000144290	ENSG00000144355	ENSG00000173728	ENSG00000144152	ENSG00000181218	ENSG00000182698	ENSG00000174567	ENSG00000177519	ENSG00000254126	ENSG00000203685	ENSG00000115009	ENSG00000144407	ENSG00000163012	ENSG00000187944	ENSG00000235118	ENSG00000163064	ENSG00000125571	ENSG00000138670	ENSG00000163492	ENSG00000169679	ENSG00000163449
ENSG00000158089	ENSG00000138363	ENSG00000144191	ENSG00000138083	ENSG00000152254	ENSG00000162814	ENSG00000116031	ENSG00000169994	ENSG00000115263	ENSG00000163464	ENSG00000184611	ENSG00000115844	ENSG00000179397	ENSG00000169629	ENSG00000196890	ENSG00000072182	ENSG00000170382	ENSG00000144278	ENSG00000144057	ENSG00000185888	ENSG00000123977	ENSG00000178568	ENSG00000138379	ENSG00000152430	ENSG00000138400	ENSG00000144119	ENSG00000136688	ENSG00000145287	ENSG00000162992	ENSG00000153093	ENSG00000144583
ENSG00000214711	ENSG00000079246	ENSG00000273045	ENSG00000170577	ENSG00000073734	ENSG00000092969	ENSG00000135638	ENSG00000196604	ENSG00000184611	ENSG00000179921	ENSG00000153253	ENSG00000217236	ENSG00000162849	ENSG00000144130	ENSG00000135773	ENSG00000135903	ENSG00000184144	ENSG00000136542	ENSG00000196862	ENSG00000154342	ENSG00000153820	ENSG00000174453	ENSG00000144339	ENSG00000226124	ENSG00000118231	ENSG00000080293	ENSG00000136694	ENSG00000170509	ENSG00000150722	ENSG00000144130	ENSG00000118245
ENSG00000158125	ENSG00000138375	ENSG00000185674	ENSG00000239605	ENSG00000073737	ENSG00000215817	ENSG00000135625	ENSG00000152086	ENSG00000136531	ENSG00000127831	ENSG00000136531	ENSG00000138435	ENSG00000135747	ENSG00000169607	ENSG00000119283	ENSG00000168955	ENSG00000163545	ENSG00000007001	ENSG00000115665	ENSG00000198835	ENSG00000079263	ENSG00000144452	ENSG00000118997	ENSG00000155749	ENSG00000163254	ENSG00000163075	ENSG00000136696	ENSG00000029559	ENSG00000170396	ENSG00000169607	ENSG00000188282
ENSG00000091106	ENSG00000197756	ENSG00000241962	ENSG00000184261	ENSG00000081479	ENSG00000196660	ENSG00000144035	ENSG00000196834	ENSG00000144285	ENSG00000115592	ENSG00000144285	ENSG00000174279	ENSG00000188295	ENSG00000115008	ENSG00000162946	ENSG00000153820	ENSG00000162873	ENSG00000153237	ENSG00000196228	ENSG00000162931	ENSG00000135898	ENSG00000163449	ENSG00000144395	ENSG00000155754	ENSG00000188674	ENSG00000237524	ENSG00000136695	ENSG00000152595	ENSG00000188738	ENSG00000115008	ENSG00000163464
ENSG00000138068	ENSG00000163466	ENSG00000175874	ENSG00000068781	ENSG00000154479	ENSG00000116141	ENSG00000187833	ENSG00000136698	ENSG00000169432	ENSG00000171450	ENSG00000163092	ENSG00000128714	ENSG00000196418	ENSG00000125571	ENSG00000135749	ENSG00000135898	ENSG00000186007	ENSG00000163331	ENSG00000198203	ENSG00000168148	ENSG00000173699	ENSG00000144583	ENSG00000187944	ENSG00000182329	ENSG00000144407	ENSG00000186684	ENSG00000136697	ENSG00000185477	ENSG00000163012	ENSG00000125538	ENSG00000179921
ENSG00000214694	ENSG00000127837	ENSG00000180251	ENSG00000242441	ENSG00000071909	ENSG00000143512	ENSG00000179528	ENSG00000188219	ENSG00000163092	ENSG00000163497	ENSG00000152254	ENSG00000170178	ENSG00000162711	ENSG00000136688	ENSG00000183780	ENSG00000173699	ENSG00000174514	ENSG00000115221	ENSG00000135960	ENSG00000196890	ENSG00000135914	ENSG00000163464	ENSG00000152430	ENSG00000178562	ENSG00000144406	ENSG00000115718	ENSG00000184492	ENSG00000172238	ENSG00000144339	ENSG00000125571	ENSG00000158428
ENSG00000205111	ENSG00000135926	ENSG00000115616	ENSG00000138039	ENSG00000144355	ENSG00000197520	ENSG00000115297	ENSG00000233087	ENSG00000172318	ENSG00000163499	ENSG00000073734	ENSG00000128713	ENSG00000169224	ENSG00000136694	ENSG00000188739	ENSG00000135914	ENSG00000162877	ENSG00000136535	ENSG00000144063	ENSG00000135773	ENSG00000171596	ENSG00000127831	ENSG00000155749	ENSG00000163599	ENSG00000115361	ENSG00000222014	ENSG00000175497	ENSG00000163106	ENSG00000144395	ENSG00000136688	ENSG00000127831
ENSG00000171126	ENSG00000144579	ENSG00000170417	ENSG00000170820	ENSG00000115844	ENSG00000154309	ENSG00000144045	ENSG00000075886	ENSG00000152253	ENSG00000163501	ENSG00000081479	ENSG00000128710	ENSG00000196242	ENSG00000136696	ENSG00000168243	ENSG00000177673	ENSG00000196550	ENSG00000144290	ENSG00000153093	ENSG00000119283	ENSG00000177673	ENSG00000115592	ENSG00000155754	ENSG00000163600	ENSG00000168530	ENSG00000196604	ENSG00000163064	ENSG00000172955	ENSG00000187944	ENSG00000136694	ENSG00000115592
ENSG00000223658	ENSG00000144580	ENSG00000135973	ENSG00000179915	ENSG00000217236	ENSG00000143502	ENSG00000159374	ENSG00000163046	ENSG00000152254	ENSG00000054356	ENSG00000154479	ENSG00000128645	ENSG00000169214	ENSG00000136695	ENSG00000186197	ENSG00000163273	ENSG00000198049	ENSG00000115263	ENSG00000144152	ENSG00000162946	ENSG00000163283	ENSG00000171450	ENSG00000082126	ENSG00000235118	ENSG00000178568	ENSG00000152076	ENSG00000144119	ENSG00000187758	ENSG00000152430	ENSG00000136696	ENSG00000171450
ENSG00000138075	ENSG00000115568	ENSG00000153165	ENSG00000178021	ENSG00000138435	ENSG00000178395	ENSG00000115363	ENSG00000183840	ENSG00000154479	ENSG00000182698	ENSG00000071909	ENSG00000128655	ENSG00000239395	ENSG00000136697	ENSG00000077522	ENSG00000163286	ENSG00000196188	ENSG00000184611	ENSG00000144130	ENSG00000188739	ENSG00000163286	ENSG00000181378	ENSG00000138395	ENSG00000138400	ENSG00000174453	ENSG00000152086	ENSG00000163075	ENSG00000196344	ENSG00000163535	ENSG00000136695	ENSG00000163497
ENSG00000143921	ENSG00000074582	ENSG00000254126	ENSG00000177994	ENSG00000174279	ENSG00000203697	ENSG00000176204	ENSG00000153086	ENSG00000071909	ENSG00000072182	ENSG00000128683	ENSG00000155657	ENSG00000241128	ENSG00000184492	ENSG00000244020	ENSG00000163295	ENSG00000143479	ENSG00000144285	ENSG00000169607	ENSG00000186197	ENSG00000163295	ENSG00000243910	ENSG00000182329	ENSG00000144410	ENSG00000144452	ENSG00000196834	ENSG00000237524	ENSG00000248713	ENSG00000155754	ENSG00000136697	ENSG00000163499
ENSG00000138079	ENSG00000163481	ENSG00000144057	ENSG00000055813	ENSG00000170178	ENSG00000143786	ENSG00000143954	ENSG00000176601	ENSG00000128683	ENSG00000135903	ENSG00000115844	ENSG00000163492	ENSG00000221888	ENSG00000175497	ENSG00000198626	ENSG00000171551	ENSG00000136634	ENSG00000163092	ENSG00000115008	ENSG00000244020	ENSG00000237412	ENSG00000054356	ENSG00000178562	ENSG00000118231	ENSG00000163449	ENSG00000136698	ENSG00000186684	ENSG00000070190	ENSG00000082126	ENSG00000184492	ENSG00000181378
ENSG00000138083	ENSG00000115649	ENSG00000196862	ENSG00000119866	ENSG00000128713	ENSG00000185842	ENSG00000066032	ENSG00000121988	ENSG00000144355	ENSG00000124003	ENSG00000217236	ENSG00000162992	ENSG00000162722	ENSG00000163064	ENSG00000133019	ENSG00000237412	ENSG00000142224	ENSG00000152253	ENSG00000125571	ENSG00000155816	ENSG00000135902	ENSG00000182698	ENSG00000163599	ENSG00000163254	ENSG00000144583	ENSG00000178171	ENSG00000222014	ENSG00000169836	ENSG00000138395	ENSG00000175497	ENSG00000163501
ENSG00000239605	ENSG00000163516	ENSG00000115665	ENSG00000115507	ENSG00000128655	ENSG00000154380	ENSG00000162951	ENSG00000115850	ENSG00000115844	ENSG00000171951	ENSG00000138435	ENSG00000150722	ENSG00000238243	ENSG00000144119	ENSG00000155816	ENSG00000135902	ENSG00000162891	ENSG00000152254	ENSG00000136688	ENSG00000180875	ENSG00000196811	ENSG00000072182	ENSG00000163600	ENSG00000188674	ENSG00000188282	ENSG00000136002	ENSG00000196604	ENSG00000236699	ENSG00000182329	ENSG00000163064	ENSG00000243910
ENSG00000184261	ENSG00000115661	ENSG00000196228	ENSG00000169618	ENSG00000155657	ENSG00000243709	ENSG00000115423	ENSG00000144229	ENSG00000217236	ENSG00000152056	ENSG00000174279	ENSG00000170396	ENSG00000177462	ENSG00000237524	ENSG00000182901	ENSG00000196811	ENSG00000162896	ENSG00000073734	ENSG00000136694	ENSG00000182901	ENSG00000115474	ENSG00000135903	ENSG00000235118	ENSG00000144407	ENSG00000180871	ENSG00000188219	ENSG00000152086	ENSG00000155011	ENSG00000183671	ENSG00000144119	ENSG00000182698
ENSG00000068781	ENSG00000135924	ENSG00000198203	ENSG00000163217	ENSG00000163492	ENSG00000143768	ENSG00000186854	ENSG00000115919	ENSG00000138435	ENSG00000169031	ENSG00000170178	ENSG00000188738	ENSG00000203663	ENSG00000186684	ENSG00000162843	ENSG00000115474	ENSG00000162897	ENSG00000073737	ENSG00000136696	ENSG00000117009	ENSG00000115488	ENSG00000124003	ENSG00000118231	ENSG00000144406	ENSG00000163464	ENSG00000233087	ENSG00000196834	ENSG00000164089	ENSG00000235118	ENSG00000080293	ENSG00000072182
ENSG00000242441	ENSG00000144591	ENSG00000135960	ENSG00000183607	ENSG00000162992	ENSG00000185155	ENSG00000152292	ENSG00000075884	ENSG00000174279	ENSG00000168955	ENSG00000128655	ENSG00000163012	ENSG00000196071	ENSG00000222014	ENSG00000174371	ENSG00000182600	ENSG00000182795	ENSG00000081479	ENSG00000136695	ENSG00000162843	ENSG00000130561	ENSG00000124019	ENSG00000163254	ENSG00000178568	ENSG00000158428	ENSG00000075886	ENSG00000178171	ENSG00000138798	ENSG00000118231	ENSG00000163075	ENSG00000135903
ENSG00000138039	ENSG00000116120	ENSG00000257207	ENSG00000163235	ENSG00000150722	ENSG00000203685	ENSG00000172116	ENSG00000150556	ENSG00000128714	ENSG00000123977	ENSG00000155657	ENSG00000138379	ENSG00000189292	ENSG00000196604	ENSG00000197769	ENSG00000066248	ENSG00000123843	ENSG00000154479	ENSG00000136697	ENSG00000174371	ENSG00000241635	ENSG00000168955	ENSG00000188674	ENSG00000174453	ENSG00000115592	ENSG00000163046	ENSG00000188219	ENSG00000138792	ENSG00000163254	ENSG00000115112	ENSG00000124003
ENSG00000170820	ENSG00000085449	ENSG00000169679	ENSG00000075340	ENSG00000170396	ENSG00000181450	ENSG00000187627	ENSG00000183091	ENSG00000170178	ENSG00000153820	ENSG00000163492	ENSG00000144339	ENSG00000172554	ENSG00000152086	ENSG00000180287	ENSG00000115488	ENSG00000123838	ENSG00000071909	ENSG00000184492	ENSG00000197769	ENSG00000242515	ENSG00000135917	ENSG00000144406	ENSG00000163449	ENSG00000171450	ENSG00000183840	ENSG00000233087	ENSG00000164093	ENSG00000188674	ENSG00000237524	ENSG00000168955
ENSG00000179915	ENSG00000135900	ENSG00000153093	ENSG00000152672	ENSG00000163012	ENSG00000185888	ENSG00000183281	ENSG00000153237	ENSG00000128713	ENSG00000079263	ENSG00000162992	ENSG00000118997	ENSG00000186487	ENSG00000196834	ENSG00000173728	ENSG00000130561	ENSG00000117322	ENSG00000128683	ENSG00000175497	ENSG00000180287	ENSG00000244122	ENSG00000123977	ENSG00000021826	ENSG00000188282	ENSG00000181378	ENSG00000150551	ENSG00000075886	ENSG00000180801	ENSG00000144407	ENSG00000115718	ENSG00000135917
ENSG00000178021	ENSG00000135932	ENSG00000144130	ENSG00000116031	ENSG00000138379	ENSG00000143816	ENSG00000125551	ENSG00000054219	ENSG00000128655	ENSG00000135898	ENSG00000150722	ENSG00000144395	ENSG00000151360	ENSG00000136698	ENSG00000179397	ENSG00000241635	ENSG00000203710	ENSG00000115844	ENSG00000163064	ENSG00000173728	ENSG00000167165	ENSG00000153820	ENSG00000174453	ENSG00000163464	ENSG00000243910	ENSG00000176771	ENSG00000163046	ENSG00000164100	ENSG00000144406	ENSG00000222014	ENSG00000123977
ENSG00000177994	ENSG00000173692	ENSG00000169607	ENSG00000116035	ENSG00000144339	ENSG00000154342	ENSG00000185304	ENSG00000115221	ENSG00000155657	ENSG00000173699	ENSG00000170396	ENSG00000187944	ENSG00000214866	ENSG00000178171	ENSG00000162849	ENSG00000242515	ENSG00000197721	ENSG00000217236	ENSG00000144119	ENSG00000179397	ENSG00000244474	ENSG00000079263	ENSG00000144452	ENSG00000179921	ENSG00000182698	ENSG00000153086	ENSG00000150551	ENSG00000145384	ENSG00000174453	ENSG00000196604	ENSG00000153820
ENSG00000115507	ENSG00000115053	ENSG00000115008	ENSG00000116039	ENSG00000118997	ENSG00000198835	ENSG00000115593	ENSG00000197635	ENSG00000163492	ENSG00000204128	ENSG00000163012	ENSG00000152430	ENSG00000176887	ENSG00000136002	ENSG00000135747	ENSG00000244122	ENSG00000008118	ENSG00000138435	ENSG00000163075	ENSG00000162849	ENSG00000185038	ENSG00000135898	ENSG00000163449	ENSG00000158428	ENSG00000072182	ENSG00000176601	ENSG00000176771	ENSG00000050730	ENSG00000144452	ENSG00000196834	ENSG00000135898
ENSG00000169618	ENSG00000187514	ENSG00000125571	ENSG00000135638	ENSG00000138411	ENSG00000154358	ENSG00000163586	ENSG00000115263	ENSG00000162992	ENSG00000177673	ENSG00000138379	ENSG00000226124	ENSG00000171848	ENSG00000188219	ENSG00000188295	ENSG00000167165	ENSG00000009790	ENSG00000174279	ENSG00000115112	ENSG00000135747	ENSG00000123485	ENSG00000173699	ENSG00000144583	ENSG00000127831	ENSG00000123999	ENSG00000115850	ENSG00000153086	ENSG00000186867	ENSG00000144583	ENSG00000136698	ENSG00000173699
ENSG00000163217	ENSG00000144524	ENSG00000136688	ENSG00000135625	ENSG00000144395	ENSG00000162931	ENSG00000172073	ENSG00000078098	ENSG00000150722	ENSG00000163286	ENSG00000144339	ENSG00000155754	ENSG00000162975	ENSG00000233087	ENSG00000196418	ENSG00000244474	ENSG00000162757	ENSG00000128714	ENSG00000237524	ENSG00000162711	ENSG00000144481	ENSG00000135914	ENSG00000118245	ENSG00000115592	ENSG00000135903	ENSG00000144229	ENSG00000176601	ENSG00000164112	ENSG00000188282	ENSG00000178171	ENSG00000204128
ENSG00000183607	ENSG00000135930	ENSG00000136694	ENSG00000144035	ENSG00000152430	ENSG00000168148	ENSG00000163060	ENSG00000184611	ENSG00000162999	ENSG00000163295	ENSG00000118997	ENSG00000082126	ENSG00000150873	ENSG00000075886	ENSG00000162711	ENSG00000185038	ENSG00000117595	ENSG00000170178	ENSG00000186684	ENSG00000169224	ENSG00000072080	ENSG00000177673	ENSG00000188282	ENSG00000171450	ENSG00000124003	ENSG00000144227	ENSG00000121988	ENSG00000138741	ENSG00000180871	ENSG00000188219	ENSG00000177673
ENSG00000169605	ENSG00000085978	ENSG00000136696	ENSG00000187833	ENSG00000226124	ENSG00000177614	ENSG00000233757	ENSG00000163092	ENSG00000170396	ENSG00000171551	ENSG00000138411	ENSG00000138395	ENSG00000169006	ENSG00000163046	ENSG00000169224	ENSG00000144481	ENSG00000143469	ENSG00000128713	ENSG00000115718	ENSG00000196242	ENSG00000168505	ENSG00000163283	ENSG00000163464	ENSG00000163497	ENSG00000123977	ENSG00000168702	ENSG00000115850	ENSG00000254535	ENSG00000163464	ENSG00000233087	ENSG00000163273
ENSG00000075340	ENSG00000198612	ENSG00000136695	ENSG00000188687	ENSG00000155754	ENSG00000135744	ENSG00000188886	ENSG00000152253	ENSG00000188738	ENSG00000237412	ENSG00000144395	ENSG00000182329	ENSG00000162981	ENSG00000176771	ENSG00000196242	ENSG00000072080	ENSG00000082497	ENSG00000128655	ENSG00000169994	ENSG00000169214	ENSG00000182177	ENSG00000163286	ENSG00000179921	ENSG00000163499	ENSG00000153820	ENSG00000187123	ENSG00000144229	ENSG00000109424	ENSG00000127831	ENSG00000163046	ENSG00000163283
ENSG00000152672	ENSG00000184182	ENSG00000136697	ENSG00000179528	ENSG00000082126	ENSG00000135773	ENSG00000121152	ENSG00000152254	ENSG00000163012	ENSG00000135902	ENSG00000187944	ENSG00000178562	ENSG00000134323	ENSG00000176601	ENSG00000169214	ENSG00000168505	ENSG00000054392	ENSG00000163492	ENSG00000222014	ENSG00000239395	ENSG00000177483	ENSG00000163295	ENSG00000158428	ENSG00000181378	ENSG00000173699	ENSG00000183091	ENSG00000144227	ENSG00000164136	ENSG00000115592	ENSG00000183840	ENSG00000163286
ENSG00000116031	ENSG00000132323	ENSG00000184492	ENSG00000144045	ENSG00000182329	ENSG00000119283	ENSG00000163121	ENSG00000073734	ENSG00000138379	ENSG00000196811	ENSG00000152430	ENSG00000163599	ENSG00000214842	ENSG00000121988	ENSG00000239395	ENSG00000182177	ENSG00000143473	ENSG00000162992	ENSG00000196604	ENSG00000241128	ENSG00000168427	ENSG00000171551	ENSG00000127831	ENSG00000163501	ENSG00000177673	ENSG00000182389	ENSG00000168702	ENSG00000197465	ENSG00000135925	ENSG00000150551	ENSG00000163295
ENSG00000116035	ENSG00000130414	ENSG00000175497	ENSG00000159374	ENSG00000178562	ENSG00000212916	ENSG00000249715	ENSG00000073737	ENSG00000144339	ENSG00000115474	ENSG00000155749	ENSG00000163600	ENSG00000185013	ENSG00000115850	ENSG00000241128	ENSG00000144488	ENSG00000198570	ENSG00000170396	ENSG00000152086	ENSG00000221888	ENSG00000178752	ENSG00000237412	ENSG00000171450	ENSG00000243910	ENSG00000163283	ENSG00000144278	ENSG00000183091	ENSG00000250361	ENSG00000171450	ENSG00000176771	ENSG00000237412
ENSG00000135638	ENSG00000172428	ENSG00000144119	ENSG00000115353	ENSG00000163600	ENSG00000143674	ENSG00000168658	ENSG00000071909	ENSG00000118997	ENSG00000182600	ENSG00000155754	ENSG00000235118	ENSG00000132031	ENSG00000144229	ENSG00000221888	ENSG00000182083	ENSG00000117650	ENSG00000188738	ENSG00000196834	ENSG00000162722	ENSG00000182083	ENSG00000135902	ENSG00000163497	ENSG00000182698	ENSG00000163286	ENSG00000162989	ENSG00000182389	ENSG00000170180	ENSG00000163497	ENSG00000152128	ENSG00000135902
ENSG00000135625	ENSG00000142327	ENSG00000080293	ENSG00000115363	ENSG00000183671	ENSG00000183780	ENSG00000144191	ENSG00000204335	ENSG00000144395	ENSG00000115488	ENSG00000082126	ENSG00000118231	ENSG00000115884	ENSG00000168702	ENSG00000162722	ENSG00000178586	ENSG00000143476	ENSG00000163012	ENSG00000136698	ENSG00000238243	ENSG00000178586	ENSG00000196811	ENSG00000163499	ENSG00000072182	ENSG00000171551	ENSG00000136542	ENSG00000144278	ENSG00000181541	ENSG00000163499	ENSG00000153086	ENSG00000196811
ENSG00000144035	ENSG00000115677	ENSG00000163075	ENSG00000176204	ENSG00000235118	ENSG00000168243	ENSG00000135951	ENSG00000115844	ENSG00000187944	ENSG00000130561	ENSG00000138395	ENSG00000163254	ENSG00000143869	ENSG00000187123	ENSG00000238243	ENSG00000178602	ENSG00000162771	ENSG00000144339	ENSG00000178171	ENSG00000177462	ENSG00000185176	ENSG00000115474	ENSG00000181378	ENSG00000124003	ENSG00000237412	ENSG00000123612	ENSG00000162989	ENSG00000170006	ENSG00000181378	ENSG00000176601	ENSG00000115474
ENSG00000187833	ENSG00000168385	ENSG00000237524	ENSG00000066032	ENSG00000118231	ENSG00000186197	ENSG00000273045	ENSG00000144354	ENSG00000152430	ENSG00000241635	ENSG00000182329	ENSG00000188674	ENSG00000218819	ENSG00000123610	ENSG00000177462	ENSG00000185176	ENSG00000123685	ENSG00000118997	ENSG00000188219	ENSG00000203663	ENSG00000184945	ENSG00000115488	ENSG00000163501	ENSG00000152056	ENSG00000135902	ENSG00000007001	ENSG00000123612	ENSG00000185149	ENSG00000243910	ENSG00000115850	ENSG00000182600
ENSG00000179528	ENSG00000115694	ENSG00000115718	ENSG00000162951	ENSG00000163254	ENSG00000244020	ENSG00000185674	ENSG00000138435	ENSG00000155749	ENSG00000242515	ENSG00000178562	ENSG00000144407	ENSG00000205639	ENSG00000183091	ENSG00000203663	ENSG00000184945	ENSG00000185523	ENSG00000187944	ENSG00000233087	ENSG00000196071	ENSG00000172482	ENSG00000130561	ENSG00000243910	ENSG00000168955	ENSG00000196811	ENSG00000153237	ENSG00000007001	ENSG00000151790	ENSG00000054356	ENSG00000144229	ENSG00000115488
ENSG00000115297	ENSG00000176946	ENSG00000222014	ENSG00000115423	ENSG00000188674	ENSG00000198626	ENSG00000241962	ENSG00000174279	ENSG00000155754	ENSG00000244122	ENSG00000163600	ENSG00000144406	ENSG00000176732	ENSG00000182389	ENSG00000196071	ENSG00000130294	ENSG00000162769	ENSG00000152430	ENSG00000163046	ENSG00000115705	ENSG00000172478	ENSG00000241635	ENSG00000054356	ENSG00000123977	ENSG00000115488	ENSG00000163331	ENSG00000153237	ENSG00000171509	ENSG00000182698	ENSG00000144227	ENSG00000130561
ENSG00000144045	ENSG00000168397	ENSG00000196604	ENSG00000186854	ENSG00000144407	ENSG00000133019	ENSG00000175874	ENSG00000128714	ENSG00000082126	ENSG00000167165	ENSG00000183671	ENSG00000178568	ENSG00000186453	ENSG00000144278	ENSG00000172554	ENSG00000172482	ENSG00000143494	ENSG00000226124	ENSG00000183840	ENSG00000186487	ENSG00000146205	ENSG00000242515	ENSG00000182698	ENSG00000153820	ENSG00000130561	ENSG00000115221	ENSG00000163331	ENSG00000168843	ENSG00000072182	ENSG00000168702	ENSG00000242515
ENSG00000159374	ENSG00000168393	ENSG00000152086	ENSG00000152292	ENSG00000144406	ENSG00000155816	ENSG00000115598	ENSG00000170178	ENSG00000182329	ENSG00000244474	ENSG00000235118	ENSG00000174453	ENSG00000084710	ENSG00000136542	ENSG00000115705	ENSG00000146205	ENSG00000117724	ENSG00000155749	ENSG00000153086	ENSG00000151360	ENSG00000154252	ENSG00000244122	ENSG00000072182	ENSG00000079263	ENSG00000244122	ENSG00000136535	ENSG00000136535	ENSG00000248771	ENSG00000135903	ENSG00000150556	ENSG00000167165
ENSG00000176204	ENSG00000113851	ENSG00000196834	ENSG00000168878	ENSG00000168530	ENSG00000180875	ENSG00000180251	ENSG00000128713	ENSG00000163600	ENSG00000185038	ENSG00000118231	ENSG00000163449	ENSG00000173567	ENSG00000136541	ENSG00000186487	ENSG00000154252	ENSG00000082482	ENSG00000155754	ENSG00000176601	ENSG00000214866	ENSG00000188011	ENSG00000167165	ENSG00000171951	ENSG00000135898	ENSG00000167165	ENSG00000144290	ENSG00000144290	ENSG00000248329	ENSG00000124003	ENSG00000183091	ENSG00000244474
ENSG00000143954	ENSG00000134108	ENSG00000136698	ENSG00000115523	ENSG00000178568	ENSG00000182901	ENSG00000115616	ENSG00000128710	ENSG00000183671	ENSG00000144481	ENSG00000163254	ENSG00000144583	ENSG00000157856	ENSG00000123612	ENSG00000214866	ENSG00000204099	ENSG00000042781	ENSG00000082126	ENSG00000115850	ENSG00000176887	ENSG00000216921	ENSG00000244474	ENSG00000168955	ENSG00000173699	ENSG00000185038	ENSG00000115263	ENSG00000115263	ENSG00000038295	ENSG00000168955	ENSG00000182389	ENSG00000185038
ENSG00000172023	ENSG00000168137	ENSG00000178171	ENSG00000172116	ENSG00000174453	ENSG00000162843	ENSG00000198914	ENSG00000128709	ENSG00000235118	ENSG00000072080	ENSG00000188674	ENSG00000118245	ENSG00000115155	ENSG00000136535	ENSG00000176887	ENSG00000216921	ENSG00000162814	ENSG00000182329	ENSG00000144229	ENSG00000134321	ENSG00000134115	ENSG00000185038	ENSG00000123977	ENSG00000135914	ENSG00000144481	ENSG00000078098	ENSG00000184611	ENSG00000196104	ENSG00000135917	ENSG00000162989	ENSG00000144481
ENSG00000172016	ENSG00000163719	ENSG00000188219	ENSG00000187627	ENSG00000144452	ENSG00000197769	ENSG00000135973	ENSG00000175879	ENSG00000118231	ENSG00000168505	ENSG00000144407	ENSG00000188282	ENSG00000173557	ENSG00000144290	ENSG00000151692	ENSG00000196277	ENSG00000215817	ENSG00000163599	ENSG00000168702	ENSG00000143797	ENSG00000196277	ENSG00000123485	ENSG00000153820	ENSG00000171596	ENSG00000072080	ENSG00000184611	ENSG00000153253	ENSG00000145451	ENSG00000115009	ENSG00000136542	ENSG00000072080
ENSG00000066032	ENSG00000171148	ENSG00000233087	ENSG00000183281	ENSG00000163449	ENSG00000180287	ENSG00000153165	ENSG00000128652	ENSG00000163254	ENSG00000182177	ENSG00000144406	ENSG00000163464	ENSG00000157884	ENSG00000115263	ENSG00000143797	ENSG00000125046	ENSG00000196660	ENSG00000163600	ENSG00000115919	ENSG00000171848	ENSG00000125046	ENSG00000072080	ENSG00000187957	ENSG00000177673	ENSG00000168505	ENSG00000153253	ENSG00000136531	ENSG00000150625	ENSG00000123977	ENSG00000136541	ENSG00000168505
ENSG00000162951	ENSG00000241553	ENSG00000075886	ENSG00000125551	ENSG00000144583	ENSG00000173728	ENSG00000254126	ENSG00000170166	ENSG00000188674	ENSG00000182083	ENSG00000178568	ENSG00000158428	ENSG00000115163	ENSG00000184611	ENSG00000151693	ENSG00000156959	ENSG00000143512	ENSG00000183671	ENSG00000075884	ENSG00000162975	ENSG00000182533	ENSG00000168505	ENSG00000135898	ENSG00000163273	ENSG00000182177	ENSG00000136531	ENSG00000178662	ENSG00000187821	ENSG00000153820	ENSG00000123612	ENSG00000182177
ENSG00000115423	ENSG00000171135	ENSG00000163046	ENSG00000185304	ENSG00000188282	ENSG00000179397	ENSG00000196862	ENSG00000128655	ENSG00000144406	ENSG00000178586	ENSG00000174453	ENSG00000127831	ENSG00000157851	ENSG00000178662	ENSG00000205795	ENSG00000144550	ENSG00000143498	ENSG00000235118	ENSG00000150556	ENSG00000150873	ENSG00000180914	ENSG00000182177	ENSG00000173699	ENSG00000163283	ENSG00000132321	ENSG00000178662	ENSG00000144285	ENSG00000088926	ENSG00000187957	ENSG00000007001	ENSG00000144488
ENSG00000186854	ENSG00000125037	ENSG00000183840	ENSG00000115593	ENSG00000163464	ENSG00000162849	ENSG00000115665	ENSG00000155657	ENSG00000174453	ENSG00000178602	ENSG00000144452	ENSG00000115592	ENSG00000186143	ENSG00000144285	ENSG00000162975	ENSG00000187288	ENSG00000197520	ENSG00000118231	ENSG00000187123	ENSG00000169006	ENSG00000187288	ENSG00000177483	ENSG00000204128	ENSG00000163286	ENSG00000177483	ENSG00000144285	ENSG00000169432	ENSG00000174358	ENSG00000135898	ENSG00000153237	ENSG00000178752
ENSG00000152292	ENSG00000254999	ENSG00000150551	ENSG00000163586	ENSG00000158428	ENSG00000135747	ENSG00000196228	ENSG00000163492	ENSG00000144452	ENSG00000185176	ENSG00000163449	ENSG00000171450	ENSG00000163792	ENSG00000169432	ENSG00000150873	ENSG00000163705	ENSG00000187554	ENSG00000163254	ENSG00000123610	ENSG00000134323	ENSG00000163705	ENSG00000182083	ENSG00000135914	ENSG00000163295	ENSG00000178752	ENSG00000163092	ENSG00000163092	ENSG00000164363	ENSG00000173699	ENSG00000163331	ENSG00000182083
ENSG00000168878	ENSG00000134086	ENSG00000153086	ENSG00000172073	ENSG00000127831	ENSG00000169224	ENSG00000198203	ENSG00000115232	ENSG00000163449	ENSG00000184945	ENSG00000144583	ENSG00000163497	ENSG00000157992	ENSG00000163092	ENSG00000169006	ENSG00000157087	ENSG00000178395	ENSG00000188674	ENSG00000183091	ENSG00000214842	ENSG00000132164	ENSG00000178586	ENSG00000171596	ENSG00000171551	ENSG00000182083	ENSG00000172318	ENSG00000172318	ENSG00000142319	ENSG00000204128	ENSG00000115221	ENSG00000178586
ENSG00000187627	ENSG00000157014	ENSG00000176601	ENSG00000163060	ENSG00000115592	ENSG00000196242	ENSG00000163006	ENSG00000150722	ENSG00000144583	ENSG00000130294	ENSG00000188282	ENSG00000163499	ENSG00000084734	ENSG00000172318	ENSG00000162981	ENSG00000132164	ENSG00000203697	ENSG00000144407	ENSG00000182389	ENSG00000163032	ENSG00000196639	ENSG00000178602	ENSG00000177673	ENSG00000237412	ENSG00000178586	ENSG00000152254	ENSG00000152254	ENSG00000170549	ENSG00000177673	ENSG00000136535	ENSG00000178602
ENSG00000183281	ENSG00000157020	ENSG00000115850	ENSG00000233757	ENSG00000171450	ENSG00000169214	ENSG00000135960	ENSG00000188738	ENSG00000188282	ENSG00000172482	ENSG00000180871	ENSG00000181378	ENSG00000221843	ENSG00000152253	ENSG00000134323	ENSG00000225526	ENSG00000143786	ENSG00000144406	ENSG00000144278	ENSG00000185013	ENSG00000132170	ENSG00000185176	ENSG00000163283	ENSG00000135902	ENSG00000178602	ENSG00000073734	ENSG00000073734	ENSG00000145536	ENSG00000163273	ENSG00000144290	ENSG00000185176
ENSG00000125551	ENSG00000132155	ENSG00000144227	ENSG00000155066	ENSG00000163497	ENSG00000239395	ENSG00000169679	ENSG00000163012	ENSG00000180871	ENSG00000204099	ENSG00000163464	ENSG00000163501	ENSG00000163803	ENSG00000152254	ENSG00000214842	ENSG00000131379	ENSG00000185842	ENSG00000174453	ENSG00000162989	ENSG00000143867	ENSG00000088726	ENSG00000184945	ENSG00000163286	ENSG00000196811	ENSG00000185176	ENSG00000081479	ENSG00000081479	ENSG00000039139	ENSG00000163283	ENSG00000115263	ENSG00000184945
ENSG00000185304	ENSG00000144713	ENSG00000150556	ENSG00000174501	ENSG00000163499	ENSG00000241128	ENSG00000153093	ENSG00000151687	ENSG00000163464	ENSG00000188011	ENSG00000158428	ENSG00000243910	ENSG00000163806	ENSG00000073734	ENSG00000185013	ENSG00000092345	ENSG00000243709	ENSG00000144452	ENSG00000136542	ENSG00000132031	ENSG00000154764	ENSG00000172482	ENSG00000163295	ENSG00000115474	ENSG00000184945	ENSG00000154479	ENSG00000154479	ENSG00000154162	ENSG00000163286	ENSG00000184611	ENSG00000172482
ENSG00000115593	ENSG00000163528	ENSG00000183091	ENSG00000186281	ENSG00000181378	ENSG00000221888	ENSG00000144130	ENSG00000138379	ENSG00000158428	ENSG00000134115	ENSG00000115592	ENSG00000182698	ENSG00000171094	ENSG00000073737	ENSG00000143867	ENSG00000183960	ENSG00000143768	ENSG00000144583	ENSG00000136541	ENSG00000143869	ENSG00000131379	ENSG00000226321	ENSG00000171551	ENSG00000130561	ENSG00000172482	ENSG00000071909	ENSG00000071909	ENSG00000040731	ENSG00000163295	ENSG00000115290	ENSG00000226321
ENSG00000163586	ENSG00000170876	ENSG00000162989	ENSG00000188886	ENSG00000243910	ENSG00000177462	ENSG00000169607	ENSG00000173559	ENSG00000127831	ENSG00000091181	ENSG00000135925	ENSG00000072182	ENSG00000162949	ENSG00000154479	ENSG00000132031	ENSG00000183977	ENSG00000185155	ENSG00000188282	ENSG00000007001	ENSG00000084674	ENSG00000092345	ENSG00000154252	ENSG00000237412	ENSG00000241635	ENSG00000172478	ENSG00000204335	ENSG00000128683	ENSG00000113100	ENSG00000237412	ENSG00000144285	ENSG00000146205
ENSG00000172073	ENSG00000154767	ENSG00000136542	ENSG00000198885	ENSG00000054356	ENSG00000203663	ENSG00000115008	ENSG00000144395	ENSG00000115592	ENSG00000196277	ENSG00000163497	ENSG00000135903	ENSG00000158089	ENSG00000204335	ENSG00000218819	ENSG00000129810	ENSG00000181450	ENSG00000180871	ENSG00000163331	ENSG00000218819	ENSG00000163576	ENSG00000204099	ENSG00000196811	ENSG00000242515	ENSG00000226321	ENSG00000204334	ENSG00000144355	ENSG00000113361	ENSG00000135902	ENSG00000169432	ENSG00000154252
ENSG00000163060	ENSG00000170860	ENSG00000136541	ENSG00000121152	ENSG00000182698	ENSG00000196071	ENSG00000125571	ENSG00000187944	ENSG00000135925	ENSG00000125046	ENSG00000163499	ENSG00000124003	ENSG00000214711	ENSG00000144355	ENSG00000205639	ENSG00000179796	ENSG00000185888	ENSG00000163464	ENSG00000115221	ENSG00000205639	ENSG00000183977	ENSG00000188011	ENSG00000115474	ENSG00000244122	ENSG00000154252	ENSG00000128683	ENSG00000115844	ENSG00000113389	ENSG00000196811	ENSG00000163092	ENSG00000204099
ENSG00000233757	ENSG00000154781	ENSG00000007001	ENSG00000163121	ENSG00000072182	ENSG00000184731	ENSG00000136688	ENSG00000152430	ENSG00000171450	ENSG00000182533	ENSG00000181378	ENSG00000168955	ENSG00000158125	ENSG00000115844	ENSG00000219626	ENSG00000206559	ENSG00000154342	ENSG00000158428	ENSG00000136535	ENSG00000176732	ENSG00000129810	ENSG00000134115	ENSG00000115488	ENSG00000167165	ENSG00000216921	ENSG00000144355	ENSG00000217236	ENSG00000182631	ENSG00000182600	ENSG00000172318	ENSG00000188011
ENSG00000188886	ENSG00000131375	ENSG00000153237	ENSG00000249715	ENSG00000135903	ENSG00000189292	ENSG00000136694	ENSG00000163535	ENSG00000163497	ENSG00000180914	ENSG00000243910	ENSG00000135917	ENSG00000091106	ENSG00000144354	ENSG00000176732	ENSG00000144644	ENSG00000198835	ENSG00000127831	ENSG00000144290	ENSG00000186453	ENSG00000151789	ENSG00000091181	ENSG00000130561	ENSG00000244474	ENSG00000134115	ENSG00000115844	ENSG00000138435	ENSG00000113492	ENSG00000066248	ENSG00000152253	ENSG00000134115
ENSG00000198885	ENSG00000144597	ENSG00000115221	ENSG00000168754	ENSG00000124003	ENSG00000172554	ENSG00000136696	ENSG00000138356	ENSG00000163499	ENSG00000156959	ENSG00000182698	ENSG00000123977	ENSG00000138068	ENSG00000217236	ENSG00000186453	ENSG00000197385	ENSG00000162931	ENSG00000115592	ENSG00000115263	ENSG00000084710	ENSG00000163508	ENSG00000196277	ENSG00000241635	ENSG00000185038	ENSG00000091181	ENSG00000091428	ENSG00000174279	ENSG00000113494	ENSG00000115488	ENSG00000152254	ENSG00000091181
ENSG00000121152	ENSG00000154813	ENSG00000136535	ENSG00000196912	ENSG00000171951	ENSG00000115705	ENSG00000136695	ENSG00000064012	ENSG00000181378	ENSG00000144550	ENSG00000072182	ENSG00000153820	ENSG00000214694	ENSG00000138435	ENSG00000084710	ENSG00000172995	ENSG00000168148	ENSG00000135925	ENSG00000184611	ENSG00000084731	ENSG00000144644	ENSG00000125046	ENSG00000167165	ENSG00000144481	ENSG00000196277	ENSG00000217236	ENSG00000128714	ENSG00000168621	ENSG00000130561	ENSG00000073734	ENSG00000196277
ENSG00000163121	ENSG00000131374	ENSG00000144290	ENSG00000168658	ENSG00000168955	ENSG00000130508	ENSG00000136697	ENSG00000155754	ENSG00000163501	ENSG00000163705	ENSG00000135903	ENSG00000079263	ENSG00000205111	ENSG00000174279	ENSG00000084731	ENSG00000163673	ENSG00000181218	ENSG00000171450	ENSG00000169507	ENSG00000173567	ENSG00000206557	ENSG00000156959	ENSG00000244474	ENSG00000072080	ENSG00000182533	ENSG00000138435	ENSG00000170178	ENSG00000164588	ENSG00000241635	ENSG00000073737	ENSG00000125046
ENSG00000249715	ENSG00000144566	ENSG00000115263	ENSG00000144191	ENSG00000123977	ENSG00000186487	ENSG00000184492	ENSG00000082126	ENSG00000243910	ENSG00000132164	ENSG00000124003	ENSG00000135898	ENSG00000171126	ENSG00000128714	ENSG00000157833	ENSG00000172940	ENSG00000196890	ENSG00000163497	ENSG00000136531	ENSG00000157856	ENSG00000183813	ENSG00000144550	ENSG00000185038	ENSG00000168505	ENSG00000180914	ENSG00000174279	ENSG00000128713	ENSG00000164171	ENSG00000242515	ENSG00000081479	ENSG00000182533
ENSG00000168754	ENSG00000170142	ENSG00000184611	ENSG00000185674	ENSG00000153820	ENSG00000118004	ENSG00000175497	ENSG00000138395	ENSG00000054356	ENSG00000154764	ENSG00000152056	ENSG00000173699	ENSG00000138075	ENSG00000170178	ENSG00000173567	ENSG00000144671	ENSG00000135773	ENSG00000181378	ENSG00000144285	ENSG00000115155	ENSG00000188167	ENSG00000163705	ENSG00000144481	ENSG00000182177	ENSG00000156959	ENSG00000128714	ENSG00000128710	ENSG00000164283	ENSG00000244122	ENSG00000154479	ENSG00000180914
ENSG00000168658	ENSG00000174748	ENSG00000136531	ENSG00000241962	ENSG00000079263	ENSG00000151360	ENSG00000163064	ENSG00000182329	ENSG00000182698	ENSG00000131379	ENSG00000123977	ENSG00000204128	ENSG00000143921	ENSG00000128655	ENSG00000157856	ENSG00000183873	ENSG00000119283	ENSG00000163501	ENSG00000169432	ENSG00000173557	ENSG00000172940	ENSG00000157087	ENSG00000072080	ENSG00000132321	ENSG00000144550	ENSG00000170178	ENSG00000128709	ENSG00000113088	ENSG00000167165	ENSG00000071909	ENSG00000156959
ENSG00000144191	ENSG00000174738	ENSG00000144285	ENSG00000175874	ENSG00000135898	ENSG00000214866	ENSG00000144119	ENSG00000144426	ENSG00000072182	ENSG00000092345	ENSG00000153820	ENSG00000177673	ENSG00000138079	ENSG00000079156	ENSG00000115155	ENSG00000168356	ENSG00000162946	ENSG00000243910	ENSG00000163092	ENSG00000157884	ENSG00000144671	ENSG00000132164	ENSG00000168505	ENSG00000177483	ENSG00000163705	ENSG00000128713	ENSG00000128652	ENSG00000234602	ENSG00000244474	ENSG00000144355	ENSG00000144550
ENSG00000135951	ENSG00000077097	ENSG00000163092	ENSG00000196460	ENSG00000173699	ENSG00000176887	ENSG00000080293	ENSG00000178562	ENSG00000152056	ENSG00000183960	ENSG00000135898	ENSG00000163283	ENSG00000138083	ENSG00000155657	ENSG00000173557	ENSG00000179934	ENSG00000212916	ENSG00000054356	ENSG00000172318	ENSG00000115163	ENSG00000168356	ENSG00000154764	ENSG00000182177	ENSG00000144488	ENSG00000157087	ENSG00000128710	ENSG00000170166	ENSG00000175857	ENSG00000123485	ENSG00000115844	ENSG00000163705
ENSG00000185674	ENSG00000163512	ENSG00000172318	ENSG00000115607	ENSG00000177673	ENSG00000151693	ENSG00000163075	ENSG00000163599	ENSG00000168955	ENSG00000183977	ENSG00000173699	ENSG00000163286	ENSG00000170577	ENSG00000163492	ENSG00000157884	ENSG00000168314	ENSG00000135749	ENSG00000182698	ENSG00000152254	ENSG00000157851	ENSG00000168334	ENSG00000131379	ENSG00000177483	ENSG00000168427	ENSG00000132164	ENSG00000128655	ENSG00000128645	ENSG00000152932	ENSG00000144481	ENSG00000217236	ENSG00000157017
ENSG00000241962	ENSG00000170266	ENSG00000152253	ENSG00000180251	ENSG00000163273	ENSG00000134317	ENSG00000115112	ENSG00000163600	ENSG00000123977	ENSG00000129810	ENSG00000177673	ENSG00000163295	ENSG00000250565	ENSG00000162992	ENSG00000171303	ENSG00000157093	ENSG00000143674	ENSG00000072182	ENSG00000073734	ENSG00000138028	ENSG00000179934	ENSG00000092345	ENSG00000144488	ENSG00000178752	ENSG00000088726	ENSG00000079156	ENSG00000128655	ENSG00000164181	ENSG00000072080	ENSG00000138435	ENSG00000157087
ENSG00000175874	ENSG00000153560	ENSG00000152254	ENSG00000115616	ENSG00000163283	ENSG00000162975	ENSG00000237524	ENSG00000183671	ENSG00000153820	ENSG00000179796	ENSG00000163283	ENSG00000237412	ENSG00000239605	ENSG00000150722	ENSG00000115163	ENSG00000157119	ENSG00000135750	ENSG00000135903	ENSG00000073737	ENSG00000143994	ENSG00000168314	ENSG00000163576	ENSG00000178752	ENSG00000182083	ENSG00000154764	ENSG00000155657	ENSG00000079156	ENSG00000178394	ENSG00000168505	ENSG00000174279	ENSG00000154764
ENSG00000196460	ENSG00000170248	ENSG00000154479	ENSG00000198914	ENSG00000163286	ENSG00000150873	ENSG00000186684	ENSG00000235118	ENSG00000079263	ENSG00000163491	ENSG00000163286	ENSG00000135902	ENSG00000119888	ENSG00000162999	ENSG00000157851	ENSG00000180432	ENSG00000183780	ENSG00000163082	ENSG00000081479	ENSG00000186143	ENSG00000157093	ENSG00000183977	ENSG00000182083	ENSG00000178586	ENSG00000131379	ENSG00000163492	ENSG00000155657	ENSG00000145642	ENSG00000182177	ENSG00000128714	ENSG00000131379
ENSG00000115598	ENSG00000093167	ENSG00000071909	ENSG00000135973	ENSG00000163295	ENSG00000196208	ENSG00000115718	ENSG00000163254	ENSG00000135898	ENSG00000163508	ENSG00000171551	ENSG00000196811	ENSG00000184261	ENSG00000170396	ENSG00000186143	ENSG00000173769	ENSG00000168243	ENSG00000124003	ENSG00000071909	ENSG00000163792	ENSG00000157119	ENSG00000129810	ENSG00000178586	ENSG00000178602	ENSG00000092345	ENSG00000144331	ENSG00000163492	ENSG00000134061	ENSG00000182083	ENSG00000170178	ENSG00000092345
ENSG00000115607	ENSG00000144674	ENSG00000128683	ENSG00000153165	ENSG00000171551	ENSG00000169006	ENSG00000222014	ENSG00000168530	ENSG00000173699	ENSG00000144644	ENSG00000237412	ENSG00000115474	ENSG00000068781	ENSG00000188738	ENSG00000163792	ENSG00000163808	ENSG00000186197	ENSG00000152056	ENSG00000204335	ENSG00000115194	ENSG00000144648	ENSG00000179796	ENSG00000178602	ENSG00000185176	ENSG00000163576	ENSG00000162992	ENSG00000150722	ENSG00000249437	ENSG00000178586	ENSG00000128655	ENSG00000163576
ENSG00000180251	ENSG00000172939	ENSG00000144355	ENSG00000254126	ENSG00000237412	ENSG00000162981	ENSG00000196604	ENSG00000144452	ENSG00000177673	ENSG00000206557	ENSG00000135902	ENSG00000182600	ENSG00000242441	ENSG00000163012	ENSG00000115194	ENSG00000163810	ENSG00000244020	ENSG00000168955	ENSG00000128683	ENSG00000163793	ENSG00000180432	ENSG00000163508	ENSG00000185176	ENSG00000184945	ENSG00000183977	ENSG00000150722	ENSG00000170396	ENSG00000178175	ENSG00000185176	ENSG00000155657	ENSG00000183977
ENSG00000115616	ENSG00000114745	ENSG00000115844	ENSG00000144057	ENSG00000135902	ENSG00000134323	ENSG00000152086	ENSG00000118245	ENSG00000163283	ENSG00000183813	ENSG00000196811	ENSG00000115488	ENSG00000138039	ENSG00000138379	ENSG00000163793	ENSG00000173585	ENSG00000198626	ENSG00000115009	ENSG00000144355	ENSG00000138100	ENSG00000173769	ENSG00000144644	ENSG00000184945	ENSG00000130294	ENSG00000179796	ENSG00000170396	ENSG00000163012	ENSG00000164325	ENSG00000184945	ENSG00000163492	ENSG00000129810
ENSG00000170417	ENSG00000144659	ENSG00000217236	ENSG00000196862	ENSG00000196811	ENSG00000214842	ENSG00000196834	ENSG00000188282	ENSG00000163286	ENSG00000188167	ENSG00000115474	ENSG00000130561	ENSG00000170820	ENSG00000144339	ENSG00000138100	ENSG00000173578	ENSG00000133019	ENSG00000123977	ENSG00000115844	ENSG00000221843	ENSG00000163808	ENSG00000206557	ENSG00000130294	ENSG00000172482	ENSG00000163491	ENSG00000188738	ENSG00000138379	ENSG00000122012	ENSG00000172482	ENSG00000162992	ENSG00000179796
ENSG00000198914	ENSG00000168028	ENSG00000138435	ENSG00000115665	ENSG00000115474	ENSG00000163032	ENSG00000136698	ENSG00000180871	ENSG00000163295	ENSG00000172995	ENSG00000115488	ENSG00000167165	ENSG00000179915	ENSG00000118997	ENSG00000221843	ENSG00000183625	ENSG00000155816	ENSG00000153820	ENSG00000217236	ENSG00000163803	ENSG00000163810	ENSG00000183813	ENSG00000172482	ENSG00000226321	ENSG00000206559	ENSG00000163012	ENSG00000144339	ENSG00000164220	ENSG00000172478	ENSG00000150722	ENSG00000163491
ENSG00000135973	ENSG00000114784	ENSG00000174279	ENSG00000196228	ENSG00000115488	ENSG00000170745	ENSG00000178171	ENSG00000163464	ENSG00000237412	ENSG00000163673	ENSG00000130561	ENSG00000244474	ENSG00000119737	ENSG00000187944	ENSG00000163803	ENSG00000163825	ENSG00000182901	ENSG00000135898	ENSG00000138435	ENSG00000163806	ENSG00000173585	ENSG00000188167	ENSG00000226321	ENSG00000146205	ENSG00000144644	ENSG00000138379	ENSG00000118997	ENSG00000164251	ENSG00000226321	ENSG00000170396	ENSG00000163508
ENSG00000153165	ENSG00000188846	ENSG00000128714	ENSG00000198203	ENSG00000130561	ENSG00000185013	ENSG00000188219	ENSG00000179921	ENSG00000135902	ENSG00000172940	ENSG00000244122	ENSG00000185038	ENSG00000178021	ENSG00000152430	ENSG00000163806	ENSG00000241186	ENSG00000117009	ENSG00000173699	ENSG00000174279	ENSG00000189350	ENSG00000172215	ENSG00000172995	ENSG00000154252	ENSG00000154252	ENSG00000206557	ENSG00000144339	ENSG00000138411	ENSG00000171643	ENSG00000146205	ENSG00000188738	ENSG00000144644
ENSG00000254126	ENSG00000168036	ENSG00000170178	ENSG00000198075	ENSG00000244474	ENSG00000143867	ENSG00000233087	ENSG00000158428	ENSG00000196811	ENSG00000144671	ENSG00000167165	ENSG00000144481	ENSG00000177994	ENSG00000163535	ENSG00000189350	ENSG00000164045	ENSG00000162843	ENSG00000135914	ENSG00000128714	ENSG00000171094	ENSG00000173578	ENSG00000163673	ENSG00000204099	ENSG00000204099	ENSG00000172995	ENSG00000118997	ENSG00000144395	ENSG00000171540	ENSG00000154252	ENSG00000163012	ENSG00000206557
ENSG00000144057	ENSG00000114857	ENSG00000128713	ENSG00000163006	ENSG00000144481	ENSG00000132031	ENSG00000075886	ENSG00000127831	ENSG00000115474	ENSG00000168356	ENSG00000244474	ENSG00000072080	ENSG00000214595	ENSG00000155749	ENSG00000171094	ENSG00000229453	ENSG00000174371	ENSG00000177673	ENSG00000170178	ENSG00000158089	ENSG00000183625	ENSG00000172940	ENSG00000188011	ENSG00000188389	ENSG00000144681	ENSG00000144395	ENSG00000187944	ENSG00000145692	ENSG00000204099	ENSG00000144339	ENSG00000183813
ENSG00000196862	ENSG00000181061	ENSG00000128655	ENSG00000135960	ENSG00000072080	ENSG00000143869	ENSG00000163046	ENSG00000115592	ENSG00000115488	ENSG00000168334	ENSG00000185038	ENSG00000168505	ENSG00000119866	ENSG00000155754	ENSG00000162949	ENSG00000164049	ENSG00000180287	ENSG00000163273	ENSG00000128713	ENSG00000214711	ENSG00000121807	ENSG00000144671	ENSG00000134115	ENSG00000188011	ENSG00000163673	ENSG00000187944	ENSG00000152430	ENSG00000189127	ENSG00000188011	ENSG00000118997	ENSG00000188167
ENSG00000115665	ENSG00000075914	ENSG00000155657	ENSG00000144063	ENSG00000168505	ENSG00000084674	ENSG00000183840	ENSG00000135925	ENSG00000130561	ENSG00000179934	ENSG00000144481	ENSG00000182177	ENSG00000162927	ENSG00000082126	ENSG00000158089	ENSG00000145040	ENSG00000173728	ENSG00000163283	ENSG00000128645	ENSG00000158125	ENSG00000160791	ENSG00000168356	ENSG00000091181	ENSG00000134115	ENSG00000172940	ENSG00000152430	ENSG00000226124	ENSG00000172497	ENSG00000091181	ENSG00000144395	ENSG00000172995
ENSG00000196228	ENSG00000011376	ENSG00000163492	ENSG00000169679	ENSG00000182177	ENSG00000218819	ENSG00000150551	ENSG00000163497	ENSG00000241635	ENSG00000168314	ENSG00000072080	ENSG00000132321	ENSG00000170264	ENSG00000138395	ENSG00000214711	ENSG00000183396	ENSG00000179397	ENSG00000163286	ENSG00000128655	ENSG00000162959	ENSG00000163825	ENSG00000179934	ENSG00000196277	ENSG00000144619	ENSG00000144671	ENSG00000155754	ENSG00000163535	ENSG00000145681	ENSG00000196277	ENSG00000187944	ENSG00000163673
ENSG00000198203	ENSG00000211456	ENSG00000162992	ENSG00000153093	ENSG00000144488	ENSG00000176732	ENSG00000176771	ENSG00000163499	ENSG00000242515	ENSG00000187094	ENSG00000168505	ENSG00000177483	ENSG00000115507	ENSG00000182329	ENSG00000091106	ENSG00000236980	ENSG00000162849	ENSG00000163295	ENSG00000155657	ENSG00000091106	ENSG00000241186	ENSG00000168314	ENSG00000125046	ENSG00000091181	ENSG00000183873	ENSG00000138395	ENSG00000155749	ENSG00000178015	ENSG00000182533	ENSG00000152430	ENSG00000008226
ENSG00000163006	ENSG00000160799	ENSG00000150722	ENSG00000169629	ENSG00000178752	ENSG00000186453	ENSG00000152128	ENSG00000181378	ENSG00000244122	ENSG00000157093	ENSG00000182177	ENSG00000144488	ENSG00000204923	ENSG00000178562	ENSG00000205221	ENSG00000173421	ENSG00000135747	ENSG00000237412	ENSG00000163492	ENSG00000205221	ENSG00000164047	ENSG00000157093	ENSG00000180914	ENSG00000196277	ENSG00000168356	ENSG00000182329	ENSG00000155754	ENSG00000175426	ENSG00000180914	ENSG00000226124	ENSG00000172940
ENSG00000135960	ENSG00000181555	ENSG00000170396	ENSG00000144130	ENSG00000182083	ENSG00000084710	ENSG00000153086	ENSG00000163501	ENSG00000167165	ENSG00000157119	ENSG00000132321	ENSG00000178752	ENSG00000169621	ENSG00000163600	ENSG00000138068	ENSG00000164061	ENSG00000188295	ENSG00000135902	ENSG00000115232	ENSG00000138068	ENSG00000229453	ENSG00000144648	ENSG00000156959	ENSG00000125046	ENSG00000168334	ENSG00000144426	ENSG00000082126	ENSG00000145721	ENSG00000156959	ENSG00000155749	ENSG00000144671
ENSG00000257207	ENSG00000076201	ENSG00000188738	ENSG00000169607	ENSG00000178586	ENSG00000157833	ENSG00000176601	ENSG00000213901	ENSG00000244474	ENSG00000180432	ENSG00000177483	ENSG00000182083	ENSG00000169618	ENSG00000183671	ENSG00000115828	ENSG00000164076	ENSG00000196418	ENSG00000196811	ENSG00000188452	ENSG00000115841	ENSG00000164049	ENSG00000180432	ENSG00000144550	ENSG00000182533	ENSG00000168329	ENSG00000183671	ENSG00000138395	ENSG00000113532	ENSG00000144550	ENSG00000155754	ENSG00000168356
ENSG00000169679	ENSG00000173473	ENSG00000163012	ENSG00000115008	ENSG00000178602	ENSG00000173567	ENSG00000115850	ENSG00000135903	ENSG00000185038	ENSG00000173769	ENSG00000178752	ENSG00000178586	ENSG00000183607	ENSG00000114948	ENSG00000214694	ENSG00000114349	ENSG00000162711	ENSG00000115474	ENSG00000162992	ENSG00000214694	ENSG00000145040	ENSG00000173769	ENSG00000163705	ENSG00000156959	ENSG00000179934	ENSG00000235118	ENSG00000182329	ENSG00000061455	ENSG00000163705	ENSG00000082126	ENSG00000168334
ENSG00000153093	ENSG00000172113	ENSG00000138379	ENSG00000125571	ENSG00000185176	ENSG00000157856	ENSG00000144227	ENSG00000124003	ENSG00000123485	ENSG00000163808	ENSG00000182083	ENSG00000178602	ENSG00000169605	ENSG00000235118	ENSG00000205111	ENSG00000188338	ENSG00000169224	ENSG00000115488	ENSG00000150722	ENSG00000205111	ENSG00000183396	ENSG00000163808	ENSG00000157103	ENSG00000163705	ENSG00000168314	ENSG00000138400	ENSG00000178562	ENSG00000145794	ENSG00000157087	ENSG00000138395	ENSG00000168329
ENSG00000169629	ENSG00000232112	ENSG00000144339	ENSG00000136688	ENSG00000184945	ENSG00000115155	ENSG00000168702	ENSG00000152056	ENSG00000144481	ENSG00000163810	ENSG00000178586	ENSG00000185176	ENSG00000163235	ENSG00000178385	ENSG00000183023	ENSG00000179564	ENSG00000196242	ENSG00000130561	ENSG00000170396	ENSG00000183023	ENSG00000236980	ENSG00000163817	ENSG00000154764	ENSG00000157017	ENSG00000157093	ENSG00000144410	ENSG00000163599	ENSG00000205279	ENSG00000132164	ENSG00000182329	ENSG00000179934
ENSG00000144130	ENSG00000164054	ENSG00000118997	ENSG00000136694	ENSG00000130294	ENSG00000173557	ENSG00000150556	ENSG00000124019	ENSG00000072080	ENSG00000173585	ENSG00000178602	ENSG00000184945	ENSG00000075340	ENSG00000118231	ENSG00000171126	ENSG00000164082	ENSG00000169214	ENSG00000241635	ENSG00000188738	ENSG00000171126	ENSG00000173421	ENSG00000173585	ENSG00000131379	ENSG00000157087	ENSG00000157119	ENSG00000118231	ENSG00000163600	ENSG00000145808	ENSG00000157152	ENSG00000178562	ENSG00000168314
ENSG00000169607	ENSG00000010256	ENSG00000144395	ENSG00000136696	ENSG00000172482	ENSG00000157884	ENSG00000187123	ENSG00000081052	ENSG00000168505	ENSG00000173578	ENSG00000185176	ENSG00000172482	ENSG00000152672	ENSG00000163254	ENSG00000223658	ENSG00000214686	ENSG00000239395	ENSG00000242515	ENSG00000163012	ENSG00000223658	ENSG00000187492	ENSG00000173578	ENSG00000092345	ENSG00000154764	ENSG00000010282	ENSG00000163254	ENSG00000183671	ENSG00000164400	ENSG00000225526	ENSG00000163599	ENSG00000187094
ENSG00000115008	ENSG00000068745	ENSG00000152430	ENSG00000136695	ENSG00000226321	ENSG00000171303	ENSG00000177519	ENSG00000168955	ENSG00000182177	ENSG00000183625	ENSG00000184945	ENSG00000226321	ENSG00000116031	ENSG00000188674	ENSG00000138083	ENSG00000229972	ENSG00000241128	ENSG00000244122	ENSG00000144339	ENSG00000138075	ENSG00000114349	ENSG00000183625	ENSG00000163576	ENSG00000131379	ENSG00000244607	ENSG00000188674	ENSG00000235118	ENSG00000145832	ENSG00000088726	ENSG00000163600	ENSG00000157093
ENSG00000125571	ENSG00000177479	ENSG00000155749	ENSG00000136697	ENSG00000146205	ENSG00000157851	ENSG00000136541	ENSG00000115009	ENSG00000144488	ENSG00000160791	ENSG00000172482	ENSG00000146205	ENSG00000116035	ENSG00000144406	ENSG00000170577	ENSG00000184345	ENSG00000221888	ENSG00000167165	ENSG00000118997	ENSG00000143921	ENSG00000179564	ENSG00000121797	ENSG00000183977	ENSG00000092345	ENSG00000144648	ENSG00000144407	ENSG00000144410	ENSG00000145839	ENSG00000154764	ENSG00000183671	ENSG00000157119
ENSG00000136688	ENSG00000198218	ENSG00000155754	ENSG00000184492	ENSG00000154252	ENSG00000138028	ENSG00000007001	ENSG00000079263	ENSG00000178752	ENSG00000163825	ENSG00000226321	ENSG00000154252	ENSG00000116039	ENSG00000168530	ENSG00000250565	ENSG00000214681	ENSG00000162722	ENSG00000244474	ENSG00000138411	ENSG00000138083	ENSG00000164082	ENSG00000163825	ENSG00000129810	ENSG00000183960	ENSG00000180432	ENSG00000078018	ENSG00000118231	ENSG00000271824	ENSG00000131379	ENSG00000235118	ENSG00000010282
ENSG00000136694	ENSG00000172053	ENSG00000082126	ENSG00000163064	ENSG00000204099	ENSG00000143994	ENSG00000153237	ENSG00000135898	ENSG00000182083	ENSG00000241186	ENSG00000188389	ENSG00000204099	ENSG00000144031	ENSG00000174453	ENSG00000239605	ENSG00000173389	ENSG00000238243	ENSG00000185038	ENSG00000144395	ENSG00000239605	ENSG00000214686	ENSG00000241186	ENSG00000179796	ENSG00000163576	ENSG00000173769	ENSG00000144406	ENSG00000163254	ENSG00000146006	ENSG00000092345	ENSG00000118231	ENSG00000244607
ENSG00000136696	ENSG00000172046	ENSG00000138395	ENSG00000144119	ENSG00000188011	ENSG00000186143	ENSG00000115221	ENSG00000173699	ENSG00000178586	ENSG00000114646	ENSG00000188011	ENSG00000188389	ENSG00000135638	ENSG00000144452	ENSG00000184261	ENSG00000180929	ENSG00000177462	ENSG00000123485	ENSG00000187944	ENSG00000184261	ENSG00000229972	ENSG00000114646	ENSG00000163491	ENSG00000183977	ENSG00000163810	ENSG00000115361	ENSG00000188674	ENSG00000170482	ENSG00000183960	ENSG00000163254	ENSG00000180432
ENSG00000136695	ENSG00000172037	ENSG00000182329	ENSG00000080293	ENSG00000216921	ENSG00000163792	ENSG00000136535	ENSG00000135914	ENSG00000178602	ENSG00000164047	ENSG00000216921	ENSG00000188011	ENSG00000163013	ENSG00000144583	ENSG00000068781	ENSG00000055957	ENSG00000203663	ENSG00000144481	ENSG00000152430	ENSG00000068781	ENSG00000184345	ENSG00000229453	ENSG00000163508	ENSG00000179796	ENSG00000173578	ENSG00000168530	ENSG00000144407	ENSG00000170476	ENSG00000163576	ENSG00000188674	ENSG00000173769
ENSG00000136697	ENSG00000177352	ENSG00000163600	ENSG00000163075	ENSG00000134115	ENSG00000115194	ENSG00000144290	ENSG00000171596	ENSG00000185176	ENSG00000229453	ENSG00000134115	ENSG00000216921	ENSG00000135625	ENSG00000118245	ENSG00000242441	ENSG00000144771	ENSG00000196071	ENSG00000072080	ENSG00000226124	ENSG00000242441	ENSG00000214681	ENSG00000164049	ENSG00000144644	ENSG00000163491	ENSG00000183625	ENSG00000178568	ENSG00000144406	ENSG00000204965	ENSG00000183977	ENSG00000144406	ENSG00000163810
ENSG00000125618	ENSG00000114316	ENSG00000235118	ENSG00000115112	ENSG00000091181	ENSG00000163793	ENSG00000115263	ENSG00000177673	ENSG00000184945	ENSG00000164049	ENSG00000091181	ENSG00000134115	ENSG00000144035	ENSG00000188282	ENSG00000138039	ENSG00000187672	ENSG00000185220	ENSG00000168505	ENSG00000155749	ENSG00000138039	ENSG00000173389	ENSG00000183396	ENSG00000206557	ENSG00000163508	ENSG00000163825	ENSG00000174453	ENSG00000168530	ENSG00000081842	ENSG00000129810	ENSG00000168530	ENSG00000163817
ENSG00000184492	ENSG00000233276	ENSG00000138400	ENSG00000237524	ENSG00000175928	ENSG00000138100	ENSG00000184611	ENSG00000163283	ENSG00000130294	ENSG00000183396	ENSG00000175928	ENSG00000091181	ENSG00000187833	ENSG00000180871	ENSG00000170820	ENSG00000186451	ENSG00000184731	ENSG00000182177	ENSG00000155754	ENSG00000170820	ENSG00000180929	ENSG00000236980	ENSG00000183813	ENSG00000206559	ENSG00000241186	ENSG00000144452	ENSG00000021826	ENSG00000197479	ENSG00000179796	ENSG00000178568	ENSG00000173585
ENSG00000175497	ENSG00000067560	ENSG00000118231	ENSG00000186684	ENSG00000196277	ENSG00000115226	ENSG00000169507	ENSG00000163286	ENSG00000172482	ENSG00000236980	ENSG00000196277	ENSG00000196277	ENSG00000188687	ENSG00000163464	ENSG00000179915	ENSG00000144730	ENSG00000189292	ENSG00000124839	ENSG00000082126	ENSG00000179915	ENSG00000055957	ENSG00000173421	ENSG00000163673	ENSG00000144644	ENSG00000188086	ENSG00000163449	ENSG00000178568	ENSG00000254221	ENSG00000163491	ENSG00000174453	ENSG00000173578
ENSG00000163064	ENSG00000145029	ENSG00000163254	ENSG00000115718	ENSG00000125046	ENSG00000084734	ENSG00000136531	ENSG00000163295	ENSG00000172478	ENSG00000164061	ENSG00000125046	ENSG00000125046	ENSG00000179528	ENSG00000115592	ENSG00000119737	ENSG00000163689	ENSG00000172554	ENSG00000177483	ENSG00000182329	ENSG00000178021	ENSG00000144771	ENSG00000164061	ENSG00000172940	ENSG00000197385	ENSG00000114646	ENSG00000144583	ENSG00000174453	ENSG00000253159	ENSG00000144644	ENSG00000144452	ENSG00000183625
ENSG00000144119	ENSG00000164062	ENSG00000188674	ENSG00000169994	ENSG00000182533	ENSG00000221843	ENSG00000144285	ENSG00000135902	ENSG00000226321	ENSG00000164076	ENSG00000182533	ENSG00000182533	ENSG00000115297	ENSG00000171450	ENSG00000178021	ENSG00000153266	ENSG00000186487	ENSG00000144488	ENSG00000178562	ENSG00000177994	ENSG00000186451	ENSG00000187492	ENSG00000144671	ENSG00000206557	ENSG00000229453	ENSG00000118245	ENSG00000144452	ENSG00000183775	ENSG00000206557	ENSG00000163449	ENSG00000163825
ENSG00000080293	ENSG00000176095	ENSG00000144407	ENSG00000222014	ENSG00000180914	ENSG00000176714	ENSG00000169432	ENSG00000196811	ENSG00000146205	ENSG00000114349	ENSG00000180914	ENSG00000156959	ENSG00000144045	ENSG00000163497	ENSG00000177994	ENSG00000163618	ENSG00000118004	ENSG00000178752	ENSG00000163599	ENSG00000214595	ENSG00000174844	ENSG00000164076	ENSG00000183873	ENSG00000183813	ENSG00000164049	ENSG00000127831	ENSG00000163449	ENSG00000186314	ENSG00000183813	ENSG00000144583	ENSG00000241186
ENSG00000163075	ENSG00000004534	ENSG00000144406	ENSG00000196604	ENSG00000156959	ENSG00000163806	ENSG00000163092	ENSG00000115474	ENSG00000154252	ENSG00000188338	ENSG00000156959	ENSG00000144550	ENSG00000159374	ENSG00000163499	ENSG00000214595	ENSG00000163630	ENSG00000151360	ENSG00000178602	ENSG00000163600	ENSG00000055813	ENSG00000198643	ENSG00000114349	ENSG00000168356	ENSG00000172995	ENSG00000145040	ENSG00000115592	ENSG00000144583	ENSG00000164266	ENSG00000172995	ENSG00000118245	ENSG00000114646
ENSG00000237524	ENSG00000003756	ENSG00000178568	ENSG00000152086	ENSG00000144550	ENSG00000189350	ENSG00000172318	ENSG00000115488	ENSG00000204099	ENSG00000164082	ENSG00000144550	ENSG00000163705	ENSG00000115353	ENSG00000181378	ENSG00000162994	ENSG00000163632	ENSG00000214866	ENSG00000185176	ENSG00000235118	ENSG00000115507	ENSG00000188817	ENSG00000179564	ENSG00000179934	ENSG00000163673	ENSG00000236980	ENSG00000171450	ENSG00000118245	ENSG00000164265	ENSG00000144681	ENSG00000188282	ENSG00000164047
ENSG00000186684	ENSG00000214706	ENSG00000174453	ENSG00000196834	ENSG00000163705	ENSG00000171094	ENSG00000152253	ENSG00000130561	ENSG00000188011	ENSG00000214686	ENSG00000163705	ENSG00000157087	ENSG00000115363	ENSG00000054356	ENSG00000055813	ENSG00000183662	ENSG00000176887	ENSG00000184945	ENSG00000163254	ENSG00000143951	ENSG00000163632	ENSG00000164082	ENSG00000168314	ENSG00000008226	ENSG00000173421	ENSG00000163497	ENSG00000188282	ENSG00000178172	ENSG00000163673	ENSG00000180871	ENSG00000229453
ENSG00000115718	ENSG00000114383	ENSG00000144452	ENSG00000136698	ENSG00000157017	ENSG00000162949	ENSG00000152254	ENSG00000241635	ENSG00000134115	ENSG00000229972	ENSG00000157017	ENSG00000154764	ENSG00000176204	ENSG00000182698	ENSG00000119866	ENSG00000163377	ENSG00000134317	ENSG00000172482	ENSG00000188674	ENSG00000204923	ENSG00000183662	ENSG00000214686	ENSG00000187094	ENSG00000172940	ENSG00000164061	ENSG00000163499	ENSG00000180871	ENSG00000145879	ENSG00000172940	ENSG00000163464	ENSG00000164049
ENSG00000169994	ENSG00000114388	ENSG00000163449	ENSG00000178171	ENSG00000157087	ENSG00000214711	ENSG00000073734	ENSG00000242515	ENSG00000091181	ENSG00000184345	ENSG00000157087	ENSG00000131379	ENSG00000143954	ENSG00000072182	ENSG00000162929	ENSG00000163380	ENSG00000205795	ENSG00000172478	ENSG00000144407	ENSG00000169621	ENSG00000163421	ENSG00000229972	ENSG00000157093	ENSG00000144671	ENSG00000187492	ENSG00000181378	ENSG00000158428	ENSG00000164270	ENSG00000144671	ENSG00000158428	ENSG00000183396
ENSG00000222014	ENSG00000126062	ENSG00000144583	ENSG00000188219	ENSG00000132164	ENSG00000158125	ENSG00000073737	ENSG00000244122	ENSG00000196277	ENSG00000214681	ENSG00000132164	ENSG00000092345	ENSG00000172016	ENSG00000135903	ENSG00000170264	ENSG00000227124	ENSG00000171848	ENSG00000226321	ENSG00000144406	ENSG00000169618	ENSG00000206538	ENSG00000184345	ENSG00000244607	ENSG00000183873	ENSG00000164076	ENSG00000163501	ENSG00000115592	ENSG00000011083	ENSG00000093217	ENSG00000127831	ENSG00000008300
ENSG00000196604	ENSG00000114767	ENSG00000188282	ENSG00000233087	ENSG00000154764	ENSG00000049323	ENSG00000081479	ENSG00000167165	ENSG00000125046	ENSG00000173389	ENSG00000088726	ENSG00000183960	ENSG00000066032	ENSG00000124003	ENSG00000115507	ENSG00000175161	ENSG00000143882	ENSG00000146205	ENSG00000178568	ENSG00000163219	ENSG00000179097	ENSG00000214681	ENSG00000180432	ENSG00000168356	ENSG00000114349	ENSG00000243910	ENSG00000135925	ENSG00000070808	ENSG00000183873	ENSG00000115592	ENSG00000236980
ENSG00000152086	ENSG00000114779	ENSG00000158428	ENSG00000075886	ENSG00000131379	ENSG00000205221	ENSG00000154479	ENSG00000244474	ENSG00000182533	ENSG00000180929	ENSG00000154764	ENSG00000163576	ENSG00000162951	ENSG00000171951	ENSG00000143951	ENSG00000064835	ENSG00000162975	ENSG00000154252	ENSG00000174453	ENSG00000163217	ENSG00000178750	ENSG00000173389	ENSG00000173769	ENSG00000168334	ENSG00000188338	ENSG00000054356	ENSG00000171450	ENSG00000183876	ENSG00000168356	ENSG00000135925	ENSG00000173421
ENSG00000196834	ENSG00000162244	ENSG00000127831	ENSG00000163046	ENSG00000092345	ENSG00000138068	ENSG00000071909	ENSG00000185038	ENSG00000156959	ENSG00000055957	ENSG00000131379	ENSG00000183977	ENSG00000115423	ENSG00000124019	ENSG00000204923	ENSG00000179097	ENSG00000150873	ENSG00000204099	ENSG00000144452	ENSG00000183607	ENSG00000080224	ENSG00000180929	ENSG00000144792	ENSG00000168329	ENSG00000179564	ENSG00000182698	ENSG00000163497	ENSG00000256235	ENSG00000168334	ENSG00000171450	ENSG00000164061
ENSG00000136698	ENSG00000247596	ENSG00000115592	ENSG00000183840	ENSG00000183960	ENSG00000115841	ENSG00000144355	ENSG00000123485	ENSG00000144550	ENSG00000144771	ENSG00000092345	ENSG00000129810	ENSG00000186854	ENSG00000168955	ENSG00000169621	ENSG00000080224	ENSG00000169006	ENSG00000188011	ENSG00000163449	ENSG00000244617	ENSG00000231861	ENSG00000055957	ENSG00000163808	ENSG00000179934	ENSG00000004838	ENSG00000072182	ENSG00000181378	ENSG00000113196	ENSG00000168329	ENSG00000163497	ENSG00000187492
ENSG00000178171	ENSG00000164091	ENSG00000135925	ENSG00000150551	ENSG00000163576	ENSG00000214694	ENSG00000115844	ENSG00000144481	ENSG00000163705	ENSG00000187672	ENSG00000163576	ENSG00000179796	ENSG00000152292	ENSG00000123977	ENSG00000169618	ENSG00000231861	ENSG00000162981	ENSG00000216921	ENSG00000144583	ENSG00000075340	ENSG00000154165	ENSG00000187672	ENSG00000163810	ENSG00000168314	ENSG00000164082	ENSG00000123999	ENSG00000243910	ENSG00000172568	ENSG00000179934	ENSG00000163499	ENSG00000164076
ENSG00000188219	ENSG00000163939	ENSG00000171450	ENSG00000176771	ENSG00000183977	ENSG00000205111	ENSG00000144354	ENSG00000072080	ENSG00000157087	ENSG00000186451	ENSG00000183977	ENSG00000163491	ENSG00000168878	ENSG00000153820	ENSG00000183607	ENSG00000144820	ENSG00000134323	ENSG00000134115	ENSG00000188282	ENSG00000152672	ENSG00000144820	ENSG00000186451	ENSG00000173585	ENSG00000177842	ENSG00000214686	ENSG00000135903	ENSG00000182698	ENSG00000172548	ENSG00000168314	ENSG00000181378	ENSG00000114349
ENSG00000233087	ENSG00000163938	ENSG00000163497	ENSG00000153086	ENSG00000129810	ENSG00000152154	ENSG00000217236	ENSG00000182177	ENSG00000132164	ENSG00000174844	ENSG00000129810	ENSG00000163508	ENSG00000153563	ENSG00000079263	ENSG00000169605	ENSG00000081148	ENSG00000214842	ENSG00000091181	ENSG00000180871	ENSG00000116031	ENSG00000081148	ENSG00000174844	ENSG00000172215	ENSG00000187094	ENSG00000229972	ENSG00000124003	ENSG00000072182	ENSG00000170214	ENSG00000187094	ENSG00000243910	ENSG00000188338
ENSG00000075886	ENSG00000114902	ENSG00000163499	ENSG00000176601	ENSG00000163508	ENSG00000162878	ENSG00000138435	ENSG00000163359	ENSG00000225526	ENSG00000163689	ENSG00000179796	ENSG00000206557	ENSG00000172116	ENSG00000135898	ENSG00000115977	ENSG00000138483	ENSG00000163032	ENSG00000196277	ENSG00000163464	ENSG00000003137	ENSG00000138483	ENSG00000163689	ENSG00000173578	ENSG00000157093	ENSG00000184345	ENSG00000171951	ENSG00000123999	ENSG00000118322	ENSG00000157093	ENSG00000054356	ENSG00000004838
ENSG00000163046	ENSG00000113811	ENSG00000181378	ENSG00000115850	ENSG00000144644	ENSG00000171126	ENSG00000174279	ENSG00000115648	ENSG00000088726	ENSG00000153266	ENSG00000163508	ENSG00000183813	ENSG00000187627	ENSG00000173699	ENSG00000075340	ENSG00000144821	ENSG00000185013	ENSG00000125046	ENSG00000158428	ENSG00000135638	ENSG00000114455	ENSG00000153266	ENSG00000183625	ENSG00000157119	ENSG00000214681	ENSG00000124019	ENSG00000135903	ENSG00000145864	ENSG00000157119	ENSG00000182698	ENSG00000164082
ENSG00000183840	ENSG00000157500	ENSG00000163501	ENSG00000144229	ENSG00000206557	ENSG00000152527	ENSG00000128714	ENSG00000124839	ENSG00000154764	ENSG00000163618	ENSG00000144644	ENSG00000188167	ENSG00000183281	ENSG00000177673	ENSG00000152672	ENSG00000163515	ENSG00000132031	ENSG00000182533	ENSG00000127831	ENSG00000135625	ENSG00000163515	ENSG00000163630	ENSG00000121797	ENSG00000244607	ENSG00000173389	ENSG00000168955	ENSG00000124003	ENSG00000145863	ENSG00000180432	ENSG00000072182	ENSG00000214686
ENSG00000150551	ENSG00000168374	ENSG00000243910	ENSG00000144227	ENSG00000183813	ENSG00000223658	ENSG00000170178	ENSG00000177483	ENSG00000131379	ENSG00000163630	ENSG00000197385	ENSG00000172995	ENSG00000125551	ENSG00000163273	ENSG00000116031	ENSG00000138472	ENSG00000115884	ENSG00000180914	ENSG00000115592	ENSG00000144035	ENSG00000163519	ENSG00000188817	ENSG00000163825	ENSG00000180432	ENSG00000180929	ENSG00000135917	ENSG00000124019	ENSG00000022355	ENSG00000173769	ENSG00000135903	ENSG00000229972
ENSG00000176771	ENSG00000168291	ENSG00000054356	ENSG00000168702	ENSG00000188167	ENSG00000138075	ENSG00000128713	ENSG00000168427	ENSG00000092345	ENSG00000163632	ENSG00000206557	ENSG00000163673	ENSG00000185304	ENSG00000163283	ENSG00000116035	ENSG00000114487	ENSG00000143869	ENSG00000156959	ENSG00000135925	ENSG00000187833	ENSG00000138472	ENSG00000163632	ENSG00000241186	ENSG00000173769	ENSG00000055957	ENSG00000115009	ENSG00000168955	ENSG00000113327	ENSG00000163808	ENSG00000124003	ENSG00000184345
ENSG00000153086	ENSG00000163634	ENSG00000182698	ENSG00000150556	ENSG00000172995	ENSG00000143921	ENSG00000128710	ENSG00000233608	ENSG00000163576	ENSG00000163376	ENSG00000183813	ENSG00000008226	ENSG00000163586	ENSG00000163286	ENSG00000116039	ENSG00000241224	ENSG00000118961	ENSG00000144550	ENSG00000171450	ENSG00000188687	ENSG00000114487	ENSG00000163376	ENSG00000181585	ENSG00000144792	ENSG00000144771	ENSG00000123977	ENSG00000135917	ENSG00000204767	ENSG00000163810	ENSG00000152056	ENSG00000214681
ENSG00000176601	ENSG00000144741	ENSG00000072182	ENSG00000187123	ENSG00000163673	ENSG00000138079	ENSG00000128645	ENSG00000182083	ENSG00000183977	ENSG00000183662	ENSG00000188167	ENSG00000172940	ENSG00000172073	ENSG00000163295	ENSG00000144031	ENSG00000163530	ENSG00000084674	ENSG00000163705	ENSG00000163497	ENSG00000179528	ENSG00000241224	ENSG00000183662	ENSG00000114646	ENSG00000163810	ENSG00000187672	ENSG00000153820	ENSG00000123977	ENSG00000168269	ENSG00000163817	ENSG00000168955	ENSG00000173389
ENSG00000121988	ENSG00000172340	ENSG00000135903	ENSG00000123610	ENSG00000172940	ENSG00000138083	ENSG00000128655	ENSG00000178586	ENSG00000129810	ENSG00000163377	ENSG00000172995	ENSG00000144671	ENSG00000163060	ENSG00000237412	ENSG00000003137	ENSG00000121570	ENSG00000218819	ENSG00000132164	ENSG00000163499	ENSG00000115297	ENSG00000163530	ENSG00000163377	ENSG00000164049	ENSG00000163817	ENSG00000186451	ENSG00000187957	ENSG00000153820	ENSG00000094755	ENSG00000173585	ENSG00000135917	ENSG00000180929
ENSG00000115850	ENSG00000144744	ENSG00000152056	ENSG00000182389	ENSG00000144671	ENSG00000170577	ENSG00000163492	ENSG00000185176	ENSG00000179796	ENSG00000163380	ENSG00000163673	ENSG00000183873	ENSG00000233757	ENSG00000135902	ENSG00000135638	ENSG00000240891	ENSG00000205639	ENSG00000088726	ENSG00000181378	ENSG00000144045	ENSG00000153283	ENSG00000163421	ENSG00000183396	ENSG00000173585	ENSG00000174844	ENSG00000153832	ENSG00000079263	ENSG00000164438	ENSG00000173578	ENSG00000115009	ENSG00000055957
ENSG00000144229	ENSG00000144746	ENSG00000169031	ENSG00000162989	ENSG00000168334	ENSG00000239605	ENSG00000162992	ENSG00000184945	ENSG00000163508	ENSG00000163421	ENSG00000008226	ENSG00000168356	ENSG00000174501	ENSG00000196811	ENSG00000163013	ENSG00000144834	ENSG00000119782	ENSG00000154764	ENSG00000243910	ENSG00000159374	ENSG00000177494	ENSG00000227124	ENSG00000008300	ENSG00000172215	ENSG00000163689	ENSG00000173699	ENSG00000135898	ENSG00000183072	ENSG00000183625	ENSG00000123977	ENSG00000157388
ENSG00000144227	ENSG00000083937	ENSG00000168955	ENSG00000136542	ENSG00000179934	ENSG00000184261	ENSG00000150722	ENSG00000172482	ENSG00000144644	ENSG00000175161	ENSG00000172940	ENSG00000168334	ENSG00000188886	ENSG00000182600	ENSG00000135625	ENSG00000176040	ENSG00000176732	ENSG00000131379	ENSG00000054356	ENSG00000115353	ENSG00000240891	ENSG00000185008	ENSG00000236980	ENSG00000183625	ENSG00000153266	ENSG00000204128	ENSG00000173699	ENSG00000184845	ENSG00000163825	ENSG00000153820	ENSG00000144771
ENSG00000168702	ENSG00000163320	ENSG00000123977	ENSG00000136541	ENSG00000168314	ENSG00000243244	ENSG00000170396	ENSG00000172478	ENSG00000197385	ENSG00000064835	ENSG00000144671	ENSG00000168329	ENSG00000198885	ENSG00000115488	ENSG00000187833	ENSG00000172139	ENSG00000186453	ENSG00000092345	ENSG00000182698	ENSG00000176204	ENSG00000176040	ENSG00000064835	ENSG00000173421	ENSG00000121807	ENSG00000163630	ENSG00000135914	ENSG00000177673	ENSG00000113749	ENSG00000241186	ENSG00000079263	ENSG00000187672
ENSG00000150556	ENSG00000175105	ENSG00000153820	ENSG00000123612	ENSG00000187094	ENSG00000068781	ENSG00000188738	ENSG00000226321	ENSG00000206557	ENSG00000179097	ENSG00000183873	ENSG00000179934	ENSG00000121152	ENSG00000130561	ENSG00000188687	ENSG00000186265	ENSG00000084710	ENSG00000183977	ENSG00000072182	ENSG00000066032	ENSG00000174500	ENSG00000179097	ENSG00000164061	ENSG00000160791	ENSG00000188817	ENSG00000177673	ENSG00000163283	ENSG00000175766	ENSG00000114646	ENSG00000135898	ENSG00000186451
ENSG00000187123	ENSG00000036054	ENSG00000135898	ENSG00000007001	ENSG00000157093	ENSG00000242441	ENSG00000163012	ENSG00000146205	ENSG00000183813	ENSG00000080224	ENSG00000168334	ENSG00000168314	ENSG00000163121	ENSG00000242515	ENSG00000159239	ENSG00000206531	ENSG00000173567	ENSG00000129810	ENSG00000135903	ENSG00000162951	ENSG00000172139	ENSG00000080224	ENSG00000187492	ENSG00000121797	ENSG00000163632	ENSG00000163273	ENSG00000163286	ENSG00000131183	ENSG00000229453	ENSG00000173699	ENSG00000174844
ENSG00000183091	ENSG00000114021	ENSG00000173699	ENSG00000153237	ENSG00000157119	ENSG00000138039	ENSG00000144339	ENSG00000154252	ENSG00000188167	ENSG00000231861	ENSG00000168329	ENSG00000187094	ENSG00000249715	ENSG00000244122	ENSG00000115297	ENSG00000151577	ENSG00000157856	ENSG00000179796	ENSG00000124003	ENSG00000115423	ENSG00000186265	ENSG00000231861	ENSG00000164076	ENSG00000163825	ENSG00000183662	ENSG00000163283	ENSG00000163295	ENSG00000175325	ENSG00000164049	ENSG00000204128	ENSG00000153266
ENSG00000182389	ENSG00000154174	ENSG00000204128	ENSG00000115221	ENSG00000010282	ENSG00000170820	ENSG00000118997	ENSG00000188389	ENSG00000172995	ENSG00000154165	ENSG00000179934	ENSG00000157093	ENSG00000168754	ENSG00000244474	ENSG00000144045	ENSG00000181722	ENSG00000115155	ENSG00000163491	ENSG00000152056	ENSG00000186854	ENSG00000206531	ENSG00000144820	ENSG00000114349	ENSG00000241186	ENSG00000163377	ENSG00000163286	ENSG00000237412	ENSG00000185372	ENSG00000145040	ENSG00000177673	ENSG00000163630
ENSG00000144278	ENSG00000114354	ENSG00000177673	ENSG00000136535	ENSG00000244607	ENSG00000179915	ENSG00000144395	ENSG00000091181	ENSG00000163673	ENSG00000081148	ENSG00000168314	ENSG00000157119	ENSG00000135976	ENSG00000185038	ENSG00000115318	ENSG00000172020	ENSG00000173557	ENSG00000163508	ENSG00000124019	ENSG00000168878	ENSG00000163606	ENSG00000081148	ENSG00000179564	ENSG00000181585	ENSG00000163380	ENSG00000163295	ENSG00000135902	ENSG00000164379	ENSG00000183396	ENSG00000163283	ENSG00000188817
ENSG00000162989	ENSG00000174173	ENSG00000163273	ENSG00000144290	ENSG00000180432	ENSG00000119737	ENSG00000187944	ENSG00000125046	ENSG00000172940	ENSG00000138483	ENSG00000157093	ENSG00000010282	ENSG00000196912	ENSG00000123485	ENSG00000159374	ENSG00000144847	ENSG00000157884	ENSG00000144644	ENSG00000168955	ENSG00000115523	ENSG00000151577	ENSG00000138483	ENSG00000004838	ENSG00000206549	ENSG00000163421	ENSG00000237412	ENSG00000196811	ENSG00000244476	ENSG00000236980	ENSG00000163286	ENSG00000163632
ENSG00000136542	ENSG00000081154	ENSG00000163283	ENSG00000115263	ENSG00000173769	ENSG00000178021	ENSG00000152430	ENSG00000182533	ENSG00000144671	ENSG00000114455	ENSG00000157119	ENSG00000180432	ENSG00000228486	ENSG00000144481	ENSG00000135622	ENSG00000163424	ENSG00000171303	ENSG00000197385	ENSG00000115009	ENSG00000153563	ENSG00000174255	ENSG00000114455	ENSG00000164082	ENSG00000188086	ENSG00000227124	ENSG00000135902	ENSG00000182600	ENSG00000152954	ENSG00000164061	ENSG00000163295	ENSG00000163376
ENSG00000136541	ENSG00000066422	ENSG00000163286	ENSG00000078098	ENSG00000163808	ENSG00000177994	ENSG00000226124	ENSG00000187288	ENSG00000183873	ENSG00000144821	ENSG00000010282	ENSG00000173769	ENSG00000168658	ENSG00000072080	ENSG00000115353	ENSG00000144852	ENSG00000115163	ENSG00000206557	ENSG00000123977	ENSG00000172116	ENSG00000181847	ENSG00000144821	ENSG00000214686	ENSG00000114646	ENSG00000185008	ENSG00000196811	ENSG00000115488	ENSG00000146049	ENSG00000187492	ENSG00000237412	ENSG00000183662
ENSG00000123612	ENSG00000114391	ENSG00000163295	ENSG00000184611	ENSG00000163810	ENSG00000214595	ENSG00000163535	ENSG00000144554	ENSG00000168356	ENSG00000163515	ENSG00000180432	ENSG00000163810	ENSG00000144191	ENSG00000168505	ENSG00000176204	ENSG00000175697	ENSG00000157851	ENSG00000183813	ENSG00000079263	ENSG00000187627	ENSG00000163424	ENSG00000163515	ENSG00000229972	ENSG00000164047	ENSG00000064835	ENSG00000115474	ENSG00000130561	ENSG00000146039	ENSG00000164076	ENSG00000135902	ENSG00000163377
ENSG00000007001	ENSG00000163608	ENSG00000237412	ENSG00000153253	ENSG00000163817	ENSG00000162994	ENSG00000155754	ENSG00000163705	ENSG00000168334	ENSG00000163519	ENSG00000173769	ENSG00000163817	ENSG00000135951	ENSG00000182177	ENSG00000143954	ENSG00000145087	ENSG00000186143	ENSG00000188167	ENSG00000135898	ENSG00000183281	ENSG00000114638	ENSG00000163519	ENSG00000184345	ENSG00000229453	ENSG00000179097	ENSG00000182600	ENSG00000244122	ENSG00000124564	ENSG00000114349	ENSG00000196811	ENSG00000163380
ENSG00000153237	ENSG00000176142	ENSG00000135902	ENSG00000136531	ENSG00000173585	ENSG00000055813	ENSG00000082126	ENSG00000157017	ENSG00000179934	ENSG00000138472	ENSG00000163810	ENSG00000173585	ENSG00000273045	ENSG00000177483	ENSG00000172016	ENSG00000051341	ENSG00000163792	ENSG00000172995	ENSG00000173699	ENSG00000125551	ENSG00000121594	ENSG00000138472	ENSG00000214681	ENSG00000164049	ENSG00000080224	ENSG00000066248	ENSG00000244474	ENSG00000112337	ENSG00000179564	ENSG00000115474	ENSG00000163421
ENSG00000136535	ENSG00000113845	ENSG00000196811	ENSG00000144285	ENSG00000173578	ENSG00000186889	ENSG00000182329	ENSG00000088726	ENSG00000168314	ENSG00000114487	ENSG00000163817	ENSG00000172215	ENSG00000185674	ENSG00000144488	ENSG00000066032	ENSG00000163833	ENSG00000115194	ENSG00000172940	ENSG00000204128	ENSG00000185304	ENSG00000144852	ENSG00000114487	ENSG00000173389	ENSG00000183396	ENSG00000231861	ENSG00000115488	ENSG00000144481	ENSG00000124575	ENSG00000164082	ENSG00000182600	ENSG00000227124
ENSG00000144290	ENSG00000082701	ENSG00000115474	ENSG00000169432	ENSG00000183625	ENSG00000143951	ENSG00000163599	ENSG00000131379	ENSG00000187094	ENSG00000241224	ENSG00000173585	ENSG00000173578	ENSG00000241962	ENSG00000168427	ENSG00000162951	ENSG00000036828	ENSG00000163793	ENSG00000144671	ENSG00000171596	ENSG00000115593	ENSG00000175697	ENSG00000241224	ENSG00000180929	ENSG00000236980	ENSG00000081148	ENSG00000130561	ENSG00000072080	ENSG00000124557	ENSG00000214686	ENSG00000115488	ENSG00000064835
ENSG00000115263	ENSG00000065518	ENSG00000182600	ENSG00000163092	ENSG00000012223	ENSG00000143995	ENSG00000163600	ENSG00000092345	ENSG00000157093	ENSG00000163530	ENSG00000173578	ENSG00000183625	ENSG00000175874	ENSG00000182083	ENSG00000115423	ENSG00000065371	ENSG00000084734	ENSG00000168356	ENSG00000177673	ENSG00000163586	ENSG00000113924	ENSG00000163530	ENSG00000055957	ENSG00000164061	ENSG00000138483	ENSG00000241635	ENSG00000168505	ENSG00000196747	ENSG00000229972	ENSG00000130561	ENSG00000179097
ENSG00000184611	ENSG00000173230	ENSG00000115488	ENSG00000172318	ENSG00000163825	ENSG00000119865	ENSG00000183671	ENSG00000183977	ENSG00000157119	ENSG00000121570	ENSG00000183625	ENSG00000121807	ENSG00000196460	ENSG00000178586	ENSG00000186854	ENSG00000173702	ENSG00000221843	ENSG00000168334	ENSG00000163283	ENSG00000172073	ENSG00000051341	ENSG00000121570	ENSG00000162267	ENSG00000187492	ENSG00000144821	ENSG00000242515	ENSG00000182177	ENSG00000124657	ENSG00000184345	ENSG00000241635	ENSG00000080224
ENSG00000153253	ENSG00000160124	ENSG00000130561	ENSG00000152253	ENSG00000241186	ENSG00000169621	ENSG00000235118	ENSG00000129810	ENSG00000244607	ENSG00000240891	ENSG00000163825	ENSG00000160791	ENSG00000115598	ENSG00000178602	ENSG00000152292	ENSG00000114547	ENSG00000163806	ENSG00000179934	ENSG00000163286	ENSG00000163060	ENSG00000163833	ENSG00000177494	ENSG00000157388	ENSG00000164076	ENSG00000138472	ENSG00000244122	ENSG00000132321	ENSG00000204687	ENSG00000214681	ENSG00000242515	ENSG00000231861
ENSG00000136531	ENSG00000114023	ENSG00000241635	ENSG00000152254	ENSG00000114646	ENSG00000169618	ENSG00000118231	ENSG00000206559	ENSG00000180432	ENSG00000144834	ENSG00000241186	ENSG00000121797	ENSG00000180251	ENSG00000185176	ENSG00000168878	ENSG00000159650	ENSG00000171094	ENSG00000187094	ENSG00000163295	ENSG00000233757	ENSG00000036828	ENSG00000240891	ENSG00000187672	ENSG00000114349	ENSG00000114487	ENSG00000167165	ENSG00000177483	ENSG00000237988	ENSG00000173389	ENSG00000244122	ENSG00000144820
ENSG00000178662	ENSG00000206527	ENSG00000242515	ENSG00000073734	ENSG00000164045	ENSG00000163217	ENSG00000163254	ENSG00000144644	ENSG00000173769	ENSG00000176040	ENSG00000188086	ENSG00000163825	ENSG00000115616	ENSG00000184945	ENSG00000068615	ENSG00000180697	ENSG00000162949	ENSG00000157093	ENSG00000237412	ENSG00000174501	ENSG00000173200	ENSG00000144834	ENSG00000186451	ENSG00000188338	ENSG00000163530	ENSG00000244474	ENSG00000144488	ENSG00000213886	ENSG00000180929	ENSG00000167165	ENSG00000081148
ENSG00000144285	ENSG00000114520	ENSG00000244122	ENSG00000073737	ENSG00000164047	ENSG00000183607	ENSG00000188674	ENSG00000197385	ENSG00000163808	ENSG00000174500	ENSG00000114646	ENSG00000163827	ENSG00000198914	ENSG00000130294	ENSG00000172116	ENSG00000214324	ENSG00000158089	ENSG00000157119	ENSG00000135902	ENSG00000188886	ENSG00000065371	ENSG00000176040	ENSG00000174844	ENSG00000179564	ENSG00000121570	ENSG00000185038	ENSG00000168427	ENSG00000204655	ENSG00000055957	ENSG00000244474	ENSG00000138483
ENSG00000169432	ENSG00000070476	ENSG00000167165	ENSG00000081479	ENSG00000229453	ENSG00000169605	ENSG00000144407	ENSG00000206557	ENSG00000163810	ENSG00000172139	ENSG00000164047	ENSG00000241186	ENSG00000135973	ENSG00000226321	ENSG00000187627	ENSG00000239620	ENSG00000214711	ENSG00000010282	ENSG00000196811	ENSG00000198885	ENSG00000173702	ENSG00000172139	ENSG00000153266	ENSG00000004838	ENSG00000240891	ENSG00000144481	ENSG00000178752	ENSG00000204613	ENSG00000144771	ENSG00000185038	ENSG00000114455
ENSG00000163092	ENSG00000163870	ENSG00000244474	ENSG00000154479	ENSG00000164049	ENSG00000169604	ENSG00000144406	ENSG00000183813	ENSG00000163817	ENSG00000186265	ENSG00000229453	ENSG00000188086	ENSG00000153165	ENSG00000146205	ENSG00000185304	ENSG00000187715	ENSG00000158125	ENSG00000244607	ENSG00000115474	ENSG00000121152	ENSG00000163885	ENSG00000186265	ENSG00000163630	ENSG00000214686	ENSG00000176040	ENSG00000072080	ENSG00000182083	ENSG00000204610	ENSG00000187672	ENSG00000123485	ENSG00000144821
ENSG00000172318	ENSG00000058262	ENSG00000185038	ENSG00000071909	ENSG00000145040	ENSG00000152672	ENSG00000174453	ENSG00000188167	ENSG00000173585	ENSG00000206531	ENSG00000164049	ENSG00000114646	ENSG00000254126	ENSG00000154252	ENSG00000115593	ENSG00000179407	ENSG00000091106	ENSG00000173769	ENSG00000182600	ENSG00000168754	ENSG00000159650	ENSG00000206531	ENSG00000188817	ENSG00000229972	ENSG00000172139	ENSG00000168505	ENSG00000178586	ENSG00000168631	ENSG00000186451	ENSG00000144481	ENSG00000163515
ENSG00000152253	ENSG00000163902	ENSG00000123485	ENSG00000144355	ENSG00000183396	ENSG00000116031	ENSG00000144452	ENSG00000172940	ENSG00000172215	ENSG00000163606	ENSG00000145040	ENSG00000164047	ENSG00000144057	ENSG00000188011	ENSG00000172073	ENSG00000114656	ENSG00000138068	ENSG00000163808	ENSG00000115488	ENSG00000196912	ENSG00000180767	ENSG00000163606	ENSG00000163632	ENSG00000184345	ENSG00000206531	ENSG00000182177	ENSG00000178602	ENSG00000204544	ENSG00000174844	ENSG00000072080	ENSG00000163519
ENSG00000152254	ENSG00000075785	ENSG00000144481	ENSG00000115844	ENSG00000008300	ENSG00000116035	ENSG00000163449	ENSG00000093217	ENSG00000173578	ENSG00000151577	ENSG00000183396	ENSG00000164049	ENSG00000196862	ENSG00000216921	ENSG00000163060	ENSG00000178804	ENSG00000214694	ENSG00000163810	ENSG00000130561	ENSG00000115085	ENSG00000180697	ENSG00000151577	ENSG00000163376	ENSG00000214681	ENSG00000151577	ENSG00000115648	ENSG00000185176	ENSG00000261272	ENSG00000163689	ENSG00000168505	ENSG00000138472
ENSG00000073734	ENSG00000240682	ENSG00000072080	ENSG00000144354	ENSG00000236980	ENSG00000116039	ENSG00000144583	ENSG00000183873	ENSG00000183625	ENSG00000174255	ENSG00000008300	ENSG00000183396	ENSG00000115665	ENSG00000134115	ENSG00000172005	ENSG00000170893	ENSG00000205111	ENSG00000163814	ENSG00000241635	ENSG00000168658	ENSG00000214324	ENSG00000174255	ENSG00000183662	ENSG00000173389	ENSG00000181722	ENSG00000168427	ENSG00000184945	ENSG00000204542	ENSG00000153266	ENSG00000182177	ENSG00000114487
ENSG00000081479	ENSG00000169714	ENSG00000168505	ENSG00000217236	ENSG00000164061	ENSG00000144031	ENSG00000118245	ENSG00000168356	ENSG00000121807	ENSG00000181847	ENSG00000236980	ENSG00000008300	ENSG00000196228	ENSG00000091181	ENSG00000233757	ENSG00000251287	ENSG00000183023	ENSG00000173585	ENSG00000242515	ENSG00000144191	ENSG00000239620	ENSG00000181847	ENSG00000163377	ENSG00000180929	ENSG00000163424	ENSG00000182083	ENSG00000172482	ENSG00000204539	ENSG00000163618	ENSG00000178752	ENSG00000241224
ENSG00000239474	ENSG00000181789	ENSG00000182177	ENSG00000138435	ENSG00000187492	ENSG00000124374	ENSG00000188282	ENSG00000168334	ENSG00000160791	ENSG00000181722	ENSG00000173421	ENSG00000236980	ENSG00000198203	ENSG00000175928	ENSG00000155066	ENSG00000196353	ENSG00000171126	ENSG00000173578	ENSG00000244122	ENSG00000185674	ENSG00000179407	ENSG00000181722	ENSG00000163421	ENSG00000239732	ENSG00000114638	ENSG00000178586	ENSG00000226321	ENSG00000204511	ENSG00000163630	ENSG00000182083	ENSG00000163530
ENSG00000154479	ENSG00000183624	ENSG00000144488	ENSG00000174279	ENSG00000164076	ENSG00000003137	ENSG00000180871	ENSG00000179934	ENSG00000163825	ENSG00000172020	ENSG00000164061	ENSG00000173421	ENSG00000163006	ENSG00000196277	ENSG00000115041	ENSG00000170819	ENSG00000162881	ENSG00000183625	ENSG00000167165	ENSG00000241962	ENSG00000169704	ENSG00000144847	ENSG00000227124	ENSG00000055957	ENSG00000175697	ENSG00000178602	ENSG00000154252	ENSG00000232810	ENSG00000188817	ENSG00000178586	ENSG00000121570
ENSG00000071909	ENSG00000184897	ENSG00000178752	ENSG00000128714	ENSG00000114349	ENSG00000135625	ENSG00000158428	ENSG00000168038	ENSG00000241186	ENSG00000144847	ENSG00000187492	ENSG00000164061	ENSG00000135960	ENSG00000125046	ENSG00000174501	ENSG00000154928	ENSG00000223658	ENSG00000012223	ENSG00000244474	ENSG00000144218	ENSG00000178804	ENSG00000163424	ENSG00000185008	ENSG00000157388	ENSG00000145087	ENSG00000185176	ENSG00000204099	ENSG00000255552	ENSG00000163632	ENSG00000178602	ENSG00000240891
ENSG00000204334	ENSG00000129071	ENSG00000182083	ENSG00000170178	ENSG00000188338	ENSG00000144035	ENSG00000127831	ENSG00000157093	ENSG00000181585	ENSG00000163424	ENSG00000164076	ENSG00000187492	ENSG00000144063	ENSG00000182533	ENSG00000186281	ENSG00000174611	ENSG00000138075	ENSG00000163825	ENSG00000185038	ENSG00000175874	ENSG00000170893	ENSG00000121594	ENSG00000175161	ENSG00000144771	ENSG00000163833	ENSG00000184945	ENSG00000188011	ENSG00000161896	ENSG00000163376	ENSG00000185176	ENSG00000176040
ENSG00000128683	ENSG00000196455	ENSG00000178586	ENSG00000128713	ENSG00000179564	ENSG00000187833	ENSG00000115592	ENSG00000157119	ENSG00000114646	ENSG00000121594	ENSG00000114349	ENSG00000164076	ENSG00000257207	ENSG00000180914	ENSG00000188886	ENSG00000118017	ENSG00000143921	ENSG00000163827	ENSG00000123485	ENSG00000196460	ENSG00000251287	ENSG00000144852	ENSG00000064835	ENSG00000187672	ENSG00000036828	ENSG00000130294	ENSG00000216921	ENSG00000096395	ENSG00000183662	ENSG00000184945	ENSG00000172139
ENSG00000144355	ENSG00000017260	ENSG00000178602	ENSG00000128710	ENSG00000004838	ENSG00000188687	ENSG00000135925	ENSG00000144648	ENSG00000164045	ENSG00000144852	ENSG00000188338	ENSG00000114349	ENSG00000169679	ENSG00000156959	ENSG00000198885	ENSG00000183770	ENSG00000138079	ENSG00000241186	ENSG00000144481	ENSG00000115598	ENSG00000172752	ENSG00000175697	ENSG00000179097	ENSG00000186451	ENSG00000065371	ENSG00000172478	ENSG00000134115	ENSG00000124664	ENSG00000163377	ENSG00000130294	ENSG00000186265
ENSG00000115844	ENSG00000114686	ENSG00000185176	ENSG00000128645	ENSG00000164082	ENSG00000179528	ENSG00000171450	ENSG00000180432	ENSG00000164049	ENSG00000175697	ENSG00000179564	ENSG00000188338	ENSG00000153093	ENSG00000144550	ENSG00000121152	ENSG00000206262	ENSG00000138083	ENSG00000181585	ENSG00000072080	ENSG00000115607	ENSG00000014257	ENSG00000051341	ENSG00000080224	ENSG00000174844	ENSG00000114547	ENSG00000146205	ENSG00000091181	ENSG00000112041	ENSG00000163380	ENSG00000172482	ENSG00000206531
ENSG00000217236	ENSG00000138246	ENSG00000184945	ENSG00000128655	ENSG00000214686	ENSG00000115297	ENSG00000163497	ENSG00000173769	ENSG00000145040	ENSG00000145087	ENSG00000004838	ENSG00000179564	ENSG00000144152	ENSG00000163705	ENSG00000249715	ENSG00000206260	ENSG00000239605	ENSG00000188086	ENSG00000168505	ENSG00000180251	ENSG00000170819	ENSG00000163833	ENSG00000231861	ENSG00000163689	ENSG00000163885	ENSG00000154252	ENSG00000196277	ENSG00000196748	ENSG00000185008	ENSG00000172478	ENSG00000163606
ENSG00000138435	ENSG00000081307	ENSG00000130294	ENSG00000079156	ENSG00000229972	ENSG00000144045	ENSG00000163499	ENSG00000163808	ENSG00000183396	ENSG00000051341	ENSG00000164082	ENSG00000004838	ENSG00000169629	ENSG00000157017	ENSG00000168754	ENSG00000184814	ENSG00000119888	ENSG00000114646	ENSG00000182177	ENSG00000115616	ENSG00000118017	ENSG00000036828	ENSG00000144820	ENSG00000153266	ENSG00000159650	ENSG00000204099	ENSG00000125046	ENSG00000204140	ENSG00000175161	ENSG00000226321	ENSG00000151577
ENSG00000174279	ENSG00000091527	ENSG00000172482	ENSG00000155657	ENSG00000184345	ENSG00000159374	ENSG00000181378	ENSG00000163810	ENSG00000236980	ENSG00000163833	ENSG00000214686	ENSG00000164082	ENSG00000144130	ENSG00000157087	ENSG00000135976	ENSG00000233701	ENSG00000184261	ENSG00000164045	ENSG00000177483	ENSG00000170417	ENSG00000206260	ENSG00000065371	ENSG00000081148	ENSG00000163618	ENSG00000180767	ENSG00000216921	ENSG00000182533	ENSG00000197753	ENSG00000064835	ENSG00000154252	ENSG00000174255
ENSG00000128714	ENSG00000144867	ENSG00000172478	ENSG00000163492	ENSG00000214681	ENSG00000115353	ENSG00000163501	ENSG00000163814	ENSG00000164061	ENSG00000036828	ENSG00000229972	ENSG00000214686	ENSG00000169607	ENSG00000132164	ENSG00000196912	ENSG00000155890	ENSG00000068781	ENSG00000164047	ENSG00000178752	ENSG00000198914	ENSG00000184814	ENSG00000114547	ENSG00000138483	ENSG00000163630	ENSG00000180697	ENSG00000134115	ENSG00000180914	ENSG00000255587	ENSG00000179097	ENSG00000204099	ENSG00000181847
ENSG00000170178	ENSG00000129055	ENSG00000226321	ENSG00000115232	ENSG00000173389	ENSG00000115363	ENSG00000243910	ENSG00000163817	ENSG00000187492	ENSG00000065371	ENSG00000184345	ENSG00000229972	ENSG00000115008	ENSG00000225526	ENSG00000168658	ENSG00000188582	ENSG00000242441	ENSG00000229453	ENSG00000182083	ENSG00000135973	ENSG00000233701	ENSG00000163885	ENSG00000114455	ENSG00000188817	ENSG00000214324	ENSG00000144619	ENSG00000156959	ENSG00000112164	ENSG00000178750	ENSG00000188389	ENSG00000181722
ENSG00000128713	ENSG00000114098	ENSG00000146205	ENSG00000188452	ENSG00000180929	ENSG00000176204	ENSG00000054356	ENSG00000173585	ENSG00000164076	ENSG00000173702	ENSG00000214681	ENSG00000184345	ENSG00000125571	ENSG00000088726	ENSG00000144191	ENSG00000163746	ENSG00000138039	ENSG00000164049	ENSG00000178586	ENSG00000153165	ENSG00000114113	ENSG00000159650	ENSG00000144821	ENSG00000163632	ENSG00000239620	ENSG00000196277	ENSG00000144550	ENSG00000124780	ENSG00000080224	ENSG00000188011	ENSG00000163424
ENSG00000128655	ENSG00000184432	ENSG00000154252	ENSG00000162992	ENSG00000055957	ENSG00000143954	ENSG00000182698	ENSG00000172215	ENSG00000114349	ENSG00000114547	ENSG00000173389	ENSG00000214681	ENSG00000136688	ENSG00000154764	ENSG00000196872	ENSG00000174963	ENSG00000170820	ENSG00000183396	ENSG00000178602	ENSG00000254126	ENSG00000155890	ENSG00000180767	ENSG00000163515	ENSG00000163376	ENSG00000179407	ENSG00000182533	ENSG00000163705	ENSG00000095981	ENSG00000231861	ENSG00000134115	ENSG00000114638
ENSG00000155657	ENSG00000114120	ENSG00000204099	ENSG00000150722	ENSG00000144771	ENSG00000172016	ENSG00000072182	ENSG00000173578	ENSG00000179564	ENSG00000159650	ENSG00000180929	ENSG00000173389	ENSG00000136694	ENSG00000131379	ENSG00000135951	ENSG00000152977	ENSG00000179915	ENSG00000236980	ENSG00000185176	ENSG00000144057	ENSG00000163746	ENSG00000180697	ENSG00000163519	ENSG00000183662	ENSG00000114656	ENSG00000180914	ENSG00000157087	ENSG00000112212	ENSG00000144820	ENSG00000091181	ENSG00000121594
ENSG00000163492	ENSG00000114125	ENSG00000188011	ENSG00000170396	ENSG00000187672	ENSG00000066032	ENSG00000135903	ENSG00000183625	ENSG00000088538	ENSG00000180767	ENSG00000055957	ENSG00000180929	ENSG00000136696	ENSG00000092345	ENSG00000273045	ENSG00000169903	ENSG00000178021	ENSG00000164061	ENSG00000184945	ENSG00000196862	ENSG00000174963	ENSG00000214324	ENSG00000138472	ENSG00000163377	ENSG00000169704	ENSG00000156959	ENSG00000132164	ENSG00000161911	ENSG00000081148	ENSG00000196277	ENSG00000144852
ENSG00000162992	ENSG00000069849	ENSG00000134115	ENSG00000188738	ENSG00000186451	ENSG00000162951	ENSG00000163082	ENSG00000121807	ENSG00000164082	ENSG00000180697	ENSG00000144771	ENSG00000055957	ENSG00000136695	ENSG00000183960	ENSG00000185674	ENSG00000206199	ENSG00000177994	ENSG00000164076	ENSG00000172482	ENSG00000115665	ENSG00000169903	ENSG00000239620	ENSG00000114487	ENSG00000163380	ENSG00000178804	ENSG00000144550	ENSG00000157103	ENSG00000095970	ENSG00000138483	ENSG00000125046	ENSG00000175697
ENSG00000150722	ENSG00000114127	ENSG00000091181	ENSG00000163012	ENSG00000174844	ENSG00000115423	ENSG00000124003	ENSG00000160791	ENSG00000214686	ENSG00000214324	ENSG00000187672	ENSG00000157388	ENSG00000136697	ENSG00000163576	ENSG00000241962	ENSG00000163645	ENSG00000162994	ENSG00000164078	ENSG00000172478	ENSG00000196228	ENSG00000206199	ENSG00000187715	ENSG00000241224	ENSG00000163421	ENSG00000170893	ENSG00000187288	ENSG00000088726	ENSG00000188056	ENSG00000114455	ENSG00000182533	ENSG00000113924
ENSG00000170396	ENSG00000163714	ENSG00000175928	ENSG00000144339	ENSG00000163689	ENSG00000152292	ENSG00000152056	ENSG00000121797	ENSG00000229972	ENSG00000239620	ENSG00000186451	ENSG00000144771	ENSG00000125637	ENSG00000183977	ENSG00000144218	ENSG00000163646	ENSG00000119866	ENSG00000114349	ENSG00000226321	ENSG00000163006	ENSG00000163645	ENSG00000179407	ENSG00000163530	ENSG00000185008	ENSG00000251287	ENSG00000163705	ENSG00000154764	ENSG00000124731	ENSG00000144821	ENSG00000156959	ENSG00000145087
ENSG00000188738	ENSG00000188313	ENSG00000196277	ENSG00000118997	ENSG00000153266	ENSG00000168874	ENSG00000168955	ENSG00000163825	ENSG00000184345	ENSG00000187715	ENSG00000239388	ENSG00000187672	ENSG00000125618	ENSG00000129810	ENSG00000170500	ENSG00000144893	ENSG00000186889	ENSG00000214686	ENSG00000154252	ENSG00000135960	ENSG00000163646	ENSG00000114656	ENSG00000121570	ENSG00000175161	ENSG00000172752	ENSG00000157087	ENSG00000131379	ENSG00000096264	ENSG00000163515	ENSG00000144550	ENSG00000163833
ENSG00000163012	ENSG00000120742	ENSG00000125046	ENSG00000144395	ENSG00000163618	ENSG00000068615	ENSG00000123977	ENSG00000241186	ENSG00000214681	ENSG00000179407	ENSG00000174844	ENSG00000186451	ENSG00000184492	ENSG00000179796	ENSG00000115526	ENSG00000138271	ENSG00000115507	ENSG00000229972	ENSG00000204099	ENSG00000144063	ENSG00000174946	ENSG00000169704	ENSG00000240891	ENSG00000064835	ENSG00000206384	ENSG00000132164	ENSG00000092345	ENSG00000171611	ENSG00000163519	ENSG00000163705	ENSG00000036828
ENSG00000138379	ENSG00000144895	ENSG00000182533	ENSG00000152430	ENSG00000163630	ENSG00000187627	ENSG00000153820	ENSG00000188086	ENSG00000173389	ENSG00000114656	ENSG00000163689	ENSG00000239388	ENSG00000175497	ENSG00000163491	ENSG00000175874	ENSG00000197953	ENSG00000169621	ENSG00000184345	ENSG00000188389	ENSG00000257207	ENSG00000169313	ENSG00000178804	ENSG00000144834	ENSG00000179097	ENSG00000196353	ENSG00000225526	ENSG00000163576	ENSG00000262179	ENSG00000138472	ENSG00000132164	ENSG00000065371
ENSG00000144339	ENSG00000198843	ENSG00000180914	ENSG00000163535	ENSG00000188817	ENSG00000183281	ENSG00000079263	ENSG00000164045	ENSG00000180929	ENSG00000169704	ENSG00000153266	ENSG00000174844	ENSG00000163064	ENSG00000163508	ENSG00000196460	ENSG00000174948	ENSG00000169618	ENSG00000214681	ENSG00000188011	ENSG00000169679	ENSG00000197953	ENSG00000170893	ENSG00000176040	ENSG00000080224	ENSG00000170819	ENSG00000131379	ENSG00000183977	ENSG00000146070	ENSG00000114487	ENSG00000225526	ENSG00000173702
ENSG00000118997	ENSG00000114850	ENSG00000196220	ENSG00000155749	ENSG00000163632	ENSG00000125551	ENSG00000135898	ENSG00000164047	ENSG00000055957	ENSG00000178804	ENSG00000163630	ENSG00000153266	ENSG00000144119	ENSG00000206559	ENSG00000180251	ENSG00000240045	ENSG00000163219	ENSG00000173389	ENSG00000134115	ENSG00000153093	ENSG00000114771	ENSG00000251287	ENSG00000172139	ENSG00000231861	ENSG00000154928	ENSG00000092345	ENSG00000129810	ENSG00000230062	ENSG00000241224	ENSG00000088726	ENSG00000114547
ENSG00000144395	ENSG00000163660	ENSG00000156959	ENSG00000155754	ENSG00000163376	ENSG00000185304	ENSG00000173699	ENSG00000229453	ENSG00000144771	ENSG00000251287	ENSG00000188817	ENSG00000163618	ENSG00000080293	ENSG00000144644	ENSG00000115616	ENSG00000197980	ENSG00000163217	ENSG00000180929	ENSG00000091181	ENSG00000144152	ENSG00000198829	ENSG00000172752	ENSG00000186265	ENSG00000154165	ENSG00000174611	ENSG00000163576	ENSG00000151789	ENSG00000244694	ENSG00000163530	ENSG00000154764	ENSG00000163885
ENSG00000187944	ENSG00000168827	ENSG00000144550	ENSG00000082126	ENSG00000183662	ENSG00000115593	ENSG00000204128	ENSG00000164049	ENSG00000187672	ENSG00000172752	ENSG00000163632	ENSG00000163630	ENSG00000163075	ENSG00000206557	ENSG00000198914	ENSG00000168779	ENSG00000183607	ENSG00000055957	ENSG00000196277	ENSG00000169629	ENSG00000196549	ENSG00000206384	ENSG00000206531	ENSG00000144820	ENSG00000066405	ENSG00000183977	ENSG00000179796	ENSG00000112077	ENSG00000121570	ENSG00000131379	ENSG00000159650
[truncated: 5,557 more rows]
[truncated: 10 more columns]
