# Supplementary material for: Transcriptomic analysis reveals a tissue-specific loss of identity during ageing and cancer
Source: BMC Genomics. 2023 Oct 26;24:644. doi: 10.1186/s12864-023-09756-w (PMC10604446; doi:10.1186/s12864-023-09756-w)
Supplement: Supplementary file 7 — Supplementary Material 7 [file 12864_2023_9756_MOESM7_ESM.xlsx]

## Sheet: High Tissue Specificity Genes
Gene Set	Description	Size	Expect	Ratio	P Value	FDR
GO:0008544	epidermis development	455	103.09	2.0176	<2.2e-16	<2.2e-16
GO:0043588	skin development	409	92.672	2.1042	<2.2e-16	<2.2e-16
GO:0007586	digestion	132	29.909	2.4742	<2.2e-16	<2.2e-16
GO:0006813	potassium ion transport	229	51.887	2.0429	1.7764e-15	3.7748e-13
GO:0034765	regulation of ion transmembrane transport	441	99.923	1.7013	1.8541e-14	3.1519e-12
GO:0042391	regulation of membrane potential	414	93.805	1.7163	3.8525e-14	5.4577e-12
GO:0051321	meiotic cell cycle	248	56.192	1.8864	1.082e-12	1.3139e-10
GO:0006814	sodium ion transport	213	48.262	1.9477	2.2498e-12	2.3904e-10
GO:0022412	cellular process involved in reproduction in multicellular organism	345	78.171	1.727	2.7064e-12	2.556e-10
GO:0009566	fertilization	176	39.878	2.0312	5.3304e-12	4.5308e-10
GO:0007631	feeding behavior	102	23.111	2.3798	6.2472e-12	4.8274e-10
GO:0007187	G protein-coupled receptor signaling pathway, coupled to cyclic nucleotide second messenger	250	56.646	1.836	1.2934e-11	9.1615e-10
GO:0007218	neuropeptide signaling pathway	101	22.885	2.3596	1.5093e-11	9.8688e-10
GO:0015893	drug transport	216	48.942	1.8798	4.2367e-11	2.5723e-09
GO:0097722	sperm motility	87	19.713	2.435	4.6404e-11	2.6296e-09
GO:0050953	sensory perception of light stimulus	209	47.356	1.8794	8.8898e-11	4.7227e-09
GO:0018149	peptide cross-linking	60	13.595	2.648	5.1976e-10	2.5988e-08
GO:0006959	humoral immune response	242	54.833	1.769	7.1538e-10	3.3782e-08
GO:0015837	amine transport	101	22.885	2.2286	8.1905e-10	3.6642e-08
GO:0007215	glutamate receptor signaling pathway	90	20.392	2.3048	8.8463e-10	3.7597e-08
GO:0015850	organic hydroxy compound transport	240	54.38	1.7286	5.2957e-09	2.0537e-07
GO:0098742	cell-cell adhesion via plasma-membrane adhesion molecules	270	61.177	1.6836	5.3154e-09	2.0537e-07
GO:0015698	inorganic anion transport	177	40.105	1.8452	8.8049e-09	3.254e-07
GO:0050954	sensory perception of mechanical stimulus	163	36.933	1.8683	1.5135e-08	5.2923e-07
GO:0009581	detection of external stimulus	129	29.229	1.9843	1.5565e-08	5.2923e-07
GO:0045165	cell fate commitment	249	56.419	1.6838	2.0561e-08	6.7217e-07
GO:0001906	cell killing	157	35.573	1.8553	4.2737e-08	1.3015e-06
GO:0009582	detection of abiotic stimulus	132	29.909	1.9392	4.2872e-08	1.3015e-06
GO:0099177	regulation of trans-synaptic signaling	417	94.485	1.4923	8.7206e-08	2.556e-06
GO:0021953	central nervous system neuron differentiation	179	40.558	1.7752	9.1916e-08	2.6043e-06
GO:0015711	organic anion transport	454	102.87	1.4679	9.9684e-08	2.7333e-06
GO:0035249	synaptic transmission, glutamatergic	90	20.392	2.1086	1.3344e-07	3.5444e-06
GO:0006836	neurotransmitter transport	268	60.724	1.6139	1.4056e-07	3.6205e-06
GO:0015696	ammonium transport	112	25.377	1.9703	1.9665e-07	4.9163e-06
GO:0015849	organic acid transport	313	70.92	1.551	2.6383e-07	6.2727e-06
GO:0035637	multicellular organismal signaling	170	38.519	1.7654	2.6567e-07	6.2727e-06
GO:0099565	chemical synaptic transmission, postsynaptic	107	24.244	1.9798	2.8673e-07	6.5871e-06
GO:0001539	cilium or flagellum-dependent cell motility	33	7.4772	2.8085	5.3685e-07	1.2008e-05
GO:0015844	monoamine transport	88	19.939	2.0562	6.0597e-07	1.3044e-05
GO:0031644	regulation of neurological system process	128	29.002	1.8619	6.1385e-07	1.3044e-05
GO:0046717	acid secretion	110	24.924	1.9259	7.8217e-07	1.6216e-05
GO:0019932	second-messenger-mediated signaling	433	98.11	1.4372	1.03e-06	2.0845e-05
GO:0030534	adult behavior	141	31.948	1.7841	1.6055e-06	3.1049e-05
GO:0072511	divalent inorganic cation transport	451	102.19	1.4189	1.6349e-06	3.1049e-05
GO:0019233	sensory perception of pain	103	23.338	1.9282	1.6438e-06	3.1049e-05
GO:0007214	gamma-aminobutyric acid signaling pathway	25	5.6646	3.0011	1.6946e-06	3.1313e-05
GO:0007389	pattern specification process	433	98.11	1.4168	2.9299e-06	5.2988e-05
GO:0023061	signal release	456	103.32	1.4034	3.2347e-06	5.6838e-05
GO:0008037	cell recognition	147	33.308	1.7413	3.2765e-06	5.6838e-05
GO:0072376	protein activation cascade	92	20.846	1.9189	7.0532e-06	0.0001199
GO:0050795	regulation of behavior	65	14.728	2.1049	7.6676e-06	0.00012779
GO:0033555	multicellular organismal response to stress	74	16.767	2.0278	7.9306e-06	0.00012964
GO:0050890	cognition	283	64.123	1.4971	8.333e-06	0.00013364
GO:0072507	divalent inorganic cation homeostasis	494	111.93	1.3669	8.9972e-06	0.00014005
GO:0019835	cytolysis	40	9.0633	2.4274	9.0619e-06	0.00014005
GO:0098656	anion transmembrane transport	266	60.271	1.5099	9.6869e-06	0.00014703
GO:0007210	serotonin receptor signaling pathway	38	8.6101	2.439	1.311e-05	0.00019551
GO:0050808	synapse organization	385	87.234	1.41	1.3818e-05	0.00020251
GO:0006968	cellular defense response	55	12.462	2.1666	1.5062e-05	0.00021402
GO:0021510	spinal cord development	104	23.565	1.8248	1.5201e-05	0.00021402
GO:0043270	positive regulation of ion transport	258	58.458	1.5054	1.5359e-05	0.00021402
GO:0030431	sleep	31	7.024	2.5626	2.1995e-05	0.00030155
GO:0007200	phospholipase C-activating G protein-coupled receptor signaling pathway	96	21.752	1.8389	2.3995e-05	0.00032374
GO:0030900	forebrain development	375	84.968	1.4005	2.6616e-05	0.00035349
GO:0031279	regulation of cyclase activity	51	11.556	2.1634	3.1963e-05	0.00041798
GO:0009914	hormone transport	322	72.959	1.4255	3.7935e-05	0.00048856
GO:0051339	regulation of lyase activity	52	11.782	2.1218	4.8387e-05	0.0006122
GO:0007588	excretion	67	15.181	1.9762	4.8976e-05	0.0006122
GO:0001578	microtubule bundle formation	89	20.166	1.8348	5.0632e-05	0.00062373
GO:0098739	import across plasma membrane	106	24.018	1.7487	6.2965e-05	0.00076457
GO:0090596	sensory organ morphogenesis	250	56.646	1.4653	7.7858e-05	0.0009321
GO:0050905	neuromuscular process	107	24.244	1.7324	8.1192e-05	0.00095851
GO:0042445	hormone metabolic process	218	49.395	1.4981	8.4054e-05	0.00097871
GO:0042737	drug catabolic process	136	30.815	1.6226	0.00013017	0.0014951
GO:0002526	acute inflammatory response	154	34.894	1.5762	0.00015036	0.0017006
GO:2001023	regulation of response to drug	93	21.072	1.7559	0.00015206	0.0017006
GO:0007626	locomotory behavior	197	44.637	1.501	0.00016665	0.0018396
GO:0071542	dopaminergic neuron differentiation	35	7.9304	2.2698	0.00018736	0.0020418
GO:0035270	endocrine system development	128	29.002	1.6206	0.0002111	0.0022555
GO:0001505	regulation of neurotransmitter levels	335	75.905	1.3701	0.00021228	0.0022555
GO:0051932	synaptic transmission, GABAergic	45	10.196	2.0596	0.00032303	0.0033898
GO:2000241	regulation of reproductive process	141	31.948	1.565	0.00035592	0.0036895
GO:0032409	regulation of transporter activity	247	55.966	1.4116	0.00043121	0.0044056
GO:0099601	regulation of neurotransmitter receptor activity	55	12.462	1.9259	0.00043537	0.0044056
GO:0007271	synaptic transmission, cholinergic	29	6.5709	2.2828	0.00059311	0.0058622
GO:0019098	reproductive behavior	29	6.5709	2.2828	0.00059311	0.0058622
GO:0002251	organ or tissue specific immune response	32	7.2506	2.2067	0.00063812	0.0062345
GO:0003013	circulatory system process	480	108.76	1.2781	0.00065222	0.0062999
GO:0010927	cellular component assembly involved in morphogenesis	106	24.018	1.6238	0.00067004	0.0063993
GO:0046530	photoreceptor cell differentiation	60	13.595	1.8389	0.00077159	0.0072873
GO:0042044	fluid transport	30	6.7975	2.2067	0.00093937	0.0087743
GO:0002449	lymphocyte mediated immunity	238	53.927	1.3908	0.00095265	0.0088017
GO:0044331	cell-cell adhesion mediated by cadherin	42	9.5164	1.9965	0.00098975	0.0090213
GO:0010959	regulation of metal ion transport	360	81.57	1.3118	0.00099765	0.0090213
GO:0050803	regulation of synapse structure or activity	221	50.075	1.3979	0.0011862	0.010613
GO:0007190	activation of adenylate cyclase activity	31	7.024	2.1355	0.0014419	0.01271
GO:0002209	behavioral defense response	37	8.3835	2.0278	0.0014626	0.01271
GO:0007274	neuromuscular synaptic transmission	34	7.7038	2.0769	0.0014654	0.01271
GO:0070193	synaptonemal complex organization	23	5.2114	2.3027	0.0019059	0.016364
GO:0003012	muscle system process	423	95.844	1.2625	0.0022617	0.019225
GO:0099504	synaptic vesicle cycle	193	43.73	1.3949	0.0024954	0.021001

## Sheet: Low Tissue Specificity Genes
Gene Set	Description	Size	Expect	Ratio	P Value	FDR
GO:0006397	mRNA processing	487	98.341	2.8371	<2.2e-16	<2.2e-16
GO:0010608	posttranscriptional regulation of gene expression	486	98.139	2.3538	<2.2e-16	<2.2e-16
GO:0061919	process utilizing autophagic mechanism	473	95.514	2.0416	<2.2e-16	<2.2e-16
GO:0010498	proteasomal protein catabolic process	449	90.667	2.1176	<2.2e-16	<2.2e-16
GO:0022613	ribonucleoprotein complex biogenesis	440	88.85	3.0276	<2.2e-16	<2.2e-16
GO:0008380	RNA splicing	417	84.205	3.0521	<2.2e-16	<2.2e-16
GO:0006605	protein targeting	412	83.196	2.5602	<2.2e-16	<2.2e-16
GO:0010256	endomembrane system organization	400	80.773	1.9437	<2.2e-16	<2.2e-16
GO:0034248	regulation of cellular amide metabolic process	385	77.744	2.2639	<2.2e-16	<2.2e-16
GO:0034470	ncRNA processing	367	74.109	2.4019	<2.2e-16	<2.2e-16
GO:0048193	Golgi vesicle transport	366	73.907	2.0837	<2.2e-16	<2.2e-16
GO:0051169	nuclear transport	356	71.888	2.1005	<2.2e-16	<2.2e-16
GO:0006401	RNA catabolic process	341	68.859	2.9045	<2.2e-16	<2.2e-16
GO:0032984	protein-containing complex disassembly	323	65.224	2.3304	<2.2e-16	<2.2e-16
GO:0009123	nucleoside monophosphate metabolic process	321	64.82	2.1135	<2.2e-16	<2.2e-16
GO:0016050	vesicle organization	313	63.205	2.0252	<2.2e-16	<2.2e-16
GO:0090150	establishment of protein localization to membrane	313	63.205	2.5789	<2.2e-16	<2.2e-16
GO:0009141	nucleoside triphosphate metabolic process	304	61.387	2.248	<2.2e-16	<2.2e-16
GO:0070646	protein modification by small protein removal	288	58.156	2.1666	<2.2e-16	<2.2e-16
GO:0034976	response to endoplasmic reticulum stress	268	54.118	2.3283	<2.2e-16	<2.2e-16
GO:1903311	regulation of mRNA metabolic process	266	53.714	2.5506	<2.2e-16	<2.2e-16
GO:0071826	ribonucleoprotein complex subunit organization	245	49.473	3.1734	<2.2e-16	<2.2e-16
GO:0006839	mitochondrial transport	237	47.858	2.403	<2.2e-16	<2.2e-16
GO:0016072	rRNA metabolic process	236	47.656	2.7699	<2.2e-16	<2.2e-16
GO:0015931	nucleobase-containing compound transport	233	47.05	2.593	<2.2e-16	<2.2e-16
GO:0006403	RNA localization	228	46.04	2.7367	<2.2e-16	<2.2e-16
GO:0016197	endosomal transport	212	42.809	2.5462	<2.2e-16	<2.2e-16
GO:0006413	translational initiation	192	38.771	3.8689	<2.2e-16	<2.2e-16
GO:0140053	mitochondrial gene expression	159	32.107	3.3637	<2.2e-16	<2.2e-16
GO:0031123	RNA 3'-end processing	141	28.472	2.6693	<2.2e-16	<2.2e-16
GO:0070585	protein localization to mitochondrion	137	27.665	2.6387	<2.2e-16	<2.2e-16
GO:0070972	protein localization to endoplasmic reticulum	137	27.665	4.1208	<2.2e-16	<2.2e-16
GO:0006414	translational elongation	133	26.857	3.3511	<2.2e-16	<2.2e-16
GO:0071166	ribonucleoprotein complex localization	128	25.847	3.0951	<2.2e-16	<2.2e-16
GO:0033108	mitochondrial respiratory chain complex assembly	96	19.385	3.7141	<2.2e-16	<2.2e-16
GO:0002181	cytoplasmic translation	92	18.578	3.4988	<2.2e-16	<2.2e-16
GO:0010257	NADH dehydrogenase complex assembly	64	12.924	4.0236	<2.2e-16	<2.2e-16
GO:0006457	protein folding	210	42.406	2.2167	4.4409e-16	9.9336e-15
GO:0035966	response to topologically incorrect protein	188	37.963	2.2654	1.7764e-15	3.8715e-14
GO:0006399	tRNA metabolic process	183	36.953	2.2731	2.9976e-15	6.3699e-14
GO:0009259	ribonucleotide metabolic process	500	100.97	1.7234	6.7724e-15	1.404e-13
GO:0007006	mitochondrial membrane organization	126	25.443	2.5154	1.6431e-14	3.3254e-13
GO:0042176	regulation of protein catabolic process	370	74.715	1.8203	6.1173e-14	1.2092e-12
GO:0040029	regulation of gene expression, epigenetic	258	52.098	1.977	1.9695e-13	3.8048e-12
GO:0007033	vacuole organization	157	31.703	2.2711	3.0331e-13	5.7292e-12
GO:0007034	vacuolar transport	130	26.251	2.3999	4.2188e-13	7.7957e-12
GO:0033044	regulation of chromosome organization	329	66.435	1.8364	6.0352e-13	1.0915e-11
GO:0016482	cytosolic transport	157	31.703	2.2395	1.0316e-12	1.8268e-11
GO:0071806	protein transmembrane transport	65	13.126	2.9713	2.3676e-12	4.107e-11
GO:0006091	generation of precursor metabolites and energy	469	94.706	1.6683	2.5391e-12	4.3164e-11
GO:0006289	nucleotide-excision repair	110	22.212	2.4761	2.6128e-12	4.3547e-11
GO:0031503	protein-containing complex localization	280	56.541	1.8748	4.6136e-12	7.5415e-11
GO:0016569	covalent chromatin modification	468	94.504	1.6507	8.9801e-12	1.4402e-10
GO:1903008	organelle disassembly	96	19.385	2.5277	1.5405e-11	2.4248e-10
GO:0006354	DNA-templated transcription, elongation	98	19.789	2.4761	4.0371e-11	6.2391e-10
GO:0018205	peptidyl-lysine modification	360	72.695	1.7195	5.5686e-11	8.4524e-10
GO:0016458	gene silencing	202	40.79	1.9858	5.6715e-11	8.4574e-10
GO:0031647	regulation of protein stability	267	53.916	1.7991	5.2083e-10	7.6328e-09
GO:0009896	positive regulation of catabolic process	409	82.59	1.6225	9.732e-10	1.4021e-08
GO:0098781	ncRNA transcription	104	21.001	2.2856	2.0457e-09	2.8981e-08
GO:0051656	establishment of organelle localization	494	99.754	1.5438	2.9435e-09	4.1016e-08
GO:0032527	protein exit from endoplasmic reticulum	47	9.4908	2.9502	3.7581e-09	5.1523e-08
GO:0032200	telomere organization	146	29.482	2.0351	5.7069e-09	7.6998e-08
GO:0009895	negative regulation of catabolic process	282	56.945	1.721	6.3187e-09	8.3921e-08
GO:0071897	DNA biosynthetic process	188	37.963	1.8966	6.874e-09	8.9891e-08
GO:0043631	RNA polyadenylation	48	9.6927	2.8888	7.283e-09	9.3796e-08
GO:1903320	regulation of protein modification by small protein conjugation or removal	217	43.819	1.8257	7.8637e-09	9.9763e-08
GO:0043687	post-translational protein modification	360	72.695	1.6232	9.4944e-09	1.1868e-07
GO:0017004	cytochrome complex assembly	34	6.8657	3.2043	2.0814e-08	2.564e-07
GO:0006353	DNA-templated transcription, termination	73	14.741	2.4422	2.4415e-08	2.9647e-07
GO:0017038	protein import	211	42.608	1.8072	2.4846e-08	2.9745e-07
GO:0019080	viral gene expression	62	12.52	2.556	3.6247e-08	4.2792e-07
GO:0006338	chromatin remodeling	150	30.29	1.9479	5.0959e-08	5.9336e-07
GO:0098876	vesicle-mediated transport to the plasma membrane	93	18.78	2.1832	1.4682e-07	1.6865e-06
GO:0071824	protein-DNA complex subunit organization	242	48.867	1.6985	1.7176e-07	1.9466e-06
GO:0006352	DNA-templated transcription, initiation	231	46.646	1.715	1.7995e-07	1.9972e-06
GO:0030522	intracellular receptor signaling pathway	284	57.349	1.6391	1.8092e-07	1.9972e-06
GO:1901987	regulation of cell cycle phase transition	386	77.946	1.5395	1.9483e-07	2.1231e-06
GO:0036230	granulocyte activation	500	100.97	1.4658	2.285e-07	2.455e-06
GO:0002446	neutrophil mediated immunity	496	100.16	1.4677	2.3106e-07	2.455e-06
GO:0010821	regulation of mitochondrion organization	176	35.54	1.8008	4.2425e-07	4.452e-06
GO:0019058	viral life cycle	285	57.55	1.616	4.3348e-07	4.4934e-06
GO:1903513	endoplasmic reticulum to cytosol transport	28	5.6541	3.1835	4.7821e-07	4.8973e-06
GO:1903829	positive regulation of cellular protein localization	317	64.012	1.5778	5.0413e-07	5.1013e-06
GO:0009451	RNA modification	152	30.694	1.8571	5.6223e-07	5.6223e-06
GO:0042769	DNA damage response, detection of DNA damage	39	7.8753	2.7935	6.7186e-07	6.6405e-06
GO:0043543	protein acylation	238	48.06	1.6646	7.2517e-07	7.085e-06
GO:0016073	snRNA metabolic process	95	19.183	2.0851	9.0308e-07	8.7229e-06
GO:0006997	nucleus organization	126	25.443	1.9258	9.9966e-07	9.3806e-06
GO:0000209	protein polyubiquitination	255	51.493	1.6313	1e-06	9.3806e-06
GO:2001233	regulation of apoptotic signaling pathway	385	77.744	1.5049	1.0043e-06	9.3806e-06
GO:0032386	regulation of intracellular transport	422	85.215	1.4786	1.0951e-06	1.0118e-05
GO:0034504	protein localization to nucleus	267	53.916	1.5951	2.1204e-06	1.938e-05
GO:0090305	nucleic acid phosphodiester bond hydrolysis	288	58.156	1.5647	2.6942e-06	2.4362e-05
GO:0051052	regulation of DNA metabolic process	405	81.782	1.4673	2.9832e-06	2.6691e-05
GO:0051648	vesicle localization	305	61.589	1.5425	3.2606e-06	2.887e-05
GO:0000075	cell cycle checkpoint	216	43.617	1.6507	3.594e-06	3.1494e-05
GO:0010948	negative regulation of cell cycle process	278	56.137	1.5498	6.771e-06	5.8728e-05
GO:0043462	regulation of ATPase activity	78	15.751	2.0952	7.0217e-06	6.0287e-05
GO:0045930	negative regulation of mitotic cell cycle	256	51.694	1.5669	8.8143e-06	7.4921e-05
GO:0046390	ribose phosphate biosynthetic process	255	51.493	1.5536	1.4134e-05	0.00011442
GO:0032259	methylation	346	69.868	1.4313	5.7962e-05	0.00042472
GO:0043620	regulation of DNA-templated transcription in response to stress	78	15.751	1.8412	0.00038048	0.002429
GO:0099132	ATP hydrolysis coupled cation transmembrane transport	59	11.914	1.9305	0.00069055	0.0041336
GO:0050690	regulation of defense response to virus by virus	29	5.856	2.2199	0.0023345	0.01272
GO:0042770	signal transduction in response to DNA damage	131	26.453	1.5121	0.0031649	0.016813
GO:0048284	organelle fusion	121	24.434	1.4734	0.0077567	0.037675
GO:0050000	chromosome localization	78	15.751	1.5872	0.0090506	0.043463
