# Supplementary material for: Transcriptomic analysis reveals a tissue-specific loss of identity during ageing and cancer
Source: BMC Genomics. 2023 Oct 26;24:644. doi: 10.1186/s12864-023-09756-w (PMC10604446; doi:10.1186/s12864-023-09756-w)
Supplement: Supplementary file 8 — Supplementary Material 8 [file 12864_2023_9756_MOESM8_ESM.xlsx]

## Sheet: Plan1
***The values represents the enrichment ratio for the significant results.
	Cancers (blank cells = GO term not asociated with cancer and/or no significant result)
GO_Term	BLCA	BRCA	COAD	ESCA	KICH	KIRC	KIRP	LIHC	LUAD	LUSC	PRAD	STAD	UCEC
adaptive immune response						3.3519
adult behavior					4.2288					3.3537
appendage development				4.9						3.6735		4.0385
calcium ion regulated exocytosis					3.2689
cell chemotaxis						2.0449
cell cycle checkpoint	2.7336	3.4086				2.888	3.3806	3.1941
cell cycle G1/S phase transition								2.7932
cell cycle G2/M phase transition	2.7721	2.6885				2.3121		3.2391
cell-cell adhesion via plasma-membrane adhesion molecules						2.3104					4.0623
cell-cell signaling by wnt								1.7344
cellular defense response						4.7755
CENP-A containing chromatin organization	7.3258	7.9168				5.2954		6.848
chemical synaptic transmission, postsynaptic					4.1794					3.0384
chromosome localization		4.1952				3.7882	4.6808	4.4226
chromosome segregation	4.0762	4.1952			2.7074	3.4726	3.9007	3.8273			7.3824		2.4663
cognition					3.3359
cytokine metabolic process						3.407
cytokine secretion						2.6452
cytokinesis						2.4778
defense response to other organism						1.8047
detection of biotic stimulus						7.4617
developmental growth involved in morphogenesis								2.1229
developmental induction	6.8819											7.7362
divalent inorganic cation homeostasis						2.1267
divalent inorganic cation transport						1.8927
DNA conformation change	2.9662	2.6712				2.1441		2.9244
DNA recombination	2.8284					2.6458		2.5272				2.9924
DNA replication	2.8811					2.6951	3.3301	3.8616				2.8578
DNA strand elongation								5.5283
double-strand break repair	3.3336	2.8144	3.0674					2.7997				3.5132
ear development								2.253		2.5094
embryonic organ development				3.0736				1.882		2.655
embryonic skeletal system development				6.934					4.0498	3.5466		4.4932
epidermis development			2.4145							3.3777			2.2549
establishment of tissue polarity								3.359
female gamete generation								2.5937		2.8888
G protein-coupled receptor signaling pathway						2.8892
gamma-aminobutyric acid signaling pathway										7.0932
glutamate receptor signaling pathway					4.4167	4.0127	4.9582						3.1091
immune response-regulating signaling pathway						2.0985
inflammatory cell apoptotic process						5.9694
inflammatory response to antigenic stimulus						4.477
interferon-gamma production						4.0265
interleukin-1 production						4.0578
interleukin-10 production						6.1559
interleukin-2 production						3.6479
interleukin-4 production						5.7938
intraspecies interaction between organisms					7.3612
kinetochore organization	10.814	11.687			9.4644	9.3804	9.6588	8.8453					6.6623
leukocyte apoptotic process						3.0684
leukocyte cell-cell adhesion						2.6759
leukocyte differentiation						1.9196
leukocyte migration						2.0373
leukocyte proliferation						2.4536
locomotory behavior										3.0005
lymphocyte activation involved in immune response						3.245
lymphocyte mediated immunity						3.0348
meiotic cell cycle	4.3955	3.9584	2.889			2.9125	3.5987	3.745		2.3835	6.1917	3.7059	2.5387
microtubule cytoskeleton organization involved in mitosis	3.4409							3.0154			5.8164
microtubule organizing center organization								2.7724
microtubule polymerization or depolymerization								3.9312
microtubule-based movement	3.1844	2.8678					2.5448	2.35
mitotic cell cycle phase transition	2.3316	2.3517			2.2446	2.0899	2.499	2.8879			3.8287
molting cycle								2.818		2.877			3.0953
morphogenesis of an epithelium								1.7691					1.7974
multi-organism behavior					5.7609
negative regulation of cell activation				4.0352		3.3015	2.4807
negative regulation of cell cycle process		2.6484				2.1258		2.5772					2.0131
negative regulation of cell projection organization								2.5778
negative regulation of cytokine production						2.4367
negative regulation of defense response						2.458
negative regulation of immune system process						2.052
negative regulation of mitotic cell cycle								2.5914
neural precursor cell proliferation											5.369
neuroinflammatory response						4.1039
neuromuscular process										3.0384
neuropeptide signaling pathway						2.9256
neurotransmitter transport					3.5227					2.9775
organelle fission	2.6718	2.9408			2.2733	2.575	2.9166	3.3531			4.5402	3.0659	1.8797
pattern specification process	2.4126	2.0782	2.6475	3.6698				1.7772		2.8668			1.831
peptide cross-linking										4.9258
phospholipase C-activating G protein-coupled receptor signaling pathway						3.4199
positive regulation of cell activation						2.4359
positive regulation of cell cycle								2.5543
positive regulation of cytokine production						2.1992
positive regulation of defense response						2.1529
positive regulation of response to external stimulus						2.2411
potassium ion transport					3.0377	2.2939		2.0858		2.3231			2.1383
production of molecular mediator of immune response						2.7648
protein localization to chromosome		4.0398						3.6036
purinergic receptor signaling pathway						6.9643
regulation of animal organ morphogenesis								2.4357
regulation of cell cycle phase transition	2.3534	2.4372				2.0413	2.3121	2.9561			3.6939		1.8727
regulation of cell division			3.6277					2.3513
regulation of cell-cell adhesion						2.2288							1.8874
regulation of cyclin-dependent protein kinase activity						3.078		3.8698
regulation of embryonic development								2.972
regulation of immune effector process						2.499
regulation of inflammatory response						2.2736
regulation of ion transmembrane transport						1.9356		1.8052				2.3156
regulation of leukocyte activation						2.5255
regulation of membrane potential					2.8805					2.3558
regulation of microtubule-based process								2.8617
regulation of neurological system process					3.8819					3.0017
regulation of neuron projection development								1.7318
regulation of neurotransmitter levels					2.9664					2.0291
regulation of protein serine/threonine kinase activity								1.7619
regulation of reproductive process								2.4466
regulation of response to drug										3.1779
regulation of transporter activity								2.1487
regulation of trans-synaptic signaling		2.2561			3.6938	1.8896	2.1402	1.9091		2.0554
reproductive system development			2.3436
response to chemokine						3.5303
second-messenger-mediated signaling						2.0472
sensory organ morphogenesis								2.1229		2.8373
sensory perception of light stimulus										2.5454
sensory perception of mechanical stimulus										2.9011			2.575
sex differentiation			2.8731
skeletal system morphogenesis				4.3214						2.3998
skin development										3.4685			2.1095
sodium ion transport										2.9139
somatic diversification of immune receptors						4.477
somite development								3.1728
spinal cord development										3.126
spindle organization	3.1145
synapse organization					2.9684
synaptic transmission, cholinergic										6.1148
synaptic transmission, glutamatergic					4.9688
synaptic vesicle cycle					3.6043
T cell activation						2.9781
tolerance induction						6.5663
type 2 immune response						5.4719
urogenital system development										2.1758
vesicle-mediated transport in synapse										2.475
regulation of epithelial cell differentiation													2.7035
water homeostasis													4.115
digestion													3.0031
gland development													1.8805
cell fate commitment													2.1539
