# Supplementary material for: Transcriptomic analysis reveals a tissue-specific loss of identity during ageing and cancer
Source: BMC Genomics. 2023 Oct 26;24:644. doi: 10.1186/s12864-023-09756-w (PMC10604446; doi:10.1186/s12864-023-09756-w)
Supplement: Supplementary file 9 — Supplementary Material 9 [file 12864_2023_9756_MOESM9_ESM.xlsx]

## Sheet: S47_KIRP_Old
GENEID	log2FoldChange	pvalue	FDR
ENSG00000000938	1.15234	0.00275856	0.00965059
ENSG00000001630	-1.40936	5.77736e-05	0.000378819
ENSG00000002587	1.53739	5.09877e-05	0.000340635
ENSG00000002746	-2.09346	0.000683066	0.00302042
ENSG00000002822	1.1572	1.21767e-08	2.55757e-07
ENSG00000002933	1.36282	0.000592795	0.0026753
ENSG00000003137	-1.25943	0.00105701	0.00434694
ENSG00000003249	1.99984	1.11545e-09	3.10293e-08
ENSG00000003436	1.27275	0.000740777	0.00323264
ENSG00000004799	-3.14081	3.69271e-15	4.1227e-13
ENSG00000004838	2.1327	9.00076e-08	1.45933e-06
ENSG00000005059	1.64843	4.50857e-07	5.78258e-06
ENSG00000005075	1.13841	1.75929e-06	1.9103e-05
ENSG00000005108	-1.64564	0.00137773	0.0054053
ENSG00000005249	-1.51715	0.000138053	0.00078918
ENSG00000005471	1.85292	1.42956e-05	0.000116287
ENSG00000005513	3.07162	3.44816e-06	3.39474e-05
ENSG00000005844	1.32329	0.000437209	0.00206677
ENSG00000005884	1.52284	1.39848e-06	1.56028e-05
ENSG00000006042	1.73325	2.49126e-11	1.08772e-09
ENSG00000006118	1.44232	4.4769e-05	0.000305344
ENSG00000006327	2.00611	3.91632e-11	1.60463e-09
ENSG00000006534	1.09624	0.000384746	0.00185514
ENSG00000006638	-2.27226	1.29208e-08	2.70702e-07
ENSG00000007001	-3.06026	1.19395e-08	2.51409e-07
ENSG00000007216	-2.99042	1.64505e-05	0.000131564
ENSG00000007384	1.09865	4.44714e-10	1.35989e-08
ENSG00000007392	1.1668	0.00033545	0.00165242
ENSG00000007402	-1.85505	1.26066e-09	3.47205e-08
ENSG00000007908	-3.10159	1.02974e-06	1.19792e-05
ENSG00000007923	-1.19416	1.46335e-09	3.96464e-08
ENSG00000007933	-1.80138	0.000521101	0.00240592
ENSG00000007968	2.77854	2.59672e-14	2.36497e-12
ENSG00000008118	-1.92809	1.84826e-05	0.000144823
ENSG00000008277	-1.33711	1.74994e-05	0.000138094
ENSG00000008300	2.40024	2.40408e-10	7.82619e-09
ENSG00000008394	1.54188	0.000351519	0.00171986
ENSG00000008517	2.73372	7.67686e-11	2.80669e-09
ENSG00000008988	1.13489	1.63053e-07	2.42393e-06
ENSG00000009694	1.67924	0.00162297	0.0062179
ENSG00000009765	-1.76774	0.00125301	0.00498893
ENSG00000010030	1.74204	2.16117e-08	4.18416e-07
ENSG00000010295	1.37191	9.31857e-09	2.00796e-07
ENSG00000010319	-3.73877	1.15255e-25	9.5863e-23
ENSG00000010610	1.45597	0.000120368	0.000702322
ENSG00000010626	1.12315	2.41062e-07	3.39262e-06
ENSG00000010671	2.0161	5.2916e-08	9.1885e-07
ENSG00000011052	1.87472	9.819e-12	4.86128e-10
ENSG00000011422	1.50528	6.739e-05	0.000430009
ENSG00000011426	2.39115	7.42577e-09	1.64266e-07
ENSG00000011465	-3.1146	1.68711e-08	3.41009e-07
ENSG00000011600	2.97588	2.26133e-11	9.97803e-10
ENSG00000011638	1.18895	1.67472e-08	3.39738e-07
ENSG00000012048	1.25604	2.58367e-07	3.60263e-06
ENSG00000012124	1.86817	4.75841e-05	0.00032125
ENSG00000012504	1.25861	0.000155771	0.000870133
ENSG00000012779	2.64663	1.57079e-14	1.52807e-12
ENSG00000013016	-2.35592	1.49062e-12	9.28705e-11
ENSG00000013297	-2.70907	1.08965e-07	1.71004e-06
ENSG00000013364	1.65534	1.57634e-12	9.71199e-11
ENSG00000013573	1.25821	1.85583e-05	0.000145347
ENSG00000013588	-1.69947	0.00284083	0.00990718
ENSG00000013810	1.15631	7.28966e-06	6.50904e-05
ENSG00000015133	-1.16858	0.000101895	0.000614212
ENSG00000015285	1.6171	2.65728e-06	2.71523e-05
ENSG00000015413	-2.69397	8.55218e-05	0.000526694
ENSG00000015475	1.10171	2.55508e-07	3.56902e-06
ENSG00000016402	2.40866	0.00133414	0.00525541
ENSG00000017797	-1.01229	8.17263e-07	9.73866e-06
ENSG00000018236	-4.56449	3.16108e-12	1.80703e-10
ENSG00000018280	1.92374	3.70642e-08	6.7237e-07
ENSG00000018625	-2.49686	1.92563e-08	3.79986e-07
ENSG00000018869	-1.1048	0.000154933	0.000867199
ENSG00000019169	4.05571	2.46573e-12	1.44428e-10
ENSG00000019186	2.16179	0.00256646	0.00910493
ENSG00000019549	-1.83801	0.000147074	0.00083019
ENSG00000019991	-1.81003	1.16913e-05	9.81255e-05
ENSG00000020181	-1.39097	0.00106233	0.00436449
ENSG00000022267	3.42887	5.94688e-10	1.79214e-08
ENSG00000022567	-1.49032	3.37762e-15	3.82223e-13
ENSG00000023171	-2.43617	3.03876e-08	5.61041e-07
ENSG00000023892	1.64466	1.60433e-06	1.76508e-05
ENSG00000024422	1.11223	0.000451383	0.00212112
ENSG00000024526	2.74834	8.41803e-08	1.37693e-06
ENSG00000025708	2.28945	5.51633e-12	2.94116e-10
ENSG00000026025	1.77506	3.75997e-13	2.71944e-11
ENSG00000026103	1.1705	1.22515e-05	0.000102159
ENSG00000026297	2.04268	1.5947e-08	3.26641e-07
ENSG00000026508	1.56728	0.000422637	0.00200873
ENSG00000029153	1.50259	5.33387e-05	0.000353784
ENSG00000029534	2.40521	2.61257e-06	2.67612e-05
ENSG00000029993	1.62254	1.13917e-10	4.03603e-09
ENSG00000030582	1.13085	2.4117e-06	2.49804e-05
ENSG00000033170	1.14791	3.19784e-06	3.17021e-05
ENSG00000034053	2.77335	6.77569e-10	2.01634e-08
ENSG00000034239	2.16255	0.0005517	0.00252407
ENSG00000034510	2.61687	8.16586e-20	2.34205e-17
ENSG00000035115	-1.22635	7.20898e-07	8.74062e-06
ENSG00000036448	-1.2644	8.29556e-07	9.85093e-06
ENSG00000036530	-1.03871	0.000692358	0.00304854
ENSG00000036672	-1.50005	0.00134608	0.00529612
ENSG00000036828	-4.84486	1.24755e-11	5.92945e-10
ENSG00000037280	-2.06188	2.13191e-07	3.04939e-06
ENSG00000038427	2.71289	7.17447e-08	1.19586e-06
ENSG00000038945	1.86038	1.15057e-06	1.31816e-05
ENSG00000039537	3.26217	1.04626e-05	8.91173e-05
ENSG00000040608	1.1019	0.000265382	0.00135918
ENSG00000042062	-2.30262	5.31494e-07	6.66081e-06
ENSG00000042493	1.29574	3.92548e-05	0.000275592
ENSG00000042980	1.27742	0.000517673	0.00239341
ENSG00000043462	1.02911	0.00222155	0.00808743
ENSG00000049089	-2.11091	3.50825e-06	3.44306e-05
ENSG00000049249	1.59117	0.00134134	0.00527873
ENSG00000049283	-2.25894	0.000364362	0.0017712
ENSG00000049323	-2.06149	7.70756e-06	6.84179e-05
ENSG00000049449	1.33537	2.28013e-14	2.11899e-12
ENSG00000049540	-1.42751	0.00200325	0.00741359
ENSG00000049541	1.02622	2.01139e-13	1.56353e-11
ENSG00000050030	-3.20425	4.48708e-07	5.75945e-06
ENSG00000050438	-3.09257	6.09075e-14	5.30469e-12
ENSG00000050555	-2.032	4.39523e-05	0.000301007
ENSG00000050767	3.42992	2.89335e-15	3.30649e-13
ENSG00000051128	1.34497	1.20532e-06	1.37239e-05
ENSG00000051180	1.79651	1.71472e-08	3.45331e-07
ENSG00000051341	2.86313	6.67452e-11	2.50634e-09
ENSG00000051523	2.14146	5.20445e-13	3.66848e-11
ENSG00000053702	-1.59567	1.60917e-07	2.39862e-06
ENSG00000053747	1.57501	0.000586492	0.00265189
ENSG00000053918	-2.23987	3.87948e-05	0.000272991
ENSG00000054179	2.08344	2.02533e-07	2.91953e-06
ENSG00000054967	1.06002	0.000132828	0.000764829
ENSG00000055118	2.32476	1.25829e-05	0.00010445
ENSG00000055163	-2.45664	5.49482e-19	1.38495e-16
ENSG00000057019	1.64675	3.76903e-05	0.000266233
ENSG00000058404	1.7491	0.00165003	0.00630996
ENSG00000059377	1.58591	7.87898e-05	0.000492548
ENSG00000060138	1.04001	7.06627e-11	2.63559e-09
ENSG00000060237	-1.66023	1.91863e-11	8.69303e-10
ENSG00000060558	1.75341	1.38283e-05	0.000112984
ENSG00000061656	1.94473	6.39231e-09	1.43503e-07
ENSG00000061918	1.02888	0.00129129	0.005112
ENSG00000062716	1.44234	3.12971e-08	5.75915e-07
ENSG00000064042	-1.09521	0.000252015	0.00129993
ENSG00000064886	3.52339	3.63525e-09	8.841e-08
ENSG00000065054	-2.08542	2.902e-15	3.30649e-13
ENSG00000065154	-1.00882	0.000204642	0.00109519
ENSG00000065308	-1.10808	5.8425e-05	0.000382638
ENSG00000065320	-3.08909	3.98999e-09	9.60542e-08
ENSG00000065328	3.24578	2.12251e-12	1.28393e-10
ENSG00000065357	1.20534	0.000749073	0.00325773
ENSG00000065361	1.13784	0.00017274	0.000949302
ENSG00000065618	4.10531	8.47008e-07	1.00285e-05
ENSG00000066056	-2.27816	3.27169e-10	1.04262e-08
ENSG00000066230	-4.86614	1.23931e-24	8.58999e-22
ENSG00000066279	2.85952	1.15137e-07	1.79504e-06
ENSG00000066294	2.37855	3.64988e-08	6.6356e-07
ENSG00000066336	2.23917	2.53256e-09	6.35433e-08
ENSG00000066382	-3.38453	1.22356e-07	1.89339e-06
ENSG00000066468	-1.12287	0.000361	0.0017579
ENSG00000066735	-4.01517	7.44787e-19	1.77042e-16
ENSG00000066923	1.53561	1.8236e-06	1.97241e-05
ENSG00000066926	-1.48247	7.61429e-13	5.19114e-11
ENSG00000067064	-1.35414	6.68505e-15	6.86456e-13
ENSG00000067113	-1.12815	6.78229e-06	6.11177e-05
ENSG00000067182	1.04306	3.84784e-10	1.19508e-08
ENSG00000067798	1.88365	8.45301e-05	0.000522541
ENSG00000067840	-1.28917	0.000220505	0.00116374
ENSG00000068001	-1.02802	1.93331e-07	2.80144e-06
ENSG00000068366	-1.2981	1.69711e-05	0.000135014
ENSG00000068489	1.57266	2.30276e-05	0.000174872
ENSG00000068831	-1.15834	0.000183548	0.00100011
ENSG00000068976	-1.64184	2.22168e-05	0.000170077
ENSG00000069122	-2.32922	0.000125534	0.000728376
ENSG00000069493	1.14224	0.00112662	0.00456771
ENSG00000069696	1.42104	0.000252717	0.00130217
ENSG00000069702	-1.51505	4.24989e-06	4.07945e-05
ENSG00000070182	-3.29164	2.74946e-28	3.51825e-25
ENSG00000070540	1.13511	3.00034e-08	5.5518e-07
ENSG00000070669	1.33333	2.86053e-08	5.31675e-07
ENSG00000071539	2.15554	6.04567e-11	2.31727e-09
ENSG00000071575	-1.66665	1.55885e-06	1.72417e-05
ENSG00000071859	1.11292	2.33653e-07	3.3023e-06
ENSG00000072133	-1.39868	1.29418e-10	4.4945e-09
ENSG00000072163	-1.28941	0.000184131	0.00100262
ENSG00000072201	-2.03624	2.34958e-07	3.31793e-06
ENSG00000072422	1.16985	0.00140969	0.0055177
ENSG00000072571	2.0237	1.97472e-06	2.11796e-05
ENSG00000072694	3.03391	5.06678e-09	1.18624e-07
ENSG00000072952	-1.71562	0.000508233	0.00235697
ENSG00000073060	2.37983	1.55404e-18	3.54129e-16
ENSG00000073111	1.05027	7.75533e-07	9.30807e-06
ENSG00000073737	3.42785	4.88079e-09	1.15166e-07
ENSG00000073849	-2.29996	1.17957e-07	1.83555e-06
ENSG00000073910	-1.73225	1.81809e-06	1.96901e-05
ENSG00000074410	-1.51455	0.00130444	0.00515667
ENSG00000074527	-1.94521	1.92307e-11	8.69303e-10
ENSG00000074706	-1.37171	9.49639e-06	8.1851e-05
ENSG00000074803	-9.04849	1.73386e-32	4.1204e-29
ENSG00000074966	-1.3467	6.19985e-05	0.000401458
ENSG00000075218	2.46174	4.17458e-09	9.97761e-08
ENSG00000075340	2.40367	6.73523e-06	6.07266e-05
ENSG00000075702	1.04356	0.000357581	0.00174439
ENSG00000076382	-1.26027	0.00167994	0.00640369
ENSG00000076554	-1.19621	1.34826e-05	0.000110679
ENSG00000076555	-1.30857	4.68979e-07	5.97119e-06
ENSG00000076864	-2.35648	5.12398e-09	1.19716e-07
ENSG00000077152	1.66919	1.91386e-09	4.95903e-08
ENSG00000077157	-1.25853	0.000168357	0.000929509
ENSG00000077327	2.89673	0.00126441	0.00502712
ENSG00000077348	1.00826	4.39147e-06	4.19357e-05
ENSG00000077420	3.07182	9.62553e-16	1.2223e-13
ENSG00000077616	-1.21732	8.90075e-05	0.00054616
ENSG00000077943	-2.64581	4.56128e-08	8.05488e-07
ENSG00000078114	-1.92871	2.95821e-05	0.000216919
ENSG00000078295	3.69756	3.16127e-10	1.01224e-08
ENSG00000078900	2.46687	3.39292e-08	6.20915e-07
ENSG00000079101	-1.95093	8.49156e-07	1.00396e-05
ENSG00000079102	-2.19088	2.19393e-07	3.12733e-06
ENSG00000079112	3.14005	7.31295e-07	8.85378e-06
ENSG00000079215	2.77578	5.59506e-09	1.28393e-07
ENSG00000079308	-1.4094	6.14046e-08	1.04019e-06
ENSG00000079335	-1.35745	8.43855e-08	1.37893e-06
ENSG00000079337	-1.61782	4.41585e-06	4.21444e-05
ENSG00000079385	-1.97327	1.02184e-07	1.61889e-06
ENSG00000079482	-1.47572	6.17649e-11	2.36191e-09
ENSG00000079689	3.02405	2.07935e-07	2.98705e-06
ENSG00000079931	-1.61639	0.0006183	0.00276639
ENSG00000080031	2.79617	5.81215e-07	7.2207e-06
ENSG00000080200	-1.38956	0.00201998	0.00746056
ENSG00000080293	-3.22354	4.12175e-11	1.66421e-09
ENSG00000080573	-1.62528	0.0011325	0.0045815
ENSG00000080986	2.1206	6.33372e-07	7.76429e-06
ENSG00000081026	-1.5721	2.11184e-10	6.98419e-09
ENSG00000081052	-1.45683	7.28785e-05	0.000459914
ENSG00000081181	-3.52822	6.67057e-11	2.50634e-09
ENSG00000081803	-1.22628	1.72424e-06	1.87714e-05
ENSG00000081985	3.50744	2.91554e-07	3.99177e-06
ENSG00000082175	-2.47995	8.16213e-05	0.000507199
ENSG00000082196	2.74775	2.74038e-05	0.00020351
ENSG00000082438	-1.14131	0.000148558	0.000837716
ENSG00000084444	-1.1844	2.87829e-06	2.90009e-05
ENSG00000084734	3.61687	2.8017e-09	6.97745e-08
ENSG00000085117	-1.57656	9.00307e-06	7.80845e-05
ENSG00000085276	-2.72653	1.02896e-05	8.7823e-05
ENSG00000085382	-1.1419	0.00010512	0.000630201
ENSG00000085465	1.97834	2.12792e-07	3.04893e-06
ENSG00000085514	1.53506	4.76145e-05	0.000321326
ENSG00000085831	1.57275	1.21447e-08	2.55407e-07
ENSG00000085840	1.08638	0.000248499	0.00128538
ENSG00000085999	1.50441	2.82253e-05	0.000208391
ENSG00000086205	-1.96657	0.0018302	0.00687253
ENSG00000086300	1.36356	2.26483e-06	2.37251e-05
ENSG00000086730	1.73783	3.45511e-09	8.46476e-08
ENSG00000087085	2.74546	6.61382e-10	1.9717e-08
ENSG00000087088	1.73095	6.84597e-20	1.99794e-17
ENSG00000087258	-1.8119	7.62788e-05	0.00047859
ENSG00000087586	1.40278	5.52791e-09	1.27479e-07
ENSG00000087842	1.02836	0.00176055	0.00665582
ENSG00000088002	-2.15317	4.63236e-07	5.914e-06
ENSG00000088179	-1.14088	1.73499e-11	8.0171e-10
ENSG00000088305	1.25154	2.43494e-06	2.51898e-05
ENSG00000088325	2.87138	3.66062e-12	2.04344e-10
ENSG00000088756	-1.61764	2.30216e-05	0.000174872
ENSG00000088766	1.16137	3.2015e-06	3.17194e-05
ENSG00000088827	2.73387	1.03931e-06	1.20732e-05
ENSG00000088836	-2.28047	4.3786e-05	0.000300239
ENSG00000088992	1.43141	0.00117747	0.00473693
ENSG00000089041	1.87363	3.03075e-07	4.1304e-06
ENSG00000089127	1.74512	2.00349e-14	1.89364e-12
ENSG00000089199	-2.56006	7.19212e-05	0.000454735
ENSG00000089327	1.53143	6.65041e-05	0.000424845
ENSG00000089472	-1.78946	3.7071e-05	0.000262304
ENSG00000089639	1.33772	1.30301e-10	4.51575e-09
ENSG00000089685	2.97153	7.95631e-12	4.0475e-10
ENSG00000090104	3.23027	2.24129e-17	4.09713e-15
ENSG00000090382	2.3579	1.40966e-05	0.000115006
ENSG00000090889	2.65095	2.44689e-09	6.16728e-08
ENSG00000091073	1.1335	4.18855e-08	7.48405e-07
ENSG00000091106	1.15582	0.000148169	0.000835806
ENSG00000091428	-1.84136	0.000194426	0.00104839
ENSG00000091490	2.11633	1.87305e-16	2.87981e-14
ENSG00000091622	-1.3411	6.6097e-05	0.000422731
ENSG00000091651	1.55009	1.69355e-08	3.41895e-07
ENSG00000091844	2.09025	2.17401e-06	2.29472e-05
ENSG00000091972	1.9757	4.31108e-09	1.02891e-07
ENSG00000092051	-2.53646	8.67246e-13	5.77065e-11
ENSG00000092068	-2.97715	1.72478e-07	2.53685e-06
ENSG00000092421	1.43089	1.14733e-06	1.31718e-05
ENSG00000092445	-2.79905	6.90409e-11	2.58089e-09
ENSG00000092607	4.71304	1.75301e-11	8.07791e-10
ENSG00000092853	2.09022	3.39376e-07	4.51641e-06
ENSG00000092929	1.32709	0.000383745	0.00185139
ENSG00000093009	2.75424	3.32562e-13	2.42639e-11
ENSG00000093167	1.12041	9.72087e-09	2.08923e-07
ENSG00000094804	2.78471	6.21184e-14	5.38197e-12
ENSG00000095203	-2.57703	3.47136e-06	3.4118e-05
ENSG00000095209	-1.02467	0.000750679	0.00326301
ENSG00000095303	-2.1356	2.93364e-06	2.95049e-05
ENSG00000095370	-1.66753	2.27352e-07	3.22421e-06
ENSG00000095587	1.51416	0.00166973	0.00636916
ENSG00000095739	1.63784	2.09024e-06	2.22464e-05
ENSG00000095777	2.11497	1.1156e-05	9.40126e-05
ENSG00000095794	-1.43383	3.56918e-15	4.01171e-13
ENSG00000095970	5.10819	6.43006e-28	7.64029e-25
ENSG00000096996	1.13298	0.00127416	0.0050575
ENSG00000097096	-1.43571	1.3e-07	1.98763e-06
ENSG00000099194	2.65711	1.14753e-10	4.04893e-09
ENSG00000099219	-1.70811	2.11804e-09	5.43728e-08
ENSG00000099364	1.22316	4.1419e-10	1.27594e-08
ENSG00000099365	1.81422	1.8244e-07	2.66218e-06
ENSG00000099377	1.89231	1.1187e-08	2.37368e-07
ENSG00000099625	-2.31037	7.0911e-11	2.63779e-09
ENSG00000099864	-1.07735	0.002627	0.00928014
ENSG00000099953	2.58672	1.43811e-11	6.75283e-10
ENSG00000099985	2.19268	3.05084e-05	0.000222437
ENSG00000099994	-2.66034	2.4162e-08	4.61994e-07
ENSG00000099998	-1.72923	5.23091e-05	0.000348065
ENSG00000100024	-3.41292	2.69082e-08	5.05782e-07
ENSG00000100055	1.0689	0.00237222	0.00853967
ENSG00000100092	1.27364	7.46728e-05	0.000469812
ENSG00000100097	1.84077	4.95052e-08	8.64133e-07
ENSG00000100162	1.88718	1.03688e-07	1.63804e-06
ENSG00000100167	2.09014	1.10831e-05	9.34927e-05
ENSG00000100196	1.07347	0.000117652	0.000691001
ENSG00000100218	1.07208	0.00110155	0.00448685
ENSG00000100234	-3.32921	1.06065e-11	5.17415e-10
ENSG00000100292	2.31019	3.80747e-06	3.70177e-05
ENSG00000100307	-1.17256	6.97192e-09	1.55051e-07
ENSG00000100311	-1.27222	6.17892e-07	7.61232e-06
ENSG00000100342	1.29091	0.0018855	0.00704206
ENSG00000100344	-1.88247	0.00115777	0.00467313
ENSG00000100362	-3.05048	0.000614766	0.00275353
ENSG00000100364	1.21791	1.56506e-09	4.1924e-08
ENSG00000100365	1.76025	4.9357e-06	4.64397e-05
ENSG00000100450	1.33107	0.0010629	0.00436574
ENSG00000100479	1.28391	4.38049e-08	7.78519e-07
ENSG00000100490	-1.72116	4.61761e-07	5.90423e-06
ENSG00000100504	1.74822	1.09308e-10	3.90632e-09
ENSG00000100505	2.91567	4.86359e-15	5.15324e-13
ENSG00000100526	2.30862	1.62598e-10	5.52005e-09
ENSG00000100564	-1.1025	4.02327e-12	2.21613e-10
ENSG00000100599	1.0983	7.83741e-05	0.000490143
ENSG00000100625	-1.28278	0.00222865	0.00810707
ENSG00000100665	-2.20066	0.000536415	0.00246431
ENSG00000100767	1.12592	0.000170464	0.000939275
ENSG00000100889	-1.77217	1.94578e-05	0.000151536
ENSG00000100979	1.35544	0.00151106	0.00584841
ENSG00000100983	1.51349	2.14121e-10	7.05326e-09
ENSG00000100985	3.57351	5.3971e-08	9.31335e-07
ENSG00000101049	-1.14631	3.75051e-05	0.00026515
ENSG00000101057	3.65167	5.39687e-15	5.68208e-13
ENSG00000101082	1.15995	0.000458664	0.00215047
ENSG00000101160	1.80067	7.05504e-10	2.08086e-08
ENSG00000101194	1.52522	0.000233702	0.00121946
ENSG00000101197	4.16613	7.78474e-10	2.27591e-08
ENSG00000101210	4.72221	3.78873e-11	1.56391e-09
ENSG00000101222	1.27046	0.000224349	0.00117916
ENSG00000101236	-1.31185	1.1164e-08	2.37182e-07
ENSG00000101255	1.57299	0.000631472	0.00281623
ENSG00000101265	1.21824	0.000134163	0.000770916
ENSG00000101276	-2.58585	8.62494e-05	0.000530803
ENSG00000101307	3.08495	6.03604e-10	1.81245e-08
ENSG00000101331	-2.26615	1.33081e-10	4.60251e-09
ENSG00000101336	1.75009	1.48605e-05	0.000120177
ENSG00000101412	2.63632	2.08417e-18	4.68517e-16
ENSG00000101439	1.1513	2.23473e-06	2.34541e-05
ENSG00000101440	3.58341	2.07907e-10	6.8895e-09
ENSG00000101445	-2.53335	1.64905e-08	3.35354e-07
ENSG00000101489	1.5294	0.00185939	0.00696642
ENSG00000101605	-1.99824	9.84089e-10	2.80794e-08
ENSG00000101850	2.12792	8.86678e-05	0.000544276
ENSG00000101911	-1.02404	4.98942e-09	1.17396e-07
ENSG00000101916	1.40678	0.00215769	0.00789353
ENSG00000102003	-2.51954	4.45514e-22	1.82956e-19
ENSG00000102024	-1.22689	2.45256e-05	0.00018511
ENSG00000102048	-1.50189	4.67052e-07	5.95357e-06
ENSG00000102265	2.28946	3.87107e-15	4.26459e-13
ENSG00000102349	1.30148	1.13907e-07	1.7792e-06
ENSG00000102362	-1.3059	2.87025e-07	3.946e-06
ENSG00000102524	1.48223	1.72459e-05	0.000136612
ENSG00000102547	-1.08925	0.000127538	0.000736924
ENSG00000102760	-1.32116	0.00116397	0.00469396
ENSG00000102780	1.1377	3.34405e-05	0.000240503
ENSG00000102854	3.04911	3.44135e-05	0.000246329
ENSG00000102871	1.2427	1.17763e-09	3.24875e-08
ENSG00000102878	1.99524	8.23519e-08	1.34835e-06
ENSG00000102879	1.32158	0.000135593	0.000777789
ENSG00000102898	1.01178	1.83806e-09	4.80001e-08
ENSG00000102904	1.37229	0.000381765	0.00184451
ENSG00000102996	1.21236	0.00011277	0.000665933
ENSG00000103021	1.01681	9.40506e-06	8.11058e-05
ENSG00000103024	1.08704	0.000143874	0.000814892
ENSG00000103044	1.83568	1.65849e-05	0.000132448
ENSG00000103056	-1.19639	0.00225121	0.00817204
ENSG00000103126	1.12781	5.83945e-13	4.0644e-11
ENSG00000103145	1.39259	2.51824e-05	0.000189295
ENSG00000103152	1.11658	1.6829e-08	3.40571e-07
ENSG00000103184	-1.41312	2.076e-05	0.000160401
ENSG00000103253	2.25146	2.64544e-07	3.6703e-06
ENSG00000103254	1.11394	0.000186698	0.00101627
ENSG00000103260	1.24189	5.95993e-05	0.000388341
ENSG00000103335	-1.00162	7.91014e-06	6.981e-05
ENSG00000103363	1.00154	0.000160596	0.000892884
ENSG00000103490	2.0449	2.4801e-08	4.71951e-07
ENSG00000103496	1.2902	1.08419e-14	1.08647e-12
ENSG00000103569	2.74035	4.48071e-06	4.26411e-05
ENSG00000103742	2.57946	4.83114e-09	1.14156e-07
ENSG00000103855	1.2228	1.07998e-16	1.72745e-14
ENSG00000104059	2.0331	1.12277e-05	9.45205e-05
ENSG00000104219	-1.28686	6.20598e-07	7.63584e-06
ENSG00000104321	3.54533	3.17678e-12	1.80978e-10
ENSG00000104332	-6.12644	2.52724e-16	3.6557e-14
ENSG00000104368	-2.76251	1.60716e-10	5.46729e-09
ENSG00000104415	-1.6707	3.81756e-05	0.00026909
ENSG00000104537	3.03785	6.4144e-06	5.83718e-05
ENSG00000104549	-1.28713	0.00104868	0.00431909
ENSG00000104722	2.56648	0.00197389	0.00732285
ENSG00000104723	1.02915	3.43366e-11	1.43876e-09
ENSG00000104774	1.03464	1.11407e-06	1.28342e-05
ENSG00000104783	2.26482	4.76159e-06	4.50563e-05
ENSG00000104814	1.02072	0.00194112	0.0072187
ENSG00000104833	3.13341	3.8507e-10	1.19508e-08
ENSG00000104894	2.06144	3.07774e-07	4.17604e-06
ENSG00000104899	2.34278	0.000142334	0.000808371
ENSG00000104951	1.67962	4.62176e-05	0.000313937
ENSG00000104967	-1.94177	2.33726e-06	2.43764e-05
ENSG00000104972	1.98107	9.87023e-08	1.57573e-06
ENSG00000105011	2.63445	1.73276e-12	1.05972e-10
ENSG00000105122	1.15264	0.000475543	0.00221777
ENSG00000105173	1.35482	1.31621e-05	0.000108392
ENSG00000105219	-2.99648	5.55892e-08	9.55295e-07
ENSG00000105227	-1.83412	2.21983e-13	1.70958e-11
ENSG00000105245	1.03598	0.000107382	0.000640798
ENSG00000105246	1.60797	7.42005e-06	6.61837e-05
ENSG00000105290	-2.00905	1.83072e-05	0.000143743
ENSG00000105327	2.43	7.93545e-23	4.12519e-20
ENSG00000105366	5.25715	5.96627e-17	9.82663e-15
ENSG00000105372	1.39032	1.08416e-09	3.04645e-08
ENSG00000105374	1.47406	0.000666158	0.00295744
ENSG00000105383	1.50555	1.1061e-05	9.33535e-05
ENSG00000105419	2.54188	1.28133e-07	1.96814e-06
ENSG00000105427	1.52958	4.06825e-06	3.92548e-05
ENSG00000105464	1.60887	0.000139367	0.00079478
ENSG00000105538	-1.72972	6.27328e-06	5.74016e-05
ENSG00000105559	1.43854	7.48948e-07	9.03463e-06
ENSG00000105613	2.06133	3.03169e-07	4.1304e-06
ENSG00000105639	1.68285	3.35213e-07	4.46458e-06
ENSG00000105642	2.82908	2.04431e-05	0.000158238
ENSG00000105647	1.10445	0.000146337	0.000826593
ENSG00000105649	-1.23118	5.47002e-06	5.10914e-05
ENSG00000105650	-1.9359	6.90258e-05	0.000439604
ENSG00000105697	4.93779	4.61927e-22	1.82956e-19
ENSG00000105711	1.72139	7.25705e-06	6.48689e-05
ENSG00000105737	-2.30245	0.000731383	0.00319668
ENSG00000105825	3.56359	3.49814e-11	1.45479e-09
ENSG00000105855	1.67882	1.05542e-05	8.97136e-05
ENSG00000105866	-1.06333	5.51355e-06	5.14402e-05
ENSG00000105926	1.56815	5.27605e-06	4.94184e-05
ENSG00000105928	1.04034	2.41864e-05	0.000182716
ENSG00000105929	-3.63812	3.13394e-05	0.000227358
ENSG00000105971	1.38942	1.3034e-05	0.000107603
ENSG00000105976	2.22044	4.33435e-16	5.90999e-14
ENSG00000105991	1.46038	1.56412e-08	3.22417e-07
ENSG00000105997	1.84629	3.47399e-07	4.60477e-06
ENSG00000106034	-1.73522	4.73643e-05	0.000320027
ENSG00000106077	1.6294	2.18682e-09	5.58799e-08
ENSG00000106211	1.59807	7.96266e-09	1.73831e-07
ENSG00000106258	2.00496	2.62136e-05	0.000195632
ENSG00000106268	1.61719	1.19097e-11	5.72597e-10
ENSG00000106351	-1.08188	4.05184e-06	3.91694e-05
ENSG00000106397	1.45689	5.54342e-14	4.87909e-12
ENSG00000106462	1.6947	4.03938e-11	1.64291e-09
ENSG00000106546	1.46754	1.90336e-05	0.000148441
ENSG00000106565	1.32358	0.000229365	0.00120085
ENSG00000106605	1.18949	1.41167e-07	2.13677e-06
ENSG00000106617	-1.17024	2.89897e-06	2.91738e-05
ENSG00000106683	1.19553	5.42238e-13	3.78997e-11
ENSG00000106772	1.62879	0.00025921	0.00133167
ENSG00000106819	-1.94713	4.21244e-05	0.00029161
ENSG00000106823	-1.62267	1.01498e-05	8.67632e-05
ENSG00000106852	-1.53629	0.000198256	0.00106662
ENSG00000106952	1.30746	0.00213351	0.00781697
ENSG00000106976	2.83048	6.30832e-14	5.43725e-12
ENSG00000106991	-1.4324	4.10676e-07	5.3247e-06
ENSG00000107159	5.45008	1.53085e-14	1.49798e-12
ENSG00000107438	1.21305	1.57019e-07	2.34682e-06
ENSG00000107551	1.10716	0.000167618	0.000926046
ENSG00000107554	-1.06656	6.29993e-07	7.73045e-06
ENSG00000107562	-2.08066	3.28729e-06	3.2492e-05
ENSG00000107593	5.16452	2.06333e-11	9.2516e-10
ENSG00000107742	-2.66864	2.53796e-10	8.22983e-09
ENSG00000107798	1.33857	5.50965e-05	0.000363332
ENSG00000107815	1.02005	5.90624e-10	1.78313e-08
ENSG00000107819	1.1053	6.56233e-11	2.48101e-09
ENSG00000107864	-1.07151	3.04228e-06	3.04503e-05
ENSG00000108107	1.11812	4.9279e-06	4.63925e-05
ENSG00000108309	2.16457	1.09773e-05	9.27884e-05
ENSG00000108375	-1.06253	0.000141661	0.000805375
ENSG00000108387	-1.4039	2.45981e-05	0.000185489
ENSG00000108465	1.29851	1.33927e-06	1.50838e-05
ENSG00000108511	-1.87881	1.96014e-06	2.10594e-05
ENSG00000108518	1.02119	2.2041e-09	5.61489e-08
ENSG00000108551	-3.2311	6.37915e-05	0.000411466
ENSG00000108602	1.82945	2.04443e-06	2.18567e-05
ENSG00000108679	1.08322	0.000337732	0.00166267
ENSG00000108797	1.19736	0.00034314	0.00168481
ENSG00000108813	2.53918	6.86704e-10	2.03262e-08
ENSG00000108819	1.05022	1.16167e-13	9.61415e-12
ENSG00000108828	1.45926	1.3188e-11	6.25023e-10
ENSG00000108846	2.74123	4.41586e-11	1.76158e-09
ENSG00000108932	2.2774	4.77667e-08	8.37524e-07
ENSG00000109189	-1.20243	4.86542e-08	8.50171e-07
ENSG00000109272	3.02196	1.59525e-05	0.000128198
ENSG00000109436	-1.3715	2.44352e-07	3.436e-06
ENSG00000109654	-1.30977	5.3138e-05	0.000352734
ENSG00000109758	3.18896	1.29931e-08	2.71875e-07
ENSG00000109762	-1.08959	3.70363e-07	4.8858e-06
ENSG00000109805	2.36805	2.54187e-08	4.81838e-07
ENSG00000109846	2.78083	2.08032e-11	9.27779e-10
ENSG00000109854	1.56962	1.35639e-10	4.67154e-09
ENSG00000109861	1.95717	7.2839e-12	3.76297e-10
ENSG00000109906	-1.49339	0.00134901	0.00530391
ENSG00000110031	1.06627	2.22354e-06	2.33662e-05
ENSG00000110063	-1.06822	3.06546e-05	0.000223266
ENSG00000110076	1.51846	0.00108203	0.00442374
ENSG00000110077	1.96416	9.60031e-07	1.12624e-05
ENSG00000110079	2.30713	3.076e-06	3.07508e-05
ENSG00000110090	-1.15524	9.75384e-08	1.56315e-06
ENSG00000110324	1.56303	8.98902e-05	0.000550796
ENSG00000110328	-1.88987	1.93147e-09	4.9969e-08
ENSG00000110427	-1.54803	0.000277186	0.00140837
ENSG00000110446	1.76633	3.04126e-05	0.000221989
ENSG00000110492	2.63513	6.07846e-09	1.37413e-07
ENSG00000110628	1.16321	0.000219839	0.00116096
ENSG00000110723	-1.46242	5.27361e-05	0.000350546
ENSG00000110799	1.32533	0.00101197	0.004197
ENSG00000110876	1.8676	1.56247e-06	1.72702e-05
ENSG00000110880	1.35322	4.54112e-11	1.79991e-09
ENSG00000110887	-2.27302	0.000444549	0.00209492
ENSG00000111012	-2.72164	1.05224e-07	1.66072e-06
ENSG00000111057	1.47404	9.31071e-08	1.50316e-06
ENSG00000111077	-1.45123	1.15456e-09	3.19569e-08
ENSG00000111206	2.12925	1.17466e-08	2.47661e-07
ENSG00000111247	1.31203	9.99374e-07	1.16746e-05
ENSG00000111321	1.14094	2.23041e-13	1.70981e-11
ENSG00000111339	-1.97513	5.37611e-05	0.000356162
ENSG00000111452	-1.37181	0.00117033	0.00471389
ENSG00000111490	-1.15112	0.000347175	0.0017011
ENSG00000111640	1.25494	7.68606e-13	5.21868e-11
ENSG00000111641	1.08505	1.45718e-10	4.97747e-09
ENSG00000111644	2.38087	7.15593e-11	2.6512e-09
ENSG00000111665	1.70352	2.74992e-07	3.79941e-06
ENSG00000111674	2.0413	6.07969e-09	1.37413e-07
ENSG00000111696	1.26454	0.000187127	0.00101741
ENSG00000111729	1.07226	0.000766846	0.00332373
ENSG00000111799	-1.32552	0.000611922	0.00274301
ENSG00000111859	-1.35228	1.87051e-05	0.000146221
ENSG00000111863	-2.71877	1.8298e-05	0.000143743
ENSG00000111879	-2.42128	2.57125e-13	1.95309e-11
ENSG00000111885	-1.61222	5.04979e-09	1.18481e-07
ENSG00000111912	-1.1114	0.000742421	0.00323665
ENSG00000112096	1.26904	0.000713032	0.00312798
ENSG00000112137	-1.88002	1.37612e-07	2.08866e-06
ENSG00000112214	-2.293	0.00032445	0.00160823
ENSG00000112246	-2.01919	2.33259e-05	0.000176737
ENSG00000112303	1.69109	0.000746437	0.00324967
ENSG00000112312	-1.05828	1.06038e-06	1.22838e-05
ENSG00000112337	3.98998	2.52607e-11	1.10003e-09
ENSG00000112343	1.26711	6.28677e-10	1.88433e-08
ENSG00000112394	-1.49432	0.000428151	0.00203233
ENSG00000112414	1.34312	0.00172458	0.00654312
ENSG00000112425	-1.33387	1.35691e-09	3.69504e-08
ENSG00000112530	-1.78567	1.15702e-11	5.57884e-10
ENSG00000112562	-1.70634	0.000755793	0.00328181
ENSG00000112742	1.76954	5.87261e-06	5.43029e-05
ENSG00000112769	1.52001	0.000564574	0.00257166
ENSG00000112782	-5.62783	1.4605e-34	4.04924e-31
ENSG00000112799	2.92578	7.10387e-11	2.63779e-09
ENSG00000112852	1.82698	0.00094337	0.0039509
ENSG00000112936	-3.72549	3.50868e-08	6.41394e-07
ENSG00000112964	-2.57064	1.10363e-09	3.08036e-08
ENSG00000112984	2.82341	5.24698e-09	1.21842e-07
ENSG00000113070	-1.96014	7.81056e-07	9.3676e-06
ENSG00000113231	-1.2611	3.63221e-06	3.55213e-05
ENSG00000113249	2.3912	4.94372e-07	6.26343e-06
ENSG00000113319	-1.57967	0.00149878	0.00581168
ENSG00000113361	2.96152	2.84824e-12	1.64516e-10
ENSG00000113368	1.48479	3.29941e-06	3.25924e-05
ENSG00000113494	-2.2389	0.000396067	0.00190092
ENSG00000113532	1.11936	0.00128485	0.00509013
ENSG00000113555	-1.55613	4.04887e-05	0.000282989
ENSG00000113578	-4.28351	7.54904e-12	3.87587e-10
ENSG00000113721	-1.63852	0.000297856	0.00149603
ENSG00000113742	-1.00463	0.00143645	0.00560529
ENSG00000113763	2.98569	1.04462e-06	1.21264e-05
ENSG00000113946	-4.62124	6.00191e-22	2.26913e-19
ENSG00000114013	2.1453	2.25179e-08	4.3405e-07
ENSG00000114021	1.48291	1.54858e-07	2.31869e-06
ENSG00000114166	-1.06932	7.90295e-06	6.981e-05
ENSG00000114200	2.16399	0.000101954	0.000614269
ENSG00000114251	1.70057	6.87604e-05	0.000438249
ENSG00000114455	2.60748	1.87412e-05	0.000146435
ENSG00000114529	-1.37493	9.10935e-05	0.000556701
ENSG00000114638	2.69634	0.0001002	0.000605021
ENSG00000114654	-1.77028	1.98786e-08	3.90414e-07
ENSG00000114790	-1.84145	2.74994e-06	2.78935e-05
ENSG00000114805	1.71075	1.35718e-09	3.69504e-08
ENSG00000114841	1.12949	0.00181595	0.00683137
ENSG00000114854	-3.01598	8.54757e-12	4.2828e-10
ENSG00000115112	-2.51414	5.34093e-08	9.25483e-07
ENSG00000115183	-1.02621	9.72907e-08	1.56069e-06
ENSG00000115204	1.05234	1.16141e-12	7.51751e-11
ENSG00000115252	-2.53689	0.000728633	0.00318801
ENSG00000115257	1.05471	0.00041095	0.00196216
ENSG00000115290	-1.84321	7.9897e-05	0.000497971
ENSG00000115325	1.26947	2.84042e-07	3.9147e-06
ENSG00000115457	-2.23466	2.39775e-06	2.48515e-05
ENSG00000115461	-3.08823	1.15094e-08	2.43277e-07
ENSG00000115468	-2.30326	2.67558e-09	6.69533e-08
ENSG00000115602	-3.01789	1.64533e-06	1.80541e-05
ENSG00000115616	-2.16997	0.000469054	0.00219486
ENSG00000115657	1.37471	1.95307e-07	2.82271e-06
ENSG00000115896	-2.76545	9.88578e-09	2.1192e-07
ENSG00000115902	1.16491	7.70891e-07	9.26574e-06
ENSG00000115956	1.7753	2.66469e-05	0.000198776
ENSG00000116016	-1.72275	2.22846e-08	4.30051e-07
ENSG00000116039	-3.79272	1.68409e-06	1.83945e-05
ENSG00000116183	-6.27435	1.36069e-13	1.10415e-11
ENSG00000116194	-2.68568	5.15423e-07	6.48357e-06
ENSG00000116285	-1.59096	9.85664e-05	0.000595587
ENSG00000116329	1.99437	1.61891e-09	4.32969e-08
ENSG00000116396	-2.32492	1.41749e-08	2.94382e-07
ENSG00000116574	1.08355	0.00125592	0.00499815
ENSG00000116679	-1.22747	5.3816e-08	9.29625e-07
ENSG00000116701	2.37688	4.80258e-08	8.40734e-07
ENSG00000116729	-1.38834	4.95827e-09	1.16828e-07
ENSG00000116761	-1.16669	0.00066395	0.00294843
ENSG00000116771	-2.33727	0.000137087	0.000785274
ENSG00000116774	-1.6201	1.87705e-06	2.02496e-05
ENSG00000116882	-2.46429	0.000289345	0.00146033
ENSG00000117009	-1.65696	0.000527975	0.00243292
ENSG00000117054	-1.055	0.000110506	0.000655471
ENSG00000117069	3.65938	9.96212e-07	1.16458e-05
ENSG00000117091	1.39601	0.0014832	0.005758
ENSG00000117115	-1.93982	1.23307e-06	1.39918e-05
ENSG00000117215	3.52458	2.85943e-07	3.93764e-06
ENSG00000117308	1.00098	7.86803e-06	6.95825e-05
ENSG00000117399	1.89298	8.21758e-06	7.21369e-05
ENSG00000117525	-1.83837	0.00026026	0.00133624
ENSG00000117598	6.95267	1.82566e-19	5.02943e-17
ENSG00000117643	-2.33405	5.72073e-05	0.000375698
ENSG00000117650	3.24863	1.94868e-10	6.49624e-09
ENSG00000117707	-4.94251	4.53723e-18	9.31813e-16
ENSG00000117724	2.56006	7.04827e-08	1.17719e-06
ENSG00000117984	1.19784	0.000453201	0.00212906
ENSG00000118432	2.8704	4.147e-06	3.98759e-05
ENSG00000118473	-2.33713	7.59992e-05	0.000477254
ENSG00000118508	1.11521	6.15441e-05	0.000399137
ENSG00000118523	-1.94972	2.3215e-06	2.42272e-05
ENSG00000118526	-4.61586	5.67149e-19	1.40814e-16
ENSG00000118557	1.51604	6.71398e-05	0.000428576
ENSG00000118596	-1.49514	0.000643259	0.00286496
ENSG00000118785	1.39638	0.000208987	0.00111497
ENSG00000118849	2.35288	6.53135e-05	0.000418963
ENSG00000118946	-1.88008	4.68475e-05	0.000317224
ENSG00000118971	2.45191	1.52719e-14	1.49798e-12
ENSG00000119042	1.84862	1.16739e-06	1.33245e-05
ENSG00000119125	2.05811	0.000103223	0.000620567
ENSG00000119138	-1.24034	1.494e-07	2.24707e-06
ENSG00000119147	-2.34636	0.000360748	0.0017579
ENSG00000119227	1.49899	2.49141e-05	0.000187617
ENSG00000119326	-1.1402	1.73674e-05	0.000137248
ENSG00000119408	1.13499	0.000142759	0.000809826
ENSG00000119411	-1.55139	3.69716e-05	0.000261712
ENSG00000119508	-3.32247	6.92711e-09	1.5426e-07
ENSG00000119514	1.12003	2.01871e-05	0.000156483
ENSG00000119535	2.53003	1.0124e-09	2.86904e-08
ENSG00000119547	3.09508	1.62167e-08	3.31e-07
ENSG00000119632	1.21242	9.1702e-05	0.000559392
ENSG00000119655	1.02298	2.68502e-05	0.000200114
ENSG00000119669	-1.1504	3.30106e-07	4.40362e-06
ENSG00000119686	1.0295	0.000303032	0.00151607
ENSG00000119711	-1.70414	9.18111e-06	7.93803e-05
ENSG00000119866	1.67713	5.57725e-06	5.1918e-05
ENSG00000119888	-1.41715	2.2947e-05	0.000174542
ENSG00000119986	-1.08862	5.88077e-05	0.000384324
ENSG00000120149	1.68125	8.88996e-06	7.72243e-05
ENSG00000120156	-3.75352	2.00187e-19	5.34688e-17
ENSG00000120279	-2.11133	2.39656e-07	3.37855e-06
ENSG00000120324	1.14242	0.00128143	0.00507914
ENSG00000120498	3.73255	1.28889e-07	1.97611e-06
ENSG00000120645	-2.42386	7.74775e-07	9.3057e-06
ENSG00000120658	-1.81963	0.000127126	0.000735107
ENSG00000120708	1.42913	2.19575e-05	0.000168324
ENSG00000120738	-1.51753	0.00230263	0.00833062
ENSG00000120756	1.15618	0.00011653	0.00068546
ENSG00000120833	-2.23972	7.60373e-09	1.67257e-07
ENSG00000120885	1.79093	1.70601e-06	1.86095e-05
ENSG00000120889	1.60143	2.63654e-28	3.51825e-25
ENSG00000120913	-1.7655	6.85592e-10	2.03262e-08
ENSG00000120915	-1.05735	0.000119975	0.000701103
ENSG00000121039	-1.30172	7.61094e-06	6.77048e-05
ENSG00000121152	2.27573	4.40687e-09	1.04876e-07
ENSG00000121207	1.85538	0.000106832	0.000638572
ENSG00000121281	1.47593	3.02186e-05	0.000220864
ENSG00000121297	-1.14777	0.000352914	0.00172516
ENSG00000121552	2.96241	7.63559e-12	3.90825e-10
ENSG00000121621	1.10857	0.00202417	0.00747437
ENSG00000121691	-1.19713	8.53376e-06	7.44801e-05
ENSG00000121753	1.39316	0.000582972	0.002641
ENSG00000121858	1.36833	7.30751e-05	0.00046098
ENSG00000121900	1.76062	1.94463e-09	5.02311e-08
ENSG00000121905	2.73013	1.44109e-11	6.75283e-10
ENSG00000121933	3.57499	1.90618e-16	2.87981e-14
ENSG00000121966	1.82734	1.38655e-06	1.55217e-05
ENSG00000122034	1.09632	9.05542e-10	2.61069e-08
ENSG00000122035	-1.15635	0.000119065	0.00069723
ENSG00000122121	-5.03319	2.43164e-09	6.14665e-08
ENSG00000122122	1.63342	4.10283e-05	0.000285209
ENSG00000122223	1.73226	1.95132e-05	0.000151896
ENSG00000122254	7.4351	3.30434e-23	1.83226e-20
ENSG00000122367	-2.23019	5.59571e-09	1.28393e-07
ENSG00000122386	1.01723	1.75533e-06	1.90737e-05
ENSG00000122420	-1.94166	0.00239126	0.0086042
ENSG00000122679	-2.22863	1.2835e-07	1.96965e-06
ENSG00000122735	1.23	0.00187418	0.00700765
ENSG00000122861	-1.45333	0.000862809	0.00366955
ENSG00000122877	-1.82149	0.00117871	0.00473965
ENSG00000123094	-1.0889	2.2209e-06	2.33532e-05
ENSG00000123095	2.12874	1.03122e-14	1.03965e-12
ENSG00000123219	2.07373	2.41307e-09	6.12847e-08
ENSG00000123243	-1.84187	0.00145136	0.00565282
ENSG00000123329	1.37486	3.55603e-05	0.00025323
ENSG00000123338	1.84455	2.62543e-06	2.68598e-05
ENSG00000123358	-3.10268	1.96137e-07	2.83224e-06
ENSG00000123388	1.90686	9.27441e-06	8.00622e-05
ENSG00000123485	3.40748	8.16569e-12	4.14135e-10
ENSG00000123570	1.2919	2.45446e-06	2.53445e-05
ENSG00000123610	5.23649	4.30763e-16	5.90999e-14
ENSG00000123684	1.06983	3.54041e-09	8.66099e-08
ENSG00000123892	1.19716	1.35023e-07	2.05312e-06
ENSG00000123975	1.20771	8.38543e-05	0.000519329
ENSG00000123977	2.02383	0.000204873	0.00109549
ENSG00000124074	1.25209	2.00461e-05	0.000155462
ENSG00000124102	2.4007	0.000266433	0.00136331
ENSG00000124134	2.9926	3.89084e-05	0.000273559
ENSG00000124140	2.91801	1.36117e-08	2.8446e-07
ENSG00000124194	4.00048	1.79679e-10	6.03831e-09
ENSG00000124216	-1.74066	1.61858e-05	0.00012976
ENSG00000124253	-2.40935	0.000416566	0.00198555
ENSG00000124256	1.38278	0.000836552	0.00357831
ENSG00000124299	-1.33024	1.68232e-05	0.00013403
ENSG00000124466	-1.4991	0.000971111	0.00405388
ENSG00000124491	-1.64952	0.000668143	0.00296547
ENSG00000124731	2.29839	6.21504e-06	5.69626e-05
ENSG00000124743	1.1951	0.000228247	0.00119549
ENSG00000124762	1.28477	5.61583e-06	5.21313e-05
ENSG00000124785	-2.07649	1.64257e-09	4.37888e-08
ENSG00000124875	3.27702	1.63622e-06	1.79661e-05
ENSG00000124882	4.28728	1.85149e-08	3.67695e-07
ENSG00000124935	-1.7438	0.00131545	0.00519406
ENSG00000125089	-1.21027	3.10655e-05	0.000225863
ENSG00000125144	-6.10408	3.85594e-21	1.28287e-18
ENSG00000125319	1.83075	2.67945e-10	8.67171e-09
ENSG00000125354	-1.32464	1.3677e-08	2.85467e-07
ENSG00000125398	1.42801	0.000274847	0.00139862
ENSG00000125430	-2.91662	1.6946e-11	7.85226e-10
ENSG00000125458	1.09183	5.99253e-06	5.51664e-05
ENSG00000125657	3.94665	9.99059e-23	4.88804e-20
ENSG00000125691	1.00887	1.69357e-07	2.49536e-06
ENSG00000125726	5.03777	1.1118e-15	1.40112e-13
ENSG00000125730	3.72488	2.36632e-11	1.04137e-09
ENSG00000125735	3.04505	2.65925e-08	5.00982e-07
ENSG00000125740	-2.35003	0.00155615	0.00600339
ENSG00000125810	-1.23175	0.000862958	0.00366955
ENSG00000125872	2.64575	4.42824e-08	7.86166e-07
ENSG00000125895	2.77126	7.31304e-08	1.21652e-06
ENSG00000125965	2.22069	9.8282e-05	0.000594085
ENSG00000125995	1.19462	4.3403e-05	0.000298351
ENSG00000126246	1.37373	2.53054e-06	2.60189e-05
ENSG00000126264	1.60766	7.36744e-05	0.000464408
ENSG00000126562	-4.80596	2.19031e-30	3.64358e-27
ENSG00000126785	-1.64291	8.32939e-06	7.28877e-05
ENSG00000126787	3.17967	2.20932e-11	9.77446e-10
ENSG00000126803	-3.84344	6.79113e-22	2.51045e-19
ENSG00000126821	-1.10138	5.79221e-05	0.000379643
ENSG00000126860	1.39597	4.61806e-05	0.000313813
ENSG00000126878	-1.58726	1.06157e-07	1.67228e-06
ENSG00000126882	1.31618	4.05404e-05	0.000283119
ENSG00000127084	-1.13676	0.000330341	0.00163208
ENSG00000127191	1.14367	4.05311e-11	1.64447e-09
ENSG00000127241	2.21628	2.80896e-08	5.23847e-07
ENSG00000127249	1.56177	0.000659576	0.00293135
ENSG00000127324	-2.83041	0.00019192	0.00103925
ENSG00000127325	1.99693	2.89719e-07	3.97975e-06
ENSG00000127329	-2.79872	9.33987e-14	7.80748e-12
ENSG00000127334	1.22734	6.93814e-12	3.60675e-10
ENSG00000127399	1.11441	2.24616e-07	3.18813e-06
ENSG00000127415	1.21427	2.3235e-05	0.000176249
ENSG00000127564	3.27364	1.0452e-17	2.0124e-15
ENSG00000127586	1.34595	3.7737e-06	3.67323e-05
ENSG00000127922	1.38222	1.51742e-09	4.09778e-08
ENSG00000127946	-1.04125	1.96686e-06	2.11089e-05
ENSG00000127951	-2.51316	6.48475e-14	5.53199e-12
ENSG00000128052	-1.84201	0.000400329	0.00191861
ENSG00000128203	-1.78327	4.11641e-06	3.96506e-05
ENSG00000128268	-1.63027	0.00171275	0.00650343
ENSG00000128284	-1.07133	0.000463344	0.00217119
ENSG00000128294	-1.64356	1.80892e-08	3.59944e-07
ENSG00000128340	1.56349	6.4973e-06	5.8997e-05
ENSG00000128408	1.5345	2.51591e-05	0.000189291
ENSG00000128422	2.32747	0.00151795	0.00587097
ENSG00000128510	2.30785	0.000344074	0.0016884
ENSG00000128564	4.16603	3.32107e-08	6.09107e-07
ENSG00000128567	-4.03823	8.37865e-21	2.73292e-18
ENSG00000128591	1.68966	7.61811e-05	0.000478216
ENSG00000128594	-2.02997	8.9941e-05	0.000550872
ENSG00000128596	1.40606	2.97932e-06	2.9874e-05
ENSG00000128645	-2.14427	0.000853803	0.00363621
ENSG00000128652	-2.70162	5.07014e-09	1.18624e-07
ENSG00000128683	-2.74449	3.538e-05	0.00025227
ENSG00000128709	-1.81556	8.6534e-06	7.54056e-05
ENSG00000128710	-3.16693	3.4723e-06	3.4118e-05
ENSG00000128739	-1.06951	1.04156e-05	8.8762e-05
ENSG00000128805	2.60874	1.55798e-15	1.9341e-13
ENSG00000128833	-1.03089	9.94658e-06	8.52454e-05
ENSG00000128849	-2.10013	0.0001885	0.0010234
ENSG00000128965	-2.22347	4.54143e-06	4.31695e-05
ENSG00000129173	2.17589	5.95615e-06	5.49532e-05
ENSG00000129195	3.23309	3.02865e-17	5.30333e-15
ENSG00000129214	-1.41344	9.22891e-06	7.97107e-05
ENSG00000129219	1.16441	6.35488e-11	2.41907e-09
ENSG00000129226	3.24985	1.67969e-15	2.03954e-13
ENSG00000129244	-3.65196	1.03781e-18	2.43154e-16
ENSG00000129354	-1.09708	0.00155877	0.00601207
ENSG00000129422	-1.31912	0.000162727	0.000902923
ENSG00000129450	2.39585	6.57418e-09	1.47387e-07
ENSG00000129467	-2.36501	2.57298e-11	1.11753e-09
ENSG00000129521	1.2166	0.0022628	0.00820436
ENSG00000129538	-1.26175	0.00172746	0.00655182
ENSG00000129667	1.64712	7.44993e-19	1.77042e-16
ENSG00000129680	1.57917	9.90933e-14	8.24209e-12
ENSG00000129757	-2.14632	4.88766e-10	1.48913e-08
ENSG00000129946	1.59432	2.09584e-05	0.000161784
ENSG00000129991	5.44337	3.22082e-13	2.36028e-11
ENSG00000130038	2.00915	9.18822e-09	1.9876e-07
ENSG00000130045	1.66937	1.48828e-05	0.000120299
ENSG00000130052	-1.94606	1.88287e-11	8.55779e-10
ENSG00000130054	1.27828	1.26386e-05	0.000104815
ENSG00000130147	-1.88376	1.98199e-10	6.58093e-09
ENSG00000130164	-2.63674	8.1695e-08	1.34156e-06
ENSG00000130176	-2.19126	1.4663e-05	0.000118753
ENSG00000130208	6.83478	8.25726e-31	1.52622e-27
ENSG00000130255	1.14292	6.33466e-06	5.77922e-05
ENSG00000130270	3.48961	2.17034e-18	4.81382e-16
ENSG00000130307	-2.29339	2.72598e-13	2.05189e-11
ENSG00000130309	1.19354	1.92301e-14	1.82796e-12
ENSG00000130313	1.05786	1.38911e-06	1.55399e-05
ENSG00000130429	1.61316	3.89286e-11	1.60181e-09
ENSG00000130475	2.0257	3.80608e-06	3.70177e-05
ENSG00000130508	2.47535	4.43638e-16	5.95154e-14
ENSG00000130518	-1.27105	0.000366812	0.00178158
ENSG00000130528	-1.78106	2.13606e-05	0.000164126
ENSG00000130540	3.82415	6.19051e-11	2.36191e-09
ENSG00000130592	2.44823	3.36468e-09	8.25538e-08
ENSG00000130598	2.99552	1.08239e-09	3.04645e-08
ENSG00000130675	4.21838	3.96492e-13	2.85526e-11
ENSG00000130707	-2.66504	1.1656e-09	3.22088e-08
ENSG00000130731	1.19605	1.24157e-05	0.000103216
ENSG00000130768	1.39648	1.14303e-06	1.31405e-05
ENSG00000130775	1.94712	1.89791e-08	3.75408e-07
ENSG00000130822	2.03717	4.48385e-05	0.000305692
ENSG00000130844	-1.9027	3.72528e-10	1.16267e-08
ENSG00000130940	-1.95309	1.0294e-11	5.05133e-10
ENSG00000130997	-1.42992	8.92126e-07	1.05103e-05
ENSG00000131015	1.46011	0.00107062	0.00439153
ENSG00000131018	-1.17017	4.68542e-05	0.000317224
ENSG00000131042	1.3234	0.000676247	0.00299664
ENSG00000131069	1.05038	0.000325377	0.00161155
ENSG00000131080	2.05479	2.15497e-17	3.98309e-15
ENSG00000131143	1.00832	0.000242355	0.00126026
ENSG00000131153	2.45298	3.33521e-20	1.04682e-17
ENSG00000131183	-4.59541	3.32953e-10	1.05902e-08
ENSG00000131187	2.87316	2.67652e-09	6.69533e-08
ENSG00000131188	2.51098	4.68948e-16	6.19123e-14
ENSG00000131203	1.33438	0.00281889	0.00983685
ENSG00000131242	-1.0068	8.18866e-08	1.34338e-06
ENSG00000131370	-1.54786	0.000210873	0.00112288
ENSG00000131386	-2.287	1.004e-08	2.14397e-07
ENSG00000131398	-1.13725	0.000773935	0.00335097
ENSG00000131471	-1.96626	4.82782e-05	0.000324882
ENSG00000131477	-1.57606	9.53603e-06	8.20651e-05
ENSG00000131482	-5.05794	1.79685e-09	4.72206e-08
ENSG00000131634	-2.2965	5.6671e-09	1.29852e-07
ENSG00000131652	1.52139	4.84159e-11	1.89505e-09
ENSG00000131747	3.37361	4.68051e-12	2.51975e-10
ENSG00000131781	-1.44701	7.56893e-08	1.25283e-06
ENSG00000131944	1.18334	7.28184e-11	2.69185e-09
ENSG00000131979	-1.42126	7.57817e-09	1.66971e-07
ENSG00000132205	2.04474	1.63015e-09	4.35273e-08
ENSG00000132329	-2.03427	4.17493e-05	0.000289375
ENSG00000132386	1.915	0.000718817	0.00315003
ENSG00000132405	-1.21832	8.17687e-05	0.000507925
ENSG00000132432	1.01852	2.67476e-07	3.70172e-06
ENSG00000132481	1.14204	1.70447e-05	0.000135405
ENSG00000132517	3.17373	1.30709e-07	1.99481e-06
ENSG00000132561	-1.10739	0.0019894	0.00737235
ENSG00000132622	-2.5438	1.34227e-16	2.10647e-14
ENSG00000132639	2.51413	1.99953e-12	1.21395e-10
ENSG00000132688	-2.72044	1.61333e-15	1.98272e-13
ENSG00000132692	2.39866	7.61125e-09	1.67257e-07
ENSG00000132821	5.44451	7.50043e-15	7.65458e-13
ENSG00000132837	-1.34315	0.00127183	0.00505059
ENSG00000132855	-3.38685	7.05325e-06	6.3217e-05
ENSG00000132965	1.73446	1.4166e-06	1.57838e-05
ENSG00000132970	-1.11216	0.000193331	0.00104485
ENSG00000133019	-2.40103	2.27763e-05	0.00017388
ENSG00000133063	7.14625	2.20696e-19	5.64812e-17
ENSG00000133069	-1.19687	1.66541e-05	0.000132873
ENSG00000133083	2.6022	4.07693e-06	3.93158e-05
ENSG00000133116	-1.35337	0.00255349	0.00907441
ENSG00000133246	2.54591	3.96933e-12	2.19368e-10
ENSG00000133247	1.1307	3.74936e-06	3.65381e-05
ENSG00000133256	1.42697	2.13011e-06	2.25696e-05
ENSG00000133321	1.12741	0.000431214	0.00204366
ENSG00000133392	-2.16763	0.000120068	0.00070131
ENSG00000133401	-2.61435	1.64046e-07	2.43434e-06
ENSG00000133433	-1.58629	0.00104035	0.00429526
ENSG00000133466	1.49843	4.75459e-08	8.36815e-07
ENSG00000133561	-1.67202	3.05566e-06	3.05658e-05
ENSG00000133687	-2.56111	2.20255e-11	9.77053e-10
ENSG00000133800	-2.26713	8.29645e-07	9.85093e-06
ENSG00000133958	1.17939	0.00161791	0.00620138
ENSG00000134028	3.54926	1.58186e-08	3.25269e-07
ENSG00000134030	-1.02787	2.65776e-11	1.15135e-09
ENSG00000134042	-3.07633	1.70769e-10	5.77388e-09
ENSG00000134057	1.00956	0.000294649	0.0014835
ENSG00000134061	2.03272	1.95981e-05	0.000152343
ENSG00000134115	6.45983	3.454e-23	1.85346e-20
ENSG00000134138	-1.89229	2.37006e-06	2.46258e-05
ENSG00000134198	-2.95153	2.69861e-10	8.71676e-09
ENSG00000134201	-1.76811	0.000194989	0.00105108
ENSG00000134202	-3.06831	5.96273e-12	3.13892e-10
ENSG00000134247	1.7752	7.98592e-13	5.37837e-11
ENSG00000134285	1.14567	3.07576e-07	4.17604e-06
ENSG00000134339	4.29444	8.17996e-07	9.74042e-06
ENSG00000134419	1.04049	4.97643e-08	8.66836e-07
ENSG00000134516	1.48468	0.000158552	0.000883291
ENSG00000134539	1.53282	3.81641e-05	0.00026909
ENSG00000134574	2.03816	1.02184e-27	1.13322e-24
ENSG00000134690	1.73071	7.17196e-07	8.70208e-06
ENSG00000134769	1.94803	2.4109e-11	1.05819e-09
ENSG00000134830	-1.78687	0.000117571	0.000690847
ENSG00000134853	-2.58997	0.000110905	0.000657384
ENSG00000134864	-3.23255	1.12423e-36	3.74031e-33
ENSG00000134873	-1.53457	0.000741313	0.00323413
ENSG00000134897	1.23049	1.56656e-08	3.22522e-07
ENSG00000134901	2.1002	2.83757e-11	1.21972e-09
ENSG00000134917	-1.66411	0.000105391	0.000631096
ENSG00000134955	3.69082	1.18752e-13	9.77938e-12
ENSG00000135046	2.14865	9.60916e-12	4.7716e-10
ENSG00000135063	-1.19083	0.000556132	0.00254016
ENSG00000135077	1.91003	0.000302995	0.00151607
ENSG00000135094	4.30866	2.02497e-19	5.34688e-17
ENSG00000135108	-1.01281	5.57963e-07	6.96302e-06
ENSG00000135111	-2.41569	1.22669e-06	1.3929e-05
ENSG00000135114	1.47242	2.16313e-08	4.18416e-07
ENSG00000135116	4.14656	2.42703e-10	7.88549e-09
ENSG00000135119	1.4077	1.24708e-07	1.92621e-06
ENSG00000135144	-1.88393	1.39754e-06	1.56027e-05
ENSG00000135245	1.94353	2.48e-06	2.55606e-05
ENSG00000135269	1.04449	7.09448e-06	6.35181e-05
ENSG00000135324	-1.91697	0.00159836	0.00613918
ENSG00000135333	1.6459	0.000608756	0.00273103
ENSG00000135373	-2.63484	0.000876363	0.00371422
ENSG00000135404	1.5034	2.32197e-12	1.38942e-10
ENSG00000135437	1.95828	8.67579e-07	1.02356e-05
ENSG00000135439	1.47367	3.30773e-05	0.000238716
ENSG00000135451	3.42743	3.73022e-13	2.7097e-11
ENSG00000135480	1.62475	0.00250602	0.00893283
ENSG00000135549	1.60499	1.30807e-05	0.000107882
ENSG00000135596	1.28944	5.01038e-09	1.17723e-07
ENSG00000135638	-1.9305	2.3917e-07	3.37455e-06
ENSG00000135679	1.01139	6.52094e-08	1.09461e-06
ENSG00000135697	1.91948	2.04426e-08	3.99603e-07
ENSG00000135842	1.18921	0.0020256	0.00747634
ENSG00000135914	-1.80048	0.000216367	0.00114772
ENSG00000135916	-1.23435	0.000492822	0.00229005
ENSG00000135919	3.65514	2.1323e-15	2.49794e-13
ENSG00000136014	-1.63606	0.000980835	0.00408109
ENSG00000136040	1.10061	6.89781e-05	0.000439468
ENSG00000136048	1.07687	3.65811e-05	0.000259168
ENSG00000136052	1.1966	1.41125e-05	0.000115046
ENSG00000136155	4.75705	1.57087e-12	9.71199e-11
ENSG00000136235	2.55182	3.10674e-06	3.09836e-05
ENSG00000136250	1.48068	0.000574027	0.00260971
ENSG00000136270	1.00045	1.71738e-09	4.54914e-08
ENSG00000136280	1.01385	1.16867e-08	2.46711e-07
ENSG00000136286	1.2279	0.000281677	0.00142944
ENSG00000136378	1.30772	0.000125309	0.00072758
ENSG00000136379	-1.15266	6.55911e-05	0.000420303
ENSG00000136492	2.18249	1.40869e-07	2.13421e-06
ENSG00000136514	1.53516	1.80372e-05	0.000141934
ENSG00000136542	4.16436	8.12313e-14	6.8593e-12
ENSG00000136717	1.463	3.22755e-05	0.000233538
ENSG00000136720	-2.41613	4.92322e-17	8.18978e-15
ENSG00000136810	1.19385	0.000138009	0.00078918
ENSG00000136842	-1.81204	0.00107511	0.00440722
ENSG00000136872	-5.50081	5.53291e-09	1.27479e-07
ENSG00000136943	-1.85053	2.52642e-07	3.53763e-06
ENSG00000136997	1.22756	0.000182769	0.000996841
ENSG00000137101	1.47756	3.13081e-06	3.11862e-05
ENSG00000137135	1.51716	1.71637e-06	1.87103e-05
ENSG00000137161	1.11204	7.21795e-06	6.45541e-05
ENSG00000137198	-1.58056	3.44103e-07	4.57201e-06
ENSG00000137203	-2.41262	0.00166595	0.00635914
ENSG00000137261	1.48052	0.00206696	0.0076037
ENSG00000137266	-1.57837	3.78476e-05	0.000267117
ENSG00000137404	1.18688	5.93132e-07	7.3468e-06
ENSG00000137462	1.31316	1.50388e-06	1.67114e-05
ENSG00000137507	-1.92163	6.82241e-09	1.52541e-07
ENSG00000137571	2.2259	1.60361e-08	3.27715e-07
ENSG00000137642	-1.24816	0.000550674	0.00252077
ENSG00000137726	-1.4561	3.39104e-05	0.000243461
ENSG00000137752	1.15952	0.000105235	0.000630388
ENSG00000137767	1.26227	3.83499e-09	9.28604e-08
ENSG00000137801	-1.621	4.91069e-05	0.000329525
ENSG00000137804	1.95982	1.85229e-08	3.67695e-07
ENSG00000137809	-1.57072	0.000689498	0.00303867
ENSG00000137812	-1.19682	0.00272757	0.00956873
ENSG00000137819	-1.29411	0.000547572	0.00250933
ENSG00000137834	-1.06337	0.000898278	0.00378972
ENSG00000137841	1.70029	1.2563e-07	1.93326e-06
ENSG00000137868	-2.82139	0.000248731	0.00128618
ENSG00000137872	-3.0425	1.13616e-09	3.15e-08
ENSG00000137875	-1.453	0.00073587	0.0032146
ENSG00000138028	2.4868	4.47132e-07	5.74366e-06
ENSG00000138036	1.08044	8.02356e-05	0.000499895
ENSG00000138080	-1.45987	0.00042978	0.00203802
ENSG00000138109	2.25576	2.72843e-05	0.000202985
ENSG00000138135	-2.11251	4.07675e-05	0.000283871
ENSG00000138152	2.8012	4.78489e-10	1.46049e-08
ENSG00000138180	2.83376	2.58712e-13	1.95622e-11
ENSG00000138193	-1.03318	0.000550965	0.0025214
ENSG00000138311	1.50059	0.00154272	0.00595709
ENSG00000138316	2.92106	1.93529e-07	2.80187e-06
ENSG00000138346	1.09637	0.000420438	0.00200046
ENSG00000138378	1.20689	0.000909779	0.0038295
ENSG00000138435	7.05427	1.1871e-18	2.74269e-16
ENSG00000138587	-1.00119	0.00110209	0.00448794
ENSG00000138670	1.13643	0.000585164	0.00264771
ENSG00000138678	-2.0793	1.86552e-05	0.0001459
ENSG00000138741	2.65516	9.00299e-05	0.000551214
ENSG00000138778	1.4565	0.000472378	0.0022073
ENSG00000138796	-1.2432	3.29508e-07	4.39971e-06
ENSG00000138798	-5.73658	1.12046e-26	1.0964e-23
ENSG00000138821	1.52474	4.57827e-05	0.000311491
ENSG00000138964	2.28656	1.81535e-09	4.75564e-08
ENSG00000139044	-2.90401	3.17632e-07	4.28533e-06
ENSG00000139055	-3.48538	1.15391e-17	2.18129e-15
ENSG00000139083	1.06165	9.50415e-12	4.74779e-10
ENSG00000139174	1.47138	1.34864e-05	0.000110679
ENSG00000139178	1.15731	1.92377e-08	3.79986e-07
ENSG00000139269	3.3557	1.75191e-08	3.50699e-07
ENSG00000139278	1.02255	0.000298977	0.0015003
ENSG00000139318	-1.17056	0.00242229	0.00869358
ENSG00000139329	-2.0039	0.000705772	0.00310103
ENSG00000139343	1.17041	2.21827e-07	3.15663e-06
ENSG00000139354	2.14017	1.16531e-06	1.33138e-05
ENSG00000139370	1.00873	5.89376e-13	4.08511e-11
ENSG00000139433	-1.0131	8.11536e-07	9.6843e-06
ENSG00000139438	-3.12845	3.45856e-26	3.19629e-23
ENSG00000139537	1.16486	1.05351e-05	8.95972e-05
ENSG00000139572	2.09661	2.03354e-07	2.92883e-06
ENSG00000139618	1.32135	2.96999e-05	0.000217647
ENSG00000139668	-1.32318	2.89426e-12	1.66595e-10
ENSG00000139679	1.03831	0.00185514	0.00695365
ENSG00000139971	-2.33424	2.58315e-14	2.36497e-12
ENSG00000139973	1.53654	0.00268024	0.00944413
ENSG00000139988	-2.66822	4.06643e-09	9.7753e-08
ENSG00000140044	-1.1198	1.05148e-05	8.95158e-05
ENSG00000140092	-1.80594	1.67204e-07	2.46581e-06
ENSG00000140263	-1.61415	5.37615e-05	0.000356162
ENSG00000140297	1.41754	0.00210954	0.00774492
ENSG00000140368	1.60391	7.76652e-06	6.88312e-05
ENSG00000140379	3.16515	1.26326e-10	4.41477e-09
ENSG00000140451	1.89464	4.27336e-05	0.000294968
ENSG00000140470	-1.55874	0.000105142	0.000630201
ENSG00000140479	-1.68638	0.000683922	0.0030226
ENSG00000140519	-4.35586	3.08611e-05	0.000224612
ENSG00000140525	1.34153	3.66101e-08	6.64856e-07
ENSG00000140534	2.12385	4.8262e-06	4.5564e-05
ENSG00000140548	-1.09657	1.30004e-05	0.000107456
ENSG00000140650	1.07005	2.06862e-08	4.02944e-07
ENSG00000140675	-3.69483	1.29366e-05	0.000107118
ENSG00000140678	3.67067	9.69866e-24	5.56335e-21
ENSG00000140743	1.12865	3.27494e-07	4.38283e-06
ENSG00000140749	2.65295	1.07172e-11	5.19767e-10
ENSG00000140931	1.65356	2.43501e-09	6.14665e-08
ENSG00000140939	1.77785	2.46037e-14	2.27379e-12
ENSG00000140945	-1.53712	0.00268167	0.00944519
ENSG00000140950	1.25309	2.28039e-10	7.4821e-09
ENSG00000140961	1.62019	0.000103878	0.000623603
ENSG00000140988	1.4557	2.20395e-09	5.61489e-08
ENSG00000141012	1.01968	5.58666e-06	5.19766e-05
ENSG00000141294	1.9317	1.48678e-09	4.02156e-08
ENSG00000141298	1.1867	4.98852e-08	8.68033e-07
ENSG00000141429	1.25204	1.11928e-06	1.28853e-05
ENSG00000141458	1.24309	1.307e-05	0.000107847
ENSG00000141469	-3.59296	1.58493e-07	2.36673e-06
ENSG00000141480	1.42272	4.77196e-08	8.37524e-07
ENSG00000141497	1.61615	9.90253e-09	2.12006e-07
ENSG00000141505	1.35136	0.000258497	0.00132842
ENSG00000141506	2.33814	2.9802e-08	5.52068e-07
ENSG00000141526	1.6364	1.42911e-05	0.000116287
ENSG00000141527	1.6483	0.000375619	0.00181851
ENSG00000141562	1.00043	1.46871e-06	1.63425e-05
ENSG00000141639	-2.81455	5.11419e-07	6.44993e-06
ENSG00000141696	1.00104	1.68264e-06	1.83908e-05
ENSG00000141756	1.62571	0.00138604	0.00543409
ENSG00000141934	2.48643	1.26843e-06	1.43442e-05
ENSG00000141968	1.84685	2.41985e-06	2.50493e-05
ENSG00000142102	2.8007	2.08586e-06	2.2214e-05
ENSG00000142185	2.48614	9.16883e-10	2.63514e-08
ENSG00000142227	1.71604	1.04937e-08	2.23511e-07
ENSG00000142233	1.27595	0.00143843	0.00561036
ENSG00000142327	1.04576	2.00992e-08	3.93816e-07
ENSG00000142347	2.01446	8.39434e-09	1.83014e-07
ENSG00000142512	1.57765	3.42245e-06	3.37278e-05
ENSG00000142669	1.14197	1.05643e-06	1.2255e-05
ENSG00000142677	1.5693	0.000152737	0.000856925
ENSG00000142748	-2.13713	0.000195594	0.00105332
ENSG00000142798	-1.33913	0.000629688	0.00280978
ENSG00000142871	-1.47368	0.000763008	0.00330796
ENSG00000142945	1.64466	2.82622e-05	0.000208488
ENSG00000142959	1.80898	1.14967e-06	1.31804e-05
ENSG00000143001	-2.87219	1.03449e-07	1.63737e-06
ENSG00000143110	1.41619	1.52439e-05	0.000122919
ENSG00000143119	1.27705	0.000627582	0.00280339
ENSG00000143153	-1.31179	2.19883e-05	0.000168482
ENSG00000143226	1.35146	0.000197519	0.001063
ENSG00000143228	2.37577	4.33773e-07	5.58932e-06
ENSG00000143257	-2.56011	3.18591e-17	5.52059e-15
ENSG00000143341	-1.73742	3.34822e-05	0.000240698
ENSG00000143375	-1.66188	4.1178e-05	0.000285892
ENSG00000143382	1.41325	4.47099e-05	0.000305065
ENSG00000143412	-1.42256	1.30023e-05	0.000107456
ENSG00000143416	-1.75233	1.89658e-09	4.92962e-08
ENSG00000143469	3.24064	8.31332e-10	2.41347e-08
ENSG00000143476	2.81562	7.158e-12	3.70945e-10
ENSG00000143502	-3.02223	1.64594e-08	3.35131e-07
ENSG00000143507	1.53718	1.56518e-06	1.72887e-05
ENSG00000143554	1.15916	1.34594e-05	0.000110566
ENSG00000143590	1.53341	4.99026e-07	6.30797e-06
ENSG00000143603	-2.25236	0.000148895	0.000839045
ENSG00000143772	-1.94875	1.32266e-15	1.65431e-13
ENSG00000143839	-4.37008	6.60477e-07	8.07277e-06
ENSG00000143842	-1.50654	5.82052e-09	1.32818e-07
ENSG00000143845	-1.51584	4.41196e-05	0.000301631
ENSG00000143867	2.01371	2.0719e-08	4.03112e-07
ENSG00000143869	-1.3014	0.00170796	0.00649266
ENSG00000143882	-3.49634	7.8596e-11	2.86093e-09
ENSG00000143954	2.71352	0.00126075	0.00501496
ENSG00000144040	-1.01117	2.67537e-08	5.03448e-07
ENSG00000144152	3.23448	7.42188e-14	6.29913e-12
ENSG00000144199	-1.02009	0.000751636	0.00326632
ENSG00000144214	2.56387	1.70508e-06	1.86095e-05
ENSG00000144331	1.96299	2.59657e-05	0.000194043
ENSG00000144354	2.74319	1.65034e-09	4.39255e-08
ENSG00000144426	-1.22859	2.04515e-05	0.000158238
ENSG00000144452	3.5464	3.83942e-12	2.12896e-10
ENSG00000144481	4.09488	1.28393e-09	3.52445e-08
ENSG00000144485	1.42963	4.80636e-08	8.40734e-07
ENSG00000144596	-2.25401	8.34309e-06	7.29691e-05
ENSG00000144645	1.23314	1.0563e-07	1.66555e-06
ENSG00000144655	-1.29652	0.000556388	0.00254063
ENSG00000144668	-1.35692	6.63418e-05	0.000424134
ENSG00000144746	1.3498	3.80073e-15	4.21501e-13
ENSG00000144802	1.34376	0.0017283	0.0065535
ENSG00000144837	1.61647	0.000298418	0.00149822
ENSG00000144857	-1.1086	0.00258887	0.00915906
ENSG00000144891	-3.34193	1.26303e-12	8.11216e-11
ENSG00000145014	1.13403	3.83936e-05	0.000270512
ENSG00000145088	-1.11605	0.000192329	0.00104079
ENSG00000145107	3.98483	4.44868e-12	2.41842e-10
ENSG00000145113	-2.01508	3.8941e-05	0.000273673
ENSG00000145244	-1.41805	6.67e-05	0.000425933
ENSG00000145247	1.80179	1.33429e-10	4.60496e-09
ENSG00000145331	-1.18528	1.00473e-09	2.85381e-08
ENSG00000145362	-2.81691	1.30266e-07	1.98987e-06
ENSG00000145386	2.03716	3.31807e-09	8.16509e-08
ENSG00000145390	-1.14542	1.55541e-05	0.000125299
ENSG00000145416	1.05435	0.00123193	0.00491796
ENSG00000145428	1.90077	2.06348e-08	4.02414e-07
ENSG00000145491	1.1218	0.00248018	0.0088555
ENSG00000145592	1.06005	1.51581e-06	1.68216e-05
ENSG00000145632	1.86953	5.82505e-08	9.94864e-07
ENSG00000145649	1.39139	0.000863329	0.0036702
ENSG00000145685	1.859	1.72408e-09	4.55964e-08
ENSG00000145692	-2.63909	3.65143e-05	0.000258805
ENSG00000145703	-1.30228	0.00247214	0.00883249
ENSG00000145779	1.51827	1.46443e-13	1.1712e-11
ENSG00000145850	1.52869	0.000111914	0.000661349
ENSG00000145990	-1.08082	0.000219803	0.00116096
ENSG00000146021	-2.18786	6.3219e-05	0.000408407
ENSG00000146070	4.93782	3.86259e-22	1.64754e-19
ENSG00000146090	2.93573	1.55247e-08	3.20414e-07
ENSG00000146094	1.57116	5.78376e-07	7.19894e-06
ENSG00000146122	-2.43996	1.07992e-08	2.29724e-07
ENSG00000146147	1.72518	0.000382202	0.00184538
ENSG00000146192	1.39169	0.000110927	0.000657384
ENSG00000146197	-3.03799	1.2858e-10	4.47474e-09
ENSG00000146215	1.91511	0.000268249	0.00137057
ENSG00000146233	-1.25836	0.000407918	0.0019488
ENSG00000146373	1.15118	1.03632e-07	1.63804e-06
ENSG00000146376	-1.22594	3.26635e-11	1.38612e-09
ENSG00000146386	1.17882	1.40564e-05	0.000114734
ENSG00000146410	1.73543	2.4815e-08	4.71951e-07
ENSG00000146411	-3.80068	2.21234e-14	2.06754e-12
ENSG00000146555	1.27068	3.57002e-05	0.000254009
ENSG00000146592	2.79448	4.72467e-15	5.10356e-13
ENSG00000146670	1.7124	3.63299e-07	4.80023e-06
ENSG00000146700	-1.79213	6.81146e-06	6.13142e-05
ENSG00000146857	1.83701	0.000827482	0.00354589
ENSG00000146859	1.58065	9.53833e-12	4.7506e-10
ENSG00000146966	-2.08772	4.10053e-05	0.000285168
ENSG00000147100	-1.94242	6.96866e-07	8.47395e-06
ENSG00000147251	1.50636	9.98477e-06	8.55287e-05
ENSG00000147257	-3.46929	5.57883e-10	1.69041e-08
ENSG00000147454	1.38534	8.6762e-08	1.41222e-06
ENSG00000147509	3.32138	7.70888e-11	2.81222e-09
ENSG00000147526	-1.5687	1.09735e-10	3.90885e-09
ENSG00000147570	4.92906	1.96986e-15	2.32401e-13
ENSG00000147592	1.20618	2.20646e-06	2.32578e-05
ENSG00000147606	-5.86066	2.45774e-20	7.8624e-18
ENSG00000147614	-3.06586	0.00120716	0.00483534
ENSG00000147853	-1.15307	3.99064e-10	1.23391e-08
ENSG00000147889	4.03118	4.61006e-17	7.82535e-15
ENSG00000148053	-2.11606	0.000935282	0.00392196
ENSG00000148057	-1.23309	5.75203e-08	9.85427e-07
ENSG00000148123	-3.64222	1.75052e-09	4.61489e-08
ENSG00000148154	1.23317	4.25607e-07	5.50114e-06
ENSG00000148218	-1.2338	7.62262e-09	1.67285e-07
ENSG00000148339	-2.33115	1.42009e-09	3.86e-08
ENSG00000148346	4.06283	7.65316e-10	2.24138e-08
ENSG00000148357	-1.86329	5.0093e-05	0.000335466
ENSG00000148600	4.10852	7.50147e-11	2.76311e-09
ENSG00000148655	1.05251	5.82667e-06	5.39081e-05
ENSG00000148700	-1.04972	2.34705e-06	2.44478e-05
ENSG00000148773	2.82537	6.32453e-10	1.89224e-08
ENSG00000148795	-2.19741	0.00101787	0.00421513
ENSG00000148842	-1.19781	1.33705e-11	6.3187e-10
ENSG00000148908	1.34256	4.05048e-05	0.000282989
ENSG00000148935	-1.39575	0.000241674	0.00125711
ENSG00000148942	-3.34367	0.00029653	0.00149161
ENSG00000149150	-2.81945	3.85916e-07	5.04405e-06
ENSG00000149257	1.35642	4.15042e-11	1.67173e-09
ENSG00000149452	-5.74843	2.55528e-07	3.56902e-06
ENSG00000149564	-1.90317	7.50594e-08	1.24364e-06
ENSG00000149591	-1.56632	0.000570371	0.00259593
ENSG00000149596	1.30776	0.0019638	0.00729193
ENSG00000149781	1.59696	2.41349e-05	0.00018241
ENSG00000149798	-1.36629	2.73819e-06	2.78082e-05
ENSG00000149925	1.15757	3.07291e-07	4.17604e-06
ENSG00000149927	3.90341	8.866e-09	1.92289e-07
ENSG00000149948	3.26657	1.16317e-07	1.81174e-06
ENSG00000150048	-1.29551	0.000235531	0.00122746
ENSG00000150054	-1.82399	1.70031e-08	3.42844e-07
ENSG00000150337	2.61844	3.57976e-10	1.12783e-08
ENSG00000150625	-2.25622	3.40318e-05	0.000244017
ENSG00000150672	-1.16359	0.000792311	0.00341985
ENSG00000150782	1.23273	2.00028e-05	0.000155271
ENSG00000150907	-1.14741	1.81163e-05	0.000142489
ENSG00000150995	-1.62628	0.000161264	0.0008957
ENSG00000151012	3.13583	3.76886e-08	6.81104e-07
ENSG00000151014	-1.28723	8.30331e-06	7.27359e-05
ENSG00000151062	1.15892	7.69096e-05	0.000482243
ENSG00000151067	-1.75652	9.28198e-05	0.000565175
ENSG00000151090	-1.60166	7.42731e-07	8.97916e-06
ENSG00000151117	-1.12183	0.0012864	0.00509508
ENSG00000151131	1.169	1.24281e-08	2.60708e-07
ENSG00000151468	-1.62723	5.7003e-05	0.0003748
ENSG00000151490	-2.19978	4.86502e-05	0.000326988
ENSG00000151572	2.69968	3.83724e-06	3.72636e-05
ENSG00000151623	-2.04186	5.72977e-09	1.30927e-07
ENSG00000151632	3.88329	3.8998e-11	1.60181e-09
ENSG00000151651	1.30669	0.000437681	0.00206842
ENSG00000151693	-1.92509	3.14934e-07	4.26276e-06
ENSG00000151715	-3.13692	3.58289e-09	8.73921e-08
ENSG00000151718	-1.36952	5.564e-09	1.28018e-07
ENSG00000151725	1.86502	1.71739e-08	3.45451e-07
ENSG00000151743	-1.00041	4.69152e-07	5.97119e-06
ENSG00000151835	1.42546	2.22186e-07	3.15903e-06
ENSG00000151917	1.57785	0.000268912	0.00137346
ENSG00000152076	1.30248	0.00153851	0.00594357
ENSG00000152127	-1.03456	2.83202e-06	2.86039e-05
ENSG00000152128	3.42464	3.24399e-12	1.84177e-10
ENSG00000152137	2.12433	1.9432e-11	8.7365e-10
ENSG00000152154	-3.51304	5.85872e-16	7.61404e-14
ENSG00000152207	2.84107	0.000314575	0.00156493
ENSG00000152213	1.95029	1.0714e-06	1.24028e-05
ENSG00000152217	-1.3175	2.22804e-06	2.33987e-05
ENSG00000152253	2.10202	7.63062e-08	1.26178e-06
ENSG00000152284	-1.7644	9.57558e-08	1.53949e-06
ENSG00000152315	-2.43366	6.02794e-08	1.02426e-06
ENSG00000152495	-1.23385	0.000103127	0.000620218
ENSG00000152782	-1.45623	6.39315e-07	7.83137e-06
ENSG00000152818	-1.09044	0.000186901	0.00101704
ENSG00000153012	-3.89225	1.85167e-12	1.1283e-10
ENSG00000153044	1.48873	3.23425e-11	1.37953e-09
ENSG00000153048	1.14677	2.81438e-06	2.8495e-05
ENSG00000153132	2.84996	1.97176e-08	3.87779e-07
ENSG00000153162	-1.9745	3.30076e-05	0.00023842
ENSG00000153234	-2.66101	9.43758e-08	1.52126e-06
ENSG00000153246	-3.10453	9.15547e-17	1.49315e-14
ENSG00000153303	-2.92497	0.000166897	0.000923291
ENSG00000153446	-4.1584	6.54977e-11	2.48101e-09
ENSG00000153551	1.41325	3.46459e-06	3.40825e-05
ENSG00000153721	1.13478	8.86391e-06	7.70785e-05
ENSG00000153814	1.13385	0.000169839	0.000937072
ENSG00000153823	-1.67972	2.23381e-05	0.000170848
ENSG00000153885	-1.38869	0.00192341	0.00716113
ENSG00000154040	2.12957	4.57365e-11	1.80053e-09
ENSG00000154065	1.57646	2.58744e-06	2.65856e-05
ENSG00000154096	-2.31871	7.49975e-05	0.000471676
ENSG00000154099	1.54157	0.000741571	0.00323441
ENSG00000154102	2.05816	1.59034e-05	0.000127865
ENSG00000154133	-2.09136	2.32657e-08	4.47428e-07
ENSG00000154146	-1.64275	1.82308e-06	1.97241e-05
ENSG00000154153	1.0818	0.000524478	0.00241949
ENSG00000154174	1.16908	1.54362e-08	3.18983e-07
ENSG00000154175	1.70781	0.000643081	0.00286493
ENSG00000154188	-2.29667	0.000113728	0.000670159
ENSG00000154310	1.89496	2.42983e-11	1.06369e-09
ENSG00000154319	-1.61404	0.00270194	0.00950048
ENSG00000154330	-1.58688	0.000232489	0.00121512
ENSG00000154451	1.44555	0.000447167	0.00210606
ENSG00000154548	1.4251	2.01749e-06	2.15826e-05
ENSG00000154589	1.84892	8.65036e-05	0.00053217
ENSG00000154678	-2.29056	0.00124761	0.00497103
ENSG00000154721	-2.37816	4.78298e-17	8.03686e-15
ENSG00000154760	2.04375	1.92161e-16	2.87981e-14
ENSG00000154839	2.35381	2.14071e-08	4.15043e-07
ENSG00000154917	1.55297	1.90617e-07	2.76452e-06
ENSG00000154920	2.27156	8.20256e-10	2.38548e-08
ENSG00000155265	2.56482	2.31988e-10	7.58177e-09
ENSG00000155530	1.22879	0.000227337	0.0011926
ENSG00000155629	1.59789	6.05687e-07	7.48559e-06
ENSG00000155659	1.6861	0.000198428	0.0010672
ENSG00000155719	4.23636	5.79931e-12	3.06259e-10
ENSG00000155760	-1.51919	0.000326689	0.00161644
ENSG00000155792	-1.17772	0.000293685	0.0014791
ENSG00000155926	1.29739	0.000324811	0.00160954
ENSG00000155966	2.07399	5.79752e-07	7.2079e-06
ENSG00000156026	1.36078	1.15749e-10	4.07078e-09
ENSG00000156049	-2.83988	1.91755e-15	2.29486e-13
ENSG00000156127	2.52408	2.21063e-06	2.32746e-05
ENSG00000156298	-2.53872	3.27507e-06	3.23905e-05
ENSG00000156398	-2.17796	6.34153e-14	5.4377e-12
ENSG00000156453	-2.13105	0.000198633	0.00106796
ENSG00000156463	1.60851	2.48707e-07	3.4884e-06
ENSG00000156475	-2.77257	3.86343e-06	3.74741e-05
ENSG00000156886	6.10172	3.58768e-16	5.05772e-14
ENSG00000156970	1.73471	9.01812e-06	7.81336e-05
ENSG00000157005	3.10306	0.00262046	0.00926096
ENSG00000157077	-1.08747	6.34844e-08	1.07215e-06
ENSG00000157087	2.35731	0.00108683	0.00443774
ENSG00000157168	1.29225	0.00144521	0.00563155
ENSG00000157216	-1.02171	1.39282e-10	4.77724e-09
ENSG00000157227	2.03903	6.3779e-12	3.32591e-10
ENSG00000157240	2.12805	3.14223e-13	2.31287e-11
ENSG00000157404	-2.11056	0.000382277	0.00184538
ENSG00000157423	1.30162	8.50109e-05	0.000524396
ENSG00000157456	1.91207	2.28169e-07	3.23304e-06
ENSG00000157554	-2.05772	1.53323e-07	2.29985e-06
ENSG00000157570	1.09596	7.96422e-05	0.000496858
ENSG00000157600	-1.16877	2.39073e-12	1.41028e-10
ENSG00000157680	-2.31381	4.22215e-05	0.00029204
ENSG00000157734	1.31301	1.66752e-06	1.82374e-05
ENSG00000157765	2.45775	0.000515718	0.0023857
ENSG00000157827	1.03625	1.22123e-05	0.000102035
ENSG00000157833	1.41361	0.000299802	0.00150398
ENSG00000157978	-1.22346	7.42458e-08	1.23261e-06
ENSG00000158062	1.0375	3.98677e-05	0.000279241
ENSG00000158104	-3.06916	0.000151934	0.000853569
ENSG00000158106	1.01218	0.000141587	0.000805316
ENSG00000158125	3.33081	6.62082e-06	5.99876e-05
ENSG00000158246	-2.34411	3.41878e-06	3.37116e-05
ENSG00000158292	1.41009	0.000575191	0.00261358
ENSG00000158296	-2.78827	0.00141226	0.00552384
ENSG00000158315	1.10047	0.000140744	0.000801533
ENSG00000158321	-1.01161	0.0023195	0.00838254
ENSG00000158428	1.21985	0.00104597	0.0043122
ENSG00000158470	1.57236	2.27337e-10	7.47381e-09
ENSG00000158473	1.06765	0.000580107	0.00263016
ENSG00000158486	2.19245	3.85998e-07	5.04405e-06
ENSG00000158517	2.55027	5.85223e-09	1.33359e-07
ENSG00000158714	2.07604	1.91662e-06	2.06363e-05
ENSG00000158716	1.05128	0.000142784	0.000809826
ENSG00000158747	2.33002	3.34418e-08	6.1267e-07
ENSG00000158825	-1.91877	0.000553233	0.00252831
ENSG00000158828	-1.02353	1.11348e-05	9.38809e-05
ENSG00000158869	2.63408	1.6718e-10	5.66405e-09
ENSG00000158966	-1.29698	0.00178505	0.00672751
ENSG00000159147	1.25561	2.16452e-09	5.5395e-08
ENSG00000159167	-2.96095	1.94849e-06	2.09522e-05
ENSG00000159173	-2.37004	0.000175025	0.00095964
ENSG00000159176	-1.12986	5.29247e-07	6.63954e-06
ENSG00000159189	2.49874	7.83863e-08	1.29105e-06
ENSG00000159200	-1.95205	1.69188e-09	4.49593e-08
ENSG00000159212	2.40674	0.000332953	0.00164178
ENSG00000159261	-2.89673	1.24149e-11	5.91752e-10
ENSG00000159263	-3.6446	1.45251e-13	1.16727e-11
ENSG00000159307	-3.28186	2.15161e-14	2.02215e-12
ENSG00000159314	1.26711	1.94081e-11	8.7365e-10
ENSG00000159388	-1.52464	1.72554e-05	0.000136622
ENSG00000159399	3.42343	1.85447e-24	1.17077e-21
ENSG00000159461	-1.27239	4.08512e-11	1.65343e-09
ENSG00000159625	2.38885	1.23008e-07	1.90171e-06
ENSG00000159674	3.56606	2.75661e-18	6.008e-16
ENSG00000159708	2.23487	5.21023e-07	6.54623e-06
ENSG00000159784	-1.34524	0.0020642	0.00759858
ENSG00000159788	1.34912	8.51611e-12	4.27993e-10
ENSG00000159840	1.06187	1.06982e-07	1.68209e-06
ENSG00000159915	-1.3928	0.000983765	0.00408919
ENSG00000160111	-3.25716	5.23422e-09	1.21778e-07
ENSG00000160180	-1.94905	0.00189641	0.00707486
ENSG00000160211	1.67158	1.14934e-06	1.31804e-05
ENSG00000160213	1.25393	2.67085e-05	0.000199147
ENSG00000160255	2.30439	7.49377e-08	1.24286e-06
ENSG00000160345	1.55784	3.14946e-08	5.78909e-07
ENSG00000160469	2.55149	4.66954e-12	2.51975e-10
ENSG00000160593	1.65198	0.000247078	0.00127962
ENSG00000160678	2.01036	0.000906655	0.00382215
ENSG00000160716	1.58683	9.02034e-05	0.000552073
ENSG00000160781	2.07312	1.53559e-06	1.70102e-05
ENSG00000160791	1.45994	0.000332387	0.00164024
ENSG00000160813	1.16349	1.35728e-05	0.000111223
ENSG00000160883	2.52352	1.09345e-09	3.06395e-08
ENSG00000160888	-1.13118	0.000194392	0.00104839
ENSG00000160963	-2.3821	4.38844e-06	4.19309e-05
ENSG00000161011	1.10447	0.00063013	0.002811
ENSG00000161013	1.23864	3.46945e-10	1.09932e-08
ENSG00000161082	2.31957	0.000121567	0.000708328
ENSG00000161513	2.20764	2.93598e-16	4.21035e-14
ENSG00000161642	1.73548	5.28894e-09	1.22537e-07
ENSG00000161649	-1.89511	0.00243299	0.00871694
ENSG00000161653	-1.75996	5.9298e-07	7.3468e-06
ENSG00000161714	2.07621	4.63539e-09	1.1e-07
ENSG00000161835	-1.72634	4.56643e-07	5.84777e-06
ENSG00000161888	2.72066	6.04505e-13	4.15535e-11
ENSG00000161921	1.49523	8.10346e-08	1.33203e-06
ENSG00000161929	1.64993	4.06728e-05	0.00028346
ENSG00000161940	-1.84421	8.50193e-05	0.000524396
ENSG00000161996	1.1893	2.05595e-06	2.19516e-05
ENSG00000162004	2.18236	1.17258e-06	1.33693e-05
ENSG00000162062	2.34853	4.63368e-18	9.40015e-16
ENSG00000162065	-1.29201	9.21265e-13	6.08144e-11
ENSG00000162066	1.09156	0.000210569	0.00112198
ENSG00000162073	2.38702	2.45742e-16	3.58589e-14
ENSG00000162078	1.56275	0.0010809	0.00442374
ENSG00000162244	1.13359	1.28148e-06	1.44819e-05
ENSG00000162367	-2.15042	1.64096e-08	3.34526e-07
ENSG00000162391	-5.39477	1.05247e-17	2.0124e-15
ENSG00000162407	-1.16767	7.42064e-05	0.000467408
ENSG00000162409	-1.05149	4.06049e-05	0.00028345
ENSG00000162426	-2.45196	1.35745e-14	1.35216e-12
ENSG00000162444	-1.53941	4.28612e-05	0.000295604
ENSG00000162461	-1.52322	2.28999e-05	0.000174344
ENSG00000162511	2.42643	3.67833e-10	1.15017e-08
ENSG00000162545	-1.01768	0.00102002	0.00422091
ENSG00000162551	-1.63289	0.000229415	0.00120085
ENSG00000162618	-1.65653	4.22591e-05	0.000292125
ENSG00000162631	-2.91761	5.7126e-05	0.000375312
ENSG00000162645	1.32758	5.03751e-07	6.35805e-06
ENSG00000162654	-1.32317	0.000204388	0.00109465
ENSG00000162687	3.22053	6.17842e-07	7.61232e-06
ENSG00000162692	2.23283	4.0593e-07	5.28376e-06
ENSG00000162706	3.8939	2.43865e-06	2.52125e-05
ENSG00000162733	-1.74738	3.33601e-05	0.000240236
ENSG00000162746	1.42415	0.00146142	0.00568539
ENSG00000162772	-1.66393	0.00274362	0.00960644
ENSG00000162804	-1.5601	0.000118446	0.000694531
ENSG00000162878	1.53504	9.54533e-05	0.000578879
ENSG00000162896	2.56307	3.8083e-07	4.9922e-06
ENSG00000162946	1.22321	1.59055e-08	3.26248e-07
ENSG00000162989	-1.5591	0.00127887	0.00507368
ENSG00000162998	-1.98694	1.8328e-07	2.66976e-06
ENSG00000163013	1.99432	2.88158e-06	2.90164e-05
ENSG00000163040	1.38719	1.43522e-05	0.000116577
ENSG00000163071	1.81052	2.31778e-10	7.58177e-09
ENSG00000163106	1.19667	0.000456232	0.00214148
ENSG00000163121	-1.33371	0.00176854	0.00668023
ENSG00000163131	1.90722	1.95641e-05	0.000152176
ENSG00000163154	2.00843	1.65038e-07	2.44471e-06
ENSG00000163171	-1.46633	9.94924e-09	2.12732e-07
ENSG00000163191	1.50812	9.38465e-11	3.37179e-09
ENSG00000163293	-2.6371	3.12593e-07	4.23797e-06
ENSG00000163328	-1.83799	8.06679e-07	9.63324e-06
ENSG00000163347	1.95419	3.99311e-07	5.20167e-06
ENSG00000163354	1.46873	0.000466356	0.00218346
ENSG00000163395	7.52369	8.53297e-16	1.09189e-13
ENSG00000163399	-1.72317	3.38083e-11	1.4202e-09
ENSG00000163431	-2.16792	4.00757e-05	0.000280227
ENSG00000163435	1.00436	0.000385395	0.00185666
ENSG00000163513	-1.17853	5.33505e-07	6.67784e-06
ENSG00000163520	-1.94252	2.76944e-05	0.00020519
ENSG00000163521	1.18527	4.34e-05	0.000298351
ENSG00000163531	-3.94252	6.23142e-19	1.52441e-16
ENSG00000163545	-2.21191	6.90224e-09	1.53913e-07
ENSG00000163576	1.40023	0.000172034	0.000946986
ENSG00000163584	2.18313	1.52729e-13	1.20983e-11
ENSG00000163631	-6.02127	2.60316e-14	2.36497e-12
ENSG00000163644	-1.46249	3.91474e-09	9.45164e-08
ENSG00000163687	-2.91498	3.13902e-13	2.31287e-11
ENSG00000163689	2.34148	6.23828e-15	6.44558e-13
ENSG00000163697	-1.2084	1.85676e-05	0.000145351
ENSG00000163710	-2.97875	2.49431e-08	4.73662e-07
ENSG00000163735	3.90044	7.43386e-07	8.98055e-06
ENSG00000163739	2.40847	1.57454e-05	0.000126656
ENSG00000163794	3.30498	2.90766e-17	5.20096e-15
ENSG00000163808	1.35313	0.000776168	0.00335452
ENSG00000163815	-2.8062	1.40141e-08	2.91771e-07
ENSG00000163817	3.01392	1.8243e-10	6.10655e-09
ENSG00000163827	-3.17024	2.04931e-07	2.94898e-06
ENSG00000163898	-1.26972	0.00233028	0.00841421
ENSG00000163918	1.0231	4.2478e-11	1.70682e-09
ENSG00000163931	1.80254	4.00906e-11	1.63859e-09
ENSG00000163975	-3.30904	5.19625e-11	2.01022e-09
ENSG00000164007	-5.77662	9.89496e-12	4.8699e-10
ENSG00000164035	-3.96244	7.7657e-26	6.79907e-23
ENSG00000164120	-2.1834	0.000350265	0.00171473
ENSG00000164128	-1.96457	6.54305e-06	5.93476e-05
ENSG00000164129	-1.92004	0.000687955	0.00303397
ENSG00000164169	-1.15271	1.56711e-12	9.71199e-11
ENSG00000164171	-1.22282	0.000878954	0.0037233
ENSG00000164199	-2.90909	1.24959e-07	1.92829e-06
ENSG00000164292	-2.32878	9.62231e-10	2.75503e-08
ENSG00000164294	1.17814	1.55206e-06	1.7178e-05
ENSG00000164303	-3.32651	2.69339e-07	3.7244e-06
ENSG00000164318	-1.41971	0.0011273	0.00456822
ENSG00000164325	-4.5316	3.36439e-12	1.89717e-10
ENSG00000164398	-2.84134	2.01995e-08	3.95317e-07
ENSG00000164440	2.42474	4.26849e-06	4.09494e-05
ENSG00000164483	1.09282	0.000217578	0.00115175
ENSG00000164484	1.72264	9.49744e-08	1.52943e-06
ENSG00000164535	1.48231	1.79641e-14	1.71743e-12
ENSG00000164611	2.51708	9.32521e-11	3.35768e-09
ENSG00000164620	1.09219	8.71283e-06	7.5844e-05
ENSG00000164687	1.86814	6.0776e-05	0.000394771
ENSG00000164690	1.56762	0.000148945	0.000839046
ENSG00000164733	1.03747	0.00240726	0.008649
ENSG00000164736	-1.96746	1.82103e-07	2.66176e-06
ENSG00000164741	-1.3809	2.47187e-07	3.47293e-06
ENSG00000164742	-2.01105	0.000980816	0.00408109
ENSG00000164746	1.76091	5.95564e-06	5.49532e-05
ENSG00000164794	4.53323	5.50031e-15	5.75457e-13
ENSG00000164849	-1.33202	6.86454e-06	6.17252e-05
ENSG00000164867	-2.29656	1.53794e-09	4.13455e-08
ENSG00000164877	1.46155	3.39759e-05	0.000243721
ENSG00000164929	-1.71407	8.5196e-09	1.8526e-07
ENSG00000164932	1.78634	0.000644085	0.00286787
ENSG00000164935	4.38629	1.14884e-10	4.04893e-09
ENSG00000164938	1.11705	7.15603e-09	1.58721e-07
ENSG00000164946	-2.52735	2.64059e-07	3.66663e-06
ENSG00000164972	-1.46186	0.00228385	0.00827529
ENSG00000165025	-1.2289	0.000793591	0.0034236
ENSG00000165029	1.05246	0.000141602	0.000805316
ENSG00000165071	1.17116	0.00173186	0.00656401
ENSG00000165092	1.7149	6.40054e-05	0.000412393
ENSG00000165124	-2.15035	8.82882e-05	0.000542278
ENSG00000165140	-2.21778	9.17066e-11	3.31639e-09
ENSG00000165152	1.11204	0.000356995	0.00174255
ENSG00000165168	1.37966	0.000691836	0.00304704
ENSG00000165169	-1.16225	3.09108e-11	1.32185e-09
ENSG00000165171	2.80372	4.11337e-10	1.2695e-08
ENSG00000165215	2.27941	4.58716e-07	5.86981e-06
ENSG00000165272	-3.43973	7.78881e-09	1.70483e-07
ENSG00000165300	3.37646	6.45665e-08	1.08639e-06
ENSG00000165304	3.38884	4.47549e-20	1.35363e-17
ENSG00000165309	1.97133	2.87527e-05	0.000211544
ENSG00000165379	2.7421	0.00133408	0.00525541
ENSG00000165443	1.52946	0.00168303	0.00641404
ENSG00000165480	2.04929	2.63269e-07	3.65872e-06
ENSG00000165495	-1.95872	0.00152733	0.00590453
ENSG00000165655	-1.54836	1.76373e-08	3.52639e-07
ENSG00000165685	-5.24481	5.41016e-13	3.78997e-11
ENSG00000165716	-2.15081	1.14756e-07	1.79078e-06
ENSG00000165757	-1.35872	0.000276448	0.00140505
ENSG00000165795	-1.26187	1.09173e-07	1.71168e-06
ENSG00000165807	-2.56457	1.66155e-07	2.45906e-06
ENSG00000165810	-1.54342	0.00104057	0.00429526
ENSG00000165868	-1.75137	2.28486e-05	0.000174192
ENSG00000165923	1.49393	0.000111703	0.000660569
ENSG00000165948	1.0036	9.46311e-05	0.000574941
ENSG00000165949	3.02266	2.62808e-12	1.52861e-10
ENSG00000165959	-1.76306	3.65809e-10	1.146e-08
ENSG00000166035	2.4329	3.11034e-05	0.00022604
ENSG00000166130	1.82251	1.7746e-14	1.70638e-12
ENSG00000166148	-2.94888	0.000182539	0.00099591
ENSG00000166171	1.02947	4.28258e-07	5.52254e-06
ENSG00000166250	-1.5155	0.000703882	0.00309437
ENSG00000166265	-2.02145	4.12389e-07	5.34275e-06
ENSG00000166278	2.19503	0.000175819	0.000963041
ENSG00000166341	-1.47318	0.000224189	0.00117869
ENSG00000166347	-1.10351	8.86022e-06	7.70785e-05
ENSG00000166415	-1.40111	0.000297191	0.00149313
ENSG00000166428	1.65494	2.37977e-06	2.46959e-05
ENSG00000166482	-1.72295	0.00105115	0.00432606
ENSG00000166483	-1.12404	0.000448458	0.00211036
ENSG00000166508	1.1065	6.4372e-10	1.92249e-08
ENSG00000166546	2.22217	1.05731e-06	1.22567e-05
ENSG00000166589	-1.70452	0.000656565	0.00291875
ENSG00000166596	1.13393	0.000596265	0.00268658
ENSG00000166741	2.93256	4.27863e-07	5.52173e-06
ENSG00000166743	2.65348	3.78416e-12	2.10534e-10
ENSG00000166793	1.23754	0.00255575	0.00907719
ENSG00000166803	2.76888	4.50866e-12	2.44305e-10
ENSG00000166823	2.20011	6.86089e-09	1.53196e-07
ENSG00000166833	-1.44804	1.08018e-05	9.15377e-05
ENSG00000166851	2.00142	2.2131e-08	4.27583e-07
ENSG00000166897	2.04288	8.58353e-06	7.48752e-05
ENSG00000166920	1.67165	7.20573e-05	0.000455302
ENSG00000166922	3.94153	1.09429e-10	3.90632e-09
ENSG00000166927	1.59335	0.000114511	0.000674297
ENSG00000166928	2.14216	1.54064e-07	2.30888e-06
ENSG00000166960	-2.45247	3.04703e-07	4.1479e-06
ENSG00000167074	-1.10263	4.30494e-06	4.12516e-05
ENSG00000167080	-2.47019	0.000499244	0.00231917
ENSG00000167100	1.16661	6.4729e-05	0.00041574
ENSG00000167107	-1.70403	0.000172581	0.000949054
ENSG00000167191	-1.89962	2.12406e-05	0.000163431
ENSG00000167207	1.46099	3.12272e-05	0.00022684
ENSG00000167208	1.42434	0.000218514	0.00115543
ENSG00000167261	2.56186	1.96386e-08	3.87071e-07
ENSG00000167434	-4.50449	3.33397e-11	1.40406e-09
ENSG00000167460	-1.03154	0.000418164	0.00199032
ENSG00000167513	2.76202	2.91234e-22	1.27491e-19
ENSG00000167526	1.17203	7.27148e-06	6.4963e-05
ENSG00000167535	1.44476	3.5931e-07	4.75507e-06
ENSG00000167543	1.07181	7.68904e-06	6.829e-05
ENSG00000167549	3.1259	4.24286e-10	1.30462e-08
ENSG00000167552	1.26561	1.87671e-07	2.72655e-06
ENSG00000167601	1.20181	4.83175e-05	0.000325015
ENSG00000167613	2.4711	3.54392e-10	1.11865e-08
ENSG00000167641	-1.78116	1.74272e-05	0.00013759
ENSG00000167644	2.95684	4.94839e-11	1.93231e-09
ENSG00000167646	1.18535	0.000628802	0.00280796
ENSG00000167703	-1.68561	2.07303e-11	9.27013e-10
ENSG00000167741	-3.39899	2.2647e-05	0.000172972
ENSG00000167766	1.01839	0.00200623	0.0074213
ENSG00000167767	1.15715	0.000540042	0.00248029
ENSG00000167779	3.3735	1.62576e-13	1.28173e-11
ENSG00000167850	2.03775	2.42909e-08	4.63925e-07
ENSG00000167851	2.42587	3.17189e-09	7.82855e-08
ENSG00000167874	-1.70001	5.66377e-10	1.71303e-08
ENSG00000167895	1.15757	0.000517963	0.00239409
ENSG00000167930	1.22011	2.83834e-07	3.9147e-06
ENSG00000167972	1.13364	3.46801e-05	0.000248024
ENSG00000168071	2.18403	2.44485e-16	3.58589e-14
ENSG00000168078	2.79495	2.88307e-09	7.13688e-08
ENSG00000168135	2.9288	1.01505e-07	1.61273e-06
ENSG00000168280	-1.98439	0.000535063	0.00246014
ENSG00000168306	-1.35271	0.00122508	0.00489532
ENSG00000168309	-2.68758	2.07589e-09	5.33731e-08
ENSG00000168350	-1.63932	0.00230888	0.00834779
ENSG00000168394	1.0719	1.00359e-06	1.17156e-05
ENSG00000168398	-2.89244	2.93882e-06	2.95392e-05
ENSG00000168404	1.39073	1.53338e-11	7.1251e-10
ENSG00000168461	1.14946	0.000189589	0.00102864
ENSG00000168476	1.0991	1.40345e-08	2.91831e-07
ENSG00000168477	-1.33034	0.000189345	0.00102765
ENSG00000168487	1.64528	9.67133e-10	2.76431e-08
ENSG00000168546	-1.7709	7.63017e-06	6.78033e-05
ENSG00000168564	-1.05	1.06135e-12	6.93654e-11
ENSG00000168653	1.09988	8.425e-06	7.36082e-05
ENSG00000168675	-1.28181	0.000304806	0.00152266
ENSG00000168676	2.78142	1.5266e-07	2.29196e-06
ENSG00000168701	1.05945	3.93773e-06	3.81503e-05
ENSG00000168703	3.79646	1.69997e-05	0.000135112
ENSG00000168743	-2.07236	0.000378883	0.00183325
ENSG00000168785	-2.2429	9.27265e-05	0.000564813
ENSG00000168904	-1.07105	1.62098e-15	1.98272e-13
ENSG00000168907	-3.83445	2.83649e-05	0.000209061
ENSG00000168918	1.28172	0.000138901	0.000793081
ENSG00000168959	3.41457	3.73528e-07	4.91585e-06
ENSG00000168961	1.90366	6.71589e-07	8.20256e-06
ENSG00000168993	1.08934	0.00123668	0.00493457
ENSG00000168995	2.5944	2.86738e-07	3.94531e-06
ENSG00000169031	-1.93197	3.25838e-07	4.37474e-06
ENSG00000169064	2.26212	2.53073e-06	2.60189e-05
ENSG00000169083	1.69584	2.69197e-06	2.74393e-05
ENSG00000169085	1.14064	0.00106845	0.00438532
ENSG00000169129	-3.70593	3.0904e-16	4.39392e-14
ENSG00000169169	-1.32184	0.00124991	0.004979
ENSG00000169184	-1.55669	1.83103e-05	0.000143743
ENSG00000169189	1.11665	3.16346e-06	3.14362e-05
ENSG00000169220	1.67644	3.85577e-07	5.04405e-06
ENSG00000169247	1.95477	0.000557314	0.00254277
ENSG00000169258	3.15222	1.3851e-22	6.58319e-20
ENSG00000169291	-1.44815	5.36316e-06	5.01779e-05
ENSG00000169344	-12.9376	1.62718e-60	1.35341e-56
ENSG00000169385	3.18333	2.10389e-11	9.35779e-10
ENSG00000169403	1.6961	0.000124961	0.000726065
ENSG00000169413	1.50301	0.000110215	0.000654559
ENSG00000169429	2.00607	3.21542e-05	0.000232761
ENSG00000169435	1.04722	0.000152425	0.000855462
ENSG00000169442	1.86874	5.88211e-05	0.000384324
ENSG00000169495	5.54409	1.84428e-19	5.02943e-17
ENSG00000169508	1.71862	0.000129094	0.000745135
ENSG00000169594	2.41058	0.000959987	0.00401442
ENSG00000169607	2.6314	1.1062e-07	1.73274e-06
ENSG00000169679	2.94495	2.31896e-12	1.38942e-10
ENSG00000169683	1.27319	9.85519e-08	1.57484e-06
ENSG00000169715	-1.59148	0.00232262	0.00839202
ENSG00000169744	-2.18776	3.06226e-08	5.64753e-07
ENSG00000169758	-1.75734	5.84636e-08	9.97479e-07
ENSG00000169760	1.88846	2.86925e-06	2.89273e-05
ENSG00000169783	-1.38394	0.00262568	0.00927745
ENSG00000169851	-2.79751	1.07077e-05	9.08327e-05
ENSG00000169894	4.19353	6.98771e-18	1.36754e-15
ENSG00000169896	1.94032	1.00862e-07	1.60406e-06
ENSG00000169903	2.16027	0.00104252	0.00430224
ENSG00000169992	1.01684	3.03845e-05	0.000221979
ENSG00000170043	1.04762	1.74708e-07	2.56285e-06
ENSG00000170122	1.17653	0.000982836	0.00408737
ENSG00000170153	-2.95911	1.86726e-11	8.51012e-10
ENSG00000170166	-2.18814	3.51059e-06	3.44331e-05
ENSG00000170190	-3.104	3.61229e-09	8.79801e-08
ENSG00000170231	4.3563	3.77095e-08	6.81104e-07
ENSG00000170275	1.00121	4.43806e-08	7.8707e-07
ENSG00000170276	1.95951	8.71081e-08	1.41646e-06
ENSG00000170382	-2.08742	0.000595296	0.00268367
ENSG00000170419	8.03472	1.96044e-13	1.53108e-11
ENSG00000170421	1.55786	1.52588e-09	4.11393e-08
ENSG00000170439	1.93499	1.75763e-05	0.000138635
ENSG00000170442	2.82822	7.53295e-11	2.76624e-09
ENSG00000170458	1.67159	0.000156874	0.00087541
ENSG00000170482	-1.41748	0.00243458	0.00872078
ENSG00000170485	1.20141	5.59022e-06	5.19806e-05
ENSG00000170525	-2.379	8.18518e-10	2.3846e-08
ENSG00000170558	1.67182	4.5385e-05	0.000309038
ENSG00000170561	-4.97956	1.65611e-13	1.2995e-11
ENSG00000170689	-1.3251	0.00220076	0.00802492
ENSG00000170743	-2.08237	0.00113633	0.00459588
ENSG00000170745	1.30547	1.45061e-05	0.000117712
ENSG00000170775	1.81956	0.00191354	0.00713076
ENSG00000170854	-1.17632	0.000133505	0.000767933
ENSG00000170876	1.1643	1.74093e-09	4.59689e-08
ENSG00000170909	3.02006	1.26687e-13	1.03306e-11
ENSG00000170915	-1.4991	6.46965e-05	0.000415692
ENSG00000170955	1.61647	9.51867e-06	8.19581e-05
ENSG00000170989	-1.84644	3.81825e-07	5.0013e-06
ENSG00000171056	-1.59022	2.59245e-05	0.00019386
ENSG00000171115	-1.5732	1.41222e-05	0.000115046
ENSG00000171119	1.58015	0.000145105	0.000821026
ENSG00000171132	-1.43873	7.58894e-07	9.12813e-06
ENSG00000171227	-1.31221	0.000158271	0.000882025
ENSG00000171241	-1.4726	8.48435e-05	0.000524089
ENSG00000171310	1.43986	2.32616e-05	0.00017637
ENSG00000171408	-1.45391	2.81044e-06	2.84724e-05
ENSG00000171522	-2.01693	6.67426e-08	1.1172e-06
ENSG00000171533	-2.16932	1.30302e-05	0.000107603
ENSG00000171612	-1.64623	7.58368e-11	2.77873e-09
ENSG00000171700	1.14897	2.51902e-06	2.59307e-05
ENSG00000171777	1.23812	0.000524756	0.00241992
ENSG00000171812	1.58928	6.48685e-05	0.000416475
ENSG00000171817	-1.11581	3.37888e-05	0.000242693
ENSG00000171840	1.18468	0.00245881	0.00879618
ENSG00000171848	2.9577	3.26314e-11	1.38612e-09
ENSG00000171860	1.84571	1.1343e-05	9.53948e-05
ENSG00000171877	1.98857	0.000441573	0.00208385
ENSG00000171885	-2.41336	6.20919e-06	5.69404e-05
ENSG00000171914	-1.18644	7.08079e-05	0.000448735
ENSG00000171943	-1.5941	2.85847e-10	9.21525e-09
ENSG00000171951	2.47153	4.54251e-07	5.82162e-06
ENSG00000171992	-1.52925	0.000113251	0.000668535
ENSG00000172159	-1.23538	0.000284922	0.00144195
ENSG00000172183	1.55418	1.18722e-07	1.84401e-06
ENSG00000172197	-1.41986	0.000139183	0.000794277
ENSG00000172216	1.04912	0.00103189	0.00426471
ENSG00000172243	1.60202	4.13877e-06	3.98198e-05
ENSG00000172296	1.2524	1.62786e-07	2.42393e-06
ENSG00000172322	1.63933	9.26664e-05	0.000564813
ENSG00000172403	-1.84864	8.11879e-05	0.000504694
ENSG00000172478	-3.5823	4.91539e-06	4.6301e-05
ENSG00000172482	-4.25501	2.40048e-12	1.41103e-10
ENSG00000172572	-2.23326	8.52938e-08	1.39104e-06
ENSG00000172578	1.90666	7.00371e-06	6.28069e-05
ENSG00000172731	2.08926	4.59057e-22	1.82956e-19
ENSG00000172738	1.0845	0.000699012	0.0030754
ENSG00000172771	1.67168	1.71525e-05	0.000136067
ENSG00000172794	1.3632	3.49121e-07	4.62391e-06
ENSG00000172809	1.48294	2.2419e-09	5.70245e-08
ENSG00000172828	-1.42179	0.00108728	0.00443851
ENSG00000172889	-2.04151	3.02956e-08	5.59964e-07
ENSG00000172935	-3.71272	4.78588e-15	5.13633e-13
ENSG00000172985	1.6246	8.12859e-07	9.69313e-06
ENSG00000172986	1.35667	0.00013082	0.000754048
ENSG00000173110	1.45915	5.37871e-05	0.00035619
ENSG00000173166	-1.62227	2.73024e-05	0.000203029
ENSG00000173227	3.87143	4.3239e-16	5.90999e-14
ENSG00000173258	-1.12543	0.00100525	0.00417122
ENSG00000173262	2.54919	2.94778e-06	2.96113e-05
ENSG00000173269	-1.86832	2.77268e-08	5.18243e-07
ENSG00000173272	1.23809	3.19258e-06	3.16688e-05
ENSG00000173276	-1.18841	6.55901e-08	1.09989e-06
ENSG00000173369	2.81295	5.9669e-09	1.35322e-07
ENSG00000173372	2.5075	5.72364e-08	9.81574e-07
ENSG00000173432	4.28796	3.90215e-07	5.09116e-06
ENSG00000173457	1.23544	2.62791e-07	3.65512e-06
ENSG00000173535	1.58419	5.67337e-06	5.25775e-05
ENSG00000173559	1.5665	5.12202e-07	6.45491e-06
ENSG00000173567	-2.9725	3.66558e-21	1.24443e-18
ENSG00000173585	1.71516	0.000696	0.00306376
ENSG00000173598	-1.30209	1.14489e-06	1.31527e-05
ENSG00000173641	-4.01379	3.60463e-10	1.13138e-08
ENSG00000173705	-2.18191	3.00077e-06	3.00528e-05
ENSG00000173706	-1.15997	9.77802e-05	0.000591481
ENSG00000173838	-2.52283	2.28795e-05	0.000174267
ENSG00000173898	-3.17716	9.20707e-13	6.08144e-11
ENSG00000174010	-1.33204	1.22266e-13	1.00192e-11
ENSG00000174059	-2.01531	2.33451e-07	3.30226e-06
ENSG00000174130	1.44432	3.7644e-05	0.000266018
ENSG00000174175	-2.17221	1.06716e-07	1.67949e-06
ENSG00000174307	1.94543	1.76053e-14	1.7027e-12
ENSG00000174332	1.53337	0.00111776	0.00453955
ENSG00000174358	-4.15896	2.1428e-07	3.0597e-06
ENSG00000174371	2.1298	9.38353e-07	1.10315e-05
ENSG00000174514	-5.11363	2.52269e-101	4.19649e-97
ENSG00000174564	2.17942	3.72067e-09	9.03553e-08
ENSG00000174574	-1.12601	1.90631e-09	4.94718e-08
ENSG00000174599	-1.62897	2.86408e-09	7.11667e-08
ENSG00000174607	-1.73851	2.47644e-05	0.000186574
ENSG00000174669	-1.43775	0.000111284	0.000658852
ENSG00000174705	1.43273	8.99738e-10	2.59846e-08
ENSG00000174749	-2.21425	4.46659e-09	1.06145e-07
ENSG00000174791	2.12933	1.06331e-12	6.93654e-11
ENSG00000174808	-1.02124	1.72956e-05	0.000136811
ENSG00000174837	1.76319	8.28287e-05	0.000513742
ENSG00000174938	3.22002	1.91708e-16	2.87981e-14
ENSG00000174939	3.72122	3.20193e-18	6.82873e-16
ENSG00000174943	1.17491	4.57844e-11	1.80053e-09
ENSG00000174951	-2.17817	1.89956e-06	2.04657e-05
ENSG00000175063	3.81847	2.49053e-13	1.90046e-11
ENSG00000175121	3.82003	1.20773e-05	0.000101126
ENSG00000175164	-1.78526	0.000621811	0.00277985
ENSG00000175274	-1.56133	3.46973e-05	0.00024804
ENSG00000175294	3.02495	8.96776e-10	2.59441e-08
ENSG00000175305	1.01853	0.000967347	0.00404215
ENSG00000175445	-2.25072	7.00479e-07	8.51166e-06
ENSG00000175455	1.22571	0.000563467	0.00256825
ENSG00000175489	1.35759	0.000579284	0.00262715
ENSG00000175505	1.43355	3.96776e-08	7.13553e-07
ENSG00000175662	-1.10698	5.77326e-16	7.56206e-14
ENSG00000175711	1.50905	5.91921e-13	4.08573e-11
ENSG00000175745	-2.24504	2.74378e-06	2.7848e-05
ENSG00000175793	2.4533	0.000182845	0.000996928
ENSG00000175857	1.78964	2.60891e-07	3.63478e-06
ENSG00000175874	2.0122	9.79483e-05	0.000592283
ENSG00000175877	3.3085	2.75968e-11	1.1924e-09
ENSG00000175879	-2.54426	1.83209e-11	8.37276e-10
ENSG00000175899	-1.0535	0.00208376	0.00765703
ENSG00000175906	-1.65715	1.20792e-05	0.000101126
ENSG00000175938	1.57556	7.50781e-11	2.76311e-09
ENSG00000176046	1.31315	0.00125871	0.00500805
ENSG00000176155	1.0091	0.00158766	0.00610483
ENSG00000176170	2.91574	1.06459e-11	5.1782e-10
ENSG00000176387	-4.09947	6.8239e-07	8.31616e-06
ENSG00000176406	3.25337	3.16421e-10	1.01224e-08
ENSG00000176435	-1.30334	0.000576531	0.00261823
ENSG00000176438	-1.42977	0.000195416	0.0010529
ENSG00000176485	1.77295	3.07655e-11	1.31903e-09
ENSG00000176532	-2.0322	4.06755e-08	7.28349e-07
ENSG00000176533	-1.10519	9.16341e-06	7.92685e-05
ENSG00000176641	-1.81259	0.00145273	0.00565556
ENSG00000176692	-2.12331	6.21841e-07	7.64547e-06
ENSG00000176697	1.89535	0.000424333	0.00201564
ENSG00000176749	1.51584	2.00272e-08	3.92869e-07
ENSG00000176842	1.68004	0.00201367	0.00744222
ENSG00000176890	2.22407	6.13127e-18	1.21421e-15
ENSG00000176907	-2.162	0.000556882	0.00254155
ENSG00000176920	-1.39272	0.00158832	0.00610483
ENSG00000176945	-2.96895	1.54149e-09	4.13593e-08
ENSG00000177156	1.35198	3.51498e-05	0.000250844
ENSG00000177181	1.76968	1.29673e-09	3.55372e-08
ENSG00000177191	-1.48929	0.00248791	0.0088793
ENSG00000177374	-1.12934	0.00034618	0.00169723
ENSG00000177432	-1.59253	1.11593e-07	1.74469e-06
ENSG00000177508	1.98133	2.45637e-05	0.000185314
ENSG00000177575	1.9432	0.000175638	0.000962363
ENSG00000177600	1.0219	3.33359e-05	0.000240165
ENSG00000177614	1.61635	4.26316e-05	0.000294509
ENSG00000177679	2.79788	1.20455e-07	1.86571e-06
ENSG00000177694	-1.07697	0.0019924	0.00737834
ENSG00000177791	-1.93125	0.000120505	0.000702876
ENSG00000177839	1.52321	0.00028779	0.00145425
ENSG00000177989	2.65647	7.89885e-15	8.01203e-13
ENSG00000178026	1.44056	8.30838e-05	0.00051494
ENSG00000178031	-3.2452	1.82444e-10	6.10655e-09
ENSG00000178033	-2.69169	1.8188e-09	4.75719e-08
ENSG00000178078	1.07489	1.31063e-05	0.000108039
ENSG00000178175	-2.3296	2.73272e-06	2.77696e-05
ENSG00000178234	1.31631	1.71259e-05	0.000135921
ENSG00000178343	-2.7348	8.11815e-06	7.13771e-05
ENSG00000178401	1.09966	0.000603128	0.00271163
ENSG00000178531	1.40015	5.81103e-05	0.000380726
ENSG00000178568	-3.58973	0.00022949	0.00120087
ENSG00000178752	2.67586	3.54134e-06	3.46734e-05
ENSG00000178773	4.26798	4.83842e-15	5.15324e-13
ENSG00000178789	2.143	5.08592e-06	4.7772e-05
ENSG00000178860	2.8037	2.62158e-08	4.95341e-07
ENSG00000178927	1.23386	1.31691e-12	8.38862e-11
ENSG00000178996	-1.37538	5.36778e-08	9.29168e-07
ENSG00000178999	3.21182	3.71943e-14	3.32649e-12
ENSG00000179044	-1.0419	0.000252749	0.00130217
ENSG00000179144	-1.06757	0.0019179	0.0071438
ENSG00000179241	1.39116	1.16787e-10	4.09863e-09
ENSG00000179242	2.45454	7.62982e-05	0.00047859
ENSG00000179344	1.41737	0.00044064	0.00208063
ENSG00000179348	-2.58229	3.10065e-06	3.09414e-05
ENSG00000179388	-2.16001	0.000435131	0.00205987
ENSG00000179431	1.05885	0.000548344	0.00251148
ENSG00000179528	3.28657	3.90979e-18	8.23282e-16
ENSG00000179593	5.4073	7.00876e-16	9.03804e-14
ENSG00000179603	2.24439	1.60198e-06	1.76367e-05
ENSG00000179750	1.17702	0.00106585	0.00437571
ENSG00000179761	-2.57022	0.000106305	0.000635654
ENSG00000179776	-1.50471	6.45744e-05	0.000415068
ENSG00000179855	-1.53178	7.94458e-05	0.000496245
ENSG00000179862	2.05007	9.85064e-09	2.11439e-07
ENSG00000179965	1.38743	8.88833e-06	7.72243e-05
ENSG00000180089	1.30406	2.82769e-05	0.000208504
ENSG00000180198	1.02567	1.83736e-05	0.000144172
ENSG00000180316	-2.48118	3.25055e-07	4.36776e-06
ENSG00000180332	3.02129	4.30943e-08	7.6753e-07
ENSG00000180353	1.04017	0.00113091	0.0045773
ENSG00000180354	-2.70463	8.6073e-22	3.11266e-19
ENSG00000180432	-3.29954	1.32624e-12	8.38862e-11
ENSG00000180447	-2.3422	4.5444e-11	1.79991e-09
ENSG00000180448	1.20885	5.44213e-07	6.80164e-06
ENSG00000180481	-1.59141	6.31814e-06	5.76851e-05
ENSG00000180543	-1.23752	0.00082801	0.00354705
ENSG00000180616	-2.95749	1.47013e-08	3.04174e-07
ENSG00000180767	2.46462	2.35826e-06	2.45185e-05
ENSG00000180815	-1.8247	0.000288418	0.00145654
ENSG00000181026	1.10426	4.7878e-14	4.2591e-12
ENSG00000181035	-1.3221	2.98104e-05	0.00021836
ENSG00000181085	1.4771	0.00249875	0.00891413
ENSG00000181104	-1.57401	5.14895e-07	6.48357e-06
ENSG00000181218	2.4461	1.7123e-09	4.54292e-08
ENSG00000181322	1.174	0.00069182	0.00304704
ENSG00000181467	1.8076	4.9804e-12	2.66395e-10
ENSG00000181631	1.36399	0.000795821	0.00342966
ENSG00000181773	-1.36277	0.000938423	0.00393271
ENSG00000181778	2.1766	0.000172695	0.000949302
ENSG00000181804	1.24621	0.00241959	0.00868765
ENSG00000182040	2.46854	7.9586e-05	0.000496778
ENSG00000182054	-1.24939	1.66082e-05	0.000132571
ENSG00000182118	-1.47114	9.1438e-09	1.98056e-07
ENSG00000182168	-2.84084	1.98914e-06	2.13205e-05
ENSG00000182175	-1.49971	0.00102123	0.00422382
ENSG00000182183	1.9524	8.95456e-06	7.77449e-05
ENSG00000182263	1.46134	2.7702e-05	0.00020519
ENSG00000182327	-1.71949	8.98955e-05	0.000550796
ENSG00000182389	-2.12873	5.37632e-06	5.02726e-05
ENSG00000182472	2.05917	2.45735e-06	2.53586e-05
ENSG00000182578	1.29645	0.000362125	0.00176242
ENSG00000182580	-3.15679	1.20924e-11	5.79705e-10
ENSG00000182600	2.04257	1.46043e-06	1.62612e-05
ENSG00000182621	-1.81729	3.89026e-05	0.000273559
ENSG00000182718	1.1948	1.73598e-08	3.47928e-07
ENSG00000182916	-1.64911	0.000310475	0.00154587
ENSG00000182919	-1.03755	0.000590107	0.00266533
ENSG00000182985	-1.4331	5.49063e-08	9.45514e-07
ENSG00000183010	2.80094	1.32336e-12	8.38862e-11
ENSG00000183023	-2.88411	1.06749e-12	6.9366e-11
ENSG00000183307	1.47238	2.52658e-05	0.000189664
ENSG00000183508	-1.29923	8.45292e-05	0.000522541
ENSG00000183615	-1.21462	0.000134667	0.000773279
ENSG00000183722	-1.13127	0.00259927	0.00919194
ENSG00000183723	-1.26114	6.50841e-06	5.90657e-05
ENSG00000183742	1.329	0.000121159	0.000706196
ENSG00000183763	1.33865	4.57123e-11	1.80053e-09
ENSG00000183765	1.84311	5.80976e-14	5.0866e-12
ENSG00000183773	1.40427	3.82031e-06	3.71208e-05
ENSG00000183856	3.07993	4.10839e-13	2.93318e-11
ENSG00000183864	-1.02375	2.90089e-13	2.16396e-11
ENSG00000183914	1.92516	3.52442e-05	0.000251409
ENSG00000183960	3.19904	2.30545e-08	4.4388e-07
ENSG00000184005	-3.99326	5.1556e-24	3.06298e-21
ENSG00000184012	-2.89527	8.05947e-05	0.000501569
ENSG00000184060	1.34227	2.19815e-07	3.13067e-06
ENSG00000184113	-2.08839	1.89709e-10	6.33696e-09
ENSG00000184156	1.48202	0.000136443	0.000782395
ENSG00000184160	-2.01021	8.62071e-06	7.51602e-05
ENSG00000184162	1.16917	6.49593e-11	2.46712e-09
ENSG00000184221	-2.57634	0.000455691	0.00213955
ENSG00000184226	-3.72663	6.82606e-10	2.02771e-08
[truncated: 384 more rows]

## Sheet: S48_HNSC_Old
GENEID	log2FoldChange	pvalue	FDR
ENSG00000000003	-1.68681	1.18188e-17	1.84196e-15
ENSG00000001561	-2.3441	1.17308e-10	2.97276e-09
ENSG00000002587	-1.9875	1.73891e-10	4.22132e-09
ENSG00000002746	1.91668	5.7456e-08	7.48081e-07
ENSG00000003147	-1.71009	1.53271e-06	1.37838e-05
ENSG00000003249	-1.40507	0.00015807	0.000791875
ENSG00000004468	1.4048	0.000118558	0.000615703
ENSG00000004776	-3.33922	2.30276e-09	4.36601e-08
ENSG00000004799	-3.39711	6.13917e-12	2.15401e-10
ENSG00000005073	4.4931	1.63188e-18	3.21935e-16
ENSG00000005187	-2.33044	8.08232e-15	5.96981e-13
ENSG00000005243	1.0253	6.66665e-06	5.01828e-05
ENSG00000005249	-1.13358	0.000275755	0.00127678
ENSG00000005448	1.85801	1.71655e-12	6.98351e-11
ENSG00000005884	1.5966	7.09686e-09	1.17415e-07
ENSG00000005961	1.00651	0.000932728	0.00360888
ENSG00000006118	1.33403	1.76899e-10	4.27438e-09
ENSG00000006327	1.57394	1.67756e-09	3.3011e-08
ENSG00000006377	3.28896	1.68979e-14	1.14501e-12
ENSG00000006432	-1.02989	2.42219e-05	0.000155309
ENSG00000006468	-1.12992	0.00227829	0.00773577
ENSG00000006534	-1.26529	1.00704e-06	9.49466e-06
ENSG00000006555	-1.63522	1.51875e-09	3.03458e-08
ENSG00000006606	1.6785	0.0011399	0.00428081
ENSG00000006740	-1.35877	3.02702e-05	0.000188328
ENSG00000006747	-3.17182	6.78108e-13	3.02817e-11
ENSG00000007237	-1.83568	1.71591e-10	4.17199e-09
ENSG00000007306	-3.61076	7.92117e-07	7.67733e-06
ENSG00000007372	1.15658	0.00275587	0.00907714
ENSG00000008300	1.77379	4.35821e-07	4.51014e-06
ENSG00000008323	-1.38994	0.00019372	0.000941123
ENSG00000008441	-1.67278	5.02314e-18	8.5093e-16
ENSG00000008517	1.37995	2.01605e-05	0.000132474
ENSG00000010017	-1.07505	7.3264e-12	2.52615e-10
ENSG00000010319	-1.54649	1.34436e-08	2.0683e-07
ENSG00000010438	-2.09608	0.00052477	0.00221521
ENSG00000011198	-1.37405	8.79643e-16	8.56827e-14
ENSG00000011332	2.97771	2.90423e-23	1.55092e-20
ENSG00000011422	1.36404	3.2494e-07	3.45915e-06
ENSG00000011426	1.0251	1.57566e-06	1.41049e-05
ENSG00000011590	1.51521	2.88823e-07	3.13244e-06
ENSG00000012223	-6.04417	3.0218e-13	1.48137e-11
ENSG00000013016	-1.72996	5.55335e-13	2.56062e-11
ENSG00000013297	-2.2991	6.89129e-09	1.14256e-07
ENSG00000013573	1.1377	1.75595e-08	2.62383e-07
ENSG00000013810	1.09808	1.10234e-08	1.73886e-07
ENSG00000014257	-2.18994	2.0321e-09	3.90991e-08
ENSG00000015475	1.05411	8.14755e-08	1.02238e-06
ENSG00000016391	-2.25884	8.48243e-07	8.14533e-06
ENSG00000016602	-4.35878	3.00628e-13	1.48137e-11
ENSG00000017483	1.43987	0.000365644	0.00162816
ENSG00000018280	2.06662	1.63814e-12	6.68337e-11
ENSG00000018625	-3.30509	5.35647e-07	5.4173e-06
ENSG00000019102	-3.63237	8.98074e-11	2.35323e-09
ENSG00000019549	1.47528	4.67166e-15	3.75298e-13
ENSG00000021300	-2.87109	1.80908e-12	7.26663e-11
ENSG00000021355	-1.67815	1.30008e-08	2.0081e-07
ENSG00000022267	-2.46642	5.04605e-08	6.65899e-07
ENSG00000023608	1.05273	4.74035e-07	4.86042e-06
ENSG00000023839	1.67289	4.81433e-05	0.000279759
ENSG00000024422	1.00632	2.88659e-07	3.13244e-06
ENSG00000024526	1.01674	4.8966e-07	5.00088e-06
ENSG00000025039	-2.20609	2.33752e-15	2.00166e-13
ENSG00000025423	1.68172	1.08758e-12	4.59347e-11
ENSG00000025708	1.13046	7.85251e-05	0.000429559
ENSG00000026036	1.43851	1.08072e-08	1.70649e-07
ENSG00000027869	2.00199	1.85531e-14	1.23043e-12
ENSG00000029559	4.08054	2.81345e-16	3.04498e-14
ENSG00000029993	1.33856	5.24942e-09	8.93146e-08
ENSG00000030419	-2.17895	4.49889e-14	2.72822e-12
ENSG00000034053	2.523	8.98767e-16	8.70018e-14
ENSG00000034510	1.05958	0.000135512	0.000690179
ENSG00000035499	1.38375	2.179e-12	8.51121e-11
ENSG00000036448	-2.42271	6.19989e-08	7.98459e-07
ENSG00000037965	4.2878	1.86111e-22	7.43727e-20
ENSG00000038382	1.01643	4.82222e-08	6.39067e-07
ENSG00000038427	1.70996	3.2592e-05	0.000199979
ENSG00000039139	1.25617	0.00181987	0.00637506
ENSG00000039560	1.1875	1.69495e-06	1.50604e-05
ENSG00000040608	1.53853	5.67347e-09	9.57974e-08
ENSG00000041982	2.07684	4.81039e-09	8.2566e-08
ENSG00000043039	-2.53716	1.4831e-11	4.81542e-10
ENSG00000043143	1.10809	0.000409301	0.00179083
ENSG00000043355	3.01906	1.99149e-15	1.73393e-13
ENSG00000047346	-1.13044	1.04634e-08	1.65724e-07
ENSG00000047648	-1.13577	0.000124997	0.000643567
ENSG00000047936	4.45057	1.07726e-11	3.62615e-10
ENSG00000049192	2.37774	2.1357e-13	1.0949e-11
ENSG00000049246	-1.20324	3.18953e-05	0.000196683
ENSG00000049249	1.60813	5.58541e-07	5.61604e-06
ENSG00000049283	-1.05734	4.69201e-05	0.000273671
ENSG00000049323	1.4762	6.01559e-07	6.00211e-06
ENSG00000049768	1.09057	0.000155614	0.000780795
ENSG00000050628	-1.74977	1.92472e-05	0.000127321
ENSG00000051128	1.83497	4.32573e-14	2.64378e-12
ENSG00000051180	1.25831	1.27415e-13	6.82394e-12
ENSG00000051341	1.29398	7.30771e-10	1.56443e-08
ENSG00000053438	-1.98798	5.77987e-12	2.04726e-10
ENSG00000053747	2.08993	1.24756e-08	1.93464e-07
ENSG00000053918	-1.71432	8.50771e-09	1.38986e-07
ENSG00000054356	3.20825	3.2324e-09	5.89204e-08
ENSG00000054598	-1.50856	8.08806e-08	1.01612e-06
ENSG00000054967	1.14916	1.48186e-09	2.96468e-08
ENSG00000055732	1.3635	0.000342541	0.00153715
ENSG00000057019	1.35693	1.09416e-06	1.01806e-05
ENSG00000057657	-1.17007	4.93869e-06	3.87171e-05
ENSG00000058085	3.2747	1.68937e-19	4.3162e-17
ENSG00000058335	1.73207	9.4565e-06	6.82313e-05
ENSG00000058404	-1.89154	0.000124457	0.000640999
ENSG00000058866	1.50124	0.00019098	0.00092926
ENSG00000059378	1.28996	1.01735e-09	2.10006e-08
ENSG00000059728	-1.31229	5.614e-06	4.31431e-05
ENSG00000060718	4.3667	3.1987e-15	2.6802e-13
ENSG00000060762	-1.112	1.72067e-12	6.98351e-11
ENSG00000060982	1.50069	6.43823e-05	0.000361976
ENSG00000061656	1.07241	0.000776795	0.00308521
ENSG00000061918	1.44582	2.08998e-06	1.80157e-05
ENSG00000062038	1.1954	1.57669e-05	0.000107117
ENSG00000062282	-2.00025	1.644e-08	2.48032e-07
ENSG00000064042	-1.4625	3.08653e-05	0.000191191
ENSG00000064651	-1.81467	6.32292e-14	3.73268e-12
ENSG00000064655	-1.95168	2.11327e-05	0.000138326
ENSG00000064787	-2.51259	1.40728e-06	1.27251e-05
ENSG00000064886	-4.2639	2.24446e-20	6.35999e-18
ENSG00000065308	1.46062	3.15462e-12	1.19043e-10
ENSG00000065328	1.15182	2.76473e-10	6.4407e-09
ENSG00000065361	-1.44494	1.71949e-11	5.43776e-10
ENSG00000065485	1.24209	2.99522e-13	1.48137e-11
ENSG00000065613	-1.04822	1.71144e-08	2.56746e-07
ENSG00000065717	-2.5291	1.02757e-14	7.34617e-13
ENSG00000066697	1.17507	1.31802e-15	1.20831e-13
ENSG00000066923	1.80068	7.2752e-05	0.000402071
ENSG00000067715	2.44513	9.14563e-08	1.13393e-06
ENSG00000068079	1.41889	7.46258e-07	7.30097e-06
ENSG00000068489	1.29981	1.1853e-10	2.99399e-09
ENSG00000068976	-4.96822	1.75543e-14	1.17418e-12
ENSG00000069011	-1.68957	5.11198e-08	6.7346e-07
ENSG00000069188	1.93236	2.09348e-07	2.35744e-06
ENSG00000069482	2.7922	1.66385e-06	1.48009e-05
ENSG00000069535	-1.54441	0.00167532	0.00595271
ENSG00000069667	-1.17685	1.88118e-05	0.000124705
ENSG00000069702	-1.98434	2.43891e-09	4.59062e-08
ENSG00000070019	-1.76436	5.44194e-06	4.19657e-05
ENSG00000070081	-1.89201	1.0148e-23	6.58987e-21
ENSG00000070087	1.67465	1.64597e-08	2.48089e-07
ENSG00000070182	-1.52648	0.00174185	0.00613902
ENSG00000070190	-1.12035	2.00603e-06	1.73481e-05
ENSG00000070404	2.11548	8.72317e-10	1.83966e-08
ENSG00000070526	-2.38124	1.63165e-07	1.87808e-06
ENSG00000070669	1.00019	4.6008e-05	0.000268955
ENSG00000070729	3.85196	8.78734e-14	4.92628e-12
ENSG00000071073	-1.25116	2.27017e-07	2.52358e-06
ENSG00000071539	1.64074	1.21703e-14	8.50558e-13
ENSG00000071794	1.19509	5.44662e-06	4.1981e-05
ENSG00000072041	1.43591	0.00199976	0.00689673
ENSG00000072201	-1.78752	8.9841e-11	2.35323e-09
ENSG00000072274	1.3009	2.31129e-06	1.97377e-05
ENSG00000072571	1.06926	7.51539e-07	7.34341e-06
ENSG00000072682	1.24066	5.82032e-09	9.81707e-08
ENSG00000072954	-1.57695	4.67215e-06	3.6906e-05
ENSG00000073111	1.63309	1.01313e-13	5.59914e-12
ENSG00000073464	-1.23501	0.000663524	0.00270283
ENSG00000073605	1.57962	4.9632e-07	5.06226e-06
ENSG00000073756	1.86547	0.00011195	0.000585484
ENSG00000073792	2.15506	1.12533e-14	8.00835e-13
ENSG00000073910	-1.50542	1.11368e-06	1.03252e-05
ENSG00000074219	1.14158	4.78179e-08	6.34248e-07
ENSG00000074370	-1.70843	2.03627e-09	3.91311e-08
ENSG00000074416	-2.11008	4.80945e-15	3.84386e-13
ENSG00000074527	-1.25727	3.48288e-06	2.84192e-05
ENSG00000074590	1.15763	9.49405e-05	0.000503967
ENSG00000074706	-1.05555	0.000105787	0.000556049
ENSG00000074855	-1.19362	5.84747e-10	1.27816e-08
ENSG00000074964	-1.65455	1.83634e-16	2.07387e-14
ENSG00000075218	1.26579	6.25049e-12	2.17928e-10
ENSG00000075340	2.8888	6.99392e-07	6.88567e-06
ENSG00000075420	1.16433	1.94167e-08	2.87377e-07
ENSG00000075618	1.48539	6.90894e-13	3.06769e-11
ENSG00000075673	-2.80405	3.84521e-06	3.09543e-05
ENSG00000076344	-1.20665	0.0007045	0.00284668
ENSG00000076382	1.35194	6.20372e-13	2.80246e-11
ENSG00000076555	-1.71654	7.65674e-10	1.6369e-08
ENSG00000076685	-1.23299	9.28005e-09	1.50031e-07
ENSG00000076826	-1.10961	0.000124452	0.000640999
ENSG00000077063	-2.07799	3.06478e-05	0.000190146
ENSG00000077152	1.47705	6.15038e-12	2.15401e-10
ENSG00000077157	-1.5709	1.3707e-08	2.10053e-07
ENSG00000077274	-2.76959	2.66876e-06	2.23977e-05
ENSG00000078081	1.37957	4.56011e-06	3.60942e-05
ENSG00000078098	2.73556	2.50847e-12	9.725e-11
ENSG00000078114	-1.65449	4.70607e-09	8.09537e-08
ENSG00000078596	-2.09998	1.22932e-13	6.6294e-12
ENSG00000078804	-1.60503	3.83204e-08	5.21137e-07
ENSG00000079257	-1.28525	4.83949e-05	0.000280907
ENSG00000079263	1.40164	2.5508e-05	0.000162114
ENSG00000079308	-1.19018	2.80757e-05	0.000176506
ENSG00000079385	-2.73264	5.19757e-13	2.41803e-11
ENSG00000079435	-1.18375	5.01471e-05	0.000290425
ENSG00000080573	2.13882	1.2621e-12	5.24529e-11
ENSG00000080986	1.31431	4.9226e-11	1.37896e-09
ENSG00000081026	-1.35556	3.3739e-10	7.74406e-09
ENSG00000081803	-1.26271	4.35909e-05	0.000256946
ENSG00000081985	1.43927	0.000856879	0.00335623
ENSG00000082014	-1.27592	2.0007e-05	0.000131621
ENSG00000082074	1.24399	0.000885049	0.00344579
ENSG00000082269	-1.26124	4.8176e-07	4.93314e-06
ENSG00000082397	-1.22001	1.72016e-05	0.000115753
ENSG00000082684	2.11172	1.68731e-07	1.93643e-06
ENSG00000083123	-1.08913	5.88971e-12	2.08143e-10
ENSG00000083444	1.25508	1.24828e-10	3.13949e-09
ENSG00000083454	1.41227	4.63657e-05	0.000270742
ENSG00000084636	1.51006	1.87407e-08	2.78963e-07
ENSG00000084676	-1.01066	9.91212e-09	1.58767e-07
ENSG00000084731	1.6135	3.50611e-12	1.30412e-10
ENSG00000085276	-1.04291	0.00286718	0.00938562
ENSG00000085662	1.01596	5.14287e-05	0.000296653
ENSG00000085831	-1.29521	0.000315599	0.00143149
ENSG00000085840	1.19181	3.30273e-11	9.84189e-10
ENSG00000085871	-1.21048	2.17837e-12	8.51121e-11
ENSG00000085999	1.41932	2.73068e-15	2.31291e-13
ENSG00000086300	1.74265	3.80006e-11	1.0995e-09
ENSG00000086544	-1.02099	4.87804e-07	4.98846e-06
ENSG00000086548	-2.35416	2.48704e-07	2.72861e-06
ENSG00000086696	-1.30202	0.00277458	0.00912854
ENSG00000086717	3.74869	1.42417e-22	5.99883e-20
ENSG00000086991	1.68417	5.94646e-08	7.71654e-07
ENSG00000087008	-1.20349	5.11005e-11	1.42214e-09
ENSG00000087085	-1.30422	0.00133584	0.00490669
ENSG00000087086	1.00214	1.23612e-05	8.57742e-05
ENSG00000087116	3.20064	4.23891e-18	7.5935e-16
ENSG00000087128	-2.3598	4.74662e-06	3.73754e-05
ENSG00000087303	2.24964	9.86419e-09	1.58162e-07
ENSG00000087494	4.39678	3.20129e-28	7.7082e-25
ENSG00000087586	1.46929	1.68517e-14	1.14501e-12
ENSG00000088002	-1.62492	0.000178832	0.000878656
ENSG00000088280	-1.39119	3.52689e-11	1.04103e-09
ENSG00000088305	1.87492	7.21756e-14	4.13551e-12
ENSG00000088325	1.47205	7.85741e-15	5.85923e-13
ENSG00000088387	-1.12164	4.26123e-08	5.73996e-07
ENSG00000088538	-1.52944	1.28917e-06	1.17564e-05
ENSG00000088726	-1.37371	8.04137e-05	0.000437892
ENSG00000088882	1.74414	8.53573e-07	8.18642e-06
ENSG00000088899	-1.2721	3.32934e-05	0.000203801
ENSG00000088992	-2.88374	1.33236e-12	5.52258e-11
ENSG00000089116	3.71222	5.36482e-14	3.2158e-12
ENSG00000089159	1.17849	1.15505e-09	2.35006e-08
ENSG00000089199	2.43277	0.00024267	0.00114053
ENSG00000089327	1.63139	2.37535e-07	2.62552e-06
ENSG00000089685	1.50369	1.54575e-12	6.33962e-11
ENSG00000089692	2.10962	2.41695e-07	2.66018e-06
ENSG00000090382	-3.61105	3.5416e-13	1.69313e-11
ENSG00000090530	2.18663	2.6026e-08	3.71102e-07
ENSG00000090776	1.14554	1.43458e-08	2.19195e-07
ENSG00000090889	1.41567	7.82861e-15	5.85923e-13
ENSG00000090971	1.36555	2.56225e-07	2.80623e-06
ENSG00000091136	1.29054	4.44095e-10	9.95859e-09
ENSG00000091409	1.63642	9.01776e-10	1.89155e-08
ENSG00000091513	-3.46095	3.15898e-08	4.40363e-07
ENSG00000091651	1.54836	3.06689e-14	1.94871e-12
ENSG00000091879	1.55171	2.47735e-08	3.57211e-07
ENSG00000092054	-2.97909	0.000841767	0.00330286
ENSG00000092068	1.29875	2.26492e-05	0.000146833
ENSG00000092295	-1.81901	0.000482012	0.00206208
ENSG00000092445	-1.39419	1.86804e-10	4.49281e-09
ENSG00000092529	-2.14317	1.14507e-08	1.79536e-07
ENSG00000092853	1.43385	3.64745e-11	1.07054e-09
ENSG00000093009	1.74093	6.516e-14	3.82793e-12
ENSG00000094755	-2.88925	3.39466e-05	0.00020723
ENSG00000094796	-2.46477	4.70285e-11	1.32779e-09
ENSG00000094804	1.54531	1.01105e-18	2.04639e-16
ENSG00000094963	-4.78339	7.78411e-21	2.37873e-18
ENSG00000095321	-1.70493	2.23885e-07	2.49232e-06
ENSG00000095585	-1.77548	3.74941e-10	8.58069e-09
ENSG00000095587	1.50505	0.000583305	0.00242099
ENSG00000095637	-2.49354	4.83393e-14	2.90876e-12
ENSG00000095713	-2.14643	2.85856e-05	0.000179279
ENSG00000095752	4.43492	3.9599e-28	7.7082e-25
ENSG00000095970	1.33533	0.000204536	0.000989044
ENSG00000096006	-6.01965	8.38696e-12	2.86646e-10
ENSG00000097021	1.03557	2.29923e-08	3.34267e-07
ENSG00000099204	-1.47158	7.17494e-09	1.18581e-07
ENSG00000099256	1.14227	6.9269e-05	0.000385418
ENSG00000099260	-1.17199	1.18627e-06	1.09332e-05
ENSG00000099812	1.29307	0.00113077	0.00425062
ENSG00000099860	-1.25696	1.01331e-07	1.2396e-06
ENSG00000099864	-1.34384	0.000132759	0.00067793
ENSG00000099953	4.87255	1.65562e-27	2.34571e-24
ENSG00000099985	1.66017	6.38668e-06	4.82717e-05
ENSG00000100097	1.88336	9.49471e-09	1.53025e-07
ENSG00000100167	1.65426	5.73754e-05	0.000326348
ENSG00000100196	1.17823	0.000310498	0.00141206
ENSG00000100206	1.06831	0.00193515	0.00671295
ENSG00000100302	1.79789	7.6794e-05	0.000420976
ENSG00000100307	-1.00411	1.75295e-05	0.000117555
ENSG00000100321	-1.76862	6.33307e-08	8.13073e-07
ENSG00000100336	1.12995	0.000944807	0.00364927
ENSG00000100342	1.50624	1.49576e-05	0.000102109
ENSG00000100344	1.62446	2.236e-05	0.000145321
ENSG00000100399	-1.18613	8.13295e-05	0.000441953
ENSG00000100417	-1.04692	7.09452e-08	9.01861e-07
ENSG00000100448	-2.17055	1.30191e-06	1.18587e-05
ENSG00000100453	1.23924	0.000782678	0.00310304
ENSG00000100523	1.12537	7.1893e-09	1.18692e-07
ENSG00000100526	1.44835	1.17009e-11	3.92169e-10
ENSG00000100558	1.78319	4.31452e-09	7.56376e-08
ENSG00000100626	-3.31476	1.92385e-13	9.96121e-12
ENSG00000100867	1.8251	0.000251951	0.00117882
ENSG00000100985	2.68364	9.09195e-13	3.92515e-11
ENSG00000101000	1.5609	5.07453e-09	8.65279e-08
ENSG00000101003	1.17973	8.02739e-10	1.70678e-08
ENSG00000101057	1.81298	3.22687e-18	5.84776e-16
ENSG00000101104	1.54832	3.26597e-07	3.47204e-06
ENSG00000101115	3.28006	1.23715e-15	1.15455e-13
ENSG00000101189	1.13555	1.56257e-13	8.22724e-12
ENSG00000101194	2.03851	2.43046e-10	5.7392e-09
ENSG00000101210	-2.30707	5.4697e-05	0.000312942
ENSG00000101213	-1.6259	8.28628e-08	1.03812e-06
ENSG00000101224	1.26703	2.11615e-08	3.10411e-07
ENSG00000101230	-1.75592	6.17416e-08	7.9698e-07
ENSG00000101255	1.06325	6.39272e-05	0.000359677
ENSG00000101307	1.20689	0.00148919	0.00539243
ENSG00000101333	-2.11921	1.16544e-05	8.1414e-05
ENSG00000101412	1.72602	1.83792e-12	7.36349e-11
ENSG00000101443	-4.26486	5.23776e-11	1.4525e-09
ENSG00000101447	-1.01593	1.81071e-05	0.000120804
ENSG00000101463	2.40119	3.5688e-07	3.76318e-06
ENSG00000101470	-3.68114	7.18831e-08	9.13039e-07
ENSG00000101605	-3.46562	8.05682e-11	2.14642e-09
ENSG00000101680	2.77921	8.76308e-10	1.84558e-08
ENSG00000101695	-1.17032	3.33194e-07	3.53735e-06
ENSG00000101825	1.38463	0.000207941	0.00100302
ENSG00000101842	1.63806	6.95094e-08	8.86501e-07
ENSG00000101938	-2.77554	6.17344e-06	4.69103e-05
ENSG00000101986	1.32826	3.55898e-09	6.36817e-08
ENSG00000102034	1.04532	1.69191e-09	3.32514e-08
ENSG00000102287	1.60989	4.42336e-06	3.51546e-05
ENSG00000102349	-1.44735	1.09344e-05	7.70052e-05
ENSG00000102362	-1.42678	5.57523e-09	9.42408e-08
ENSG00000102384	1.33066	7.81628e-12	2.68319e-10
ENSG00000102409	-1.75426	2.79455e-08	3.9486e-07
ENSG00000102547	-2.16694	4.45132e-28	7.7082e-25
ENSG00000102882	-1.03125	6.52468e-09	1.08989e-07
ENSG00000102886	-2.27772	1.54059e-07	1.78646e-06
ENSG00000102934	-1.39299	7.88751e-06	5.81618e-05
ENSG00000102970	-1.25941	0.000457701	0.00197149
ENSG00000103005	1.01903	6.73321e-12	2.34235e-10
ENSG00000103056	-1.45844	0.000177048	0.000871541
ENSG00000103089	-2.14096	3.42919e-06	2.80399e-05
ENSG00000103222	1.00182	7.68237e-05	0.000420991
ENSG00000103253	1.98594	2.48883e-08	3.57827e-07
ENSG00000103257	1.14151	1.08943e-05	7.67925e-05
ENSG00000103269	1.64272	1.50198e-05	0.000102443
ENSG00000103316	-3.22543	1.04679e-09	2.14943e-08
ENSG00000103381	-1.16484	2.47384e-10	5.82398e-09
ENSG00000103449	2.00478	0.000140386	0.000711979
ENSG00000103522	1.32175	0.000166591	0.000827526
ENSG00000103534	-2.63341	9.98689e-08	1.22652e-06
ENSG00000103546	1.81111	0.000164397	0.000818307
ENSG00000103855	1.77763	4.77012e-24	3.23227e-21
ENSG00000103994	-1.07739	9.59121e-08	1.17979e-06
ENSG00000104055	-1.68349	8.08478e-05	0.000439949
ENSG00000104067	-1.07235	1.95647e-08	2.89294e-07
ENSG00000104147	1.23744	3.54505e-09	6.35783e-08
ENSG00000104267	1.32033	0.00142432	0.00518766
ENSG00000104327	6.47079	1.94421e-17	2.77986e-15
ENSG00000104332	-2.24547	9.75139e-06	6.98737e-05
ENSG00000104341	1.30422	2.33599e-11	7.18074e-10
ENSG00000104415	3.88622	1.28815e-22	5.57659e-20
ENSG00000104419	1.05473	0.000160142	0.000801226
ENSG00000104490	-1.18875	0.000757078	0.00302075
ENSG00000104611	-1.32268	5.5164e-09	9.33476e-08
ENSG00000104763	-1.12937	6.98216e-14	4.04524e-12
ENSG00000104879	-3.79851	1.34308e-06	1.22052e-05
ENSG00000104889	1.06549	1.17704e-07	1.40892e-06
ENSG00000104899	2.60219	1.50736e-07	1.75315e-06
ENSG00000104951	1.62711	4.91874e-07	5.0202e-06
ENSG00000105011	1.13467	9.9618e-09	1.59072e-07
ENSG00000105131	-1.90453	0.000755161	0.00301542
ENSG00000105173	1.28073	4.22824e-08	5.70045e-07
ENSG00000105219	2.97657	8.45802e-11	2.238e-09
ENSG00000105289	-2.95813	3.83456e-11	1.1067e-09
ENSG00000105290	1.36513	9.08876e-05	0.000485429
ENSG00000105329	1.41939	2.40723e-18	4.52007e-16
ENSG00000105357	-1.32519	0.000891213	0.00346719
ENSG00000105376	2.72918	6.2424e-15	4.81623e-13
ENSG00000105388	-2.92097	4.09936e-07	4.26492e-06
ENSG00000105419	1.23663	1.96042e-05	0.000129353
ENSG00000105427	-1.93649	0.000543498	0.0022819
ENSG00000105464	3.46337	4.6744e-17	6.09712e-15
ENSG00000105472	1.55034	2.65205e-07	2.89036e-06
ENSG00000105519	-1.67736	4.89692e-06	3.84282e-05
ENSG00000105672	-1.02109	1.14968e-05	8.05294e-05
ENSG00000105711	-1.14921	0.000831087	0.00327166
ENSG00000105717	1.40887	9.00792e-07	8.59697e-06
ENSG00000105810	1.07727	7.54875e-06	5.59426e-05
ENSG00000105880	1.02385	0.00200118	0.00689908
ENSG00000105889	2.35027	1.24879e-06	1.14484e-05
ENSG00000105894	-1.66743	0.000425941	0.00185635
ENSG00000105928	2.04469	1.67272e-13	8.74808e-12
ENSG00000105929	-4.31849	2.84522e-18	5.2168e-16
ENSG00000105974	1.6317	6.69238e-08	8.55625e-07
ENSG00000105976	1.25408	1.70843e-09	3.33657e-08
ENSG00000105989	3.90689	1.32488e-17	2.00468e-15
ENSG00000106025	-1.44225	6.6432e-05	0.000371223
ENSG00000106031	4.48229	5.18912e-15	4.12615e-13
ENSG00000106078	-2.72216	4.0139e-11	1.15206e-09
ENSG00000106089	2.06799	1.19991e-17	1.85154e-15
ENSG00000106236	1.60465	4.671e-05	0.000272548
ENSG00000106258	-2.78077	3.12714e-09	5.72696e-08
ENSG00000106348	1.04163	3.91857e-08	5.3244e-07
ENSG00000106351	-2.3228	4.90484e-34	3.8221e-30
ENSG00000106366	2.75501	9.31756e-13	4.01144e-11
ENSG00000106397	1.62772	2.4437e-15	2.08115e-13
ENSG00000106484	1.19442	3.04589e-05	0.000189351
ENSG00000106511	-1.49042	0.000395045	0.00173675
ENSG00000106536	2.71525	0.000393233	0.00173122
ENSG00000106541	-2.38699	1.69148e-05	0.000114169
ENSG00000106624	1.54561	1.18344e-05	8.25599e-05
ENSG00000106688	-2.11548	8.99275e-08	1.11675e-06
ENSG00000106689	2.87701	2.00579e-09	3.86884e-08
ENSG00000106819	2.93672	1.12052e-11	3.76365e-10
ENSG00000106976	1.21083	2.50358e-05	0.000160108
ENSG00000107104	-1.23782	7.18962e-06	5.36125e-05
ENSG00000107159	4.92424	1.15545e-23	7.20306e-21
ENSG00000107201	1.23756	8.92128e-05	0.000477958
ENSG00000107242	-1.74659	5.91969e-06	4.52522e-05
ENSG00000107317	-2.38518	2.16498e-09	4.12989e-08
ENSG00000107562	-1.34454	0.000518949	0.00219301
ENSG00000107864	-1.6947	5.87147e-15	4.62156e-13
ENSG00000107960	-1.18427	1.17543e-12	4.92553e-11
ENSG00000107984	1.48421	0.00283257	0.00928207
ENSG00000108106	1.54468	3.79126e-12	1.39685e-10
ENSG00000108242	-2.11892	2.53232e-05	0.000161548
ENSG00000108244	-2.13361	1.5089e-05	0.00010287
ENSG00000108511	2.547	7.67808e-10	1.63922e-08
ENSG00000108515	-3.85597	1.20503e-14	8.49792e-13
ENSG00000108551	-1.24103	0.000713877	0.00287934
ENSG00000108691	-1.30078	0.000157494	0.000789494
ENSG00000108821	3.75553	2.07647e-19	4.97875e-17
ENSG00000108823	-2.19088	0.000205955	0.000994673
ENSG00000108839	-2.66361	1.00221e-08	1.59708e-07
ENSG00000108924	-1.97869	2.86259e-05	0.000179386
ENSG00000108932	-2.41789	2.59472e-13	1.31295e-11
ENSG00000109089	1.15923	8.11917e-07	7.85458e-06
ENSG00000109255	-1.50066	0.000162862	0.000811446
ENSG00000109572	-1.0438	1.01447e-07	1.24004e-06
ENSG00000109610	-1.64917	3.09168e-08	4.31755e-07
ENSG00000109654	-1.31581	5.9514e-05	0.000337404
ENSG00000109674	1.2878	1.14717e-07	1.37953e-06
ENSG00000109738	-2.11082	2.99855e-07	3.2207e-06
ENSG00000109790	1.11909	4.11332e-09	7.24362e-08
ENSG00000109794	-1.9142	2.645e-08	3.76459e-07
ENSG00000109805	1.07751	1.24646e-09	2.52615e-08
ENSG00000109819	-2.40713	1.5583e-07	1.80432e-06
ENSG00000109846	-1.92694	5.12262e-06	3.97788e-05
ENSG00000109861	1.13399	5.19635e-06	4.03131e-05
ENSG00000110002	-1.48054	2.16298e-08	3.16229e-07
ENSG00000110013	-1.04378	6.17742e-08	7.9698e-07
ENSG00000110076	1.20879	0.00281742	0.00924216
ENSG00000110080	-1.38548	5.5956e-10	1.23034e-08
ENSG00000110203	4.2888	5.58758e-14	3.33649e-12
ENSG00000110315	-1.06328	4.39342e-09	7.68441e-08
ENSG00000110328	1.13345	1.33489e-08	2.05575e-07
ENSG00000110427	1.66594	1.87318e-05	0.000124281
ENSG00000110446	1.45291	2.38753e-07	2.63557e-06
ENSG00000110448	-1.08207	0.00168759	0.00598257
ENSG00000110492	1.03797	0.00130245	0.00480569
ENSG00000110723	-1.78907	1.23674e-11	4.10971e-10
ENSG00000110888	1.09184	1.60972e-07	1.85971e-06
ENSG00000110911	-1.23642	5.12139e-16	5.18292e-14
ENSG00000111012	2.07681	4.20108e-10	9.51654e-09
ENSG00000111052	1.13069	0.0014848	0.00538092
ENSG00000111058	-1.60635	0.000178744	0.000878503
ENSG00000111077	-1.00326	8.7355e-07	8.35744e-06
ENSG00000111087	1.79758	0.000143671	0.000727219
ENSG00000111110	-1.72635	2.13727e-05	0.000139779
ENSG00000111206	1.6173	3.80949e-15	3.13605e-13
ENSG00000111247	1.44818	8.24487e-13	3.58928e-11
ENSG00000111261	-1.59061	1.18172e-06	1.09171e-05
ENSG00000111319	-1.84881	1.61959e-07	1.86894e-06
ENSG00000111331	1.17599	0.000203784	0.000986019
ENSG00000111335	1.34037	1.98787e-05	0.000130887
ENSG00000111341	-2.75744	2.94661e-13	1.46251e-11
ENSG00000111344	-1.49876	2.38436e-06	2.02886e-05
ENSG00000111405	-3.3029	4.75713e-08	6.32592e-07
ENSG00000111450	1.2387	1.20649e-10	3.04257e-09
ENSG00000111602	1.117	4.10528e-13	1.93881e-11
ENSG00000111665	1.55083	7.21643e-12	2.49375e-10
ENSG00000111666	-2.11242	1.86109e-11	5.83603e-10
ENSG00000111674	2.68782	1.32195e-16	1.53751e-14
ENSG00000111700	3.96096	4.19469e-10	9.5159e-09
ENSG00000111799	2.7389	2.45902e-16	2.67998e-14
ENSG00000111863	1.97099	1.85083e-07	2.10703e-06
ENSG00000111879	-1.47144	5.96444e-05	0.000337931
ENSG00000111912	-1.07044	1.88463e-06	1.64549e-05
ENSG00000111961	-2.37938	4.79804e-17	6.17996e-15
ENSG00000111981	2.79742	1.12721e-08	1.7693e-07
ENSG00000112139	1.58278	3.68703e-05	0.000222292
ENSG00000112186	-1.1674	3.55672e-05	0.000215519
ENSG00000112208	1.77816	3.34511e-09	6.04176e-08
ENSG00000112297	-1.10635	7.53359e-07	7.35547e-06
ENSG00000112312	1.02504	1.28509e-08	1.98878e-07
ENSG00000112320	-1.1928	0.000252139	0.00117935
ENSG00000112379	-2.10667	9.55045e-06	6.88136e-05
ENSG00000112414	-1.30309	9.11875e-06	6.59469e-05
ENSG00000112419	-1.09056	3.73717e-08	5.10016e-07
ENSG00000112494	-1.76989	0.00100269	0.00383859
ENSG00000112655	1.28629	1.38756e-13	7.3806e-12
ENSG00000112699	-1.60047	3.73836e-19	8.20596e-17
ENSG00000112715	1.30129	1.84671e-08	2.75153e-07
ENSG00000112742	1.02486	6.1318e-08	7.93062e-07
ENSG00000112769	1.25485	2.03605e-05	0.000133664
ENSG00000112782	-1.80613	1.0782e-05	7.61727e-05
ENSG00000112796	-1.62042	0.00257183	0.00855957
ENSG00000112837	1.90591	1.95449e-06	1.69414e-05
ENSG00000112936	-2.72926	6.31689e-05	0.000356053
ENSG00000113140	2.52498	6.60865e-14	3.85752e-12
ENSG00000113231	-1.18172	1.18627e-06	1.09332e-05
ENSG00000113282	-1.02442	4.46463e-09	7.74846e-08
ENSG00000113361	1.16946	0.000176094	0.000867116
ENSG00000113430	1.29481	0.00092639	0.00358881
ENSG00000113645	-1.54763	1.52702e-16	1.7499e-14
ENSG00000113721	1.36846	1.04771e-05	7.43557e-05
ENSG00000113739	3.56424	1.93679e-22	7.54621e-20
ENSG00000113742	-1.30113	6.44978e-08	8.26644e-07
ENSG00000114115	1.53316	2.20622e-05	0.000143566
ENSG00000114166	-1.94926	1.44983e-17	2.15197e-15
ENSG00000114200	1.90903	0.00164162	0.00585341
ENSG00000114270	2.12031	5.99334e-15	4.67031e-13
ENSG00000114346	1.34755	3.01086e-12	1.14449e-10
ENSG00000114405	-1.03776	0.00271812	0.00896738
ENSG00000114473	1.63839	4.99758e-07	5.094e-06
ENSG00000114554	1.31357	3.69548e-14	2.29458e-12
ENSG00000114770	1.37554	6.53787e-05	0.000366652
ENSG00000114771	-2.34166	0.000481464	0.0020603
ENSG00000114854	-3.46358	5.99754e-06	4.57297e-05
ENSG00000114859	1.02298	3.30473e-06	2.7136e-05
ENSG00000114948	2.26878	1.94657e-06	1.69067e-05
ENSG00000115008	1.56283	0.000291903	0.00134
ENSG00000115009	2.85322	3.83975e-09	6.84697e-08
ENSG00000115112	-1.46319	2.0369e-05	0.000133664
ENSG00000115163	1.4146	3.28102e-13	1.58803e-11
ENSG00000115221	1.51087	1.71701e-05	0.000115592
ENSG00000115226	-2.01211	7.03254e-12	2.4356e-10
ENSG00000115252	-1.13875	0.000240305	0.00113044
ENSG00000115267	1.00682	0.00124424	0.0046162
ENSG00000115318	1.46758	6.84275e-10	1.47707e-08
ENSG00000115353	-2.36449	1.4741e-07	1.71858e-06
ENSG00000115363	1.69082	2.01622e-05	0.000132474
ENSG00000115414	3.56989	2.85805e-14	1.83303e-12
ENSG00000115415	1.21051	2.75566e-05	0.000173453
ENSG00000115419	1.0016	1.9387e-07	2.20063e-06
ENSG00000115461	-1.11539	0.00105541	0.0040087
ENSG00000115468	-1.64682	4.95656e-06	3.87986e-05
ENSG00000115523	2.80302	7.87184e-12	2.69632e-10
ENSG00000115602	1.45922	0.00238161	0.00803928
ENSG00000115648	-2.30315	8.46945e-07	8.13861e-06
ENSG00000115718	2.50586	3.34555e-09	6.04176e-08
ENSG00000115758	2.11718	1.20378e-07	1.43542e-06
ENSG00000115828	-1.06457	0.00305756	0.00991927
ENSG00000115844	2.00788	3.14634e-06	2.59861e-05
ENSG00000115919	1.57977	5.60894e-05	0.000320085
ENSG00000116035	1.82269	4.43701e-05	0.000261045
ENSG00000116039	-4.26719	8.79152e-18	1.39812e-15
ENSG00000116157	1.22581	9.46823e-05	0.000503111
ENSG00000116194	-2.96384	3.97698e-10	9.06119e-09
ENSG00000116299	-2.59866	2.42207e-06	2.05263e-05
ENSG00000116574	-1.59842	2.86131e-09	5.2836e-08
ENSG00000116678	-1.14279	7.62827e-05	0.000418615
ENSG00000116745	3.56207	3.14582e-07	3.36036e-06
ENSG00000116819	1.24423	0.000356886	0.00159372
ENSG00000116962	2.29311	3.46362e-11	1.0243e-09
ENSG00000116985	1.31418	7.83353e-06	5.7833e-05
ENSG00000117009	1.20549	4.56e-05	0.000266971
ENSG00000117054	-1.10837	3.0828e-14	1.94871e-12
ENSG00000117114	-1.07222	0.00014405	0.000728902
ENSG00000117115	-2.43823	3.04158e-07	3.26467e-06
ENSG00000117122	2.82266	1.28282e-23	7.40469e-21
ENSG00000117152	3.16644	1.46915e-13	7.7616e-12
ENSG00000117228	1.23865	0.000774683	0.00308075
ENSG00000117385	1.80981	9.80952e-15	7.07784e-13
ENSG00000117394	1.75996	5.1814e-10	1.14705e-08
ENSG00000117399	1.38912	2.17778e-10	5.18971e-09
ENSG00000117407	3.58854	4.0865e-24	2.89492e-21
ENSG00000117425	-1.78334	7.75915e-08	9.79954e-07
ENSG00000117528	-1.17347	1.81789e-19	4.56964e-17
ENSG00000117586	2.57272	3.15536e-13	1.53676e-11
ENSG00000117643	-1.18279	2.95619e-06	2.44935e-05
ENSG00000117650	1.42348	9.84231e-12	3.32602e-10
ENSG00000117724	1.08481	2.4276e-07	2.66626e-06
ENSG00000117971	1.46177	0.00246968	0.0082853
ENSG00000117983	-4.47967	1.37972e-06	1.25235e-05
ENSG00000118004	1.69004	0.000108446	0.000568494
ENSG00000118193	1.53114	9.79159e-13	4.20391e-11
ENSG00000118263	1.53026	4.78828e-13	2.24775e-11
ENSG00000118308	-2.07016	3.27653e-08	4.53506e-07
ENSG00000118322	-1.86276	3.31852e-05	0.000203299
ENSG00000118402	-1.32636	0.00249158	0.00834186
ENSG00000118473	1.71002	2.32859e-08	3.38221e-07
ENSG00000118508	1.13226	1.21788e-07	1.45112e-06
ENSG00000118596	-1.82946	3.35877e-07	3.5634e-06
ENSG00000118785	1.80364	0.0004578	0.00197149
ENSG00000118849	-2.23679	1.40594e-06	1.27245e-05
ENSG00000118898	-2.55044	4.36567e-12	1.59716e-10
ENSG00000118946	1.29593	2.93677e-06	2.43584e-05
ENSG00000119411	-1.81401	1.20287e-06	1.10796e-05
ENSG00000119508	-1.44014	0.000138683	0.000704722
ENSG00000119514	-1.81752	3.61231e-08	4.95144e-07
ENSG00000119535	1.05957	0.00195589	0.0067724
ENSG00000119547	2.83092	5.27008e-12	1.88814e-10
ENSG00000119630	2.06194	8.21685e-10	1.74167e-08
ENSG00000119698	2.10465	1.25302e-07	1.48617e-06
ENSG00000119699	1.04472	0.000452294	0.00195101
ENSG00000119711	-1.26466	8.4221e-11	2.23609e-09
ENSG00000119862	-1.22618	0.000330117	0.00149084
ENSG00000119900	-1.2165	4.47066e-09	7.75031e-08
ENSG00000119917	1.63729	2.42256e-05	0.000155309
ENSG00000119922	1.64778	7.18432e-06	5.35987e-05
ENSG00000119938	-3.40701	8.03912e-15	5.96617e-13
ENSG00000120129	-1.18713	0.000182436	0.000894108
ENSG00000120217	1.1656	0.00112272	0.00422444
ENSG00000120254	1.07659	3.5583e-09	6.36817e-08
ENSG00000120322	1.6631	0.000240665	0.00113179
ENSG00000120334	1.06553	8.95658e-11	2.35323e-09
ENSG00000120659	2.06748	2.18497e-07	2.43931e-06
ENSG00000120693	-1.20078	4.10053e-05	0.000244199
ENSG00000120708	2.56482	1.30761e-11	4.30848e-10
ENSG00000120729	-2.85182	2.00604e-05	0.000131916
ENSG00000120738	-1.37109	4.95514e-06	3.87986e-05
ENSG00000120756	-1.07316	0.000783873	0.00310698
ENSG00000120820	1.10285	0.000588537	0.0024401
ENSG00000120885	-2.76237	1.1558e-10	2.94333e-09
ENSG00000120889	1.06731	7.20593e-10	1.54903e-08
ENSG00000120913	-1.48214	5.21732e-08	6.86176e-07
ENSG00000120915	-1.70243	1.64687e-09	3.26094e-08
ENSG00000120949	1.1711	0.000505446	0.00214176
ENSG00000121068	1.70525	4.62661e-09	7.9763e-08
ENSG00000121152	1.25793	3.16795e-11	9.513e-10
ENSG00000121207	1.91346	0.00188939	0.00658161
ENSG00000121211	1.16172	8.67404e-08	1.08061e-06
ENSG00000121297	1.14142	1.99675e-05	0.000131416
ENSG00000121310	-1.10386	2.63494e-05	0.000166662
ENSG00000121361	1.36393	1.74288e-06	1.53897e-05
ENSG00000121413	-1.61946	4.41158e-06	3.50788e-05
ENSG00000121440	-1.24053	0.00038284	0.00169312
ENSG00000121552	-1.93169	6.39198e-06	4.82884e-05
ENSG00000121577	-1.29782	3.17811e-05	0.000196239
ENSG00000121594	1.8586	9.04781e-10	1.8953e-08
ENSG00000121621	1.24799	2.70202e-10	6.30405e-09
ENSG00000121716	1.65562	2.71184e-06	2.27104e-05
ENSG00000121743	1.15788	0.0018317	0.00641073
ENSG00000121753	1.80581	8.66975e-09	1.41337e-07
ENSG00000121769	-1.8175	3.24826e-05	0.000199543
ENSG00000121904	2.9148	4.04239e-12	1.48237e-10
ENSG00000122042	-1.65859	3.43218e-26	3.82075e-23
ENSG00000122133	5.11384	1.67912e-15	1.48688e-13
ENSG00000122367	-3.64836	1.2325e-09	2.50112e-08
ENSG00000122420	-1.56368	0.000909138	0.00352812
ENSG00000122641	3.64406	3.18825e-19	7.20128e-17
ENSG00000122642	1.02453	1.06029e-09	2.17312e-08
ENSG00000122733	1.83933	8.25492e-06	6.04288e-05
ENSG00000122756	-1.74248	0.000575195	0.00239562
ENSG00000122861	2.51319	3.56021e-17	4.82486e-15
ENSG00000122884	1.65934	6.05979e-13	2.74954e-11
ENSG00000123104	-1.28295	4.48505e-08	6.01027e-07
ENSG00000123191	-1.43033	8.36367e-08	1.04613e-06
ENSG00000123219	1.05695	5.77137e-06	4.42652e-05
ENSG00000123342	1.32353	3.55185e-05	0.000215391
ENSG00000123358	-1.70758	7.86878e-06	5.80658e-05
ENSG00000123364	2.12648	1.55683e-09	3.10669e-08
ENSG00000123388	3.37729	2.20514e-19	5.20714e-17
ENSG00000123473	1.02741	1.19207e-08	1.85598e-07
ENSG00000123485	1.46382	1.20117e-12	5.01881e-11
ENSG00000123500	4.88806	1.98755e-22	7.55512e-20
ENSG00000123610	1.92991	1.16056e-07	1.39191e-06
ENSG00000123612	1.35945	6.85836e-07	6.76075e-06
ENSG00000123685	1.07879	0.000105442	0.000554613
ENSG00000123975	1.33042	3.46669e-09	6.22447e-08
ENSG00000123989	1.10547	2.42075e-07	2.66249e-06
ENSG00000124191	2.11394	2.43483e-10	5.74081e-09
ENSG00000124212	-1.65777	0.00148816	0.00538997
ENSG00000124215	-2.5637	2.50123e-09	4.69223e-08
ENSG00000124225	2.24919	4.39148e-13	2.06771e-11
ENSG00000124243	1.66534	5.49672e-10	1.2134e-08
ENSG00000124256	1.43725	7.97853e-05	0.000435231
ENSG00000124357	-1.0748	1.76539e-12	7.12787e-11
ENSG00000124374	-1.86278	1.29362e-15	1.19786e-13
ENSG00000124429	-1.52888	0.00157253	0.00565088
ENSG00000124466	-1.20084	0.000561286	0.0023471
ENSG00000124593	-1.15451	2.4261e-07	2.66626e-06
ENSG00000124635	1.504	1.01553e-05	7.25346e-05
ENSG00000124731	3.2489	1.09673e-17	1.72651e-15
ENSG00000124743	-1.21113	0.001691	0.00599097
ENSG00000124839	-2.18701	5.66004e-08	7.38173e-07
ENSG00000125246	-1.22917	3.68068e-08	5.03313e-07
ENSG00000125319	1.04515	7.83371e-08	9.87769e-07
ENSG00000125414	-3.12232	0.00284103	0.00930785
ENSG00000125538	1.48635	7.96835e-05	0.00043498
ENSG00000125648	-1.61513	6.03963e-11	1.6601e-09
ENSG00000125657	1.12211	0.000948288	0.00366181
ENSG00000125675	2.31585	5.43996e-07	5.49461e-06
ENSG00000125726	3.05495	2.63319e-11	8.03098e-10
ENSG00000125730	-1.73668	1.2972e-06	1.18227e-05
ENSG00000125733	-1.462	9.72575e-15	7.05004e-13
ENSG00000125740	-1.58551	0.000217692	0.00104168
ENSG00000125775	-1.01581	0.00199443	0.00688137
ENSG00000125780	-3.55183	5.70323e-06	4.37641e-05
ENSG00000125864	1.08797	8.87971e-05	0.000476059
ENSG00000125869	2.62421	1.55261e-11	4.99947e-10
ENSG00000125885	1.13981	2.2402e-09	4.26816e-08
ENSG00000125895	1.55099	2.75541e-08	3.90037e-07
ENSG00000125999	-5.9137	9.94893e-09	1.59072e-07
ENSG00000126016	-2.09161	4.01249e-06	3.2135e-05
ENSG00000126215	1.06997	1.12039e-08	1.76377e-07
ENSG00000126217	-1.08942	0.00165466	0.00589303
ENSG00000126233	-2.87405	2.04428e-05	0.000134035
ENSG00000126453	1.05765	1.29188e-10	3.22144e-09
ENSG00000126467	3.43166	2.35425e-09	4.4582e-08
ENSG00000126562	-2.11584	9.55559e-07	9.08072e-06
ENSG00000126709	2.73115	7.64813e-12	2.63126e-10
ENSG00000126759	-1.02285	0.000715708	0.00288523
ENSG00000126778	-1.11512	0.000348638	0.00155911
ENSG00000126787	1.20596	5.88413e-10	1.28437e-08
ENSG00000126790	1.22114	5.73862e-10	1.25613e-08
ENSG00000126878	-2.33372	2.78439e-10	6.47683e-09
ENSG00000127249	-2.83195	4.02296e-07	4.18823e-06
ENSG00000127423	1.4825	4.30198e-17	5.68189e-15
ENSG00000127507	1.00394	0.000787457	0.00311881
ENSG00000127528	-1.07917	2.16452e-05	0.000141324
ENSG00000127533	1.24724	4.72984e-06	3.72861e-05
ENSG00000127561	2.50178	1.16188e-08	1.81624e-07
ENSG00000127564	1.64883	2.09687e-14	1.3731e-12
ENSG00000127585	-1.31008	3.0596e-05	0.0001899
ENSG00000127586	1.19338	1.90907e-09	3.69141e-08
ENSG00000127863	-1.5309	1.30538e-05	9.02186e-05
ENSG00000127928	2.93662	6.98104e-13	3.0909e-11
ENSG00000128011	1.24478	0.000628273	0.00258082
ENSG00000128016	-1.31347	6.51783e-07	6.46186e-06
ENSG00000128045	2.07587	1.07598e-07	1.30095e-06
ENSG00000128340	1.32878	8.55539e-09	1.39619e-07
ENSG00000128422	1.57862	2.49432e-05	0.000159647
ENSG00000128578	1.23887	2.2161e-05	0.000144148
ENSG00000128595	1.07368	1.45876e-08	2.22044e-07
ENSG00000128606	1.91956	6.22451e-05	0.0003511
ENSG00000128617	1.0939	7.34059e-07	7.19969e-06
ENSG00000128641	1.50339	1.94752e-10	4.66239e-09
ENSG00000128656	2.01123	2.23143e-12	8.69422e-11
ENSG00000128683	2.73068	3.46331e-09	6.22447e-08
ENSG00000128709	1.70351	1.09402e-10	2.79512e-09
ENSG00000128710	2.79175	7.06743e-14	4.07948e-12
ENSG00000128713	2.95793	1.99899e-13	1.0282e-11
ENSG00000128714	4.77478	5.26607e-17	6.72718e-15
ENSG00000128833	-1.82659	1.3961e-06	1.26575e-05
ENSG00000128849	-3.37413	4.69461e-17	6.09712e-15
ENSG00000128918	-1.98954	2.39713e-07	2.64209e-06
ENSG00000128965	-1.16495	0.000217966	0.00104245
ENSG00000129038	1.09708	0.000260115	0.00121301
ENSG00000129195	1.54664	6.78237e-09	1.1269e-07
ENSG00000129437	2.87159	3.75024e-05	0.00022584
ENSG00000129595	-1.94857	1.41468e-09	2.84121e-08
ENSG00000129946	-1.07344	0.00123046	0.00457241
ENSG00000130005	-1.10874	0.000506451	0.00214485
ENSG00000130038	-1.28632	6.67545e-05	0.000372892
ENSG00000130055	2.6715	2.026e-07	2.28972e-06
ENSG00000130176	-1.32212	0.00119465	0.00445316
ENSG00000130208	1.27487	0.00307374	0.00996137
ENSG00000130270	1.77537	2.5983e-10	6.0894e-09
ENSG00000130303	1.95271	1.06208e-07	1.28613e-06
ENSG00000130309	1.32779	2.23302e-21	7.56555e-19
ENSG00000130396	-1.49603	2.39796e-16	2.63185e-14
ENSG00000130429	1.3118	1.98723e-11	6.15725e-10
ENSG00000130475	1.24107	3.28991e-05	0.000201704
ENSG00000130487	3.18567	1.49478e-11	4.84328e-10
ENSG00000130508	2.12273	1.02201e-09	2.10687e-08
ENSG00000130513	1.53068	0.00173614	0.0061272
ENSG00000130528	-2.1164	0.000748473	0.00299409
ENSG00000130589	1.01621	3.79452e-05	0.000227978
ENSG00000130590	-1.08886	2.68224e-06	2.24988e-05
ENSG00000130598	-2.46793	8.83825e-05	0.000474162
ENSG00000130635	3.50417	3.28916e-20	8.99325e-18
ENSG00000130649	-2.36771	1.41668e-06	1.27994e-05
ENSG00000130653	-2.11977	1.56181e-18	3.12061e-16
ENSG00000130701	-1.50626	2.25897e-06	1.9344e-05
ENSG00000130720	3.53716	7.25288e-10	1.55697e-08
ENSG00000130822	3.99597	2.70384e-14	1.74852e-12
ENSG00000130829	3.18577	6.34027e-16	6.33417e-14
ENSG00000130844	-1.1516	0.000101382	0.000535787
ENSG00000131015	1.46087	1.52384e-08	2.31022e-07
ENSG00000131037	-2.0913	6.99105e-09	1.15787e-07
ENSG00000131042	1.06112	0.00104202	0.00396773
ENSG00000131055	1.15539	2.91851e-05	0.000182378
ENSG00000131094	2.74549	2.62364e-11	8.01753e-10
ENSG00000131153	1.3396	1.85582e-09	3.60635e-08
ENSG00000131188	1.05102	0.000463752	0.00199327
ENSG00000131203	2.94893	1.28629e-08	1.98878e-07
ENSG00000131351	1.10383	1.59974e-09	3.18823e-08
ENSG00000131370	-1.24604	7.08325e-05	0.000393136
ENSG00000131459	1.03674	0.001954	0.00677036
ENSG00000131470	1.26625	1.8691e-12	7.46922e-11
ENSG00000131471	-1.20425	0.00042743	0.00186179
ENSG00000131620	1.75297	9.71813e-06	6.96995e-05
ENSG00000131626	1.16638	6.58248e-05	0.000368624
ENSG00000131650	2.62096	5.73313e-11	1.57864e-09
ENSG00000131668	1.91723	7.87487e-05	0.000430631
ENSG00000131730	-3.18838	2.03832e-08	3.00542e-07
ENSG00000131747	1.05996	1.02739e-07	1.25191e-06
ENSG00000131771	-2.67326	0.000428593	0.00186582
ENSG00000131781	-1.97361	4.20688e-15	3.43268e-13
ENSG00000131831	-1.42174	1.45185e-05	9.94595e-05
ENSG00000131849	-1.10107	1.36709e-08	2.10053e-07
ENSG00000132000	1.04769	0.0003979	0.00174782
ENSG00000132031	2.31551	9.36918e-09	1.51179e-07
ENSG00000132122	-1.59915	1.73517e-08	2.59526e-07
ENSG00000132170	-2.14958	1.22747e-07	1.46143e-06
ENSG00000132326	-1.0097	8.1652e-06	5.98563e-05
ENSG00000132470	1.13216	5.78994e-07	5.7918e-06
ENSG00000132514	-1.2072	0.00161433	0.00577182
ENSG00000132517	1.6529	2.20596e-07	2.45922e-06
ENSG00000132530	1.45889	1.77149e-05	0.000118543
ENSG00000132698	-1.32483	4.10132e-06	3.27454e-05
ENSG00000132744	1.36667	5.20028e-05	0.000299506
ENSG00000132846	-1.11643	0.000208186	0.00100389
ENSG00000132932	1.76625	9.81498e-07	9.28758e-06
ENSG00000133026	1.04174	8.36179e-06	6.1125e-05
ENSG00000133056	-1.07391	4.59675e-08	6.14411e-07
ENSG00000133069	1.20843	2.32243e-05	0.00015
ENSG00000133101	3.84425	1.03853e-10	2.67972e-09
ENSG00000133106	1.55055	5.90196e-06	4.51557e-05
ENSG00000133110	3.82478	7.73642e-17	9.34667e-15
ENSG00000133216	2.04198	7.7294e-11	2.06626e-09
ENSG00000133392	-2.14195	5.10583e-05	0.000295048
ENSG00000133401	-1.27969	1.77066e-05	0.000118543
ENSG00000133466	2.25446	8.53172e-15	6.27202e-13
ENSG00000133710	-3.41861	6.10015e-11	1.67378e-09
ENSG00000133800	-1.79904	2.9144e-06	2.41858e-05
ENSG00000133816	1.85247	2.66118e-11	8.10049e-10
ENSG00000133985	-2.37169	3.16306e-12	1.19073e-10
ENSG00000134013	3.10894	6.13685e-23	2.98884e-20
ENSG00000134028	1.53515	0.000446529	0.00192988
ENSG00000134138	-1.43716	2.89026e-12	1.10404e-10
ENSG00000134201	-1.23358	0.00144864	0.00526761
ENSG00000134215	-1.02098	0.000495596	0.0021115
ENSG00000134243	-1.75168	1.87718e-13	9.75194e-12
ENSG00000134247	1.0691	4.02444e-09	7.11651e-08
ENSG00000134317	-1.42048	2.17484e-05	0.000141879
ENSG00000134321	1.62847	7.38279e-05	0.000407007
ENSG00000134324	-1.79123	1.3278e-21	4.70313e-19
ENSG00000134326	1.38333	0.000104987	0.000552589
ENSG00000134339	-2.033	0.000109115	0.000571616
ENSG00000134352	-1.01985	2.93126e-08	4.11194e-07
ENSG00000134363	2.64078	5.22807e-13	2.42498e-11
ENSG00000134369	1.07511	5.0023e-07	5.09548e-06
ENSG00000134443	2.78039	1.53612e-06	1.38064e-05
ENSG00000134444	-1.10852	2.69003e-08	3.81476e-07
ENSG00000134460	1.49396	3.61392e-07	3.80303e-06
ENSG00000134463	-1.44293	0.00107627	0.00407128
ENSG00000134508	-1.03865	0.00037585	0.00166599
ENSG00000134531	-3.29221	6.01211e-28	9.36987e-25
ENSG00000134533	-1.68454	0.000168746	0.000836485
ENSG00000134668	3.71964	2.78846e-24	2.06943e-21
ENSG00000134690	1.10021	1.25276e-09	2.53563e-08
ENSG00000134716	-1.86944	1.02962e-09	2.11976e-08
ENSG00000134769	-1.43869	0.000911814	0.00353762
ENSG00000134780	-1.61774	1.02022e-06	9.59776e-06
ENSG00000134824	2.37018	4.81779e-11	1.35289e-09
ENSG00000134827	-2.64922	1.12996e-05	7.93266e-05
ENSG00000134871	2.13608	9.42673e-16	8.95827e-14
ENSG00000134874	1.02966	3.23982e-06	2.66874e-05
ENSG00000134901	1.3916	3.20086e-11	9.57492e-10
ENSG00000134909	-1.11268	8.36643e-07	8.05876e-06
ENSG00000134986	1.89177	3.01516e-14	1.92587e-12
ENSG00000135046	-2.2295	1.87739e-12	7.48314e-11
ENSG00000135047	1.01968	9.83269e-05	0.000520701
ENSG00000135063	-2.30935	4.31267e-09	7.56376e-08
ENSG00000135074	1.44393	6.61823e-06	4.98527e-05
ENSG00000135094	1.98398	2.28093e-08	3.31917e-07
ENSG00000135097	2.12877	0.00012755	0.000654334
ENSG00000135111	-1.02918	3.83441e-05	0.000229843
ENSG00000135114	1.59319	7.17037e-05	0.000397546
ENSG00000135119	1.90123	1.55977e-05	0.000106107
ENSG00000135314	1.40371	2.94648e-09	5.42483e-08
ENSG00000135318	1.18974	0.00124926	0.00462903
ENSG00000135338	-1.00169	0.000120858	0.000626208
ENSG00000135362	1.21339	8.99294e-06	6.51884e-05
ENSG00000135363	-1.14075	2.77245e-06	2.31433e-05
ENSG00000135373	-2.07357	2.28388e-09	4.34077e-08
ENSG00000135374	-2.94661	5.28423e-06	4.08505e-05
ENSG00000135451	1.59304	2.77915e-13	1.3972e-11
ENSG00000135454	3.08639	7.19953e-17	8.76599e-15
ENSG00000135472	-1.68245	3.56873e-06	2.90285e-05
ENSG00000135476	-1.17493	2.04946e-07	2.31121e-06
ENSG00000135480	-2.12807	0.00100296	0.00383868
ENSG00000135519	1.34774	0.000818459	0.00323028
ENSG00000135587	-1.0753	1.27638e-10	3.18788e-09
ENSG00000135605	-1.71891	2.38257e-10	5.64322e-09
ENSG00000135622	1.37298	1.61073e-11	5.16527e-10
ENSG00000135638	2.43246	1.25731e-06	1.15198e-05
ENSG00000135740	1.28717	1.83651e-07	2.09532e-06
ENSG00000135862	1.18995	1.69617e-09	3.32514e-08
ENSG00000135917	-1.86499	2.14681e-07	2.40359e-06
ENSG00000135919	1.08122	0.00271796	0.00896738
ENSG00000135925	1.20752	0.000844836	0.00331406
ENSG00000135929	-1.36238	0.000437943	0.00189856
ENSG00000135951	-1.20071	4.10498e-11	1.17387e-09
ENSG00000135960	-1.67847	8.5697e-05	0.000462621
ENSG00000135976	1.03249	6.90435e-05	0.000384301
ENSG00000136059	-1.30744	2.39799e-06	2.03555e-05
ENSG00000136114	1.57757	2.74937e-07	2.99225e-06
ENSG00000136153	-1.96112	3.21818e-12	1.20856e-10
ENSG00000136155	-3.12466	1.07924e-10	2.76644e-09
ENSG00000136160	-1.19987	4.30431e-05	0.000254486
ENSG00000136231	1.90385	2.34765e-05	0.000151441
ENSG00000136235	1.4358	5.24209e-06	4.05852e-05
ENSG00000136280	1.06271	3.57463e-07	3.76678e-06
ENSG00000136286	1.06076	0.00012895	0.000660864
ENSG00000136295	1.48076	2.64091e-12	1.01376e-10
ENSG00000136378	2.33025	1.18494e-16	1.39903e-14
ENSG00000136383	-1.64909	7.70676e-06	5.70322e-05
ENSG00000136490	1.02616	3.05333e-06	2.52313e-05
ENSG00000136518	1.04219	9.37048e-09	1.51179e-07
ENSG00000136542	-1.83113	7.06329e-05	0.000392307
ENSG00000136689	-2.2024	1.56002e-08	2.36048e-07
ENSG00000136694	-4.2934	3.37262e-09	6.07657e-08
ENSG00000136826	-1.31581	4.19759e-06	3.34284e-05
ENSG00000136828	-1.06417	7.7731e-06	5.74686e-05
ENSG00000136830	-1.38798	4.39727e-12	1.60495e-10
ENSG00000136943	1.00401	0.00305249	0.00990693
ENSG00000136982	1.42407	1.18174e-14	8.37159e-13
ENSG00000137135	1.48671	5.78178e-08	7.52162e-07
ENSG00000137193	-1.06298	3.8421e-06	3.09474e-05
ENSG00000137198	-1.13281	0.000187727	0.00091572
ENSG00000137273	1.86365	1.97677e-14	1.29991e-12
ENSG00000137474	1.47018	1.00632e-08	1.60036e-07
ENSG00000137486	-1.14169	2.23309e-07	2.48768e-06
ENSG00000137558	2.04817	1.70906e-07	1.95995e-06
ENSG00000137571	-1.23758	0.00149326	0.00540467
ENSG00000137573	2.33283	2.8638e-10	6.6516e-09
ENSG00000137628	1.13403	0.000675168	0.00274023
ENSG00000137672	1.39146	3.08313e-07	3.30289e-06
ENSG00000137673	-1.85894	0.000531674	0.00224097
ENSG00000137692	1.05038	0.00011429	0.000596319
ENSG00000137709	-1.18843	0.000233975	0.00110533
ENSG00000137727	-2.04678	1.04262e-09	2.1437e-08
ENSG00000137745	5.28909	3.3496e-17	4.61977e-15
ENSG00000137807	1.19952	1.05907e-12	4.50973e-11
ENSG00000137809	3.0556	7.78803e-13	3.41906e-11
ENSG00000137825	1.30842	0.000124443	0.000640999
ENSG00000137857	-1.22788	3.48362e-05	0.000212079
ENSG00000137868	2.49564	1.7221e-08	2.57818e-07
ENSG00000137872	1.75365	0.000124149	0.000640048
ENSG00000137878	-2.11497	3.27534e-05	0.00020089
ENSG00000137959	1.75133	3.23364e-05	0.00019888
ENSG00000137960	-1.4749	0.00217105	0.0074163
ENSG00000137965	1.53819	5.03397e-06	3.93058e-05
ENSG00000138080	1.33248	0.000149182	0.000751942
ENSG00000138092	1.06191	9.31862e-15	6.78648e-13
ENSG00000138135	-1.38214	0.000314473	0.00142722
ENSG00000138162	-1.0075	1.18325e-07	1.41527e-06
ENSG00000138166	-1.46014	1.41234e-07	1.66123e-06
ENSG00000138180	1.53682	1.69837e-14	1.14585e-12
ENSG00000138316	2.29708	2.97473e-12	1.13352e-10
ENSG00000138346	1.15366	2.58062e-11	7.90157e-10
ENSG00000138356	-2.58403	2.76092e-12	1.05722e-10
ENSG00000138378	1.16446	2.1194e-06	1.82491e-05
ENSG00000138448	1.02427	4.16254e-05	0.000247324
ENSG00000138593	-1.14527	2.75466e-11	8.33619e-10
ENSG00000138615	-2.14109	0.000237788	0.00112097
ENSG00000138623	1.05842	4.69797e-05	0.000273917
ENSG00000138646	1.56258	9.2817e-07	8.83121e-06
ENSG00000138658	1.05052	9.87226e-10	2.046e-08
ENSG00000138696	1.32799	0.000294839	0.00135109
ENSG00000138722	-2.34899	6.13429e-07	6.11272e-06
ENSG00000138744	-1.10274	1.81849e-08	2.71207e-07
ENSG00000138755	1.93886	0.000119655	0.000620575
ENSG00000138764	-1.51482	5.58914e-17	7.08185e-15
ENSG00000138771	-2.26464	3.59184e-17	4.82576e-15
ENSG00000138792	1.5755	3.5946e-08	4.93585e-07
ENSG00000138829	4.05989	4.63992e-18	8.0348e-16
ENSG00000138944	2.21484	8.27083e-08	1.03701e-06
ENSG00000139144	-2.05586	0.00020991	0.00101033
ENSG00000139211	2.20836	1.63025e-11	5.19888e-10
ENSG00000139219	3.18061	5.70547e-13	2.61529e-11
ENSG00000139329	2.26126	6.7344e-09	1.12012e-07
ENSG00000139364	-1.33699	0.000229022	0.0010849
ENSG00000139508	-1.05407	0.000121304	0.000627804
ENSG00000139531	-1.09356	3.11835e-09	5.71758e-08
ENSG00000139547	1.25544	0.000719993	0.00289651
ENSG00000139629	1.17716	0.000594521	0.00246295
ENSG00000139714	1.43336	0.000661289	0.00269443
ENSG00000139725	1.04166	0.000402803	0.00176538
ENSG00000139737	-1.54885	1.32114e-05	9.11463e-05
ENSG00000139800	3.11829	3.11534e-13	1.52202e-11
ENSG00000139880	1.50122	6.70075e-15	5.11917e-13
ENSG00000140022	1.05308	8.97445e-06	6.50846e-05
ENSG00000140057	-1.20552	0.00130952	0.00482363
ENSG00000140105	1.74818	1.54382e-05	0.000105098
ENSG00000140284	-1.37172	0.00050449	0.00213887
ENSG00000140285	-1.43338	0.00130466	0.00481031
ENSG00000140297	-3.00617	4.51921e-11	1.28058e-09
ENSG00000140323	2.13659	4.5506e-07	4.69055e-06
ENSG00000140379	1.39667	2.78653e-05	0.000175325
ENSG00000140451	1.52677	4.38373e-10	9.85864e-09
ENSG00000140474	-1.15945	1.59741e-10	3.92057e-09
ENSG00000140519	-3.14725	1.40764e-06	1.27251e-05
ENSG00000140525	1.03668	1.47331e-10	3.64214e-09
ENSG00000140557	2.43745	2.17335e-08	3.1715e-07
ENSG00000140678	1.10348	8.96406e-05	0.000479863
ENSG00000140853	1.04695	1.29713e-05	8.96886e-05
ENSG00000140937	1.74798	6.86729e-06	5.14552e-05
ENSG00000140986	-2.83284	1.16978e-10	2.96923e-09
ENSG00000141098	-1.19786	7.70111e-11	2.06578e-09
ENSG00000141314	1.38178	0.00300394	0.00977583
ENSG00000141337	-1.00555	9.45964e-08	1.16824e-06
ENSG00000141338	-2.75867	1.82887e-09	3.55841e-08
ENSG00000141391	1.74859	1.72046e-16	1.95718e-14
ENSG00000141526	1.24927	7.78026e-08	9.81825e-07
ENSG00000141579	-1.47116	4.84166e-06	3.80521e-05
ENSG00000141655	-2.0981	9.53801e-17	1.13473e-14
ENSG00000141696	1.73549	6.28507e-13	2.82897e-11
ENSG00000141756	1.97831	2.40207e-08	3.47276e-07
ENSG00000141837	1.26146	0.000185555	0.000906829
ENSG00000141854	-1.11221	0.000626554	0.0025758
ENSG00000142102	1.56455	4.55581e-07	4.69281e-06
ENSG00000142156	2.26396	1.01054e-10	2.62052e-09
ENSG00000142173	1.86571	1.58649e-07	1.83423e-06
ENSG00000142178	1.84901	0.00144925	0.0052686
ENSG00000142185	1.38277	3.77538e-06	3.04709e-05
ENSG00000142197	-1.30679	5.19229e-12	1.86456e-10
ENSG00000142227	1.33918	2.79675e-06	2.32838e-05
ENSG00000142552	2.08725	4.41293e-09	7.68441e-08
ENSG00000142619	1.80515	0.00111664	0.00420257
ENSG00000142621	2.41299	6.8311e-09	1.13379e-07
ENSG00000142623	-4.02723	8.30126e-13	3.60377e-11
ENSG00000142627	-1.14247	4.89046e-05	0.000283443
ENSG00000142731	1.00949	9.74823e-11	2.54043e-09
ENSG00000142910	1.27249	0.000129949	0.000665544
ENSG00000142920	1.11488	0.000118425	0.000615422
ENSG00000142945	1.43846	3.84848e-14	2.3801e-12
ENSG00000142973	-3.56816	1.44574e-09	2.89613e-08
ENSG00000143036	-1.66972	5.46062e-12	1.94745e-10
ENSG00000143147	1.08083	9.73824e-07	9.22674e-06
ENSG00000143149	-1.36611	3.48004e-16	3.68955e-14
ENSG00000143184	1.84518	1.93239e-08	2.86277e-07
ENSG00000143196	-1.33656	0.00163589	0.00583686
ENSG00000143226	1.14816	4.50634e-05	0.000264127
ENSG00000143228	1.43069	6.21761e-11	1.70301e-09
ENSG00000143322	1.09852	1.99836e-10	4.76944e-09
ENSG00000143324	1.11636	2.36012e-09	4.46157e-08
ENSG00000143365	-2.98534	1.36307e-12	5.63487e-11
ENSG00000143369	-2.35369	4.92832e-11	1.37896e-09
ENSG00000143375	-2.00541	6.99478e-10	1.50571e-08
ENSG00000143409	-1.58774	4.02757e-19	8.71801e-17
ENSG00000143412	-2.65657	1.99189e-12	7.85913e-11
ENSG00000143416	-2.19425	1.12248e-07	1.35192e-06
ENSG00000143457	-1.01407	2.91338e-08	4.09055e-07
ENSG00000143476	1.59802	6.79425e-17	8.40384e-15
ENSG00000143502	-1.1627	0.00277189	0.00912269
ENSG00000143536	-4.8545	9.72065e-09	1.56021e-07
ENSG00000143546	-1.74376	0.000226089	0.00107525
ENSG00000143631	-2.44785	7.21533e-05	0.000399328
ENSG00000143632	-3.2818	8.35583e-05	0.000452495
ENSG00000143641	1.07208	9.70707e-11	2.53408e-09
ENSG00000143845	-1.234	0.000296644	0.00135747
ENSG00000143850	-2.38731	5.2937e-11	1.4654e-09
ENSG00000143867	-2.45792	1.43141e-10	3.55799e-09
ENSG00000143882	-2.30924	9.78532e-10	2.03068e-08
ENSG00000143995	-1.57953	4.91971e-10	1.09222e-08
ENSG00000144063	-1.72109	1.48285e-06	1.3374e-05
ENSG00000144136	1.25067	5.77528e-13	2.63952e-11
ENSG00000144355	1.25177	0.000477029	0.00204413
ENSG00000144366	-1.57329	0.000165732	0.000824166
ENSG00000144395	1.71468	1.24895e-10	3.13949e-09
ENSG00000144451	-1.18801	2.34983e-05	0.000151519
ENSG00000144485	1.44648	2.77022e-06	2.31371e-05
ENSG00000144488	2.16174	2.39743e-05	0.000154269
ENSG00000144649	-1.42981	0.000199646	0.000967502
ENSG00000144655	-1.38782	1.7966e-09	3.49999e-08
ENSG00000144712	-1.61069	6.13155e-05	0.000346484
ENSG00000144730	-1.06036	0.000399135	0.00175275
ENSG00000144810	2.41444	6.10865e-09	1.02479e-07
ENSG00000144815	1.06269	1.28066e-05	8.85892e-05
ENSG00000144824	1.60591	8.97693e-11	2.35323e-09
ENSG00000144857	-1.82643	4.80543e-12	1.73765e-10
ENSG00000144908	-2.33334	2.24568e-05	0.000145803
ENSG00000145014	1.11295	4.49826e-06	3.56771e-05
ENSG00000145040	1.99009	4.39948e-09	7.68441e-08
ENSG00000145107	2.52443	1.49815e-12	6.16059e-11
ENSG00000145113	-2.23207	0.000672751	0.00273185
ENSG00000145194	1.14655	3.08354e-07	3.30289e-06
ENSG00000145247	1.2034	3.45935e-09	6.22447e-08
ENSG00000145287	-2.54202	1.11067e-06	1.03034e-05
ENSG00000145362	-2.16947	4.07847e-08	5.52721e-07
ENSG00000145506	1.82308	4.1585e-08	5.62589e-07
ENSG00000145555	1.052	2.33879e-08	3.39385e-07
ENSG00000145649	1.49714	0.000171008	0.000845814
ENSG00000145675	-1.36082	4.96859e-08	6.56789e-07
ENSG00000145681	2.44637	4.76561e-11	1.34307e-09
ENSG00000145703	-1.59328	3.96022e-06	3.1749e-05
ENSG00000145911	-1.93056	2.03514e-16	2.24948e-14
ENSG00000145916	-1.57349	6.5824e-22	2.44254e-19
ENSG00000145934	1.91783	2.98684e-08	4.18614e-07
ENSG00000145936	-1.30329	1.25304e-05	8.68328e-05
ENSG00000145949	-1.21313	1.69927e-05	0.000114546
ENSG00000146070	1.35734	1.72088e-05	0.000115753
ENSG00000146112	1.01446	3.18133e-11	9.5348e-10
ENSG00000146143	1.08891	3.82323e-15	3.13605e-13
ENSG00000146147	-1.71934	2.88978e-05	0.000180872
ENSG00000146197	2.31976	1.06028e-05	7.50772e-05
ENSG00000146242	1.05298	1.65664e-09	3.27233e-08
ENSG00000146374	-1.92983	1.02469e-06	9.62035e-06
ENSG00000146410	1.44515	3.14308e-12	1.18895e-10
ENSG00000146535	1.20562	4.44235e-14	2.70445e-12
ENSG00000146555	1.29987	0.00026734	0.00124299
ENSG00000146670	1.61829	1.88199e-17	2.71582e-15
ENSG00000146674	1.25661	9.41107e-05	0.000500756
ENSG00000146700	1.15373	0.000147738	0.000745388
ENSG00000146839	2.41568	2.57456e-07	2.81773e-06
ENSG00000147041	-1.66226	0.00118336	0.00441741
ENSG00000147065	1.04905	1.63535e-07	1.88095e-06
ENSG00000147119	1.85514	6.5081e-10	1.40873e-08
ENSG00000147231	1.30895	0.000218702	0.00104458
ENSG00000147246	3.31966	2.56501e-06	2.16553e-05
ENSG00000147381	7.87151	2.52234e-18	4.67984e-16
ENSG00000147394	-1.6945	3.60916e-07	3.80059e-06
ENSG00000147485	1.68795	3.62307e-06	2.94245e-05
ENSG00000147536	1.34652	4.60982e-08	6.1563e-07
ENSG00000147576	-1.10501	0.000648639	0.0026512
ENSG00000147642	-1.5422	1.32702e-05	9.14711e-05
ENSG00000147650	1.59891	3.74546e-11	1.08702e-09
ENSG00000147804	1.11154	3.96993e-05	0.000237146
ENSG00000147862	-1.23419	8.13324e-06	5.96783e-05
ENSG00000147889	3.14085	8.68866e-09	1.41497e-07
ENSG00000148339	-1.39539	2.26792e-09	4.31569e-08
ENSG00000148346	-1.89358	4.26975e-05	0.000253019
ENSG00000148357	-1.32992	0.00099038	0.00380111
ENSG00000148408	4.34462	5.52677e-12	1.96655e-10
ENSG00000148429	-1.41049	7.10017e-14	4.08326e-12
ENSG00000148541	-1.1511	0.00149099	0.00539771
ENSG00000148680	1.95442	8.1368e-07	7.86568e-06
ENSG00000148735	-3.64152	1.97132e-08	2.91214e-07
ENSG00000148848	3.85043	7.28557e-22	2.64059e-19
ENSG00000148942	3.3798	1.65039e-10	4.04425e-09
ENSG00000149043	-2.08727	7.60293e-05	0.000417371
ENSG00000149257	2.15695	3.42411e-20	9.20082e-18
ENSG00000149260	-2.99036	2.95404e-26	3.54144e-23
ENSG00000149380	2.53419	5.67267e-12	2.01386e-10
ENSG00000149451	-1.24304	0.000331749	0.0014969
ENSG00000149485	1.95053	6.43371e-11	1.75911e-09
ENSG00000149557	1.94449	1.44739e-08	2.20721e-07
ENSG00000149575	-1.67644	0.000150107	0.000755871
ENSG00000149596	-1.47812	0.0011274	0.00424
ENSG00000149716	1.24724	4.23719e-05	0.000251281
ENSG00000149809	-2.06728	4.01381e-09	7.10854e-08
ENSG00000149948	3.86057	2.56345e-17	3.59923e-15
ENSG00000149968	3.19141	3.28192e-10	7.54406e-09
ENSG00000150054	-1.46925	4.18155e-08	5.65137e-07
ENSG00000150510	-1.62866	2.12931e-08	3.11599e-07
ENSG00000150540	-1.21305	2.96333e-06	2.45396e-05
ENSG00000150551	1.85713	1.27867e-06	1.16744e-05
ENSG00000150593	-1.58658	2.07568e-19	4.97875e-17
ENSG00000150630	1.51451	7.56141e-05	0.000415385
ENSG00000150636	1.23387	1.76882e-07	2.0255e-06
ENSG00000150995	-1.21157	2.56339e-08	3.65846e-07
ENSG00000151006	1.05959	0.000243422	0.00114372
ENSG00000151012	1.91663	3.53068e-05	0.000214358
ENSG00000151023	1.33283	0.000385566	0.00170325
ENSG00000151025	2.58833	3.94228e-08	5.35196e-07
ENSG00000151276	-1.6916	1.26214e-17	1.92848e-15
ENSG00000151388	3.44677	4.96366e-18	8.50095e-16
ENSG00000151623	-2.92711	4.78412e-11	1.34586e-09
ENSG00000151632	2.26303	3.77729e-05	0.000227206
ENSG00000151651	1.88822	1.79162e-10	4.31567e-09
ENSG00000151715	-1.60859	0.000421778	0.00184077
ENSG00000151729	-1.79224	6.73005e-11	1.81781e-09
ENSG00000151746	1.77848	6.46381e-19	1.32551e-16
ENSG00000151789	-1.31939	0.000161257	0.000804994
ENSG00000151790	3.12623	1.21219e-12	5.05132e-11
ENSG00000151882	-4.85397	9.84864e-38	1.53491e-33
ENSG00000151892	-2.35067	7.68226e-07	7.47466e-06
ENSG00000151917	1.71629	3.68159e-08	5.03313e-07
ENSG00000152049	1.10133	0.000861079	0.0033693
ENSG00000152078	-1.82257	2.3862e-06	2.02886e-05
ENSG00000152137	-1.82617	3.43472e-07	3.63163e-06
ENSG00000152207	1.33775	7.95824e-05	0.00043458
ENSG00000152253	1.00497	1.81458e-07	2.07181e-06
ENSG00000152402	1.48263	2.75469e-06	2.30198e-05
ENSG00000152495	1.16061	7.98797e-05	0.000435593
ENSG00000152580	-1.73041	0.00119226	0.00444532
ENSG00000152642	-2.40578	2.1835e-33	8.50745e-30
ENSG00000152763	-1.46921	6.81659e-07	6.72383e-06
ENSG00000152766	-1.20291	0.00011199	0.000585497
ENSG00000152784	1.01272	0.00135928	0.00497637
ENSG00000152952	1.38481	2.51883e-08	3.60478e-07
ENSG00000153113	-1.15154	4.08675e-13	1.93593e-11
ENSG00000153234	-1.76005	3.22204e-08	4.48353e-07
ENSG00000153292	-2.94797	1.69993e-09	3.32831e-08
ENSG00000153395	1.67909	4.37292e-15	3.54958e-13
ENSG00000153404	1.90802	6.6685e-06	5.01828e-05
ENSG00000153707	1.67071	0.000458708	0.00197431
ENSG00000153721	-1.15154	2.78013e-08	3.93179e-07
ENSG00000153802	-1.70903	0.000632823	0.00259609
ENSG00000153904	-1.28045	2.82024e-05	0.000177231
ENSG00000154040	2.2376	3.50352e-08	4.83207e-07
ENSG00000154080	-2.91007	0.00151935	0.00548001
ENSG00000154096	1.45098	9.46514e-06	6.8262e-05
ENSG00000154102	1.81119	1.37654e-11	4.49756e-10
ENSG00000154175	-1.93147	1.98416e-05	0.000130698
ENSG00000154274	-2.50451	1.92931e-06	1.67792e-05
ENSG00000154277	3.13437	3.79942e-08	5.17951e-07
ENSG00000154330	-2.32865	1.40658e-10	3.50186e-09
ENSG00000154358	-2.0001	1.37325e-09	2.76872e-08
ENSG00000154451	2.16446	1.0864e-05	7.6613e-05
ENSG00000154511	1.18376	1.62432e-13	8.52357e-12
ENSG00000154556	-3.17732	5.54846e-16	5.57889e-14
ENSG00000154839	1.14392	4.09741e-09	7.22378e-08
ENSG00000154864	1.46153	7.3054e-05	0.000403311
ENSG00000154920	1.6594	6.29308e-17	7.84622e-15
ENSG00000154978	1.08615	1.84398e-06	1.61724e-05
ENSG00000155085	-1.18897	4.72094e-10	1.0541e-08
ENSG00000155093	-1.50964	2.78451e-06	2.32067e-05
ENSG00000155254	1.38568	3.6772e-11	1.07321e-09
ENSG00000155265	1.21956	0.00190364	0.0066209
ENSG00000155324	-1.28398	1.18366e-10	2.99399e-09
ENSG00000155380	1.29582	6.65329e-09	1.10782e-07
ENSG00000155657	-2.15877	0.000818502	0.00323028
ENSG00000155761	-1.72251	0.000264062	0.00122958
ENSG00000155792	-2.50579	3.45526e-17	4.7237e-15
ENSG00000155850	-1.59774	5.10823e-11	1.42214e-09
ENSG00000155886	3.05556	2.62606e-13	1.3245e-11
ENSG00000155893	1.00012	0.00218435	0.00745414
ENSG00000155966	1.95878	0.000104057	0.000548437
ENSG00000156049	-2.45692	2.86627e-17	3.98846e-15
ENSG00000156103	1.77827	5.87895e-06	4.50017e-05
ENSG00000156234	2.16639	8.42122e-09	1.37862e-07
ENSG00000156299	-1.07348	1.83231e-05	0.000122141
ENSG00000156413	-3.79331	4.29476e-10	9.68652e-09
ENSG00000156453	-1.71945	3.46153e-11	1.0243e-09
ENSG00000156510	3.87261	1.78284e-11	5.62461e-10
ENSG00000156587	1.0243	0.000122037	0.000630621
ENSG00000156675	-1.66817	4.68808e-07	4.81316e-06
ENSG00000156787	1.06579	5.18286e-13	2.41803e-11
ENSG00000156802	1.30175	5.36234e-13	2.47989e-11
ENSG00000156966	-1.36684	3.88227e-05	0.000232266
ENSG00000156970	1.05807	1.21174e-08	1.88434e-07
ENSG00000157107	-1.37754	1.9862e-13	1.025e-11
ENSG00000157110	-1.38876	1.70606e-09	3.33612e-08
ENSG00000157168	2.13375	3.36198e-09	6.06441e-08
ENSG00000157193	1.23401	5.50412e-07	5.54863e-06
ENSG00000157227	1.39974	1.16962e-12	4.92553e-11
ENSG00000157368	-2.26522	1.17802e-11	3.93978e-10
ENSG00000157399	1.21599	0.00117937	0.00440725
ENSG00000157404	-2.85223	9.28668e-16	8.92563e-14
ENSG00000157456	1.25403	3.5425e-12	1.31452e-10
ENSG00000157570	1.47599	0.000302202	0.00137915
ENSG00000157680	1.95159	5.75892e-07	5.76447e-06
ENSG00000157765	-4.47632	2.6829e-09	4.98962e-08
ENSG00000157766	1.99891	5.12961e-07	5.21834e-06
ENSG00000157833	1.31344	3.28835e-06	2.703e-05
ENSG00000158023	2.02772	2.22113e-14	1.44235e-12
ENSG00000158055	-1.76051	2.09373e-06	1.8038e-05
ENSG00000158079	1.01104	6.82444e-13	3.03883e-11
ENSG00000158163	1.52158	1.73425e-06	1.53483e-05
ENSG00000158246	-1.5419	0.000165229	0.000822191
ENSG00000158292	1.36053	1.18709e-07	1.41877e-06
ENSG00000158315	-1.12296	6.82627e-06	5.12217e-05
ENSG00000158373	1.21054	1.86465e-05	0.000123873
ENSG00000158402	1.33959	8.74759e-11	2.3107e-09
ENSG00000158406	1.25468	0.0003015	0.00137635
ENSG00000158481	-1.43326	2.5596e-05	0.000162491
ENSG00000158486	-1.12035	0.000495259	0.0021111
ENSG00000158488	-1.43554	0.000372513	0.00165443
ENSG00000158714	1.20948	4.82525e-05	0.000280185
ENSG00000158786	1.87712	0.000994116	0.00381327
ENSG00000158887	-1.68451	5.09895e-06	3.96345e-05
ENSG00000159167	1.52162	0.000148582	0.0007494
ENSG00000159184	3.48048	5.92039e-06	4.52522e-05
ENSG00000159212	-1.80064	4.20469e-05	0.000249544
ENSG00000159217	8.04492	1.34016e-33	6.96215e-30
ENSG00000159263	-1.57716	0.000560906	0.00234614
ENSG00000159307	-1.23286	0.000255189	0.00119182
ENSG00000159314	-1.18696	2.54996e-12	9.86133e-11
ENSG00000159921	-1.82595	3.16023e-14	1.98597e-12
ENSG00000160097	-3.85802	1.71394e-18	3.33897e-16
ENSG00000160117	1.78046	6.68538e-06	5.02856e-05
ENSG00000160145	-1.68011	6.40587e-10	1.38853e-08
ENSG00000160161	2.80121	6.22131e-10	1.35418e-08
ENSG00000160190	-1.50055	4.41092e-09	7.68441e-08
ENSG00000160213	-2.05808	1.96604e-09	3.79687e-08
ENSG00000160233	1.13163	6.36347e-06	4.81664e-05
ENSG00000160293	1.51291	2.80667e-13	1.40198e-11
ENSG00000160326	2.01615	1.87057e-14	1.23529e-12
ENSG00000160469	1.10874	0.000281066	0.00129644
ENSG00000160471	1.30817	0.00131359	0.00483751
ENSG00000160539	-1.29549	0.000774953	0.00308103
ENSG00000160588	-1.26523	1.70274e-06	1.51123e-05
ENSG00000160678	-2.68388	1.68807e-08	2.54189e-07
ENSG00000160703	-1.11871	2.18212e-05	0.000142235
ENSG00000160796	-1.44313	1.78363e-10	4.30308e-09
ENSG00000160862	-3.91655	2.99082e-08	4.18796e-07
ENSG00000160867	1.97103	1.48079e-08	2.24932e-07
ENSG00000160883	1.67938	3.72602e-06	3.01663e-05
ENSG00000160886	1.78857	3.84347e-07	4.01209e-06
ENSG00000160932	1.45089	3.32024e-07	3.52734e-06
ENSG00000160949	1.33359	1.79277e-12	7.21973e-11
ENSG00000161281	-2.82055	3.60892e-16	3.80033e-14
ENSG00000161533	-1.05106	4.10565e-14	2.5218e-12
ENSG00000161638	2.23904	6.55556e-15	5.03292e-13
ENSG00000161647	1.39367	4.84265e-09	8.30282e-08
ENSG00000161653	1.05103	0.000101726	0.000537174
ENSG00000161692	1.07764	3.19105e-10	7.34602e-09
ENSG00000161791	1.10564	9.57055e-10	1.99142e-08
ENSG00000161798	-4.07853	5.81024e-08	7.55234e-07
ENSG00000161888	1.41814	2.1175e-08	3.10411e-07
ENSG00000161905	-2.4494	0.000673573	0.00273447
ENSG00000161955	-1.24609	4.51552e-08	6.04591e-07
ENSG00000162004	1.21692	0.00248507	0.00832185
ENSG00000162062	1.50025	2.2762e-12	8.84655e-11
ENSG00000162069	-1.95434	2.8851e-08	4.05448e-07
ENSG00000162073	1.06382	7.94335e-08	1.00078e-06
ENSG00000162078	-5.39595	3.4156e-12	1.27655e-10
ENSG00000162398	-2.86831	6.46446e-11	1.76293e-09
ENSG00000162407	-1.08948	4.28852e-05	0.000253746
ENSG00000162409	-1.8877	0.000316296	0.00143382
ENSG00000162444	-1.40934	0.000230398	0.00109042
ENSG00000162461	-2.19054	1.10137e-13	5.9808e-12
ENSG00000162493	1.78638	1.14677e-09	2.33932e-08
ENSG00000162543	-1.59936	0.000579905	0.00241202
ENSG00000162599	-1.22111	1.72013e-11	5.43776e-10
ENSG00000162639	1.06161	3.45389e-05	0.000210516
ENSG00000162676	2.0209	3.28312e-09	5.96357e-08
ENSG00000162723	3.75759	9.73981e-14	5.40195e-12
ENSG00000162745	1.68119	1.01027e-06	9.51942e-06
ENSG00000162804	-1.58537	6.29922e-06	4.77264e-05
ENSG00000162817	-1.29968	4.89377e-05	0.000283529
ENSG00000162849	2.67978	4.4903e-18	7.86307e-16
ENSG00000162892	3.04543	1.39761e-11	4.55686e-10
ENSG00000162896	-4.97595	6.71881e-10	1.45232e-08
ENSG00000162998	-2.69498	6.29986e-14	3.73268e-12
ENSG00000163013	1.08324	1.09694e-06	1.02003e-05
ENSG00000163050	-1.72598	1.63122e-11	5.19888e-10
ENSG00000163064	2.33487	1.10251e-07	1.33199e-06
ENSG00000163071	-1.80782	7.19293e-11	1.93613e-09
ENSG00000163072	-2.47168	4.32022e-27	5.61089e-24
ENSG00000163141	-1.9587	1.39174e-07	1.63824e-06
ENSG00000163209	-3.86395	1.00071e-08	1.59632e-07
ENSG00000163220	-1.6632	0.000178106	0.000876196
ENSG00000163293	-1.25072	1.11865e-05	7.86385e-05
ENSG00000163359	2.42638	2.77642e-09	5.14513e-08
ENSG00000163406	-1.76963	4.17462e-07	4.33454e-06
ENSG00000163431	-2.20961	1.64878e-09	3.26094e-08
ENSG00000163435	-1.53944	3.23684e-05	0.000198998
ENSG00000163453	1.12714	8.66597e-07	8.29601e-06
ENSG00000163462	1.69216	4.90559e-10	1.09064e-08
ENSG00000163464	1.72275	0.00042872	0.00186585
ENSG00000163472	-1.03017	0.00050642	0.00214485
ENSG00000163507	1.58515	2.39474e-18	4.52007e-16
ENSG00000163545	-1.15508	1.9201e-06	1.67084e-05
ENSG00000163568	2.71525	1.71973e-11	5.43776e-10
ENSG00000163577	1.78965	4.15255e-17	5.5314e-15
ENSG00000163590	-1.43176	1.31923e-06	1.20094e-05
ENSG00000163599	1.72944	1.17691e-07	1.40892e-06
ENSG00000163600	1.18143	0.000289563	0.00133083
ENSG00000163606	-1.76829	1.19519e-07	1.42735e-06
ENSG00000163687	-2.78668	1.89729e-10	4.54911e-09
ENSG00000163694	-1.67019	1.19273e-15	1.1198e-13
ENSG00000163697	1.02441	5.17838e-07	5.25579e-06
ENSG00000163704	-1.32681	1.10693e-10	2.82348e-09
ENSG00000163815	-3.43455	1.6048e-30	5.00217e-27
ENSG00000163820	-1.27986	7.72919e-11	2.06626e-09
ENSG00000163872	1.18721	1.34626e-11	4.41715e-10
ENSG00000163879	-1.95828	1.78632e-07	2.04254e-06
ENSG00000163884	-2.62018	6.38322e-10	1.38555e-08
ENSG00000163888	2.58725	1.90193e-15	1.66526e-13
ENSG00000163898	-1.69624	4.84447e-06	3.8055e-05
ENSG00000163909	1.68493	5.50698e-10	1.21395e-08
ENSG00000163918	1.64321	5.65952e-15	4.47734e-13
ENSG00000163923	1.97928	2.01465e-07	2.2802e-06
ENSG00000163995	-1.09642	0.000295144	0.00135209
ENSG00000164035	-1.59307	8.32251e-09	1.36389e-07
ENSG00000164056	-1.17115	8.05747e-08	1.01352e-06
ENSG00000164109	1.16892	1.26784e-09	2.5628e-08
ENSG00000164116	1.01223	0.00185701	0.00648041
ENSG00000164120	-3.18983	7.27291e-13	3.211e-11
ENSG00000164136	1.03187	0.000142723	0.000722659
ENSG00000164176	1.65233	1.1787e-05	8.2302e-05
ENSG00000164197	-2.04226	2.81877e-11	8.49721e-10
ENSG00000164211	1.17841	3.62374e-09	6.47511e-08
ENSG00000164220	1.80974	2.74046e-06	2.29131e-05
ENSG00000164283	1.68788	1.91787e-06	1.66983e-05
ENSG00000164294	1.45511	8.09114e-08	1.01612e-06
ENSG00000164309	-2.72521	4.55838e-06	3.60942e-05
ENSG00000164318	1.07798	0.000278589	0.001288
ENSG00000164400	4.00112	1.27218e-13	6.82394e-12
ENSG00000164411	1.8653	0.000929716	0.00359812
ENSG00000164430	1.39787	2.23758e-10	5.31597e-09
ENSG00000164440	-2.21269	5.24594e-06	4.05948e-05
ENSG00000164442	-1.06635	4.70677e-06	3.7123e-05
ENSG00000164465	1.73461	2.7602e-11	8.33678e-10
ENSG00000164484	1.28898	0.000815212	0.00321892
ENSG00000164509	1.3225	0.000194142	0.000942882
ENSG00000164520	-2.19457	1.02974e-06	9.65613e-06
ENSG00000164530	-4.21917	4.74015e-12	1.71803e-10
ENSG00000164626	-1.68688	4.2735e-09	7.5172e-08
ENSG00000164638	1.32148	0.00108475	0.00410152
ENSG00000164683	1.66482	1.53027e-05	0.000104237
ENSG00000164692	3.04037	2.9347e-13	1.46126e-11
ENSG00000164694	3.42127	2.79359e-14	1.7991e-12
ENSG00000164707	-1.983	4.89473e-06	3.84282e-05
ENSG00000164736	-1.35183	1.18325e-06	1.09247e-05
ENSG00000164776	-2.083	9.18895e-09	1.49022e-07
ENSG00000164778	3.17871	1.6362e-11	5.20411e-10
ENSG00000164825	-1.62619	0.000655986	0.00267635
ENSG00000164855	-1.19518	0.000122962	0.000634979
ENSG00000164879	-4.10654	1.38162e-09	2.78197e-08
ENSG00000164932	2.75529	8.60656e-14	4.84235e-12
ENSG00000164970	1.04512	1.30966e-08	2.0209e-07
ENSG00000165046	1.24867	2.73736e-05	0.00017244
ENSG00000165071	-1.33278	3.00315e-05	0.000186917
ENSG00000165072	-1.72572	9.24132e-05	0.000492902
ENSG00000165078	1.70485	0.000279055	0.00128938
ENSG00000165105	-1.24117	0.000902738	0.00350852
ENSG00000165124	-1.00664	0.000290348	0.00133404
ENSG00000165125	-3.01596	3.07365e-08	4.29622e-07
ENSG00000165181	1.01798	0.000556451	0.00232857
ENSG00000165215	-3.34993	5.59415e-06	4.3033e-05
ENSG00000165272	-1.48719	0.000775511	0.00308182
ENSG00000165304	1.39503	4.28702e-10	9.68307e-09
ENSG00000165449	-1.41941	0.00100555	0.00384767
ENSG00000165475	-1.00315	7.53718e-07	7.35547e-06
ENSG00000165495	-1.28019	0.000988581	0.00379577
ENSG00000165507	-1.26331	8.59173e-05	0.000463329
ENSG00000165521	1.52378	0.00230183	0.00780426
ENSG00000165568	1.58321	7.44828e-06	5.52769e-05
ENSG00000165591	-1.42933	3.16985e-07	3.38371e-06
ENSG00000165617	1.28948	0.00181178	0.00635386
ENSG00000165621	-1.79116	0.00109462	0.00413267
ENSG00000165626	-1.62064	3.1307e-05	0.000193389
ENSG00000165661	1.16721	6.85972e-15	5.21506e-13
ENSG00000165698	-1.01473	2.96949e-07	3.19942e-06
ENSG00000165731	1.8917	6.9121e-06	5.17411e-05
ENSG00000165795	-2.61134	1.72726e-22	7.08404e-20
ENSG00000165816	-1.7849	1.02801e-05	7.32918e-05
ENSG00000165868	1.33108	1.92921e-05	0.000127563
ENSG00000165891	1.74395	5.92086e-13	2.69815e-11
ENSG00000165905	1.37715	5.66948e-06	4.35265e-05
ENSG00000165929	-1.44633	3.20158e-09	5.84954e-08
ENSG00000165949	1.57642	1.31418e-05	9.07468e-05
ENSG00000166033	1.05989	0.000404112	0.00176962
ENSG00000166046	-1.71727	3.47204e-15	2.88265e-13
ENSG00000166073	2.1638	7.77588e-11	2.07512e-09
ENSG00000166123	-1.7581	2.17769e-13	1.11277e-11
ENSG00000166130	1.35511	1.72466e-13	8.98957e-12
ENSG00000166183	-1.78169	0.00015293	0.000768593
ENSG00000166278	1.1893	4.39634e-05	0.000258945
ENSG00000166313	-1.10312	2.23807e-05	0.000145396
ENSG00000166317	-1.93959	0.00119763	0.00446107
ENSG00000166348	-1.5124	4.92954e-12	1.77429e-10
ENSG00000166349	1.56664	1.85313e-05	0.000123213
ENSG00000166387	-1.09416	5.87315e-06	4.49794e-05
ENSG00000166426	-1.78385	0.000849886	0.00333136
ENSG00000166451	1.05824	1.27009e-10	3.17727e-09
ENSG00000166482	-1.69899	3.33689e-05	0.000204103
ENSG00000166508	1.07929	2.09299e-08	3.07439e-07
ENSG00000166523	1.46968	7.17393e-05	0.000397602
ENSG00000166535	-2.43638	4.58787e-07	4.72272e-06
ENSG00000166578	-1.11094	5.66132e-05	0.00032272
ENSG00000166670	2.5563	3.27334e-06	2.6935e-05
ENSG00000166689	-2.06086	8.06502e-14	4.58735e-12
ENSG00000166793	1.06835	2.09438e-05	0.000137147
ENSG00000166803	1.09809	1.40915e-08	2.15521e-07
ENSG00000166816	-1.56992	1.2759e-06	1.16611e-05
ENSG00000166845	1.23786	6.21472e-12	2.17167e-10
ENSG00000166851	1.31692	3.36258e-12	1.25975e-10
ENSG00000166881	1.25793	1.95371e-10	4.67003e-09
ENSG00000166897	1.92374	0.000787171	0.00311847
ENSG00000166912	-1.00506	1.83106e-14	1.21954e-12
ENSG00000166920	-1.81235	3.25177e-08	4.51281e-07
ENSG00000166922	2.43888	1.67815e-10	4.09938e-09
ENSG00000166923	2.12547	2.94175e-07	3.18162e-06
ENSG00000166928	1.06774	0.000225659	0.00107354
ENSG00000166979	-1.07993	0.00011908	0.000618207
ENSG00000167034	-1.50364	2.63442e-05	0.000166662
ENSG00000167077	1.63634	0.000201392	0.000974751
ENSG00000167080	2.26193	0.00065299	0.00266619
ENSG00000167100	1.60876	8.28419e-09	1.35904e-07
ENSG00000167105	2.12034	1.89899e-09	3.68106e-08
ENSG00000167123	1.83482	9.85962e-12	3.32602e-10
ENSG00000167183	-2.77677	4.54838e-09	7.86754e-08
ENSG00000167191	-1.3013	0.000132093	0.000675193
ENSG00000167306	-1.82857	4.06841e-11	1.16555e-09
ENSG00000167513	1.23405	5.32606e-09	9.04212e-08
ENSG00000167550	1.91272	3.34506e-13	1.61402e-11
ENSG00000167588	-4.3543	4.29462e-26	4.46211e-23
ENSG00000167608	-1.11325	0.00264512	0.00875994
ENSG00000167614	-2.12265	1.10887e-07	1.33863e-06
ENSG00000167634	3.66167	4.09561e-10	9.30467e-09
ENSG00000167653	-3.11882	1.03983e-07	1.26311e-06
ENSG00000167676	-4.03812	2.48529e-24	1.93666e-21
ENSG00000167701	-3.09374	2.28909e-18	4.40438e-16
ENSG00000167741	-2.20975	1.04693e-10	2.69692e-09
ENSG00000167748	-1.85811	2.67406e-05	0.000168879
ENSG00000167757	-1.50689	0.000508556	0.00215259
ENSG00000167759	-2.40859	5.24762e-05	0.000301786
ENSG00000167769	-2.73718	1.62537e-05	0.000110089
ENSG00000167771	2.36037	1.12731e-08	1.7693e-07
ENSG00000167861	-1.52992	3.18229e-05	0.00019642
ENSG00000167880	-1.85735	4.01046e-09	7.10854e-08
ENSG00000167889	1.52938	0.000278098	0.00128648
ENSG00000167895	1.15918	5.62849e-07	5.65206e-06
ENSG00000167900	1.50346	6.88847e-14	4.00585e-12
ENSG00000167941	4.33417	6.58132e-11	1.78073e-09
ENSG00000168005	1.35797	1.38909e-14	9.62179e-13
ENSG00000168026	-1.036	3.53529e-06	2.87956e-05
ENSG00000168040	1.51422	1.43043e-07	1.67492e-06
ENSG00000168062	1.79883	0.000162592	0.000810358
ENSG00000168067	1.11955	1.32742e-11	4.36451e-10
ENSG00000168077	-1.80886	2.09196e-08	3.07439e-07
ENSG00000168079	-2.20692	4.74894e-07	4.86603e-06
ENSG00000168140	-1.22238	1.23681e-07	1.47143e-06
ENSG00000168209	1.04191	0.000654173	0.00267032
ENSG00000168306	-1.98198	1.83778e-11	5.77457e-10
ENSG00000168309	-3.78596	4.00979e-28	7.7082e-25
ENSG00000168329	-1.91133	4.26055e-07	4.41493e-06
ENSG00000168350	-1.98793	1.79374e-05	0.000119826
ENSG00000168394	1.21863	7.89688e-06	5.8163e-05
ENSG00000168447	-2.61402	6.06013e-08	7.84444e-07
ENSG00000168461	1.11069	6.69212e-08	8.55625e-07
ENSG00000168477	-2.94329	6.9357e-12	2.40742e-10
ENSG00000168487	1.60999	1.85049e-17	2.71582e-15
ENSG00000168490	-2.03646	1.41931e-07	1.66565e-06
ENSG00000168496	1.08144	2.22096e-11	6.84065e-10
ENSG00000168497	-1.21246	0.00190465	0.00662293
ENSG00000168542	3.55929	4.76672e-16	4.91983e-14
ENSG00000168564	-1.11469	1.06585e-13	5.85013e-12
ENSG00000168672	-1.00475	6.19995e-07	6.1742e-06
ENSG00000168685	1.42423	5.0857e-06	3.95727e-05
ENSG00000168703	2.73894	7.54433e-05	0.000414592
ENSG00000168743	1.66451	1.92793e-08	2.85888e-07
ENSG00000168754	1.60587	0.00202559	0.006975
ENSG00000168779	2.90316	4.98922e-16	5.10769e-14
ENSG00000168874	-1.75709	1.18663e-05	8.27454e-05
ENSG00000168916	-1.01888	0.00165147	0.00588303
ENSG00000169071	1.84761	2.38855e-07	2.63557e-06
ENSG00000169174	2.1347	5.21013e-08	6.85809e-07
ENSG00000169213	3.23637	2.81453e-09	5.20955e-08
ENSG00000169245	2.4304	8.80523e-06	6.40063e-05
ENSG00000169248	2.78711	4.83116e-06	3.79887e-05
ENSG00000169258	1.78871	2.95448e-20	8.22242e-18
ENSG00000169282	-1.68494	1.17568e-12	4.92553e-11
ENSG00000169429	1.86118	4.35208e-05	0.00025663
ENSG00000169432	2.3809	4.50544e-05	0.000264127
ENSG00000169436	2.82759	5.19681e-07	5.26951e-06
ENSG00000169509	-2.34266	0.000280764	0.00129594
ENSG00000169550	-2.50018	2.04315e-07	2.30576e-06
ENSG00000169583	-1.96207	1.72673e-05	0.000116046
ENSG00000169594	1.23705	6.74578e-06	5.06909e-05
ENSG00000169607	1.1562	7.29277e-10	1.56338e-08
ENSG00000169679	1.17527	4.3008e-11	1.22538e-09
ENSG00000169684	1.24427	6.34263e-08	8.1358e-07
ENSG00000169826	1.13679	1.45817e-10	3.61297e-09
ENSG00000169851	1.24466	0.000478647	0.00205012
ENSG00000169894	1.8759	4.8224e-05	0.000280123
ENSG00000169902	1.37893	1.36913e-08	2.10053e-07
ENSG00000169994	2.45746	1.944e-06	1.68975e-05
ENSG00000170049	1.46729	1.9035e-06	1.6601e-05
ENSG00000170153	-1.79493	8.10485e-05	0.000440887
ENSG00000170231	1.49071	0.00102808	0.00392328
ENSG00000170271	-2.14305	4.45491e-11	1.26697e-09
ENSG00000170276	-1.47987	0.000243799	0.00114446
ENSG00000170312	1.14863	9.76398e-11	2.54043e-09
ENSG00000170345	-1.46589	2.40283e-05	0.000154383
ENSG00000170364	-1.06191	1.3924e-09	2.80007e-08
ENSG00000170423	-4.44055	9.93005e-13	4.24e-11
ENSG00000170477	-6.08271	1.50693e-15	1.34203e-13
ENSG00000170522	-1.42653	2.30863e-07	2.56267e-06
ENSG00000170537	1.64607	1.75712e-10	4.2589e-09
ENSG00000170545	-1.5489	2.15286e-14	1.40386e-12
ENSG00000170558	2.15367	6.11046e-05	0.000345417
ENSG00000170627	3.98286	1.66657e-09	3.28363e-08
ENSG00000170689	4.9295	7.30813e-18	1.19712e-15
ENSG00000170779	1.09483	8.57515e-12	2.92437e-10
ENSG00000170786	-1.19348	0.000864618	0.00337806
ENSG00000170915	-1.51769	5.73354e-08	7.47134e-07
ENSG00000170954	-1.77678	1.41811e-07	1.66565e-06
ENSG00000170955	1.72264	2.088e-09	4.00265e-08
ENSG00000170961	1.57361	0.000234986	0.00110944
ENSG00000170962	-1.49832	7.9153e-06	5.82436e-05
ENSG00000170965	4.18334	6.19253e-18	1.03775e-15
ENSG00000171033	-1.8052	1.21502e-05	8.43853e-05
ENSG00000171049	1.79877	0.000175895	0.000866411
ENSG00000171121	1.75291	2.10894e-07	2.37313e-06
ENSG00000171124	-2.32884	3.91179e-09	6.95951e-08
ENSG00000171130	-1.20065	0.000324106	0.00146614
ENSG00000171208	1.95338	1.40091e-21	4.8518e-19
ENSG00000171224	1.10532	4.71395e-05	0.000274643
ENSG00000171236	-1.81891	3.84236e-06	3.09474e-05
ENSG00000171241	1.16186	2.03975e-12	8.02764e-11
ENSG00000171310	1.90945	1.4994e-14	1.02566e-12
ENSG00000171320	1.01964	7.82549e-06	5.78011e-05
ENSG00000171368	-1.14818	0.00092823	0.00359415
ENSG00000171388	3.00582	7.45079e-18	1.19712e-15
ENSG00000171401	-3.9944	2.47996e-08	3.57211e-07
ENSG00000171403	1.39076	0.000746668	0.00298993
ENSG00000171476	-2.90253	4.50034e-11	1.27756e-09
ENSG00000171488	1.32936	1.2127e-08	1.88434e-07
ENSG00000171502	2.50158	1.96493e-11	6.12468e-10
ENSG00000171503	-1.26815	4.33209e-18	7.67223e-16
ENSG00000171533	-1.67704	4.07442e-06	3.25474e-05
ENSG00000171587	2.70673	3.4107e-06	2.7918e-05
ENSG00000171631	1.00957	0.00280121	0.00919478
ENSG00000171766	-1.72011	6.25185e-07	6.22004e-06
ENSG00000171877	1.51849	0.000974888	0.00375429
ENSG00000172005	-5.25144	3.02261e-13	1.48137e-11
ENSG00000172020	1.63531	0.00117584	0.00440092
ENSG00000172061	2.49038	2.92068e-07	3.16102e-06
ENSG00000172156	4.49977	3.49205e-23	1.7556e-20
ENSG00000172159	-1.01646	0.000363363	0.00161939
ENSG00000172164	-1.27308	7.19746e-06	5.36454e-05
ENSG00000172167	1.42959	1.48996e-14	1.02566e-12
ENSG00000172201	-2.0237	2.03528e-11	6.29362e-10
ENSG00000172244	1.01658	1.11125e-05	7.81892e-05
ENSG00000172322	1.96452	1.02403e-07	1.24879e-06
ENSG00000172348	-1.20221	0.000228697	0.00108401
ENSG00000172382	-3.1388	3.85448e-10	8.79533e-09
ENSG00000172478	-3.28442	1.07563e-13	5.882e-12
ENSG00000172508	-1.20569	9.65745e-05	0.000512292
ENSG00000172578	1.01539	0.000582447	0.00241936
ENSG00000172594	-1.1534	2.83179e-07	3.07765e-06
ENSG00000172602	-1.45976	2.40383e-05	0.000154383
ENSG00000172731	-1.28199	1.65518e-05	0.000111962
ENSG00000172738	-1.30711	2.17423e-07	2.43081e-06
ENSG00000172817	-1.11862	0.00140613	0.00512861
ENSG00000172818	-1.05176	0.00295604	0.00964611
ENSG00000172831	-1.32467	5.3846e-07	5.44222e-06
ENSG00000172915	-2.2344	1.46663e-07	1.71217e-06
ENSG00000173110	-1.13794	0.000713478	0.00287848
ENSG00000173193	1.11725	1.86479e-07	2.12137e-06
ENSG00000173198	-1.37032	1.66777e-06	1.48273e-05
ENSG00000173207	1.31186	9.79943e-11	2.5454e-09
ENSG00000173210	-1.81324	1.61273e-09	3.20592e-08
ENSG00000173212	-2.05079	1.07105e-05	7.57366e-05
ENSG00000173227	1.37845	0.000867691	0.00338921
ENSG00000173391	1.73345	0.000225247	0.0010719
ENSG00000173546	2.01624	6.98158e-08	8.88953e-07
ENSG00000173621	1.68606	4.58388e-14	2.76898e-12
ENSG00000173638	1.29946	3.5493e-11	1.04567e-09
ENSG00000173762	1.07818	0.000533289	0.00224509
ENSG00000173805	3.02077	3.48579e-14	2.18177e-12
ENSG00000173894	1.44752	5.23374e-07	5.3035e-06
ENSG00000173898	-1.17667	2.49543e-05	0.000159652
ENSG00000173905	1.06958	4.70228e-07	4.82455e-06
ENSG00000173926	-1.11788	8.68925e-06	6.33068e-05
ENSG00000173991	-3.40627	2.13531e-06	1.83658e-05
ENSG00000174226	-3.3896	6.60314e-09	1.1012e-07
ENSG00000174326	-1.50532	4.10767e-05	0.00024453
ENSG00000174332	2.23012	3.34015e-09	6.04176e-08
ENSG00000174348	-1.4257	0.000568171	0.00237017
ENSG00000174371	1.50271	1.96857e-16	2.19144e-14
ENSG00000174469	2.28908	4.45025e-05	0.000261505
ENSG00000174501	-1.13352	0.000703724	0.00284502
ENSG00000174502	-1.83605	0.000444339	0.00192201
ENSG00000174808	-1.94848	5.98217e-06	4.56349e-05
ENSG00000174837	1.96786	2.2962e-05	0.000148614
ENSG00000174939	1.1467	0.00287266	0.00940159
ENSG00000174950	-1.46594	0.000238376	0.00112272
ENSG00000175040	2.28021	1.02896e-10	2.65941e-09
ENSG00000175063	1.58915	3.53739e-13	1.69313e-11
ENSG00000175130	1.12336	7.82933e-07	7.6025e-06
ENSG00000175164	-1.69368	0.00199389	0.00688105
ENSG00000175197	1.17104	3.05671e-05	0.000189796
ENSG00000175264	1.47458	8.69716e-05	0.000468205
ENSG00000175265	1.31733	0.000774418	0.00308047
ENSG00000175352	2.18491	1.35183e-13	7.21515e-12
ENSG00000175445	-1.59884	3.03771e-05	0.000188917
ENSG00000175455	1.14102	3.62706e-09	6.47511e-08
ENSG00000175564	-2.26837	4.67734e-11	1.32298e-09
ENSG00000175591	-1.09092	8.646e-05	0.000465933
ENSG00000175600	2.22665	3.4891e-13	1.67832e-11
ENSG00000175643	1.27335	2.39714e-08	3.46884e-07
ENSG00000175697	1.72317	7.1611e-05	0.000397173
ENSG00000175874	3.19697	5.29448e-12	1.89253e-10
ENSG00000175879	1.51832	3.37501e-11	1.0019e-09
ENSG00000175984	-1.24675	2.04964e-06	1.76948e-05
ENSG00000176049	1.74653	0.00017968	0.000881987
ENSG00000176092	-1.50341	1.27647e-06	1.16611e-05
ENSG00000176148	1.01364	9.95919e-09	1.59072e-07
ENSG00000176170	1.01676	4.12982e-05	0.000245755
ENSG00000176225	1.10808	4.39226e-06	3.4943e-05
ENSG00000176273	1.15491	0.00182079	0.00637684
ENSG00000176293	-1.48645	1.19983e-05	8.34046e-05
ENSG00000176383	1.467	1.47432e-07	1.71858e-06
ENSG00000176406	2.19651	1.80826e-07	2.06611e-06
ENSG00000176533	-2.26237	2.43394e-13	1.23964e-11
ENSG00000176678	2.63863	1.75486e-12	7.10376e-11
ENSG00000176692	2.32407	3.08003e-07	3.30289e-06
ENSG00000176788	1.43039	1.65642e-06	1.47516e-05
ENSG00000176834	-1.02593	5.98096e-06	4.56349e-05
ENSG00000176887	2.90432	1.66141e-10	4.06484e-09
ENSG00000176890	1.04271	2.02964e-06	1.75343e-05
ENSG00000176920	-1.70514	2.99924e-09	5.51217e-08
ENSG00000176945	-1.85219	0.000179101	0.000879699
ENSG00000176974	-1.32108	2.11777e-12	8.31372e-11
ENSG00000177042	-1.23034	2.14255e-11	6.61221e-10
ENSG00000177054	-1.17334	5.59713e-10	1.23034e-08
ENSG00000177106	-1.33187	3.85487e-09	6.86607e-08
ENSG00000177191	-1.50514	6.7628e-08	8.63212e-07
ENSG00000177363	-2.42346	9.88645e-13	4.23298e-11
ENSG00000177464	1.18673	1.00588e-07	1.23244e-06
ENSG00000177602	1.27163	9.22739e-12	3.13993e-10
ENSG00000177674	1.0886	7.90161e-07	7.66314e-06
ENSG00000177685	-2.30993	9.62828e-09	1.54698e-07
ENSG00000177692	-1.01093	9.51366e-08	1.1721e-06
ENSG00000177694	-1.772	6.03927e-05	0.000342013
ENSG00000177732	1.4416	5.34787e-11	1.47778e-09
ENSG00000177791	-3.65812	1.012e-07	1.23897e-06
ENSG00000177839	1.24589	2.52723e-05	0.000161422
ENSG00000178033	1.13637	0.000432748	0.00187955
ENSG00000178053	1.22436	0.000775547	0.00308182
ENSG00000178075	-1.12616	7.40166e-06	5.50095e-05
ENSG00000178150	3.25375	1.38885e-15	1.26283e-13
ENSG00000178172	3.89988	5.64031e-07	5.65664e-06
ENSG00000178199	1.06349	0.000193479	0.000940247
ENSG00000178750	-1.49488	6.42009e-05	0.000361086
ENSG00000178752	3.00591	2.49685e-17	3.53759e-15
ENSG00000178773	1.78855	1.03763e-05	7.38421e-05
ENSG00000178776	-2.68006	3.36281e-07	3.56527e-06
ENSG00000178821	-1.83248	1.70747e-06	1.51432e-05
ENSG00000178860	2.33929	4.17341e-11	1.19126e-09
ENSG00000178999	1.51008	2.20022e-10	5.23517e-09
ENSG00000179178	-1.65177	2.43235e-06	2.05911e-05
ENSG00000179299	-1.6373	6.46269e-05	0.00036322
ENSG00000179431	1.46783	3.82686e-08	5.20887e-07
ENSG00000179455	1.77778	9.249e-08	1.14492e-06
ENSG00000179598	1.2116	4.66437e-08	6.21317e-07
ENSG00000179639	-2.08806	6.76907e-06	5.08414e-05
ENSG00000179698	1.4044	0.000274471	0.00127191
ENSG00000179715	1.20571	4.41801e-09	7.68468e-08
ENSG00000179750	1.629	4.36286e-08	5.86664e-07
ENSG00000179761	1.65598	2.82984e-05	0.000177763
ENSG00000179772	2.09893	1.3735e-12	5.66297e-11
ENSG00000179841	1.14005	5.09632e-05	0.000294717
ENSG00000179913	-1.23231	0.000625944	0.00257397
ENSG00000179934	1.38485	0.000457611	0.00197149
ENSG00000180061	1.72546	4.42505e-07	4.57324e-06
ENSG00000180209	-2.38319	0.000750948	0.00300244
ENSG00000180263	1.09131	1.0442e-08	1.65552e-07
ENSG00000180340	1.93677	5.93488e-15	4.648e-13
ENSG00000180354	-1.02248	2.60911e-06	2.19444e-05
ENSG00000180644	1.22977	0.000310691	0.00141252
ENSG00000180730	2.09797	9.08815e-06	6.57562e-05
ENSG00000180801	1.30426	7.98574e-07	7.7351e-06
ENSG00000180806	3.27034	2.49874e-21	8.2857e-19
ENSG00000180818	3.28176	1.97834e-11	6.15418e-10
ENSG00000180871	-2.51395	6.04789e-08	7.8351e-07
ENSG00000181031	-1.08418	0.0014084	0.00513569
ENSG00000181104	1.00721	7.21023e-05	0.000399188
ENSG00000181143	-1.77641	0.00206745	0.00710033
ENSG00000181381	1.13257	5.28233e-05	0.000303559
ENSG00000181544	1.37509	3.28097e-13	1.58803e-11
ENSG00000181619	1.0414	4.06532e-06	3.2508e-05
ENSG00000181634	-1.6134	1.02891e-05	7.3322e-05
ENSG00000181754	-1.41224	5.48669e-06	4.2248e-05
ENSG00000181773	1.11118	0.000191682	0.000932093
ENSG00000181830	-1.27296	3.02676e-12	1.14774e-10
ENSG00000181847	1.36283	3.09232e-05	0.000191323
ENSG00000181856	-3.2658	1.25198e-14	8.71076e-13
ENSG00000181885	-1.37463	8.03206e-05	0.000437691
ENSG00000182022	1.06449	2.53817e-07	2.78182e-06
ENSG00000182195	-1.44742	0.000665622	0.00271
ENSG00000182197	1.19781	5.98876e-14	3.5624e-12
ENSG00000182218	1.172	0.000305676	0.00139338
ENSG00000182253	-1.51346	1.00266e-06	9.45915e-06
ENSG00000182272	1.63349	0.000503298	0.00213556
ENSG00000182379	2.23692	8.19598e-10	1.74025e-08
ENSG00000182389	-2.65214	3.02448e-09	5.55201e-08
ENSG00000182463	-1.30676	3.71666e-06	3.01149e-05
ENSG00000182472	1.05636	0.00015955	0.000798519
ENSG00000182481	1.00153	1.98562e-11	6.15725e-10
ENSG00000182489	-1.06363	0.00132718	0.00487947
ENSG00000182492	1.745	9.45982e-08	1.16824e-06
ENSG00000182545	3.69995	2.54887e-10	5.98254e-09
ENSG00000182568	-1.21308	3.25896e-07	3.46696e-06
ENSG00000182612	1.74202	2.07218e-07	2.33513e-06
ENSG00000182667	1.80001	1.00293e-07	1.23076e-06
ENSG00000182791	1.29596	2.78249e-06	2.32023e-05
ENSG00000182795	-1.78601	7.51212e-09	1.2389e-07
ENSG00000182871	1.07696	1.86718e-06	1.63483e-05
ENSG00000182885	1.19568	0.000790685	0.00313
ENSG00000182950	1.13623	0.000455184	0.00196239
ENSG00000182963	2.8844	1.56581e-24	1.34809e-21
ENSG00000182983	-1.87315	3.43972e-07	3.63445e-06
ENSG00000183018	-2.79309	4.10996e-14	2.5218e-12
ENSG00000183044	-1.2246	0.000391555	0.00172481
ENSG00000183091	-2.36433	0.00026356	0.00122798
ENSG00000183150	1.84886	5.24157e-08	6.88204e-07
ENSG00000183186	1.55079	5.14439e-05	0.000296653
ENSG00000183347	-2.62324	1.5965e-10	3.92057e-09
ENSG00000183421	-1.04249	1.7715e-06	1.56158e-05
ENSG00000183578	-1.34835	1.57792e-06	1.41171e-05
ENSG00000183688	1.26329	8.63669e-08	1.07682e-06
ENSG00000183742	-2.05391	2.38417e-09	4.49846e-08
ENSG00000183770	4.0085	1.38592e-17	2.07689e-15
ENSG00000183773	1.33861	8.93087e-05	0.000478308
ENSG00000183840	1.78227	5.64794e-07	5.66065e-06
ENSG00000183844	-3.4901	1.41867e-07	1.66565e-06
ENSG00000183853	1.14468	6.63794e-07	6.56423e-06
ENSG00000183856	1.20397	2.14684e-09	4.10534e-08
ENSG00000183876	1.57453	2.25461e-05	0.000146226
ENSG00000183914	1.75303	0.000405773	0.00177639
ENSG00000183963	1.21225	4.85882e-07	4.97208e-06
ENSG00000183971	2.58001	8.85123e-08	1.10005e-06
ENSG00000184012	-2.975	1.77743e-07	2.03387e-06
ENSG00000184163	1.62816	0.00157959	0.00567103
ENSG00000184194	1.28812	0.000134698	0.000686484
ENSG00000184220	1.02193	6.91793e-10	1.49123e-08
ENSG00000184254	-1.57737	5.54876e-06	4.27049e-05
ENSG00000184292	-1.2336	3.71609e-07	3.89477e-06
ENSG00000184347	-1.31736	0.000502107	0.00213323
ENSG00000184349	-1.22664	8.26617e-06	6.04827e-05
ENSG00000184368	2.66442	3.81031e-05	0.000228751
ENSG00000184445	1.20809	2.62351e-12	1.00956e-10
ENSG00000184481	-1.06621	8.45349e-11	2.238e-09
ENSG00000184502	5.77354	1.21669e-20	3.64657e-18
ENSG00000184588	-1.04181	0.00165132	0.00588303
ENSG00000184613	2.45118	4.36657e-08	5.86664e-07
ENSG00000184661	1.11266	8.30271e-08	1.03934e-06
ENSG00000184786	1.05691	7.00815e-06	5.23846e-05
ENSG00000184828	-1.47444	0.00063077	0.00258903
ENSG00000184838	1.44653	4.45056e-05	0.000261505
ENSG00000184979	1.53444	5.38257e-08	7.04936e-07
ENSG00000184995	2.24158	7.23197e-06	5.38768e-05
ENSG00000185015	-1.81573	2.69289e-11	8.18104e-10
ENSG00000185052	-1.15976	0.00029862	0.00136453
ENSG00000185070	1.55694	7.53678e-06	5.58805e-05
ENSG00000185090	-1.32475	0.000198977	0.000965141
ENSG00000185133	-1.06926	0.00077594	0.00308259
ENSG00000185247	7.36503	7.90434e-16	7.74774e-14
ENSG00000185250	-1.63393	4.49627e-09	7.78604e-08
ENSG00000185269	2.30378	4.60668e-09	7.95073e-08
ENSG00000185274	-1.34684	0.00118669	0.00442879
ENSG00000185338	1.84635	6.71403e-13	3.00684e-11
ENSG00000185345	-2.05503	1.26895e-10	3.17727e-09
ENSG00000185347	1.07705	1.93735e-05	0.000128047
ENSG00000185420	1.40488	9.21748e-09	1.49329e-07
ENSG00000185432	-1.83721	7.28226e-08	9.23466e-07
ENSG00000185437	-2.12224	6.48323e-11	1.76293e-09
ENSG00000185442	-1.72112	9.65619e-11	2.52503e-09
ENSG00000185482	-1.79912	0.000441087	0.00191007
ENSG00000185483	-1.26962	0.000531773	0.00224097
ENSG00000185561	-1.01649	1.48666e-06	1.34005e-05
ENSG00000185585	1.1463	9.3517e-06	6.75064e-05
ENSG00000185630	-1.40475	9.46444e-05	0.000503081
ENSG00000185664	-2.8674	6.59463e-26	6.42358e-23
ENSG00000185686	6.96903	2.33975e-25	2.145e-22
ENSG00000185697	1.34893	1.11093e-08	1.75065e-07
ENSG00000185739	-2.57547	2.20293e-05	0.000143411
ENSG00000185745	1.86282	4.5867e-06	3.62862e-05
ENSG00000185842	1.9209	5.65597e-06	4.34442e-05
ENSG00000185873	-5.74694	2.5649e-12	9.89456e-11
ENSG00000185885	1.27619	2.84045e-05	0.000178358
ENSG00000186007	1.74825	5.52551e-05	0.000315766
ENSG00000186074	1.28996	4.30896e-05	0.000254665
ENSG00000186185	1.43847	1.40297e-13	7.43717e-12
ENSG00000186204	-2.53336	2.68794e-06	2.25224e-05
ENSG00000186212	-1.53929	1.62703e-05	0.000110153
ENSG00000186340	1.37356	0.000449544	0.0019413
ENSG00000186352	-1.17695	3.19491e-05	0.000196887
ENSG00000186407	1.35481	0.0006134	0.00252973
ENSG00000186439	-2.8325	0.00110909	0.00417718
ENSG00000186474	-1.9471	0.00176282	0.00620451
ENSG00000186496	-1.22216	1.14555e-06	1.06018e-05
ENSG00000186564	1.84049	1.86857e-17	2.71582e-15
ENSG00000186684	1.53859	1.60647e-05	0.000108951
ENSG00000186806	-2.29851	5.55003e-07	5.58768e-06
ENSG00000186815	-1.32429	6.18577e-17	7.77462e-15
ENSG00000186818	1.19318	0.000988149	0.00379505
ENSG00000186827	1.70897	2.95728e-10	6.83817e-09
ENSG00000186854	1.35304	0.00027361	0.00126871
ENSG00000186862	2.56354	1.4364e-09	2.88112e-08
ENSG00000186868	-2.84411	3.34232e-11	9.94085e-10
ENSG00000186891	1.62515	3.75517e-06	3.0355e-05
ENSG00000187054	-2.575	3.81717e-05	0.000228986
ENSG00000187098	-1.28884	1.07515e-06	1.00276e-05
ENSG00000187116	1.06935	0.00118022	0.00440885
ENSG00000187134	2.16264	0.000263034	0.00122589
ENSG00000187486	-1.6107	5.13882e-05	0.000296624
ENSG00000187498	2.64505	4.99717e-21	1.5894e-18
ENSG00000187554	-1.27656	7.59991e-07	7.40741e-06
ENSG00000187583	-1.28365	7.57452e-07	7.38729e-06
ENSG00000187608	3.00521	6.06892e-13	2.74954e-11
ENSG00000187624	-1.108	7.90546e-05	0.000432001
ENSG00000187642	-1.97613	3.80256e-11	1.0995e-09
ENSG00000187678	1.56819	3.73703e-12	1.38013e-10
ENSG00000187689	2.40931	0.000385496	0.00170325
ENSG00000187699	-1.53666	3.18028e-07	3.39251e-06
ENSG00000187720	-1.80167	2.80397e-13	1.40198e-11
ENSG00000187741	1.16609	6.02066e-12	2.1229e-10
ENSG00000187775	2.49485	1.99293e-08	2.94126e-07
ENSG00000187824	-1.32563	4.66892e-07	4.79664e-06
ENSG00000187908	-4.47066	7.40222e-07	7.25101e-06
ENSG00000188001	-2.05653	8.49792e-09	1.38972e-07
ENSG00000188039	-2.99641	1.27144e-11	4.21605e-10
ENSG00000188064	1.14189	8.1631e-06	5.98563e-05
ENSG00000188112	-1.6269	1.02779e-10	2.65941e-09
ENSG00000188153	1.92964	3.08843e-14	1.94871e-12
ENSG00000188157	1.45744	2.55703e-13	1.29809e-11
ENSG00000188171	-1.98786	3.32377e-09	6.02337e-08
ENSG00000188257	-3.4674	1.12887e-07	1.35857e-06
ENSG00000188277	-2.88124	2.9975e-16	3.22179e-14
ENSG00000188290	1.26029	2.96033e-05	0.000184694
ENSG00000188343	1.22973	4.42426e-10	9.93546e-09
ENSG00000188372	1.01013	0.000322933	0.0014622
ENSG00000188483	1.4398	6.25826e-09	1.04764e-07
ENSG00000188505	-2.28649	2.49979e-06	2.11276e-05
ENSG00000188549	-1.22939	6.51554e-05	0.000365663
ENSG00000188580	2.23294	5.45274e-05	0.000312086
ENSG00000188610	1.31665	1.62419e-07	1.87226e-06
ENSG00000188624	3.30248	1.87145e-06	1.63765e-05
ENSG00000188643	-1.047	2.36568e-05	0.000152415
ENSG00000188732	-1.44233	1.11329e-05	7.8297e-05
ENSG00000188766	1.46086	1.00506e-08	1.59999e-07
ENSG00000188820	1.21064	0.000978146	0.00376312
ENSG00000188906	-1.3537	3.07813e-05	0.000190746
ENSG00000189013	1.61541	0.000297281	0.00135909
ENSG00000189051	-1.86736	0.000440453	0.00190838
ENSG00000189056	-1.40813	0.00166064	0.00591026
ENSG00000189058	-2.55963	1.14641e-09	2.33932e-08
ENSG00000189129	-3.20716	1.24357e-23	7.40469e-21
ENSG00000189143	-1.83189	2.62187e-07	2.86227e-06
ENSG00000189283	-1.7258	6.1075e-09	1.02479e-07
ENSG00000189320	-1.24848	0.000748429	0.00299409
ENSG00000189334	-1.68842	6.56131e-07	6.49258e-06
ENSG00000189337	-1.42039	6.50485e-11	1.7631e-09
ENSG00000189377	-2.12011	1.45909e-05	9.98682e-05
ENSG00000189410	2.30969	1.21872e-06	1.11992e-05
ENSG00000189420	2.05709	2.4009e-10	5.67799e-09
ENSG00000196074	2.43022	4.6936e-06	3.70378e-05
ENSG00000196091	-3.34927	0.000175751	0.000865976
ENSG00000196092	1.47187	0.000603928	0.00249595
ENSG00000196139	2.63267	1.07062e-06	9.99736e-06
ENSG00000196177	-1.39707	3.98879e-11	1.14813e-09
ENSG00000196187	-1.26453	1.9655e-12	7.77469e-11
ENSG00000196218	-1.63318	1.54428e-05	0.000105098
ENSG00000196263	-1.63554	3.5093e-05	0.000213309
ENSG00000196268	-1.01226	0.000822986	0.0032455
ENSG00000196296	-4.14862	1.40777e-11	4.5804e-10
ENSG00000196335	1.364	0.000436113	0.00189274
ENSG00000196337	1.87898	5.33359e-10	1.17906e-08
ENSG00000196368	2.39736	6.60648e-09	1.1012e-07
ENSG00000196542	-1.55979	0.000913654	0.00354388
ENSG00000196549	2.2565	6.81172e-07	6.72328e-06
ENSG00000196550	1.27143	3.96136e-09	7.03164e-08
ENSG00000196581	1.78179	0.000797855	0.00315678
ENSG00000196584	1.63833	4.50486e-15	3.63773e-13
ENSG00000196611	4.04188	1.47287e-16	1.70034e-14
ENSG00000196739	1.81027	2.8014e-15	2.35999e-13
ENSG00000196782	-1.84736	3.62574e-13	1.72805e-11
ENSG00000196787	1.9011	3.28469e-11	9.80689e-10
ENSG00000196839	1.84235	6.13222e-12	2.15401e-10
ENSG00000196867	-1.0842	0.00223129	0.00760102
ENSG00000196872	-2.10121	7.0616e-11	1.90407e-09
ENSG00000196876	1.93452	2.15777e-07	2.41413e-06
ENSG00000196878	1.61232	1.04995e-08	1.66127e-07
ENSG00000196923	1.41867	1.89541e-10	4.54911e-09
ENSG00000196924	1.10576	2.33632e-07	2.58605e-06
ENSG00000196932	1.91871	3.26105e-08	4.52167e-07
ENSG00000197013	-1.30545	0.000227562	0.00108061
ENSG00000197016	-1.10018	0.00117875	0.00440654
ENSG00000197084	1.81539	0.000888094	0.00345678
ENSG00000197172	9.06885	2.56149e-19	5.87071e-17
ENSG00000197191	-2.59933	1.63924e-07	1.88404e-06
ENSG00000197245	-1.37335	1.68366e-07	1.93367e-06
ENSG00000197261	1.92594	6.9571e-08	8.86562e-07
ENSG00000197275	1.17937	1.47462e-10	3.64214e-09
ENSG00000197324	-1.02891	1.44626e-10	3.58916e-09
ENSG00000197353	-2.39114	0.000412262	0.00180227
ENSG00000197461	1.1489	1.28102e-07	1.51822e-06
ENSG00000197467	2.11858	1.50637e-15	1.34203e-13
ENSG00000197565	2.19006	3.50114e-08	4.83207e-07
ENSG00000197632	-1.56665	0.00276054	0.00908892
ENSG00000197635	-1.22437	0.00171622	0.00606988
ENSG00000197641	-1.41958	0.00168551	0.00597695
ENSG00000197646	1.43669	2.16342e-05	0.000141312
ENSG00000197647	-1.3435	0.000232407	0.00109926
ENSG00000197696	1.49684	2.60904e-06	2.19444e-05
ENSG00000197757	3.29309	7.41064e-21	2.3099e-18
ENSG00000197766	-2.41701	1.7228e-14	1.15732e-12
ENSG00000197822	-1.82357	8.64073e-07	8.27694e-06
ENSG00000197859	1.56798	1.93399e-11	6.04033e-10
ENSG00000197892	-1.16363	6.30638e-06	4.77575e-05
ENSG00000197893	-2.92695	0.00278761	0.00916391
ENSG00000197903	1.47302	4.57207e-08	6.11637e-07
ENSG00000197928	-1.96406	2.50104e-10	5.87914e-09
ENSG00000197937	-1.16681	0.000280306	0.00129477
ENSG00000198088	1.11308	5.05786e-06	3.94331e-05
ENSG00000198093	-1.04526	9.24938e-05	0.000493062
ENSG00000198108	1.66029	4.65494e-08	6.20593e-07
ENSG00000198125	-3.46757	1.04934e-06	9.82808e-06
ENSG00000198133	1.16072	0.00144682	0.00526224
[truncated: 172 more rows]

## Sheet: S49_COAD_Old
GENEID	log2FoldChange	pvalue	FDR
ENSG00000000460	1.3219	1.41113e-18	3.71293e-17
ENSG00000000971	-1.22992	1.28455e-05	4.44832e-05
ENSG00000001460	-1.24161	5.78028e-16	1.03772e-14
ENSG00000001497	1.04736	4.27119e-10	3.13338e-09
ENSG00000001617	1.3384	3.22013e-06	1.2476e-05
ENSG00000002726	-2.09087	1.47151e-13	1.83543e-12
ENSG00000002746	1.33883	9.33392e-05	0.000274553
ENSG00000003137	-1.21502	0.000407839	0.00105291
ENSG00000003249	2.05681	1.37765e-15	2.33922e-14
ENSG00000003400	-1.00111	1.09687e-06	4.60115e-06
ENSG00000004468	-1.256	0.00100989	0.00240048
ENSG00000004776	-2.8926	1.01338e-07	5.10623e-07
ENSG00000004777	1.41505	9.78276e-09	5.78493e-08
ENSG00000004799	-3.40439	1.29353e-28	1.20163e-26
ENSG00000005001	4.4036	2.11483e-44	9.13265e-42
ENSG00000005102	-1.09279	0.0014781	0.00340303
ENSG00000005108	-1.22242	0.000184424	0.000512118
ENSG00000005187	-1.0015	0.00106468	0.00251724
ENSG00000005238	-1.00923	9.56408e-08	4.83591e-07
ENSG00000005249	-1.46752	8.33893e-05	0.000247427
ENSG00000005379	1.54017	0.000864927	0.00208538
ENSG00000005448	1.47498	1.32755e-08	7.72737e-08
ENSG00000005469	-1.60197	8.77062e-14	1.14025e-12
ENSG00000005844	-1.09288	0.000820507	0.00198788
ENSG00000005882	-1.08437	8.94217e-07	3.80704e-06
ENSG00000006015	1.4175	4.78594e-08	2.54137e-07
ENSG00000006118	2.80446	5.93846e-27	4.51832e-25
ENSG00000006327	2.95502	3.15399e-48	1.93825e-45
ENSG00000006555	-1.85033	4.96303e-23	2.39575e-21
ENSG00000006625	1.0108	4.56261e-08	2.43899e-07
ENSG00000006634	1.19426	7.03361e-10	4.99259e-09
ENSG00000006704	2.08083	2.29129e-34	4.20807e-32
ENSG00000006740	-2.44814	4.20303e-18	1.03317e-16
ENSG00000006747	-2.92445	9.40972e-17	1.89595e-15
ENSG00000007216	-2.13918	0.00187819	0.00423508
ENSG00000007237	-1.43887	3.239e-07	1.49058e-06
ENSG00000007306	-4.93372	2.24023e-19	6.51994e-18
ENSG00000007312	-2.01186	2.18844e-08	1.23123e-07
ENSG00000007376	1.11559	9.73777e-09	5.76046e-08
ENSG00000007908	1.9495	2.29533e-06	9.13445e-06
ENSG00000007933	1.01337	0.00123791	0.00289382
ENSG00000008300	2.60304	9.74931e-16	1.69874e-14
ENSG00000008323	-1.14915	1.60019e-08	9.23025e-08
ENSG00000008382	-1.1783	3.76062e-11	3.29064e-10
ENSG00000009950	3.90996	2.30288e-28	2.05561e-26
ENSG00000010319	-1.99897	1.44062e-10	1.14461e-09
ENSG00000010327	-1.34145	3.95783e-06	1.50783e-05
ENSG00000010610	-1.01667	0.000177245	0.000494416
ENSG00000010671	-1.42065	2.741e-06	1.07421e-05
ENSG00000011052	1.46046	2.8198e-07	1.3147e-06
ENSG00000011198	-1.40787	1.43882e-23	7.3921e-22
ENSG00000011201	2.99032	2.834e-16	5.30851e-15
ENSG00000011347	1.71186	1.17749e-06	4.91097e-06
ENSG00000011426	2.21044	2.6763e-26	1.90902e-24
ENSG00000011465	-1.67513	2.29422e-07	1.08549e-06
ENSG00000012048	1.31653	6.55626e-14	8.70789e-13
ENSG00000012124	-2.44527	5.40508e-08	2.84238e-07
ENSG00000012223	-1.18362	0.00306441	0.00658195
ENSG00000012504	-4.08405	7.56755e-11	6.32397e-10
ENSG00000013297	-1.99369	1.38639e-06	5.72398e-06
ENSG00000013364	-1.11849	9.46456e-13	1.05826e-11
ENSG00000013573	1.34834	2.35244e-12	2.47122e-11
ENSG00000013810	1.24948	1.27801e-14	1.8803e-13
ENSG00000014138	1.08223	7.52545e-13	8.53383e-12
ENSG00000015413	6.33274	1.03336e-28	9.71233e-27
ENSG00000015475	1.14208	4.15976e-12	4.19865e-11
ENSG00000015520	4.40519	1.0937e-10	8.87063e-10
ENSG00000016402	1.11544	3.54698e-08	1.92767e-07
ENSG00000016490	-2.7301	0.000353908	0.000923977
ENSG00000016602	-5.91903	3.21759e-15	5.13593e-14
ENSG00000017483	2.16793	5.53888e-08	2.90832e-07
ENSG00000018280	2.93738	3.10312e-16	5.78549e-15
ENSG00000018625	-4.61617	1.33457e-14	1.95811e-13
ENSG00000019102	-2.94607	2.9675e-07	1.37914e-06
ENSG00000021300	1.49471	5.91713e-05	0.000180358
ENSG00000021826	2.75504	1.57762e-05	5.37125e-05
ENSG00000022267	-3.21796	5.41038e-20	1.71863e-18
ENSG00000023171	1.29708	0.00281686	0.00609696
ENSG00000023445	-1.02708	0.00202211	0.0045213
ENSG00000023839	3.47835	5.16306e-11	4.42097e-10
ENSG00000023902	-1.28582	1.79085e-07	8.61094e-07
ENSG00000024422	-1.018	0.000295635	0.000782451
ENSG00000024526	1.10574	3.35144e-06	1.29534e-05
ENSG00000025423	-1.35591	7.37377e-07	3.17655e-06
ENSG00000025772	1.66789	3.00319e-21	1.1344e-19
ENSG00000026036	2.22229	8.96877e-12	8.61196e-11
ENSG00000026103	-1.06425	2.74827e-05	8.96161e-05
ENSG00000026508	1.36732	5.51739e-16	9.92758e-15
ENSG00000026559	-2.06069	2.11941e-05	7.05645e-05
ENSG00000026751	-1.79084	2.41521e-06	9.56863e-06
ENSG00000027869	1.06255	4.51526e-07	2.01916e-06
ENSG00000028277	-1.44713	3.02494e-07	1.40338e-06
ENSG00000029153	2.62619	2.64959e-25	1.74219e-23
ENSG00000029559	7.36952	6.62489e-19	1.81565e-17
ENSG00000031003	-1.13774	6.11601e-15	9.38728e-14
ENSG00000035499	1.52534	5.77779e-15	8.91096e-14
ENSG00000036672	-4.55966	2.35207e-39	6.83299e-37
ENSG00000037897	1.51939	9.75893e-30	1.03952e-27
ENSG00000038427	1.34676	5.66101e-06	2.0875e-05
ENSG00000039139	2.77765	2.60272e-12	2.71983e-11
ENSG00000039987	-3.7664	4.5704e-09	2.85592e-08
ENSG00000040199	-3.20396	1.05954e-77	3.38587e-74
ENSG00000040275	1.10785	1.78006e-11	1.63553e-10
ENSG00000040608	2.04202	1.10688e-11	1.04773e-10
ENSG00000042445	-2.11795	1.40269e-45	6.40348e-43
ENSG00000042832	4.33499	4.4972e-16	8.24987e-15
ENSG00000042980	-1.36249	4.15408e-05	0.000130632
ENSG00000043039	-1.83086	8.02553e-05	0.000238704
ENSG00000043355	6.31723	1.02391e-18	2.74497e-17
ENSG00000044012	-5.69503	1.04992e-13	1.34421e-12
ENSG00000046653	-2.45837	2.53781e-14	3.57261e-13
ENSG00000046889	-1.44391	1.07208e-07	5.3732e-07
ENSG00000047346	-1.30226	3.77777e-16	6.98625e-15
ENSG00000047457	-1.81357	0.00066924	0.00165605
ENSG00000047597	-1.01239	3.3545e-06	1.29621e-05
ENSG00000047634	1.60476	1.3188e-10	1.05676e-09
ENSG00000048052	-2.08825	2.1227e-10	1.63296e-09
ENSG00000048162	1.28124	9.77701e-23	4.52803e-21
ENSG00000048462	-3.53084	1.64659e-12	1.77405e-11
ENSG00000048540	-3.56254	3.4027e-14	4.73592e-13
ENSG00000048707	-1.04651	3.29201e-11	2.90928e-10
ENSG00000049089	1.15471	0.00442342	0.00919801
ENSG00000049130	-1.19165	3.1257e-06	1.21514e-05
ENSG00000049192	2.28544	5.5301e-14	7.40654e-13
ENSG00000049246	-1.4997	4.07191e-06	1.54723e-05
ENSG00000049449	1.16846	3.19684e-12	3.30609e-11
ENSG00000049759	-1.30475	1.14917e-14	1.70329e-13
ENSG00000049768	1.63968	2.61001e-08	1.4465e-07
ENSG00000050344	2.38845	1.21891e-41	4.14376e-39
ENSG00000050405	-1.6016	4.50379e-13	5.28691e-12
ENSG00000050438	1.22873	6.30182e-05	0.000191021
ENSG00000050555	-1.19691	0.000351653	0.000918391
ENSG00000050767	-1.23722	2.24497e-05	7.43885e-05
ENSG00000051341	1.42577	1.32775e-13	1.66904e-12
ENSG00000052344	-1.14416	5.39301e-06	2.00115e-05
ENSG00000052749	1.417	3.68353e-26	2.60423e-24
ENSG00000052795	-1.30273	2.65723e-13	3.20917e-12
ENSG00000053254	-1.45347	1.07794e-17	2.50705e-16
ENSG00000053372	1.2047	2.33718e-22	1.02311e-20
ENSG00000053438	-2.17838	4.56859e-09	2.8559e-08
ENSG00000054277	-2.07768	1.56381e-26	1.13062e-24
ENSG00000054356	-1.77012	2.20436e-05	7.3225e-05
ENSG00000054598	1.50927	0.000282697	0.000751071
ENSG00000054967	1.39108	3.75311e-10	2.79047e-09
ENSG00000055044	1.24993	1.11988e-16	2.2311e-15
ENSG00000055211	-1.07936	1.92899e-12	2.06025e-11
ENSG00000056277	1.34761	1.25615e-12	1.37754e-11
ENSG00000056972	-1.13619	2.79885e-15	4.51262e-14
ENSG00000057593	3.64068	4.73815e-08	2.52018e-07
ENSG00000057704	-2.81683	3.3033e-35	6.43659e-33
ENSG00000058335	1.41951	0.00238989	0.00525249
ENSG00000058668	-2.00286	7.73352e-15	1.17347e-13
ENSG00000059588	1.22217	1.64934e-11	1.52419e-10
ENSG00000059728	-1.86664	2.87772e-15	4.63044e-14
ENSG00000059804	1.32365	1.43665e-05	4.93546e-05
ENSG00000059915	-2.85737	3.49996e-13	4.1578e-12
ENSG00000060140	-1.74434	3.31581e-12	3.41586e-11
ENSG00000060558	1.12309	3.59374e-05	0.000114248
ENSG00000060566	-2.93795	1.70972e-07	8.24376e-07
ENSG00000060656	2.14375	5.5175e-06	2.04071e-05
ENSG00000060718	6.35899	5.48971e-55	4.61655e-52
ENSG00000060762	-1.17701	1.04651e-11	9.95309e-11
ENSG00000061337	1.8595	4.8004e-14	6.50557e-13
ENSG00000061455	-2.16867	4.00019e-11	3.49072e-10
ENSG00000062038	6.14049	6.00186e-118	9.58977e-114
ENSG00000062282	2.41211	8.97993e-24	4.75103e-22
ENSG00000062524	-1.46386	0.00250792	0.00549301
ENSG00000062822	1.23434	1.06884e-07	5.35862e-07
ENSG00000063438	-1.31854	3.02566e-05	9.78425e-05
ENSG00000063660	1.01704	0.000349718	0.000914233
ENSG00000064102	1.17569	9.22906e-14	1.19596e-12
ENSG00000064300	-1.40647	0.00387843	0.00816786
ENSG00000064309	-1.27699	1.75057e-05	5.91844e-05
ENSG00000064545	1.31482	2.2157e-10	1.70123e-09
ENSG00000064601	-1.03324	2.11924e-07	1.00807e-06
ENSG00000064651	1.41178	2.60808e-10	1.97985e-09
ENSG00000064652	-1.50435	1.501e-10	1.18728e-09
ENSG00000064655	-3.14265	2.54634e-10	1.9411e-09
ENSG00000064666	1.34634	7.44828e-24	4.00703e-22
ENSG00000064787	-2.61108	7.59299e-13	8.60431e-12
ENSG00000065057	1.15657	1.52295e-08	8.80378e-08
ENSG00000065150	1.10487	1.33079e-11	1.24712e-10
ENSG00000065268	1.06134	4.08642e-07	1.84183e-06
ENSG00000065320	-2.7455	3.26644e-18	8.12946e-17
ENSG00000065325	-3.99899	1.82009e-22	8.05577e-21
ENSG00000065328	1.94035	1.48216e-27	1.19004e-25
ENSG00000065413	-1.084	2.31119e-07	1.09255e-06
ENSG00000065534	-3.1247	4.61933e-17	9.83805e-16
ENSG00000065600	1.56694	5.96307e-30	6.57089e-28
ENSG00000065618	-1.44985	0.000230488	0.00062557
ENSG00000065809	-1.57931	4.20949e-10	3.09238e-09
ENSG00000065833	1.36951	1.88381e-06	7.61433e-06
ENSG00000065911	1.69825	5.25381e-25	3.32513e-23
ENSG00000065923	1.83153	5.25494e-09	3.25313e-08
ENSG00000066230	-4.44369	1.12422e-17	2.60331e-16
ENSG00000066279	1.28668	4.89399e-09	3.04621e-08
ENSG00000066468	-2.25364	2.55242e-10	1.94481e-09
ENSG00000066629	-2.25973	1.21589e-16	2.41336e-15
ENSG00000066651	1.00689	2.12224e-11	1.92884e-10
ENSG00000067113	-2.0943	2.14488e-32	3.14412e-30
ENSG00000067141	-1.18871	1.03419e-10	8.45234e-10
ENSG00000067177	1.3453	1.68346e-07	8.12882e-07
ENSG00000067191	-1.3266	1.67369e-10	1.31347e-09
ENSG00000067225	1.15269	7.69611e-08	3.95143e-07
ENSG00000067840	-3.11753	1.14226e-15	1.96671e-14
ENSG00000067955	1.40535	1.15111e-18	3.05305e-17
ENSG00000068001	1.06258	7.86071e-08	4.02817e-07
ENSG00000068438	1.26857	8.71699e-23	4.10015e-21
ENSG00000068489	1.46086	6.18748e-17	1.28561e-15
ENSG00000068650	2.1024	8.87132e-21	3.14292e-19
ENSG00000068831	-1.32202	1.57678e-05	5.36952e-05
ENSG00000068976	-3.26249	6.57993e-14	8.72482e-13
ENSG00000069011	1.94038	3.42869e-13	4.08528e-12
ENSG00000069535	-2.139	1.53064e-06	6.26771e-06
ENSG00000069696	1.25426	0.00223511	0.00495046
ENSG00000069702	-1.00395	0.00144053	0.00332565
ENSG00000069764	-1.5579	3.23041e-06	1.25098e-05
ENSG00000069849	-1.03965	1.41983e-11	1.32357e-10
ENSG00000069956	-1.01847	7.46405e-08	3.84463e-07
ENSG00000069974	-1.50421	2.36956e-15	3.87918e-14
ENSG00000070404	1.87921	6.29121e-09	3.84549e-08
ENSG00000070501	1.13305	3.99091e-09	2.52642e-08
ENSG00000070526	-1.32968	0.000427767	0.0011008
ENSG00000070614	-1.0388	9.76825e-13	1.08992e-11
ENSG00000070669	1.45665	5.58405e-11	4.75597e-10
ENSG00000070718	1.04514	1.77428e-10	1.38696e-09
ENSG00000070759	-1.38394	2.2424e-21	8.61276e-20
ENSG00000070778	-1.61024	1.94166e-26	1.3912e-24
ENSG00000070814	1.19914	4.86364e-12	4.85999e-11
ENSG00000070882	1.71614	5.2651e-25	3.32513e-23
ENSG00000070950	1.07812	1.38363e-16	2.71259e-15
ENSG00000070961	-1.29701	1.23505e-13	1.5575e-12
ENSG00000071073	-1.51961	3.43324e-15	5.46922e-14
ENSG00000071203	-5.90224	1.25862e-14	1.85347e-13
ENSG00000071282	1.15566	6.86071e-07	2.97316e-06
ENSG00000071539	2.60554	6.90213e-55	5.51411e-52
ENSG00000071564	1.01876	1.20031e-10	9.68614e-10
ENSG00000071967	-2.04288	3.87443e-12	3.93802e-11
ENSG00000072133	-1.69776	0.000725764	0.00177721
ENSG00000072163	-1.90503	1.88621e-06	7.62211e-06
ENSG00000072195	-2.51585	7.71125e-08	3.95793e-07
ENSG00000072415	-1.19833	6.95489e-16	1.23335e-14
ENSG00000072571	1.5575	8.90417e-09	5.29375e-08
ENSG00000072657	-2.98811	7.32718e-12	7.11694e-11
ENSG00000072952	-1.41496	7.60539e-07	3.27192e-06
ENSG00000073008	1.01113	1.88056e-10	1.46146e-09
ENSG00000073067	4.93398	2.19311e-12	2.3145e-11
ENSG00000073111	1.48036	1.79554e-14	2.58693e-13
ENSG00000073417	-1.49984	4.08785e-31	5.39798e-29
ENSG00000073464	1.70822	1.59541e-07	7.75758e-07
ENSG00000073536	1.31234	8.73132e-15	1.31737e-13
ENSG00000073711	-2.40762	7.78313e-25	4.74652e-23
ENSG00000073712	-1.55646	1.10199e-07	5.51791e-07
ENSG00000073737	-3.87642	8.56354e-14	1.11514e-12
ENSG00000073756	1.51057	0.000647597	0.00160847
ENSG00000074181	1.54832	1.88618e-08	1.07389e-07
ENSG00000074211	2.26123	0.000239779	0.000647489
ENSG00000074276	-2.28324	4.73816e-07	2.10999e-06
ENSG00000074370	-1.47106	2.75854e-06	1.08082e-05
ENSG00000074410	-2.46182	1.40048e-12	1.52535e-11
ENSG00000074416	-1.72874	2.03688e-20	6.89518e-19
ENSG00000074696	1.22576	3.25869e-17	7.08398e-16
ENSG00000074706	-1.20132	3.13666e-05	0.000101105
ENSG00000074755	-1.93195	2.88981e-27	2.25236e-25
ENSG00000075073	-3.51004	1.7842e-13	2.20309e-12
ENSG00000075142	-1.8221	1.7343e-19	5.15986e-18
ENSG00000075188	1.08387	5.9014e-15	9.08406e-14
ENSG00000075218	1.56031	2.18389e-20	7.34614e-19
ENSG00000075239	-1.44638	2.06427e-16	3.95478e-15
ENSG00000075240	-1.1535	7.57818e-14	9.96578e-13
ENSG00000075275	2.72453	2.50622e-22	1.08816e-20
ENSG00000075461	3.07554	1.56787e-05	5.34375e-05
ENSG00000075539	-1.15471	1.54192e-08	8.91024e-08
ENSG00000075568	-1.22236	3.44842e-27	2.6747e-25
ENSG00000075618	2.01184	2.70064e-07	1.26246e-06
ENSG00000075651	-1.56101	1.46247e-17	3.32395e-16
ENSG00000075702	2.26115	3.74522e-21	1.3949e-19
ENSG00000075884	-1.12121	1.02885e-05	3.62954e-05
ENSG00000075914	1.14328	2.99943e-13	3.60609e-12
ENSG00000076003	1.10093	1.62531e-15	2.725e-14
ENSG00000076258	-2.16041	5.34689e-25	3.36349e-23
ENSG00000076351	-1.76943	4.72922e-13	5.52769e-12
ENSG00000076356	-1.41018	1.14627e-14	1.70056e-13
ENSG00000076382	1.10528	1.18313e-12	1.30643e-11
ENSG00000076513	-1.13186	1.88741e-22	8.33067e-21
ENSG00000076555	-1.78356	7.37845e-13	8.39095e-12
ENSG00000076641	-2.09725	1.12202e-20	3.94014e-19
ENSG00000076662	-1.56618	7.17805e-06	2.59658e-05
ENSG00000077152	1.75931	1.10722e-22	5.08367e-21
ENSG00000077157	-2.59985	1.82093e-15	3.03704e-14
ENSG00000077348	1.40196	4.78699e-15	7.45482e-14
ENSG00000077420	-1.17638	7.52024e-05	0.000224763
ENSG00000077782	-1.0447	0.000170473	0.00047736
ENSG00000077942	-1.6068	8.88461e-06	3.16336e-05
ENSG00000077943	-2.17832	1.29143e-16	2.54747e-15
ENSG00000078018	-1.46148	0.000186206	0.000516529
ENSG00000078053	-1.16593	4.52423e-05	0.00014116
ENSG00000078098	3.48541	1.63625e-21	6.37658e-20
ENSG00000078114	2.35353	9.29997e-24	4.88799e-22
ENSG00000078295	-2.07671	8.12214e-11	6.75211e-10
ENSG00000078589	-1.34731	0.000533985	0.00134851
ENSG00000078596	-2.03655	6.31161e-11	5.33582e-10
ENSG00000078804	-2.85997	2.12638e-34	3.95062e-32
ENSG00000078814	1.49643	0.000810706	0.00196712
ENSG00000078900	2.54808	8.66465e-11	7.18442e-10
ENSG00000079102	-1.58508	1.67163e-07	8.08392e-07
ENSG00000079112	-1.12625	1.02456e-06	4.32051e-06
ENSG00000079257	-1.26325	1.90736e-09	1.27195e-08
ENSG00000079308	-2.57427	5.33854e-12	5.28823e-11
ENSG00000079335	-2.15556	9.93018e-25	5.94249e-23
ENSG00000079385	-2.77953	4.02966e-25	2.58578e-23
ENSG00000079462	1.67297	7.54743e-19	2.05439e-17
ENSG00000079739	-1.53235	4.31243e-14	5.89932e-13
ENSG00000080031	-2.17864	2.44298e-17	5.41386e-16
ENSG00000080200	-1.05919	5.191e-05	0.00016015
ENSG00000080493	-4.6901	5.12506e-19	1.42167e-17
ENSG00000080573	1.20323	3.77565e-06	1.44497e-05
ENSG00000080608	1.18779	1.80715e-20	6.16981e-19
ENSG00000080644	-1.89344	1.70479e-05	5.77347e-05
ENSG00000080823	1.26675	7.80187e-06	2.80699e-05
ENSG00000080839	1.1229	2.15226e-08	1.21344e-07
ENSG00000080986	1.02436	6.00696e-06	2.20591e-05
ENSG00000081026	-1.37381	4.96478e-18	1.20926e-16
ENSG00000081041	3.29093	1.60071e-17	3.62268e-16
ENSG00000081059	1.95874	9.53766e-15	1.43226e-13
ENSG00000081189	-1.84629	1.54087e-14	2.23615e-13
ENSG00000081237	-1.0656	0.00166074	0.00378806
ENSG00000081277	4.01017	9.53577e-16	1.66516e-14
ENSG00000081320	-1.2454	2.87363e-09	1.86041e-08
ENSG00000081818	-1.22554	0.000497034	0.00126268
ENSG00000081923	-1.84372	5.25022e-22	2.17891e-20
ENSG00000082074	-1.10603	0.000450937	0.00115337
ENSG00000082146	-1.0561	1.87415e-09	1.25084e-08
ENSG00000082196	-1.41231	4.56621e-07	2.0391e-06
ENSG00000082397	-2.93061	8.89602e-17	1.80381e-15
ENSG00000082497	-1.78858	1.11324e-06	4.66005e-06
ENSG00000082512	1.56727	5.0443e-12	5.03422e-11
ENSG00000083635	1.32698	2.77874e-10	2.10022e-09
ENSG00000083807	1.85179	2.58861e-08	1.43564e-07
ENSG00000083814	-1.61132	7.09413e-11	5.95952e-10
ENSG00000083845	1.22874	3.38821e-07	1.55343e-06
ENSG00000084207	1.22111	5.10675e-08	2.69738e-07
ENSG00000084754	-1.10169	1.1517e-30	1.46046e-28
ENSG00000084774	1.51234	7.04988e-16	1.24631e-14
ENSG00000085265	-1.5082	0.000754778	0.00184232
ENSG00000085465	1.78693	2.08424e-11	1.89971e-10
ENSG00000085552	-1.97413	8.07457e-14	1.05664e-12
ENSG00000085563	-2.3853	1.20197e-07	5.97729e-07
ENSG00000085741	2.4215	3.50513e-06	1.34822e-05
ENSG00000085840	1.18058	6.61891e-11	5.5779e-10
ENSG00000085999	1.70228	2.16515e-20	7.29848e-19
ENSG00000086015	-1.18213	4.81104e-12	4.81647e-11
ENSG00000086300	1.00453	0.000272942	0.00072745
ENSG00000086696	-3.55499	3.58546e-15	5.69469e-14
ENSG00000086991	2.97759	3.91047e-15	6.17548e-14
ENSG00000087077	1.258	1.88374e-05	6.33117e-05
ENSG00000087116	2.60607	2.38605e-16	4.5332e-15
ENSG00000087258	-3.31265	3.4633e-15	5.50613e-14
ENSG00000087495	1.64847	0.00151922	0.00349117
ENSG00000087586	1.55469	1.9091e-18	4.93586e-17
ENSG00000088002	3.41914	2.17156e-22	9.55845e-21
ENSG00000088256	-1.89672	5.71939e-28	4.83515e-26
ENSG00000088280	-2.09002	4.86863e-17	1.02898e-15
ENSG00000088305	1.41541	4.81489e-10	3.50489e-09
ENSG00000088325	1.82342	7.16725e-23	3.40828e-21
ENSG00000088356	1.31424	4.77571e-16	8.71077e-15
ENSG00000088451	1.29984	1.83931e-09	1.23016e-08
ENSG00000088538	-1.30155	0.000730594	0.00178766
ENSG00000088727	1.12795	1.88857e-14	2.70876e-13
ENSG00000088756	-1.47765	2.51063e-07	1.1795e-06
ENSG00000088826	2.37874	2.88314e-23	1.4351e-21
ENSG00000088827	-1.4595	0.000123385	0.000354577
ENSG00000088836	4.3192	4.88515e-24	2.70086e-22
ENSG00000088854	-1.80425	2.85024e-11	2.54704e-10
ENSG00000088882	2.10008	7.39068e-11	6.18911e-10
ENSG00000088899	2.39738	1.35353e-13	1.69755e-12
ENSG00000088992	4.92772	4.49955e-30	5.17222e-28
ENSG00000089195	1.13954	4.39016e-10	3.21328e-09
ENSG00000089199	-2.69113	5.60299e-06	2.0685e-05
ENSG00000089327	2.20198	1.40271e-22	6.29563e-21
ENSG00000089351	1.72464	6.12207e-22	2.50817e-20
ENSG00000089356	-1.50539	8.2449e-07	3.53277e-06
ENSG00000089486	-1.12879	0.000694367	0.0017087
ENSG00000089685	1.7153	5.55941e-22	2.30125e-20
ENSG00000089723	1.88387	2.38918e-12	2.50817e-11
ENSG00000090006	-1.23538	1.13709e-05	3.97906e-05
ENSG00000090020	-1.5577	8.46835e-14	1.10455e-12
ENSG00000090339	1.12504	4.24424e-05	0.000133257
ENSG00000090382	1.80667	0.000424524	0.00109298
ENSG00000090402	-2.91953	1.16686e-06	4.86918e-06
ENSG00000090447	1.40759	1.05397e-22	4.85311e-21
ENSG00000090530	-2.03598	5.11432e-09	3.171e-08
ENSG00000090659	-2.19313	4.47334e-11	3.87608e-10
ENSG00000090889	1.4719	6.92171e-16	1.2302e-14
ENSG00000090971	1.05043	2.51981e-05	8.27236e-05
ENSG00000091127	1.67303	2.24395e-22	9.84997e-21
ENSG00000091138	-5.1836	1.75791e-13	2.17399e-12
ENSG00000091157	-1.19715	1.93346e-14	2.77065e-13
ENSG00000091622	-1.49708	1.70984e-07	8.24376e-07
ENSG00000091651	2.29325	4.43153e-43	1.60925e-40
ENSG00000091879	1.40877	6.06217e-12	5.95538e-11
ENSG00000091986	-1.80422	2.83513e-06	1.10811e-05
ENSG00000092096	-1.64868	4.42763e-09	2.77835e-08
ENSG00000092295	1.3339	4.38242e-05	0.000137164
ENSG00000092421	-2.5066	8.2623e-12	7.97192e-11
ENSG00000092445	2.392	6.03774e-15	9.28499e-14
ENSG00000092621	1.77274	7.24747e-07	3.13058e-06
ENSG00000092758	2.84246	1.24391e-08	7.26966e-08
ENSG00000092853	1.48632	3.26062e-11	2.88314e-10
ENSG00000092931	-1.01138	2.10031e-20	7.09487e-19
ENSG00000093009	2.18196	2.51058e-30	3.06214e-28
ENSG00000093010	1.33634	7.99642e-07	3.43459e-06
ENSG00000093072	-1.50439	1.06389e-06	4.47218e-06
ENSG00000093167	-1.0913	4.12863e-18	1.01801e-16
ENSG00000094755	2.7148	1.10057e-06	4.61545e-06
ENSG00000094804	1.94167	1.1247e-16	2.23792e-15
ENSG00000095110	-2.43499	2.29023e-06	9.11867e-06
ENSG00000095203	-1.5678	2.53539e-15	4.1295e-14
ENSG00000095303	-2.75406	3.76056e-22	1.6023e-20
ENSG00000095319	1.001	2.00756e-10	1.55185e-09
ENSG00000095539	-1.06212	8.39956e-07	3.59037e-06
ENSG00000095637	-2.02752	8.36122e-10	5.86202e-09
ENSG00000095739	1.66564	1.95722e-05	6.55608e-05
ENSG00000095752	5.218	1.47775e-25	9.92081e-24
ENSG00000095970	1.65897	8.09842e-06	2.90387e-05
ENSG00000096060	-1.05178	2.51305e-09	1.64631e-08
ENSG00000096070	-1.09113	1.63856e-14	2.37146e-13
ENSG00000096384	1.07126	3.94989e-19	1.11504e-17
ENSG00000097046	1.41587	3.5465e-11	3.12038e-10
ENSG00000099139	-2.62437	2.47786e-21	9.44897e-20
ENSG00000099194	2.98114	2.71772e-30	3.28967e-28
ENSG00000099326	1.16012	2.09995e-05	6.99896e-05
ENSG00000099330	-1.16775	1.69184e-11	1.56075e-10
ENSG00000099625	3.20132	1.04451e-13	1.33835e-12
ENSG00000099812	-1.23147	3.38576e-09	2.16776e-08
ENSG00000099834	-2.56823	1.36377e-14	1.9918e-13
ENSG00000099840	1.11437	7.05565e-05	0.000212068
ENSG00000099864	-1.78616	4.04022e-07	1.82358e-06
ENSG00000099866	-2.39564	4.73168e-11	4.07782e-10
ENSG00000099889	1.27671	1.71777e-08	9.85869e-08
ENSG00000099901	1.26111	7.0852e-26	4.87963e-24
ENSG00000099953	4.34044	1.0628e-28	9.93068e-27
ENSG00000099958	-1.44668	2.79142e-05	9.08748e-05
ENSG00000099985	3.4319	1.15181e-14	1.70562e-13
ENSG00000100003	2.62863	4.67783e-30	5.26354e-28
ENSG00000100014	-1.16232	6.18418e-25	3.8598e-23
ENSG00000100033	1.91137	0.000207752	0.00057065
ENSG00000100036	1.38005	4.83808e-08	2.56735e-07
ENSG00000100078	5.78855	4.70413e-14	6.39137e-13
ENSG00000100079	-1.63401	0.0026277	0.00573179
ENSG00000100092	-1.13618	9.40727e-10	6.54943e-09
ENSG00000100154	-1.43876	5.284e-09	3.26986e-08
ENSG00000100162	1.22633	8.45923e-06	3.01969e-05
ENSG00000100196	1.24911	3.9074e-07	1.77063e-06
ENSG00000100221	-1.06879	7.5345e-21	2.6932e-19
ENSG00000100228	2.02285	4.13918e-14	5.67689e-13
ENSG00000100242	-1.08679	9.0714e-13	1.01786e-11
ENSG00000100266	-1.16827	3.48272e-23	1.72282e-21
ENSG00000100292	-1.81761	4.67408e-15	7.31464e-14
ENSG00000100297	1.01227	3.49888e-05	0.000111476
ENSG00000100302	-2.06618	7.76442e-09	4.6815e-08
ENSG00000100307	-1.784	4.84775e-20	1.54915e-18
ENSG00000100321	-1.76663	5.41763e-06	2.00842e-05
ENSG00000100344	3.62124	1.39315e-11	1.30098e-10
ENSG00000100350	1.1871	1.15448e-06	4.81876e-06
ENSG00000100368	-1.29466	8.79794e-05	0.00026008
ENSG00000100373	2.12858	0.000208095	0.000571492
ENSG00000100401	1.12706	3.53783e-12	3.6166e-11
ENSG00000100412	-1.04903	1.5537e-10	1.22593e-09
ENSG00000100416	1.07696	4.76935e-13	5.57051e-12
ENSG00000100429	1.02109	2.94931e-05	9.55671e-05
ENSG00000100433	-2.21223	1.52114e-07	7.41678e-07
ENSG00000100448	-3.05848	5.00724e-08	2.64832e-07
ENSG00000100453	1.97727	6.78185e-07	2.94138e-06
ENSG00000100473	1.63072	0.00101199	0.0024044
ENSG00000100479	1.29244	6.12911e-11	5.19803e-10
ENSG00000100485	-1.35831	2.95213e-24	1.69673e-22
ENSG00000100490	-1.79004	3.26769e-21	1.22221e-19
ENSG00000100505	-2.43146	6.80847e-08	3.52971e-07
ENSG00000100526	1.57819	5.02839e-15	7.80792e-14
ENSG00000100558	1.00249	6.6071e-07	2.87104e-06
ENSG00000100593	3.59176	4.99303e-07	2.21624e-06
ENSG00000100604	-4.64151	6.21449e-11	5.26206e-10
ENSG00000100614	-1.06845	1.22943e-18	3.24157e-17
ENSG00000100625	2.68472	2.09798e-10	1.6155e-09
ENSG00000100628	-2.63323	1.88513e-12	2.01745e-11
ENSG00000100647	-1.25311	3.86841e-22	1.64387e-20
ENSG00000100726	1.02266	6.61973e-09	4.02933e-08
ENSG00000100739	-1.73698	9.3091e-10	6.48673e-09
ENSG00000100784	-1.31512	1.2957e-10	1.03982e-09
ENSG00000100814	1.17807	1.50548e-10	1.19023e-09
ENSG00000100867	4.63191	3.98769e-20	1.282e-18
ENSG00000100985	1.43214	0.000545767	0.001375
ENSG00000101000	1.14935	2.29328e-06	9.12854e-06
ENSG00000101003	1.93627	1.38953e-19	4.22894e-18
ENSG00000101049	-2.06329	3.55159e-08	1.92952e-07
ENSG00000101057	2.16713	3.40816e-19	9.6896e-18
ENSG00000101074	1.49538	0.000991495	0.00236062
ENSG00000101104	3.2273	1.72076e-22	7.65857e-21
ENSG00000101115	4.81863	8.13806e-31	1.05715e-28
ENSG00000101132	1.03823	0.000111965	0.000324443
ENSG00000101144	3.18714	1.03014e-10	8.42353e-10
ENSG00000101146	1.30168	2.1913e-16	4.18812e-15
ENSG00000101158	1.36551	3.1119e-14	4.34632e-13
ENSG00000101182	1.3184	8.04999e-13	9.09087e-12
ENSG00000101187	3.73992	8.99646e-48	5.13377e-45
ENSG00000101189	1.65681	6.96503e-28	5.82656e-26
ENSG00000101190	1.37427	1.45003e-09	9.83388e-09
ENSG00000101194	2.60702	4.13378e-14	5.67435e-13
ENSG00000101199	1.30658	1.09136e-09	7.52278e-09
ENSG00000101210	-1.56211	0.00236695	0.00520495
ENSG00000101220	1.30974	1.48991e-07	7.28452e-07
ENSG00000101224	2.44087	5.58614e-28	4.74763e-26
ENSG00000101255	4.00125	2.57806e-54	1.96154e-51
ENSG00000101265	-1.16791	2.07182e-05	6.9081e-05
ENSG00000101294	1.20146	3.6309e-13	4.30063e-12
ENSG00000101311	1.36278	7.56902e-08	3.89368e-07
ENSG00000101333	1.36036	0.00145482	0.0033562
ENSG00000101335	-2.92679	4.19843e-16	7.74624e-15
ENSG00000101361	1.57142	1.72885e-23	8.79732e-22
ENSG00000101391	1.05023	8.99479e-15	1.35456e-13
ENSG00000101407	1.14414	1.67344e-12	1.80055e-11
ENSG00000101412	2.10638	9.99939e-22	3.9843e-20
ENSG00000101442	1.057	4.325e-14	5.91145e-13
ENSG00000101444	1.75253	1.94698e-15	3.2405e-14
ENSG00000101445	-1.78494	3.11888e-09	2.00705e-08
ENSG00000101457	1.35659	5.99235e-11	5.08745e-10
ENSG00000101596	-1.30747	1.71733e-08	9.85869e-08
ENSG00000101605	-3.07655	1.76872e-19	5.24314e-18
ENSG00000101665	-1.1566	7.32504e-09	4.43332e-08
ENSG00000101670	1.46367	1.86275e-09	1.24427e-08
ENSG00000101680	-2.58887	6.62682e-13	7.5902e-12
ENSG00000101695	-1.24369	1.81956e-05	6.13482e-05
ENSG00000101745	-1.12453	2.13523e-07	1.01538e-06
ENSG00000101782	-1.67233	1.26234e-20	4.41349e-19
ENSG00000101850	1.69307	0.000820494	0.00198788
ENSG00000101898	1.62423	9.45795e-12	9.07078e-11
ENSG00000101938	-2.90372	1.38409e-07	6.80879e-07
ENSG00000101945	1.28966	5.25193e-14	7.06358e-13
ENSG00000101955	-2.37514	3.01894e-11	2.6828e-10
ENSG00000102003	-1.34246	0.000716089	0.0017562
ENSG00000102010	-2.5621	2.32845e-12	2.44763e-11
ENSG00000102024	1.2102	5.71952e-10	4.12022e-09
ENSG00000102030	1.44189	3.32732e-12	3.42331e-11
ENSG00000102048	2.28451	1.41534e-11	1.32016e-10
ENSG00000102078	1.01358	4.8228e-12	4.82522e-11
ENSG00000102125	1.05315	1.45879e-10	1.15676e-09
ENSG00000102221	1.30014	6.98287e-13	7.96945e-12
ENSG00000102245	-1.296	3.00455e-05	9.71991e-05
ENSG00000102265	2.46402	7.07892e-26	4.87963e-24
ENSG00000102287	2.4379	6.71361e-12	6.53687e-11
ENSG00000102349	-1.19564	3.14689e-06	1.2216e-05
ENSG00000102359	3.32534	5.40462e-18	1.31239e-16
ENSG00000102384	1.65544	6.41293e-16	1.14615e-14
ENSG00000102409	-1.83036	2.10528e-08	1.18863e-07
ENSG00000102445	1.5681	0.000113302	0.00032802
ENSG00000102595	1.23012	4.40707e-09	2.76793e-08
ENSG00000102743	1.09308	4.48838e-12	4.51608e-11
ENSG00000102854	2.99552	1.18827e-07	5.91652e-07
ENSG00000102878	2.25352	1.86803e-14	2.68171e-13
ENSG00000102882	-1.13948	1.36573e-09	9.29875e-09
ENSG00000102886	-2.55821	5.45816e-17	1.14751e-15
ENSG00000102898	1.18855	9.32345e-17	1.88331e-15
ENSG00000102977	1.17592	4.00137e-14	5.52583e-13
ENSG00000102981	1.2646	2.34828e-08	1.31468e-07
ENSG00000102984	-1.15942	8.85317e-18	2.08637e-16
ENSG00000103021	1.72349	2.29465e-11	2.07728e-10
ENSG00000103034	-1.24066	3.32696e-07	1.52665e-06
ENSG00000103037	1.08694	4.56356e-15	7.14868e-14
ENSG00000103056	-1.24968	4.5484e-07	2.03228e-06
ENSG00000103064	1.19294	2.3559e-09	1.55355e-08
ENSG00000103148	1.17693	1.61906e-10	1.27281e-09
ENSG00000103152	1.04476	7.36431e-09	4.45539e-08
ENSG00000103175	-1.32638	3.88154e-06	1.48159e-05
ENSG00000103241	-1.15748	2.86036e-06	1.1177e-05
ENSG00000103253	3.83182	1.25347e-25	8.48644e-24
ENSG00000103254	1.10992	0.000238626	0.000644811
ENSG00000103257	3.28667	4.06449e-39	1.15969e-36
ENSG00000103269	1.65961	2.31502e-06	9.20365e-06
ENSG00000103335	1.11393	2.52997e-06	9.98858e-06
ENSG00000103355	3.53465	1.55999e-10	1.23029e-09
ENSG00000103375	-8.04179	1.10975e-30	1.41852e-28
ENSG00000103449	-1.10771	0.000713914	0.00175114
ENSG00000103489	-1.15169	1.51522e-08	8.76229e-08
ENSG00000103494	1.39355	1.98262e-19	5.8019e-18
ENSG00000103544	-1.46571	4.1804e-09	2.63593e-08
ENSG00000103569	2.91881	1.85958e-09	1.24268e-08
ENSG00000103599	1.07423	3.96155e-06	1.50852e-05
ENSG00000103647	-2.18792	4.06426e-09	2.56878e-08
ENSG00000103710	-1.32338	7.32823e-07	3.16034e-06
ENSG00000103811	1.18249	4.16258e-08	2.24165e-07
ENSG00000103855	1.21879	2.32317e-10	1.78288e-09
ENSG00000103888	5.37671	4.03711e-60	4.30033e-57
ENSG00000104043	-1.1685	1.1288e-06	4.71897e-06
ENSG00000104059	-1.85138	0.00167534	0.00381917
ENSG00000104081	-1.69363	2.22235e-14	3.15353e-13
ENSG00000104147	1.00521	1.15212e-07	5.75089e-07
ENSG00000104154	-1.63866	2.86514e-17	6.27113e-16
ENSG00000104267	-4.92821	3.94846e-30	4.60501e-28
ENSG00000104290	1.39519	5.65412e-07	2.48191e-06
ENSG00000104312	1.61861	8.41327e-25	5.07272e-23
ENSG00000104321	-1.36594	0.000376071	0.000977529
ENSG00000104324	-1.15031	3.91233e-07	1.77236e-06
ENSG00000104332	-3.95735	1.60663e-11	1.4873e-10
ENSG00000104341	1.27529	0.000118054	0.000340604
ENSG00000104356	1.35656	2.26802e-15	3.73208e-14
ENSG00000104369	1.81981	2.99658e-19	8.58054e-18
ENSG00000104371	8.13379	4.46077e-20	1.43063e-18
ENSG00000104375	1.01577	1.74155e-07	8.38905e-07
ENSG00000104415	2.84573	4.37883e-23	2.1266e-21
ENSG00000104419	-1.46211	4.81447e-08	2.55567e-07
ENSG00000104435	-3.0558	4.85691e-10	3.53387e-09
ENSG00000104522	1.4428	1.33893e-09	9.12691e-09
ENSG00000104524	1.84974	4.66264e-14	6.3458e-13
ENSG00000104549	1.67542	1.21801e-09	8.35252e-09
ENSG00000104689	1.15965	8.2571e-10	5.79666e-09
ENSG00000104723	-1.27936	0.000166351	0.000466719
ENSG00000104738	1.31563	7.04685e-15	1.0754e-13
ENSG00000104756	-1.37678	1.14083e-11	1.0786e-10
ENSG00000104783	1.51177	1.04833e-06	4.41492e-06
ENSG00000104814	-1.23225	7.7307e-05	0.000230622
ENSG00000104870	-1.01536	0.000102614	0.000299957
ENSG00000104880	-1.50483	2.64674e-17	5.83305e-16
ENSG00000104881	1.26409	3.02962e-06	1.18038e-05
ENSG00000104889	1.68836	1.73097e-21	6.71299e-20
ENSG00000104892	5.78868	2.63968e-18	6.65249e-17
ENSG00000104894	-1.18528	0.000290868	0.000770983
ENSG00000104899	4.89643	2.32905e-18	5.89756e-17
ENSG00000104907	1.52727	3.62253e-17	7.79014e-16
ENSG00000104951	1.18688	0.00163795	0.00374141
ENSG00000105011	1.32221	5.10324e-13	5.93879e-12
ENSG00000105048	4.84552	5.53732e-13	6.41125e-12
ENSG00000105173	1.61033	5.4814e-17	1.14937e-15
ENSG00000105185	1.11436	3.28808e-12	3.38948e-11
ENSG00000105197	1.08126	1.05038e-15	1.82028e-14
ENSG00000105202	1.18613	3.90835e-10	2.89243e-09
ENSG00000105219	5.20957	2.08202e-29	2.13247e-27
ENSG00000105227	-1.18536	1.99501e-06	8.02927e-06
ENSG00000105246	-1.12812	0.000234167	0.000633773
ENSG00000105251	-1.17696	0.000388126	0.00100543
ENSG00000105258	1.03126	0.00016946	0.000474773
ENSG00000105270	-1.82708	1.00718e-11	9.60183e-11
ENSG00000105281	1.20415	1.47552e-07	7.22302e-07
ENSG00000105289	-1.34497	8.76872e-09	5.22288e-08
ENSG00000105290	-1.12092	0.00277873	0.00602178
ENSG00000105366	-2.15922	9.88054e-08	4.98646e-07
ENSG00000105369	-2.74494	6.48845e-10	4.62823e-09
ENSG00000105383	-1.21915	3.07892e-05	9.94643e-05
ENSG00000105464	4.37419	5.28848e-44	2.11248e-41
ENSG00000105472	1.00634	9.18315e-05	0.000270517
ENSG00000105486	1.0401	3.90288e-11	3.40766e-10
ENSG00000105609	-2.36548	5.02065e-11	4.30595e-10
ENSG00000105655	1.22127	0.00228626	0.00504695
ENSG00000105664	6.2549	9.4472e-27	7.12016e-25
ENSG00000105677	1.231	7.41821e-12	7.19661e-11
ENSG00000105707	3.65281	1.11177e-07	5.56337e-07
ENSG00000105711	-1.05659	1.47559e-05	5.05292e-05
ENSG00000105717	2.21469	4.41806e-16	8.114e-15
ENSG00000105737	-2.66713	2.86489e-11	2.55659e-10
ENSG00000105755	-1.68988	2.53941e-12	2.65802e-11
ENSG00000105784	-2.97905	2.59235e-19	7.47665e-18
ENSG00000105821	1.06828	7.9861e-08	4.08587e-07
ENSG00000105851	-1.85697	3.69723e-09	2.3545e-08
ENSG00000105855	1.1021	2.98366e-05	9.66017e-05
ENSG00000105894	-2.59633	1.3916e-17	3.17643e-16
ENSG00000105926	1.9346	5.97215e-11	5.07299e-10
ENSG00000105948	1.78579	1.97755e-23	9.99916e-22
ENSG00000105974	-1.87826	3.45946e-12	3.54555e-11
ENSG00000105976	1.67997	3.16719e-16	5.89805e-15
ENSG00000105982	1.16337	2.01075e-06	8.08652e-06
ENSG00000105989	5.40645	2.09949e-63	3.04961e-60
ENSG00000106009	1.02645	3.71302e-12	3.786e-11
ENSG00000106034	-1.94155	1.54595e-07	7.52628e-07
ENSG00000106038	3.86488	3.92333e-10	2.90083e-09
ENSG00000106089	2.12957	2.94493e-14	4.12755e-13
ENSG00000106105	1.25718	1.31967e-20	4.59383e-19
ENSG00000106125	1.1584	1.49955e-08	8.68106e-08
ENSG00000106178	1.97658	5.9888e-07	2.61803e-06
ENSG00000106236	2.20526	0.000270304	0.000721384
ENSG00000106263	1.09601	2.55252e-15	4.15318e-14
ENSG00000106268	1.25249	2.01884e-13	2.47559e-12
ENSG00000106299	-1.28704	2.78737e-19	7.99579e-18
ENSG00000106327	2.99312	1.11891e-14	1.66153e-13
ENSG00000106344	1.11162	9.44335e-23	4.399e-21
ENSG00000106348	1.66161	9.52079e-19	2.56532e-17
ENSG00000106351	-1.35695	2.94794e-12	3.06655e-11
ENSG00000106366	2.83147	4.24235e-17	9.06206e-16
ENSG00000106397	1.23278	7.34145e-11	6.15757e-10
ENSG00000106462	1.37757	6.24848e-24	3.40745e-22
ENSG00000106483	2.82286	1.6319e-09	1.09973e-08
ENSG00000106511	-1.67113	0.00016338	0.00045943
ENSG00000106571	-1.56273	4.72942e-06	1.77386e-05
ENSG00000106628	1.4202	1.22775e-19	3.75806e-18
ENSG00000106686	1.62663	3.34645e-10	2.50783e-09
ENSG00000106688	-2.01183	3.12024e-09	2.00705e-08
ENSG00000106772	-1.59509	5.91782e-06	2.17618e-05
ENSG00000106789	-1.22884	2.59144e-11	2.33405e-10
ENSG00000106809	-3.94646	1.56993e-10	1.23568e-09
ENSG00000106927	2.23681	1.19584e-06	4.9823e-06
ENSG00000106952	-1.04541	0.00113209	0.00266635
ENSG00000107099	-1.00548	0.000138489	0.000394715
ENSG00000107130	-1.0098	4.81664e-05	0.000149437
ENSG00000107159	6.24122	1.88182e-25	1.25282e-23
ENSG00000107185	-1.06163	1.4847e-16	2.88947e-15
ENSG00000107186	-1.49282	3.90789e-06	1.48916e-05
ENSG00000107242	-1.21921	1.79057e-12	1.92011e-11
ENSG00000107281	1.08614	8.08212e-05	0.000240209
ENSG00000107282	-1.38735	1.74806e-07	8.4128e-07
ENSG00000107317	-1.14494	0.00177622	0.00402502
ENSG00000107338	1.28678	2.13857e-14	3.04275e-13
ENSG00000107404	1.0018	1.45026e-06	5.95841e-06
ENSG00000107537	-1.23093	6.34745e-09	3.87838e-08
ENSG00000107562	-2.52799	1.09365e-15	1.89115e-14
ENSG00000107719	2.05584	1.18559e-14	1.75077e-13
ENSG00000107731	-1.33869	2.40013e-08	1.33948e-07
ENSG00000107736	-1.33798	2.45052e-05	8.05979e-05
ENSG00000107738	-1.65738	2.15837e-15	3.5553e-14
ENSG00000107796	-1.26844	0.000128184	0.000367245
ENSG00000107807	3.9493	2.26189e-20	7.59252e-19
ENSG00000107815	1.54482	1.1182e-36	2.58936e-34
ENSG00000107819	1.33248	1.79225e-18	4.64879e-17
ENSG00000107833	1.80504	3.03791e-18	7.62005e-17
ENSG00000107864	-1.60063	1.71247e-24	1.0134e-22
ENSG00000107937	1.1722	2.57074e-32	3.73412e-30
ENSG00000108106	2.08769	1.49025e-26	1.08727e-24
ENSG00000108175	-1.02861	5.34408e-13	6.20551e-12
ENSG00000108187	-2.69257	2.28488e-21	8.75489e-20
ENSG00000108242	-2.40868	4.32444e-08	2.32255e-07
ENSG00000108244	7.11617	1.45683e-31	2.00666e-29
ENSG00000108342	4.55305	9.98856e-15	1.49716e-13
ENSG00000108352	-1.4171	1.20748e-10	9.72925e-10
ENSG00000108370	-2.14483	2.55984e-14	3.60045e-13
ENSG00000108375	2.25594	2.05348e-13	2.51614e-12
ENSG00000108379	2.97001	1.71127e-27	1.3536e-25
ENSG00000108405	-2.15778	4.45259e-11	3.8602e-10
ENSG00000108479	1.79717	6.14225e-12	6.02091e-11
ENSG00000108515	1.3083	7.08095e-08	3.65556e-07
ENSG00000108641	1.59343	2.0854e-12	2.21546e-11
ENSG00000108700	-2.05726	2.60311e-06	1.0252e-05
ENSG00000108773	1.6041	3.55772e-28	3.08942e-26
ENSG00000108821	2.76774	9.17352e-16	1.61071e-14
ENSG00000108823	-2.18674	1.0302e-05	3.63287e-05
ENSG00000108852	-1.73175	1.13873e-08	6.6843e-08
ENSG00000108924	-2.67892	1.03481e-15	1.79719e-14
ENSG00000108984	-1.16831	1.48422e-06	6.08543e-06
ENSG00000109062	-1.22373	4.56244e-10	3.32871e-09
ENSG00000109065	1.22862	2.07992e-14	2.96459e-13
ENSG00000109084	1.66389	7.59291e-20	2.3649e-18
ENSG00000109089	1.5912	1.03796e-09	7.18254e-09
ENSG00000109107	1.43144	2.30646e-06	9.17415e-06
ENSG00000109182	-4.29104	2.75625e-09	1.79095e-08
ENSG00000109205	2.53769	1.19808e-05	4.17059e-05
ENSG00000109255	2.4178	2.07223e-06	8.31285e-06
ENSG00000109265	-2.17691	1.44401e-13	1.80535e-12
ENSG00000109321	2.20063	2.56978e-08	1.42738e-07
ENSG00000109339	-1.84404	7.15531e-10	5.06996e-09
ENSG00000109436	-1.33827	1.04735e-07	5.25747e-07
ENSG00000109458	-1.34702	8.03448e-17	1.64583e-15
ENSG00000109501	1.21206	0.000272574	0.000726713
ENSG00000109576	1.35532	5.29478e-08	2.79116e-07
ENSG00000109610	1.25305	0.00412063	0.00861998
ENSG00000109674	1.45349	2.3447e-13	2.84462e-12
ENSG00000109705	-1.80002	1.68486e-08	9.68373e-08
ENSG00000109743	-1.07131	0.000873678	0.00210457
ENSG00000109805	1.33505	2.75725e-11	2.47052e-10
ENSG00000109814	-2.03821	1.23707e-26	9.10872e-25
ENSG00000109819	-1.91133	9.94566e-08	5.01765e-07
ENSG00000109846	-1.98777	2.0144e-08	1.14054e-07
ENSG00000109881	1.00718	1.07324e-08	6.31611e-08
ENSG00000110002	-1.49871	2.44094e-09	1.605e-08
ENSG00000110013	-1.59375	5.44221e-13	6.31028e-12
ENSG00000110063	1.00332	1.73618e-09	1.16557e-08
ENSG00000110076	-1.2154	0.00388207	0.00817444
ENSG00000110077	-1.07871	0.000443159	0.00113474
ENSG00000110079	-1.29858	9.29203e-05	0.000273372
ENSG00000110090	-1.44149	3.31444e-20	1.08521e-18
ENSG00000110092	1.74644	1.66005e-19	4.94856e-18
ENSG00000110104	1.31758	9.32196e-25	5.59949e-23
ENSG00000110195	3.82362	2.1535e-08	1.21371e-07
ENSG00000110324	-1.23394	3.34603e-05	0.000107162
ENSG00000110427	2.97129	4.331e-08	2.32529e-07
ENSG00000110777	-2.01487	6.50386e-06	2.37203e-05
ENSG00000110881	1.94149	4.8303e-12	4.8297e-11
ENSG00000110900	-1.31037	2.00826e-05	6.71059e-05
ENSG00000110911	1.04317	1.78596e-07	8.59005e-07
ENSG00000110934	-1.24793	6.41247e-09	3.91511e-08
ENSG00000110944	2.8002	3.39167e-16	6.27951e-15
ENSG00000111012	2.12409	6.97123e-18	1.66174e-16
ENSG00000111110	2.23382	6.57315e-33	1.01967e-30
ENSG00000111196	1.20756	1.12898e-12	1.2501e-11
ENSG00000111199	1.64534	4.66059e-08	2.48389e-07
ENSG00000111206	1.48159	2.39085e-17	5.32789e-16
ENSG00000111247	1.39291	3.8898e-12	3.95112e-11
ENSG00000111335	1.22581	0.00213354	0.00474655
ENSG00000111341	-1.72733	1.02408e-05	3.61369e-05
ENSG00000111364	1.18061	5.33597e-23	2.56801e-21
ENSG00000111424	-1.34661	9.52384e-14	1.23017e-12
ENSG00000111432	2.40315	0.000183414	0.000509578
ENSG00000111452	-1.36369	9.09452e-05	0.000268203
ENSG00000111490	1.39566	1.05409e-18	2.81642e-17
ENSG00000111602	1.24877	3.50495e-17	7.5781e-16
ENSG00000111641	1.52506	1.30461e-27	1.05813e-25
ENSG00000111665	1.79411	2.85032e-23	1.4232e-21
ENSG00000111684	-1.4862	4.24728e-19	1.18849e-17
ENSG00000111700	6.20977	1.62452e-19	4.87905e-18
ENSG00000111716	1.13609	1.16745e-05	4.07637e-05
ENSG00000111727	-1.03112	7.43559e-08	3.83121e-07
ENSG00000111728	-1.50093	1.1454e-06	4.78336e-06
ENSG00000111796	-1.85542	5.7183e-09	3.51682e-08
ENSG00000111799	1.89443	5.52874e-11	4.71137e-10
ENSG00000111802	-2.04104	1.65586e-19	4.94529e-18
ENSG00000111846	-3.83947	3.72912e-27	2.87845e-25
ENSG00000111859	-1.06907	8.39899e-07	3.59037e-06
ENSG00000111863	-3.47805	3.09162e-12	3.2035e-11
ENSG00000111885	-1.68364	5.03732e-14	6.80357e-13
ENSG00000111907	1.28418	3.984e-07	1.80075e-06
ENSG00000111912	1.07231	4.13511e-05	0.000130112
ENSG00000111913	-1.46184	4.06891e-06	1.54683e-05
ENSG00000111981	4.07837	1.77789e-19	5.26058e-18
ENSG00000112029	1.01837	8.40278e-09	5.03222e-08
ENSG00000112033	-1.22871	1.07128e-10	8.6976e-10
ENSG00000112118	1.11911	1.04781e-16	2.09537e-15
ENSG00000112175	-2.73508	1.78413e-08	1.02102e-07
ENSG00000112182	-1.57717	5.1671e-06	1.92492e-05
ENSG00000112183	-1.53414	0.000688123	0.00169621
ENSG00000112186	-2.0293	5.25828e-13	6.11476e-12
ENSG00000112245	-1.05514	8.8642e-10	6.19292e-09
ENSG00000112276	-2.5848	3.66e-14	5.06755e-13
ENSG00000112299	2.21468	4.50327e-05	0.000140609
ENSG00000112378	1.31726	3.53317e-12	3.61415e-11
ENSG00000112425	-1.40358	5.12172e-16	9.25733e-15
ENSG00000112494	4.30448	4.95475e-11	4.254e-10
ENSG00000112541	1.4149	0.000925305	0.0022179
ENSG00000112559	4.16505	4.84971e-48	2.86995e-45
ENSG00000112578	1.71481	1.09229e-25	7.42667e-24
ENSG00000112655	2.23458	2.70213e-11	2.42827e-10
ENSG00000112715	1.54573	8.4055e-13	9.45796e-12
ENSG00000112742	1.30862	3.87109e-10	2.86959e-09
ENSG00000112759	1.35079	2.68909e-08	1.48878e-07
ENSG00000112782	-2.42664	4.14407e-17	8.86398e-16
ENSG00000112799	-1.11047	5.04015e-05	0.000155827
ENSG00000112818	-2.67322	2.05515e-09	1.36537e-08
ENSG00000112851	-1.19356	6.64995e-10	4.73498e-09
ENSG00000112874	-1.16385	0.000662196	0.00164065
ENSG00000112877	1.93025	1.11074e-20	3.90913e-19
ENSG00000112936	-3.73288	1.61783e-11	1.4968e-10
ENSG00000112964	-2.26142	4.41447e-09	2.77149e-08
ENSG00000112984	1.54844	1.5344e-19	4.62578e-18
ENSG00000113140	1.55669	7.29251e-10	5.16031e-09
ENSG00000113296	-2.00573	0.00083551	0.00202139
ENSG00000113303	-3.44206	7.83492e-14	1.0278e-12
ENSG00000113356	1.84544	7.99395e-13	9.03944e-12
ENSG00000113361	1.03598	6.50558e-06	2.37212e-05
ENSG00000113389	-1.48829	0.00272941	0.00592856
ENSG00000113448	-1.19802	1.49177e-07	7.28916e-07
ENSG00000113460	1.33428	2.06363e-11	1.882e-10
ENSG00000113532	-1.06127	5.63535e-05	0.000172339
ENSG00000113552	1.01709	8.21555e-12	7.9316e-11
ENSG00000113580	-1.8032	7.04711e-13	8.0313e-12
ENSG00000113594	-3.7505	1.13969e-26	8.46972e-25
ENSG00000113739	3.99219	6.91348e-25	4.265e-23
ENSG00000113790	-1.52951	1.35826e-16	2.66613e-15
ENSG00000113805	-2.80957	9.51441e-08	4.81385e-07
ENSG00000113946	3.13815	9.45606e-13	1.05805e-11
ENSG00000114023	-1.0839	1.53721e-11	1.42717e-10
ENSG00000114115	1.55491	0.0013874	0.00321272
ENSG00000114166	-1.75002	3.06612e-12	3.17914e-11
ENSG00000114248	-1.63045	1.47139e-06	6.03591e-06
ENSG00000114251	1.12506	1.63981e-05	5.56993e-05
ENSG00000114268	1.12896	5.73936e-05	0.000175241
ENSG00000114270	3.37865	5.2125e-25	3.31814e-23
ENSG00000114346	1.98025	2.93741e-18	7.37954e-17
ENSG00000114455	-3.11399	4.72537e-15	7.37323e-14
ENSG00000114541	-1.11672	4.36821e-10	3.20015e-09
ENSG00000114554	1.31765	6.02767e-13	6.93877e-12
ENSG00000114631	1.51645	6.45578e-09	3.93854e-08
ENSG00000114656	3.6953	2.83056e-37	6.85253e-35
ENSG00000114698	-1.75734	6.75191e-17	1.39382e-15
ENSG00000114767	1.52021	3.14869e-25	2.05346e-23
ENSG00000114790	-1.64366	6.41815e-09	3.91708e-08
ENSG00000114812	-1.77158	4.25748e-11	3.7031e-10
ENSG00000114854	3.05998	6.65063e-09	4.04352e-08
ENSG00000114859	-1.57924	2.8888e-11	2.57464e-10
ENSG00000114993	1.31705	8.57401e-24	4.58179e-22
ENSG00000115008	3.68006	3.59205e-13	4.26403e-12
ENSG00000115009	1.68124	6.47098e-05	0.000195561
ENSG00000115041	-1.33012	0.000312583	0.00082403
ENSG00000115112	-1.30509	0.000197309	0.000544304
ENSG00000115129	-1.09952	3.80435e-09	2.41886e-08
ENSG00000115163	1.63401	3.76302e-20	1.21221e-18
ENSG00000115232	-1.06864	5.32313e-05	0.000163942
ENSG00000115233	1.04869	2.31841e-16	4.40995e-15
ENSG00000115252	-1.34136	2.82409e-05	9.18448e-05
ENSG00000115255	1.90177	1.6168e-07	7.83777e-07
ENSG00000115257	1.5798	4.22453e-06	1.60103e-05
ENSG00000115263	-5.54518	8.83894e-11	7.32513e-10
ENSG00000115268	1.1643	5.37267e-08	2.82755e-07
ENSG00000115295	-1.90814	1.17849e-08	6.90246e-08
ENSG00000115363	3.95522	1.67536e-35	3.52223e-33
ENSG00000115368	1.07157	4.95129e-16	8.98997e-15
ENSG00000115380	-1.35943	4.51871e-05	0.000141034
ENSG00000115386	3.52559	1.41258e-05	4.86007e-05
ENSG00000115425	-1.04609	1.4677e-07	7.18694e-07
ENSG00000115468	-1.28371	1.0072e-05	3.56277e-05
ENSG00000115484	1.02072	3.63096e-13	4.30063e-12
ENSG00000115507	6.02925	7.6585e-42	2.71928e-39
ENSG00000115556	-1.36928	7.96557e-14	1.04408e-12
ENSG00000115590	-1.93123	3.53361e-06	1.35819e-05
ENSG00000115616	-2.30649	2.56974e-10	1.95521e-09
ENSG00000115657	1.28324	3.87746e-09	2.46142e-08
ENSG00000115687	1.17464	2.88217e-14	4.04669e-13
ENSG00000115758	1.40286	1.68699e-18	4.38287e-17
ENSG00000115828	1.29117	0.00123423	0.00288565
ENSG00000115841	-2.06883	5.22768e-22	2.1752e-20
ENSG00000115896	-1.08354	0.000101622	0.000297276
ENSG00000115946	1.22883	2.44252e-17	5.41386e-16
ENSG00000115993	-1.14274	2.75875e-20	9.14508e-19
ENSG00000116016	-1.43391	1.13562e-19	3.49612e-18
ENSG00000116017	1.97216	1.12971e-10	9.13949e-10
ENSG00000116132	1.43437	2.63689e-05	8.63187e-05
ENSG00000116171	-1.20934	1.56432e-13	1.94058e-12
ENSG00000116176	-1.99154	8.17234e-05	0.000242709
ENSG00000116194	-4.04244	3.05727e-13	3.66734e-12
ENSG00000116209	-1.06097	1.23164e-11	1.1576e-10
ENSG00000116337	1.09874	1.34495e-14	1.97047e-13
ENSG00000116455	1.34296	2.07801e-15	3.43711e-14
ENSG00000116473	-1.22912	1.04726e-16	2.09537e-15
ENSG00000116574	-1.65155	2.5916e-16	4.89464e-15
ENSG00000116649	1.65205	4.11506e-14	5.65839e-13
ENSG00000116661	2.18229	2.20386e-05	7.32238e-05
ENSG00000116670	1.52416	7.05134e-16	1.24631e-14
ENSG00000116678	-1.47882	7.65027e-08	3.93042e-07
ENSG00000116691	1.09611	6.41159e-12	6.26188e-11
ENSG00000116704	-1.47291	1.63503e-16	3.15895e-15
ENSG00000116729	-1.06481	2.28155e-11	2.06659e-10
ENSG00000116741	-1.40048	6.87794e-06	2.49877e-05
ENSG00000116833	-2.47928	6.35842e-20	2.00384e-18
ENSG00000116857	1.07771	5.74828e-08	3.01036e-07
ENSG00000116985	-1.13648	7.03436e-08	3.63503e-07
ENSG00000116991	-1.17238	1.81626e-08	1.03755e-07
ENSG00000117016	-1.54363	2.00859e-06	8.07986e-06
ENSG00000117020	-1.10103	4.67816e-05	0.000145593
ENSG00000117054	-1.35877	1.5668e-10	1.23443e-09
ENSG00000117090	-1.2235	5.70764e-05	0.000174372
ENSG00000117091	-1.55082	3.44644e-06	1.32916e-05
ENSG00000117115	-3.5193	9.27639e-17	1.87618e-15
ENSG00000117122	2.54482	5.87166e-16	1.05294e-14
ENSG00000117226	-1.51234	3.48944e-06	1.3438e-05
ENSG00000117298	-1.27611	4.128e-14	5.6713e-13
ENSG00000117322	-3.11054	2.39528e-08	1.33724e-07
ENSG00000117385	1.34302	4.415e-16	8.114e-15
ENSG00000117394	1.89003	6.9147e-09	4.1945e-08
ENSG00000117399	1.33632	1.11392e-10	9.02544e-10
ENSG00000117472	-2.41107	4.22201e-15	6.6528e-14
ENSG00000117479	1.05288	5.67993e-07	2.49256e-06
ENSG00000117528	-1.19511	6.77483e-13	7.74862e-12
ENSG00000117586	1.47171	2.51048e-05	8.24341e-05
ENSG00000117592	-1.55103	5.50457e-38	1.46587e-35
ENSG00000117620	-1.01119	1.08246e-06	4.54667e-06
ENSG00000117632	1.04553	3.72258e-07	1.69312e-06
ENSG00000117643	-1.0227	6.87886e-05	0.000207066
ENSG00000117650	1.6198	9.56483e-19	2.57284e-17
ENSG00000117682	-1.2894	4.49327e-29	4.37765e-27
ENSG00000117707	1.85639	3.66975e-09	2.33886e-08
ENSG00000117724	1.37652	3.41446e-10	2.55413e-09
ENSG00000117758	-1.05395	4.28572e-12	4.32306e-11
ENSG00000117791	-1.02626	1.45695e-06	5.98282e-06
ENSG00000117877	1.7996	2.43521e-23	1.22358e-21
ENSG00000118004	-1.02287	0.0043496	0.00905628
ENSG00000118094	-1.42068	0.00107218	0.00253422
ENSG00000118193	1.96138	4.22432e-18	1.03681e-16
ENSG00000118257	-1.00788	0.000333446	0.000874271
ENSG00000118308	-2.51391	5.34329e-14	7.18042e-13
ENSG00000118407	-2.608	5.4893e-14	7.35805e-13
ENSG00000118420	1.26762	1.49155e-16	2.89927e-15
ENSG00000118473	1.09253	1.42053e-05	4.88426e-05
ENSG00000118507	-1.01595	0.00313745	0.00672708
ENSG00000118515	-2.83904	3.79486e-26	2.67111e-24
ENSG00000118526	-2.2951	1.79011e-16	3.44608e-15
ENSG00000118557	1.76588	8.84216e-07	3.76747e-06
ENSG00000118596	-1.19248	0.00223936	0.00495596
ENSG00000118690	1.4061	8.46261e-07	3.61442e-06
ENSG00000118707	1.87624	3.16456e-18	7.9129e-17
ENSG00000118729	-4.10051	4.42888e-09	2.77835e-08
ENSG00000118777	-5.28332	3.0732e-43	1.14194e-40
ENSG00000118785	4.48211	2.55322e-19	7.37711e-18
ENSG00000118804	-2.13447	9.12865e-37	2.14497e-34
ENSG00000118939	1.01116	4.71409e-06	1.76895e-05
ENSG00000118946	1.145	8.12822e-07	3.48745e-06
ENSG00000119042	-1.25679	3.49647e-05	0.000111443
ENSG00000119121	-4.56848	4.17538e-23	2.04645e-21
ENSG00000119138	-1.88085	9.65508e-14	1.2431e-12
ENSG00000119227	-2.07712	2.02245e-10	1.56185e-09
ENSG00000119333	1.20006	1.49883e-07	7.32141e-07
ENSG00000119403	1.26874	3.53096e-14	4.89737e-13
ENSG00000119514	-1.49012	1.58213e-15	2.6618e-14
ENSG00000119541	-1.14646	9.9029e-13	1.10341e-11
ENSG00000119547	1.88078	6.43331e-06	2.34855e-05
ENSG00000119630	1.63133	2.43227e-07	1.14471e-06
ENSG00000119636	-1.02044	4.07808e-07	1.83859e-06
ENSG00000119686	-2.17713	8.26085e-17	1.68788e-15
ENSG00000119711	-1.02641	3.4465e-08	1.87562e-07
ENSG00000119771	1.32519	8.02778e-07	3.44713e-06
ENSG00000119782	-1.71945	3.18873e-06	1.23634e-05
ENSG00000119865	-1.32614	2.10984e-09	1.3988e-08
ENSG00000119919	-2.67067	1.13173e-17	2.61689e-16
ENSG00000119938	-2.443	7.62662e-11	6.37e-10
ENSG00000119950	-1.87929	6.22596e-28	5.23571e-26
ENSG00000119969	1.53077	9.36845e-16	1.63953e-14
ENSG00000120063	-1.26524	2.04595e-18	5.24723e-17
ENSG00000120068	2.58423	9.25825e-11	7.64092e-10
ENSG00000120137	-1.22767	9.29484e-11	7.66716e-10
ENSG00000120149	4.81108	2.47117e-33	4.02902e-31
ENSG00000120156	-1.41391	4.22135e-08	2.27177e-07
ENSG00000120158	1.11225	4.33549e-23	2.11196e-21
ENSG00000120162	-1.6949	2.71208e-17	5.96883e-16
ENSG00000120254	2.51467	2.9949e-75	7.97542e-72
ENSG00000120256	1.0053	8.4781e-12	8.16243e-11
ENSG00000120279	-1.19394	3.10042e-06	1.2062e-05
ENSG00000120280	-1.2878	3.53686e-05	0.000112619
ENSG00000120526	1.47256	4.05565e-14	5.5815e-13
ENSG00000120539	1.07954	2.64576e-12	2.7594e-11
ENSG00000120658	-1.09833	0.0001038	0.000302902
ENSG00000120659	1.51215	7.29133e-05	0.000218453
ENSG00000120685	1.10888	3.16042e-07	1.45861e-06
ENSG00000120694	1.4333	8.7382e-08	4.44505e-07
ENSG00000120699	1.27326	7.32551e-14	9.66531e-13
ENSG00000120708	3.26923	1.91439e-30	2.35293e-28
ENSG00000120756	-1.67122	7.88643e-17	1.61758e-15
ENSG00000120833	-1.01379	1.39926e-05	4.81634e-05
ENSG00000120875	4.05676	5.91482e-19	1.63507e-17
ENSG00000120885	-1.95598	5.05768e-06	1.88724e-05
ENSG00000120889	1.47237	3.7544e-15	5.94527e-14
ENSG00000120899	-1.31226	3.00242e-12	3.11916e-11
ENSG00000120913	-1.12439	3.86768e-06	1.477e-05
ENSG00000120915	-1.37509	1.41841e-07	6.96903e-07
ENSG00000121152	1.3975	2.97359e-20	9.81219e-19
ENSG00000121211	1.67537	1.44351e-15	2.44326e-14
ENSG00000121297	-1.2143	2.37415e-06	9.42337e-06
ENSG00000121406	-1.31256	0.000192102	0.000531498
ENSG00000121413	-1.34667	0.000244721	0.000659607
ENSG00000121440	-1.26086	3.27455e-05	0.000105083
ENSG00000121577	-3.08521	1.197e-17	2.75586e-16
ENSG00000121621	1.44352	1.1096e-15	1.9146e-14
ENSG00000121716	1.55478	1.55702e-05	5.30942e-05
ENSG00000121807	-2.29047	3.06996e-09	1.9779e-08
ENSG00000121858	-1.58379	4.75782e-15	7.41663e-14
ENSG00000121895	-1.81699	1.89642e-08	1.07909e-07
ENSG00000121898	-2.12241	1.14748e-07	5.72949e-07
ENSG00000121900	-1.20141	1.43116e-06	5.88749e-06
ENSG00000121904	1.69325	2.61219e-06	1.02852e-05
ENSG00000121933	-1.97849	9.98355e-11	8.18618e-10
ENSG00000121957	1.26591	1.97416e-08	1.11935e-07
ENSG00000122034	1.86465	2.27402e-15	3.7381e-14
ENSG00000122121	-1.7452	0.00147162	0.00339056
ENSG00000122122	-1.10586	0.000116494	0.00033659
ENSG00000122188	-1.53723	0.000114416	0.000331064
ENSG00000122224	-2.21697	4.00473e-09	2.53416e-08
ENSG00000122367	-3.79609	1.7309e-15	2.89596e-14
ENSG00000122547	1.1678	4.76147e-07	2.11919e-06
ENSG00000122565	1.1511	1.18553e-09	8.13677e-09
ENSG00000122641	5.36571	2.0059e-69	4.00628e-66
ENSG00000122691	1.81641	5.27617e-08	2.78227e-07
ENSG00000122694	-1.65911	3.38021e-12	3.47101e-11
ENSG00000122707	-1.42703	9.45027e-12	9.06886e-11
ENSG00000122778	2.21658	3.67146e-28	3.17095e-26
ENSG00000122786	-1.61847	1.16042e-07	5.79051e-07
ENSG00000122861	2.45692	1.236e-20	4.33089e-19
ENSG00000122966	1.14121	1.25011e-10	1.00626e-09
ENSG00000122971	-2.0715	2.75016e-17	6.0443e-16
ENSG00000122986	-1.29057	2.35456e-08	1.31773e-07
ENSG00000123094	-1.08416	0.00089367	0.00214884
ENSG00000123095	-1.23026	2.97394e-05	9.6326e-05
ENSG00000123096	-1.76892	1.07118e-10	8.6976e-10
ENSG00000123131	1.49641	4.83652e-18	1.18162e-16
ENSG00000123136	1.33206	4.51948e-13	5.29804e-12
ENSG00000123179	1.09446	6.43657e-10	4.59738e-09
ENSG00000123219	1.39487	4.46347e-09	2.79678e-08
ENSG00000123243	-1.81361	6.76884e-09	4.10914e-08
ENSG00000123338	-1.30407	6.21313e-06	2.27691e-05
ENSG00000123358	1.25649	0.000873982	0.00210499
ENSG00000123360	-1.21957	7.90462e-05	0.000235459
ENSG00000123374	1.22748	4.14553e-23	2.04357e-21
ENSG00000123473	1.27678	8.47692e-14	1.10477e-12
ENSG00000123485	1.82482	1.12331e-29	1.18863e-27
ENSG00000123496	1.58399	0.000185349	0.000514418
ENSG00000123500	7.65266	3.55754e-47	1.89475e-44
ENSG00000123570	-1.99265	2.57014e-08	1.42738e-07
ENSG00000123610	1.83302	1.45229e-06	5.96523e-06
ENSG00000123612	-1.42555	2.54718e-06	1.00491e-05
ENSG00000123643	-2.29532	7.4999e-53	5.44698e-50
ENSG00000123689	1.23871	0.000357252	0.000931946
ENSG00000123843	1.37693	0.000160458	0.00045169
ENSG00000123975	1.74012	3.08373e-21	1.16207e-19
ENSG00000123989	1.89487	2.53488e-16	4.80236e-15
ENSG00000124116	1.64626	5.59311e-05	0.000171233
ENSG00000124203	-1.31632	0.000363753	0.000947977
ENSG00000124205	-3.50967	4.1408e-16	7.64876e-15
ENSG00000124207	1.53175	5.05955e-21	1.84992e-19
ENSG00000124212	-1.40462	0.00210006	0.00467791
ENSG00000124216	2.46333	1.35717e-26	9.94715e-25
ENSG00000124225	1.83406	6.31637e-08	3.28954e-07
ENSG00000124253	-3.00858	1.23847e-12	1.36002e-11
ENSG00000124406	-1.62609	2.06387e-09	1.3706e-08
ENSG00000124440	-1.77574	8.05107e-05	0.000239419
ENSG00000124466	2.18679	9.16288e-08	4.64629e-07
ENSG00000124491	-2.33312	1.54499e-09	1.04468e-08
ENSG00000124571	1.18345	2.89576e-17	6.32947e-16
ENSG00000124588	1.40912	6.80774e-16	1.21129e-14
ENSG00000124602	2.37658	1.19086e-15	2.04378e-14
ENSG00000124615	-2.07758	4.79528e-13	5.59671e-12
ENSG00000124731	3.34974	1.16122e-14	1.71797e-13
ENSG00000124743	1.54536	4.91285e-07	2.1817e-06
ENSG00000124749	-2.08564	3.78915e-09	2.41015e-08
ENSG00000124762	-1.06883	3.33513e-05	0.000106855
ENSG00000124766	1.5394	2.93251e-16	5.48019e-15
ENSG00000124772	-2.15937	1.5789e-14	2.28926e-13
ENSG00000124787	1.41665	2.76414e-16	5.18983e-15
ENSG00000124802	1.18694	1.61612e-10	1.27141e-09
ENSG00000124875	2.11437	5.91511e-06	2.17568e-05
ENSG00000124882	3.25641	2.34468e-09	1.54743e-08
ENSG00000124942	-1.6959	8.56923e-11	7.10899e-10
ENSG00000125144	-3.61066	2.25266e-17	5.02696e-16
ENSG00000125148	-2.30077	3.01798e-11	2.6828e-10
ENSG00000125207	5.82918	2.10426e-18	5.38811e-17
ENSG00000125319	1.75539	8.53338e-26	5.85178e-24
ENSG00000125354	-1.03802	4.26801e-07	1.91773e-06
ENSG00000125355	-2.29099	1.20564e-10	9.71932e-10
ENSG00000125378	2.07182	2.51873e-10	1.92189e-09
ENSG00000125398	2.01748	8.98067e-22	3.59632e-20
ENSG00000125485	1.17823	1.59885e-33	2.66108e-31
ENSG00000125508	2.01076	1.36227e-08	7.92657e-08
ENSG00000125531	2.30773	1.87932e-09	1.25377e-08
ENSG00000125538	2.22533	1.30176e-07	6.42952e-07
ENSG00000125630	1.14934	2.76305e-25	1.80934e-23
ENSG00000125648	-1.78359	6.92839e-21	2.48768e-19
ENSG00000125657	4.07967	2.2058e-18	5.63008e-17
ENSG00000125726	1.63984	8.70152e-05	0.000257421
ENSG00000125772	1.31848	9.91407e-07	4.19288e-06
ENSG00000125775	-2.38761	1.30785e-14	1.92066e-13
ENSG00000125798	1.9666	2.13047e-15	3.51296e-14
ENSG00000125821	1.19271	1.18093e-10	9.53936e-10
ENSG00000125826	1.08801	5.40735e-08	2.84238e-07
ENSG00000125835	1.26499	1.37569e-12	1.49937e-11
ENSG00000125845	-1.94932	1.49642e-10	1.18424e-09
ENSG00000125864	1.96461	1.38284e-13	1.73294e-12
ENSG00000125885	1.20768	1.82224e-09	1.21977e-08
ENSG00000125895	3.42872	8.48782e-18	2.00323e-16
ENSG00000125901	1.09881	2.97783e-07	1.38354e-06
ENSG00000125931	3.39373	1.00611e-12	1.12026e-11
ENSG00000125977	1.10205	2.1192e-15	3.498e-14
ENSG00000126215	1.04896	1.95265e-08	1.10794e-07
ENSG00000126226	1.22098	4.55474e-14	6.21483e-13
ENSG00000126249	1.64815	7.60325e-32	1.07509e-29
ENSG00000126453	1.30913	1.58262e-15	2.6618e-14
ENSG00000126457	1.58612	1.62056e-10	1.27302e-09
ENSG00000126583	3.72977	6.54911e-10	4.66733e-09
ENSG00000126602	1.408	8.67927e-20	2.68755e-18
ENSG00000126709	2.43714	7.49093e-09	4.52686e-08
ENSG00000126759	-1.69091	8.80923e-08	4.4769e-07
ENSG00000126787	1.2956	7.25581e-10	5.13889e-09
ENSG00000126803	-1.72463	1.31778e-05	4.56044e-05
ENSG00000126860	-1.14532	0.00158297	0.00362463
ENSG00000126947	-1.82804	8.91048e-11	7.38059e-10
ENSG00000126950	-3.8463	2.7585e-15	4.45205e-14
ENSG00000127129	-2.87561	1.00483e-10	8.23342e-10
ENSG00000127241	-3.12812	1.78005e-08	1.01905e-07
ENSG00000127249	-2.50151	1.02359e-08	6.03727e-08
ENSG00000127334	-1.20968	1.30495e-19	3.98672e-18
ENSG00000127337	1.09008	2.10661e-08	1.18896e-07
ENSG00000127399	1.06584	5.54159e-07	2.43653e-06
ENSG00000127418	2.38904	6.38135e-15	9.77577e-14
ENSG00000127423	2.35389	1.98776e-35	4.02032e-33
ENSG00000127472	-2.08943	3.2347e-08	1.76577e-07
ENSG00000127564	2.25729	1.15983e-18	3.06818e-17
ENSG00000127580	1.1798	2.94024e-05	9.53219e-05
ENSG00000127585	1.54673	0.000609844	0.00152299
ENSG00000127586	2.1487	1.09111e-17	2.5303e-16
ENSG00000127863	1.55349	0.00277208	0.00600899
ENSG00000127914	-1.44689	1.88039e-13	2.31471e-12
ENSG00000127951	-2.59506	8.30561e-16	1.46153e-14
ENSG00000127955	-1.50158	4.23558e-09	2.66862e-08
ENSG00000127990	-1.61117	2.90397e-08	1.59723e-07
ENSG00000127995	-1.29763	4.6763e-11	4.03445e-10
ENSG00000128050	1.33434	1.18494e-19	3.63398e-18
ENSG00000128059	1.60059	7.67836e-21	2.7385e-19
ENSG00000128283	1.10494	1.15599e-05	4.04168e-05
ENSG00000128311	-1.51355	8.0686e-13	9.10453e-12
ENSG00000128342	2.07507	1.44775e-16	2.821e-15
ENSG00000128383	-3.335	9.60231e-14	1.2383e-12
ENSG00000128408	1.72071	5.78199e-07	2.53467e-06
ENSG00000128422	4.604	6.53293e-18	1.56262e-16
ENSG00000128487	-1.22822	2.4512e-10	1.87304e-09
ENSG00000128524	1.0104	9.51922e-13	1.06362e-11
ENSG00000128564	2.2831	3.86796e-07	1.75514e-06
ENSG00000128573	-2.35753	6.01806e-08	3.14442e-07
ENSG00000128578	2.72586	1.70618e-21	6.63294e-20
ENSG00000128591	-3.01122	1.06882e-10	8.69092e-10
ENSG00000128596	-1.40407	6.84744e-05	0.000206198
ENSG00000128606	-1.05111	7.95773e-05	0.000236864
ENSG00000128610	8.47359	3.48837e-24	1.96258e-22
ENSG00000128626	1.01403	4.76046e-08	2.52868e-07
ENSG00000128683	6.06968	2.28928e-28	2.05495e-26
ENSG00000128739	-1.14141	0.000634699	0.00157988
ENSG00000128815	-1.12494	0.000276464	0.000736102
ENSG00000128872	-1.04805	0.00036517	0.000951048
ENSG00000128944	1.15947	6.14018e-14	8.19563e-13
ENSG00000128965	1.63493	3.22334e-09	2.06921e-08
ENSG00000129116	-1.28657	2.01934e-08	1.1422e-07
ENSG00000129195	1.67441	4.50574e-16	8.25604e-15
ENSG00000129295	1.04752	0.00462952	0.0095829
ENSG00000129422	-1.0152	1.47693e-06	6.05708e-06
ENSG00000129451	4.99568	8.56752e-19	2.3202e-17
ENSG00000129455	7.61425	1.27751e-17	2.92855e-16
ENSG00000129465	-1.10488	1.96292e-14	2.80784e-13
ENSG00000129474	3.21333	2.34295e-62	3.11964e-59
ENSG00000129493	-1.154	1.46255e-13	1.82567e-12
ENSG00000129566	-1.00549	5.78736e-10	4.16346e-09
ENSG00000129595	-1.71586	9.2954e-07	3.94795e-06
ENSG00000129667	1.6226	4.59201e-16	8.40449e-15
ENSG00000129675	-1.2132	3.86883e-07	1.75514e-06
ENSG00000129682	-1.18505	0.0044873	0.00931385
ENSG00000129810	1.40013	1.33885e-11	1.2532e-10
ENSG00000129991	4.68701	2.4032e-15	3.92621e-14
ENSG00000130055	-3.54696	1.26247e-15	2.15741e-14
ENSG00000130176	-3.58617	4.15609e-12	4.1976e-11
ENSG00000130193	1.16941	1.11843e-07	5.59496e-07
ENSG00000130224	-2.05924	3.21484e-09	2.06458e-08
ENSG00000130299	1.19439	9.33731e-13	1.04549e-11
ENSG00000130303	1.31255	0.00101687	0.00241564
ENSG00000130305	1.0429	1.19264e-13	1.50879e-12
ENSG00000130332	1.421	2.86692e-09	1.85682e-08
ENSG00000130449	-1.22674	1.07299e-23	5.58447e-22
ENSG00000130475	1.36825	8.31767e-06	2.97581e-05
ENSG00000130511	1.1751	2.65636e-10	2.01344e-09
ENSG00000130513	3.90922	4.2987e-34	7.54777e-32
ENSG00000130518	-1.91869	8.73606e-08	4.44505e-07
ENSG00000130529	-1.14511	4.71156e-06	1.76841e-05
ENSG00000130558	-1.754	6.36887e-07	2.77431e-06
ENSG00000130589	1.01272	1.79544e-05	6.05862e-05
ENSG00000130590	1.35075	9.43121e-10	6.56324e-09
ENSG00000130592	-1.3904	3.28808e-07	1.51055e-06
ENSG00000130635	1.56645	1.91974e-08	1.0912e-07
ENSG00000130701	1.22352	9.5416e-06	3.38489e-05
ENSG00000130713	1.29099	1.64765e-35	3.51015e-33
ENSG00000130720	2.65942	8.55307e-06	3.05115e-05
ENSG00000130726	1.03367	2.93255e-08	1.61184e-07
ENSG00000130731	1.52469	1.92467e-13	2.36557e-12
ENSG00000130748	1.67947	6.16504e-06	2.26084e-05
ENSG00000130766	-1.37341	1.38829e-16	2.7184e-15
ENSG00000130816	1.08928	4.60944e-11	3.98537e-10
ENSG00000130822	-3.0399	6.15973e-09	3.76944e-08
ENSG00000130826	1.48346	4.3874e-29	4.30073e-27
ENSG00000130827	1.10375	5.78225e-07	2.53467e-06
ENSG00000130881	1.05612	0.000668984	0.00165567
ENSG00000131015	4.78709	8.37713e-22	3.36423e-20
ENSG00000131016	-1.6655	2.7096e-05	8.85358e-05
ENSG00000131018	-1.36902	8.42747e-06	3.01038e-05
ENSG00000131019	2.15692	2.88349e-16	5.39489e-15
ENSG00000131069	-1.14911	2.02197e-10	1.56185e-09
ENSG00000131096	-5.10811	3.22494e-10	2.42257e-09
ENSG00000131153	1.35307	1.1111e-14	1.65146e-13
ENSG00000131171	-1.01498	1.11616e-05	3.91354e-05
ENSG00000131187	1.87082	4.09155e-11	3.56654e-10
ENSG00000131188	3.59848	1.57129e-29	1.61975e-27
ENSG00000131203	2.10257	0.000118865	0.000342696
ENSG00000131386	-2.38365	3.10515e-11	2.75328e-10
ENSG00000131389	2.96207	2.20554e-29	2.24459e-27
ENSG00000131409	-1.00002	0.00200156	0.00448101
ENSG00000131462	1.02472	8.6094e-08	4.38511e-07
ENSG00000131470	1.18147	7.86301e-11	6.55374e-10
ENSG00000131471	-2.50833	5.16169e-12	5.13533e-11
ENSG00000131584	1.02143	3.39091e-06	1.30901e-05
ENSG00000131620	1.25483	0.000700565	0.0017213
ENSG00000131650	2.34587	1.29357e-09	8.84031e-09
ENSG00000131711	-1.34821	4.30664e-06	1.62829e-05
ENSG00000131730	3.55105	2.33746e-07	1.10366e-06
ENSG00000131746	3.22051	7.93434e-21	2.81722e-19
ENSG00000131747	1.4434	2.11909e-11	1.92818e-10
ENSG00000131781	-2.42463	4.06385e-19	1.14116e-17
ENSG00000131845	-1.52734	1.06362e-05	3.73834e-05
ENSG00000131849	-1.18508	1.9503e-10	1.51124e-09
ENSG00000131910	2.84118	8.90519e-09	5.29375e-08
ENSG00000131981	-1.21708	3.88946e-10	2.87979e-09
ENSG00000132000	1.66554	1.74386e-08	9.9988e-08
ENSG00000132003	1.33991	5.45254e-13	6.31768e-12
ENSG00000132031	2.45888	1.01906e-09	7.05785e-09
ENSG00000132182	1.46268	5.64252e-09	3.47825e-08
ENSG00000132196	1.18054	7.78848e-12	7.54665e-11
ENSG00000132330	1.47652	4.60443e-23	2.22938e-21
ENSG00000132341	1.28031	3.53852e-20	1.1512e-18
ENSG00000132382	1.15427	7.91709e-10	5.57511e-09
ENSG00000132436	1.15269	4.28565e-10	3.14255e-09
ENSG00000132465	-3.94078	3.25649e-10	2.44512e-09
ENSG00000132514	-2.6674	8.08486e-12	7.82434e-11
ENSG00000132517	-2.22803	3.60875e-06	1.38574e-05
ENSG00000132561	-1.70641	1.76966e-07	8.5142e-07
ENSG00000132563	-2.09616	5.42787e-10	3.92778e-09
ENSG00000132635	1.11529	3.17429e-06	1.23134e-05
ENSG00000132640	-1.36306	1.00767e-16	2.02268e-15
ENSG00000132646	1.35503	5.61327e-12	5.54319e-11
ENSG00000132661	1.65293	3.56082e-17	7.66776e-16
ENSG00000132704	-2.20193	7.53714e-06	2.71909e-05
ENSG00000132718	-1.01598	4.67295e-05	0.000145488
ENSG00000132746	3.72701	2.09028e-11	1.90414e-10
ENSG00000132879	1.08993	6.67253e-05	0.00020131
ENSG00000132915	-3.84188	2.43941e-18	6.16723e-17
ENSG00000133027	1.08105	3.43814e-08	1.87235e-07
ENSG00000133048	3.4328	4.03767e-19	1.13581e-17
ENSG00000133063	2.14168	0.000431996	0.00111079
ENSG00000133067	1.89876	1.62457e-05	5.52051e-05
ENSG00000133083	-2.76428	4.00483e-12	4.05252e-11
ENSG00000133104	-1.4818	1.03891e-07	5.2184e-07
ENSG00000133110	1.25532	0.000508451	0.00128973
ENSG00000133119	1.96113	3.47106e-24	1.96036e-22
ENSG00000133131	1.71021	1.18982e-12	1.31291e-11
ENSG00000133216	1.17574	6.23327e-06	2.28272e-05
ENSG00000133247	1.10908	1.50534e-07	7.3487e-07
ENSG00000133315	1.0711	1.60986e-06	6.56687e-06
ENSG00000133316	1.2601	1.664e-17	3.75529e-16
ENSG00000133328	-3.44094	1.14458e-13	1.44914e-12
ENSG00000133392	-4.3162	7.47281e-14	9.8353e-13
ENSG00000133424	-1.20989	1.95701e-09	1.30397e-08
ENSG00000133561	-1.43514	4.59374e-08	2.45235e-07
ENSG00000133574	-1.26419	3.89772e-06	1.48634e-05
ENSG00000133612	1.10624	3.11076e-13	3.72592e-12
ENSG00000133619	-1.08435	0.00059921	0.00149807
ENSG00000133627	1.30342	1.27257e-15	2.17234e-14
ENSG00000133687	-1.80309	1.56785e-10	1.23465e-09
ENSG00000133731	-1.25347	6.26759e-09	3.83251e-08
ENSG00000133740	1.34983	3.52886e-09	2.25356e-08
ENSG00000133742	-7.13988	1.52565e-19	4.60811e-18
ENSG00000133800	-3.9807	4.12761e-24	2.30598e-22
ENSG00000133985	1.53988	1.21034e-06	5.03747e-06
ENSG00000134013	1.81941	1.07587e-13	1.37193e-12
ENSG00000134028	-3.39533	3.25357e-21	1.22032e-19
ENSG00000134057	1.71848	6.40997e-19	1.75977e-17
ENSG00000134061	-1.82978	9.46273e-09	5.60814e-08
ENSG00000134070	1.69384	3.2434e-11	2.87108e-10
ENSG00000134107	1.52283	1.16342e-11	1.09735e-10
ENSG00000134121	-2.64293	4.66708e-11	4.03302e-10
ENSG00000134138	-1.66707	4.49073e-06	1.69428e-05
ENSG00000134193	3.65571	1.25192e-07	6.20445e-07
ENSG00000134198	-1.7465	2.8241e-06	1.10434e-05
ENSG00000134201	-2.95263	1.59232e-21	6.22056e-20
ENSG00000134222	1.47236	5.53477e-18	1.33992e-16
ENSG00000134240	-2.74233	2.52096e-07	1.184e-06
ENSG00000134245	-1.32632	7.27108e-10	5.14742e-09
ENSG00000134256	-1.43117	1.566e-11	1.4522e-10
ENSG00000134317	2.2893	1.52526e-17	3.45681e-16
ENSG00000134321	-1.66792	6.10607e-05	0.000185728
ENSG00000134323	1.94497	2.50647e-06	9.90315e-06
ENSG00000134339	3.33255	2.04098e-08	1.15355e-07
ENSG00000134352	-1.25388	1.06376e-10	8.65418e-10
ENSG00000134443	2.67694	1.33831e-07	6.5978e-07
ENSG00000134516	-1.34293	1.1349e-05	3.97226e-05
ENSG00000134531	-2.1826	1.4103e-17	3.21453e-16
ENSG00000134533	-2.11515	3.77368e-08	2.04047e-07
ENSG00000134668	2.52825	2.30051e-16	4.38112e-15
ENSG00000134690	1.17084	2.15492e-13	2.63035e-12
ENSG00000134755	-1.7625	2.9284e-14	4.10798e-13
ENSG00000134757	5.41575	6.9547e-16	1.23335e-14
ENSG00000134762	4.27127	9.87664e-11	8.1094e-10
ENSG00000134769	-1.53287	0.000626495	0.00156043
ENSG00000134812	3.30924	4.52138e-07	2.02077e-06
ENSG00000134815	1.41112	3.3688e-15	5.37192e-14
ENSG00000134824	1.86279	1.59036e-05	5.41115e-05
ENSG00000134827	6.32058	5.46266e-21	1.98369e-19
ENSG00000134853	-1.28218	1.61835e-06	6.59809e-06
ENSG00000134874	-1.18961	1.97598e-06	7.96072e-06
ENSG00000134901	1.27902	5.3649e-11	4.58889e-10
ENSG00000134905	1.145	1.11656e-10	9.04223e-10
ENSG00000134917	-1.49237	0.000345252	0.000903741
ENSG00000134955	-2.19139	2.06932e-08	1.16915e-07
ENSG00000134982	-1.1316	4.24791e-09	2.67533e-08
ENSG00000135002	-1.15659	4.02746e-09	2.54754e-08
ENSG00000135052	-1.33127	3.4956e-10	2.61238e-09
ENSG00000135063	-2.10654	4.52128e-07	2.02077e-06
ENSG00000135069	2.66146	1.14485e-27	9.47793e-26
ENSG00000135083	-1.9006	1.68453e-08	9.68373e-08
ENSG00000135111	1.12397	0.000108585	0.000315507
ENSG00000135114	-1.68504	4.67882e-07	2.08599e-06
ENSG00000135119	2.01606	1.10678e-13	1.40798e-12
ENSG00000135124	-1.34886	4.32757e-10	3.17183e-09
ENSG00000135218	-2.32454	5.83185e-09	3.58114e-08
ENSG00000135220	-3.44077	2.52085e-08	1.40195e-07
ENSG00000135245	2.55064	1.83867e-28	1.66922e-26
ENSG00000135253	2.16356	1.12784e-10	9.12897e-10
ENSG00000135333	-4.25064	4.46792e-20	1.43063e-18
ENSG00000135362	-1.40378	3.50139e-11	3.08408e-10
ENSG00000135363	-1.30171	7.97228e-10	5.6115e-09
ENSG00000135372	1.01515	1.25464e-17	2.88441e-16
ENSG00000135423	2.96609	5.47974e-17	1.14937e-15
ENSG00000135424	-1.58784	5.54736e-07	2.43773e-06
ENSG00000135426	-1.63186	2.10998e-07	1.00397e-06
ENSG00000135437	-2.38994	1.5616e-18	4.08366e-17
ENSG00000135446	1.42927	2.0569e-24	1.19946e-22
ENSG00000135451	2.21258	3.26329e-33	5.26675e-31
ENSG00000135476	1.24945	7.5126e-12	7.28375e-11
ENSG00000135480	3.0658	1.03313e-11	9.8317e-11
ENSG00000135540	-1.24519	2.29501e-13	2.78857e-12
ENSG00000135549	-3.95219	1.58223e-21	6.1963e-20
ENSG00000135632	1.13157	1.81911e-20	6.18734e-19
ENSG00000135678	-2.75525	5.05372e-26	3.52613e-24
ENSG00000135702	-2.16432	6.80026e-05	0.000204931
ENSG00000135709	-2.29633	1.47238e-22	6.58981e-21
ENSG00000135740	1.1642	2.26695e-06	9.03727e-06
ENSG00000135744	2.2968	4.003e-12	4.05252e-11
ENSG00000135749	1.20017	4.18723e-10	3.07744e-09
ENSG00000135763	1.28004	3.30149e-24	1.88397e-22
ENSG00000135766	-1.02532	1.43252e-15	2.42724e-14
ENSG00000135773	-1.69143	0.000439285	0.00112663
ENSG00000135828	-1.44832	2.85861e-17	6.26543e-16
ENSG00000135842	-3.04695	2.60342e-22	1.1273e-20
ENSG00000135898	-1.4824	0.000456975	0.00116787
ENSG00000135905	-1.34643	1.03744e-07	5.21264e-07
ENSG00000135912	1.20272	5.55636e-20	1.75801e-18
ENSG00000135916	-2.27293	3.02964e-15	4.84561e-14
ENSG00000135919	1.46762	2.80034e-06	1.09586e-05
ENSG00000135932	-1.16973	6.74506e-30	7.38168e-28
ENSG00000135956	-1.09228	1.27434e-30	1.59074e-28
ENSG00000135960	2.63788	4.99417e-08	2.6426e-07
ENSG00000135976	1.06512	0.000244395	0.00065895
ENSG00000136011	-2.04993	1.09848e-09	7.56605e-09
ENSG00000136044	-2.11614	5.70844e-57	5.06719e-54
ENSG00000136052	-1.8726	2.6651e-14	3.7452e-13
ENSG00000136059	-1.50052	2.62098e-08	1.45208e-07
ENSG00000136068	-1.38413	3.25271e-11	2.87773e-10
ENSG00000136108	1.52905	4.04958e-14	5.57794e-13
ENSG00000136144	1.16786	5.92003e-11	5.03408e-10
ENSG00000136160	-1.49698	1.56644e-08	9.04212e-08
ENSG00000136231	4.00271	1.89334e-10	1.46996e-09
ENSG00000136244	2.23836	3.71708e-06	1.4246e-05
ENSG00000136271	1.11179	3.11194e-28	2.73201e-26
ENSG00000136274	-1.92862	3.40297e-10	2.54673e-09
ENSG00000136295	1.58242	3.3127e-16	6.1547e-15
ENSG00000136383	2.24855	2.01266e-05	6.72344e-05
ENSG00000136436	-1.04688	3.27483e-19	9.32713e-18
ENSG00000136457	-3.03971	2.88663e-15	4.6401e-14
ENSG00000136492	1.06963	1.82535e-07	8.76891e-07
ENSG00000136689	2.07031	7.07984e-08	3.65556e-07
ENSG00000136732	-1.46344	2.92547e-07	1.36119e-06
ENSG00000136826	-2.40235	3.51128e-20	1.14497e-18
ENSG00000136842	-2.39473	2.35848e-08	1.3182e-07
ENSG00000136848	-1.01062	2.38251e-08	1.33057e-07
ENSG00000136854	1.4474	2.37864e-07	1.12145e-06
ENSG00000136856	1.08382	2.7777e-05	9.05203e-05
ENSG00000136867	-1.13864	3.21992e-05	0.000103574
ENSG00000136877	1.135	1.98423e-11	1.81477e-10
ENSG00000136883	1.73948	3.55895e-07	1.62564e-06
ENSG00000136891	1.06017	7.81341e-23	3.69357e-21
ENSG00000136933	1.02702	4.3056e-11	3.74089e-10
ENSG00000136942	1.01982	2.96888e-08	1.63013e-07
ENSG00000136943	1.29169	0.0001497	0.000423721
ENSG00000136960	-1.21712	0.000482652	0.00122858
ENSG00000136982	2.05909	1.83059e-25	1.22381e-23
ENSG00000136997	2.15132	4.8541e-29	4.70054e-27
ENSG00000137077	-1.75965	0.000135585	0.000386922
ENSG00000137094	-2.09432	1.67369e-11	1.5449e-10
ENSG00000137135	1.36232	2.22946e-14	3.16081e-13
ENSG00000137166	1.11644	7.31265e-07	3.15652e-06
ENSG00000137168	1.2917	1.28363e-21	5.08929e-20
ENSG00000137198	1.31746	0.000585422	0.00146796
ENSG00000137203	3.83892	2.85061e-15	4.59143e-14
ENSG00000137251	-1.72007	0.000161392	0.00045416
ENSG00000137265	-2.76544	1.70728e-11	1.57318e-10
ENSG00000137266	-1.54616	3.06787e-14	4.28858e-13
ENSG00000137269	-1.47373	2.83109e-31	3.86625e-29
ENSG00000137273	-2.08613	3.42485e-12	3.51234e-11
ENSG00000137309	1.45959	1.07005e-13	1.3656e-12
ENSG00000137331	1.36241	3.74752e-07	1.70349e-06
ENSG00000137343	1.17909	2.84587e-12	2.96423e-11
ENSG00000137449	-1.15082	3.0567e-10	2.30052e-09
ENSG00000137474	1.3057	9.31686e-06	3.30958e-05
ENSG00000137486	-1.22829	4.76553e-12	4.77755e-11
ENSG00000137501	-1.53753	1.03489e-10	8.45369e-10
ENSG00000137502	-1.27808	1.82334e-09	1.21999e-08
ENSG00000137558	-1.82452	0.000169066	0.000473834
ENSG00000137563	1.194	0.000138516	0.000394722
ENSG00000137571	1.81245	4.35142e-08	2.33443e-07
ENSG00000137573	1.81374	5.48614e-08	2.88158e-07
ENSG00000137628	-1.73919	1.64188e-08	9.45708e-08
ENSG00000137634	-3.12289	4.00633e-07	1.80981e-06
ENSG00000137672	-1.05462	6.11545e-05	0.000185978
ENSG00000137673	6.17561	5.65206e-29	5.44028e-27
ENSG00000137692	1.60269	9.02349e-24	4.75833e-22
ENSG00000137699	4.9033	8.12099e-36	1.7775e-33
ENSG00000137726	-2.35907	9.57447e-11	7.87749e-10
ENSG00000137727	-2.99251	1.27351e-20	4.44284e-19
ENSG00000137745	5.2711	9.34697e-17	1.88568e-15
ENSG00000137747	3.1942	1.22722e-11	1.15412e-10
ENSG00000137757	-2.25532	1.63552e-10	1.28414e-09
ENSG00000137767	-1.61998	1.93434e-18	4.98209e-17
ENSG00000137804	1.29886	4.29342e-11	3.73233e-10
ENSG00000137807	1.41882	1.62854e-19	4.88194e-18
ENSG00000137809	1.54721	9.96886e-07	4.21271e-06
ENSG00000137812	1.05391	6.18473e-07	2.69851e-06
ENSG00000137819	-2.18644	1.22219e-15	2.09304e-14
ENSG00000137825	-1.18679	0.000509455	0.00129175
ENSG00000137834	1.08143	3.23574e-06	1.25244e-05
ENSG00000137868	5.95031	8.62707e-29	8.15641e-27
ENSG00000137872	-3.33364	9.36533e-23	4.37542e-21
ENSG00000137877	3.39621	6.87048e-14	9.08747e-13
ENSG00000137878	-1.61966	3.94071e-09	2.4976e-08
ENSG00000137936	-1.52347	6.57941e-14	8.72482e-13
ENSG00000137941	-1.443	8.69029e-05	0.000257184
ENSG00000137965	1.5321	8.69311e-05	0.000257219
ENSG00000138028	3.87435	1.47029e-37	3.72894e-35
ENSG00000138029	-1.12999	4.18621e-28	3.57686e-26
ENSG00000138031	1.06451	3.80553e-08	2.0556e-07
ENSG00000138035	1.14387	4.39038e-15	6.89769e-14
ENSG00000138074	1.80309	1.03184e-14	1.54225e-13
ENSG00000138079	-2.00844	1.67771e-06	6.81752e-06
ENSG00000138100	2.84165	9.64555e-05	0.00028299
ENSG00000138101	1.20514	8.8562e-09	5.27214e-08
ENSG00000138131	-1.78329	2.83599e-09	1.83828e-08
ENSG00000138152	4.09357	6.769e-21	2.43593e-19
ENSG00000138160	1.04124	1.44014e-07	7.06281e-07
ENSG00000138180	1.82917	1.85553e-19	5.45998e-18
ENSG00000138182	1.02947	1.79247e-06	7.26355e-06
ENSG00000138193	-2.25525	2.96853e-29	2.9831e-27
ENSG00000138207	1.86031	6.33844e-05	0.000191955
ENSG00000138316	1.40806	1.00512e-07	5.0662e-07
ENSG00000138346	1.53641	1.10144e-15	1.90257e-14
ENSG00000138356	-1.86068	2.05697e-06	8.25579e-06
ENSG00000138363	1.02497	3.26035e-16	6.06448e-15
ENSG00000138411	1.34537	1.45477e-07	7.12581e-07
ENSG00000138435	-1.77474	3.70294e-08	2.00357e-07
ENSG00000138442	1.10602	4.0643e-18	1.0037e-16
ENSG00000138463	-1.03867	4.81638e-11	4.14411e-10
ENSG00000138593	-1.1872	9.09306e-13	1.01957e-11
ENSG00000138600	-1.77988	1.88641e-33	3.10733e-31
ENSG00000138606	1.22199	0.00162086	0.00370449
ENSG00000138615	-2.69942	3.63727e-06	1.39636e-05
ENSG00000138641	-1.22989	2.32499e-15	3.81403e-14
ENSG00000138658	1.21167	2.30317e-09	1.52066e-08
ENSG00000138669	-4.13239	1.67163e-30	2.07049e-28
ENSG00000138678	-2.46867	5.74499e-18	1.38452e-16
ENSG00000138685	-1.74802	3.54685e-07	1.62058e-06
ENSG00000138722	-2.61218	1.73911e-06	7.05804e-06
ENSG00000138735	-1.84383	7.0011e-13	7.98455e-12
ENSG00000138744	-2.24468	4.20251e-27	3.22825e-25
ENSG00000138764	-1.10702	4.21367e-10	3.09403e-09
ENSG00000138771	-1.16205	1.41365e-12	1.53864e-11
ENSG00000138772	1.71165	9.61844e-12	9.20599e-11
ENSG00000138778	1.43061	2.93293e-09	1.89573e-08
ENSG00000138795	2.43665	4.19742e-14	5.7469e-13
ENSG00000138944	-3.00832	3.41881e-14	4.75419e-13
ENSG00000139044	-1.08301	1.72234e-05	5.82672e-05
ENSG00000139055	3.01677	1.03754e-08	6.11504e-08
ENSG00000139117	-2.42562	2.12965e-16	4.07516e-15
ENSG00000139132	-1.0267	6.01877e-09	3.68883e-08
ENSG00000139146	1.15156	8.52182e-09	5.09206e-08
ENSG00000139163	-1.80741	5.42754e-18	1.31595e-16
ENSG00000139193	-1.95437	5.2912e-09	3.27304e-08
ENSG00000139194	-1.11524	9.34311e-07	3.96611e-06
ENSG00000139209	-2.34627	1.33115e-05	4.60073e-05
ENSG00000139266	1.02731	3.02774e-12	3.14342e-11
ENSG00000139289	3.22334	3.90771e-24	2.19078e-22
ENSG00000139292	2.79393	1.42774e-12	1.55293e-11
ENSG00000139343	1.31794	6.58943e-17	1.36204e-15
ENSG00000139433	-1.68177	3.06509e-48	1.93825e-45
ENSG00000139438	1.81405	1.85712e-07	8.91081e-07
ENSG00000139508	-1.67639	2.36464e-13	2.86445e-12
ENSG00000139514	1.16335	5.30025e-10	3.84244e-09
ENSG00000139515	4.58276	8.07952e-42	2.8064e-39
ENSG00000139540	-1.41463	0.000435295	0.00111819
ENSG00000139546	1.2218	7.04143e-11	5.91836e-10
ENSG00000139567	-1.65335	1.28559e-10	1.03326e-09
ENSG00000139572	1.93331	5.08403e-08	2.68715e-07
ENSG00000139618	1.91894	7.37027e-18	1.74981e-16
ENSG00000139626	-1.42923	1.24642e-05	4.32472e-05
ENSG00000139629	1.99131	9.84092e-17	1.98033e-15
ENSG00000139725	-1.35645	0.000285876	0.000758884
ENSG00000139734	1.71971	1.48729e-17	3.37555e-16
ENSG00000139800	8.77892	9.34099e-19	2.52112e-17
ENSG00000139874	-1.23172	0.000823926	0.00199556
ENSG00000139880	1.21354	2.77733e-07	1.29717e-06
ENSG00000139890	1.87751	2.26886e-09	1.49987e-08
ENSG00000139946	-1.63297	1.84629e-09	1.23431e-08
ENSG00000139970	-1.51745	2.41787e-06	9.57677e-06
ENSG00000139998	1.24548	1.81021e-08	1.03446e-07
ENSG00000140092	-1.31172	9.54704e-07	4.04945e-06
ENSG00000140093	2.76579	0.000117393	0.000338942
ENSG00000140104	1.4098	8.73452e-17	1.77332e-15
ENSG00000140105	1.13724	0.000224208	0.000610497
ENSG00000140263	1.46794	4.67395e-18	1.14365e-16
ENSG00000140274	2.51849	0.000273302	0.000728168
ENSG00000140284	-1.10327	7.98453e-08	4.08587e-07
ENSG00000140285	-1.23811	0.00197999	0.00444017
ENSG00000140287	-1.51153	0.000175226	0.000489383
ENSG00000140297	-2.27138	8.31113e-08	4.24537e-07
ENSG00000140323	-2.39966	1.73851e-15	2.90565e-14
ENSG00000140416	-1.44626	5.29855e-13	6.15711e-12
ENSG00000140450	-1.76784	2.6403e-15	4.27423e-14
ENSG00000140451	1.94471	3.45659e-20	1.12943e-18
ENSG00000140479	-1.11784	5.77988e-06	2.12888e-05
ENSG00000140497	-1.13947	4.68314e-17	9.93722e-16
ENSG00000140511	2.07777	2.4141e-09	1.588e-08
ENSG00000140519	2.53153	2.29753e-05	7.59255e-05
ENSG00000140525	1.54417	2.9104e-21	1.10195e-19
ENSG00000140534	1.60324	4.37885e-16	8.06569e-15
ENSG00000140675	1.45894	4.23094e-05	0.000132944
ENSG00000140678	1.15243	0.000351352	0.000917905
ENSG00000140682	-1.21967	5.55588e-07	2.4408e-06
ENSG00000140807	4.46562	4.62409e-17	9.83805e-16
ENSG00000140832	-1.50911	1.26179e-27	1.03389e-25
ENSG00000140835	5.68842	4.34357e-13	5.10681e-12
ENSG00000140859	1.73266	1.01997e-09	7.06114e-09
ENSG00000140937	1.44108	5.9572e-07	2.60636e-06
ENSG00000140988	1.26246	4.70418e-08	2.50299e-07
ENSG00000141052	-3.12717	8.39298e-13	9.45053e-12
ENSG00000141076	1.23666	7.2412e-25	4.43295e-23
ENSG00000141101	1.19671	9.46272e-16	1.65422e-14
ENSG00000141293	1.569	1.18724e-06	4.95035e-06
ENSG00000141338	-4.5227	1.58901e-18	4.1418e-17
ENSG00000141391	2.1599	8.80162e-19	2.37957e-17
ENSG00000141404	-1.26562	1.38539e-05	4.7696e-05
ENSG00000141431	-2.0537	2.73422e-06	1.07182e-05
ENSG00000141434	-5.27684	4.30942e-22	1.81678e-20
ENSG00000141441	-1.14552	3.23534e-09	2.07607e-08
ENSG00000141447	-1.59267	6.32205e-11	5.34182e-10
ENSG00000141497	1.22787	1.54481e-05	5.27077e-05
ENSG00000141505	2.53047	2.16624e-10	1.66405e-09
ENSG00000141519	1.45676	1.6709e-08	9.61384e-08
ENSG00000141527	2.05272	4.00977e-10	2.95901e-09
ENSG00000141552	1.21259	1.90621e-05	6.39727e-05
ENSG00000141570	1.89422	3.64899e-34	6.62541e-32
ENSG00000141574	-2.90842	1.2448e-12	1.36603e-11
ENSG00000141577	1.00823	4.80692e-07	2.13763e-06
ENSG00000141582	1.6581	9.83794e-18	2.30823e-16
ENSG00000141682	2.3706	1.95684e-23	9.92584e-22
ENSG00000141698	1.06034	3.30676e-07	1.51826e-06
ENSG00000141738	1.40129	2.01947e-08	1.1422e-07
ENSG00000141756	2.12955	1.22465e-12	1.34855e-11
ENSG00000141933	1.32979	0.000150125	0.000424849
ENSG00000141994	1.20543	9.84463e-09	5.81506e-08
ENSG00000142089	1.86947	3.34233e-12	3.43432e-11
ENSG00000142102	3.62468	4.08844e-21	1.51566e-19
ENSG00000142185	1.52848	4.78278e-06	1.79304e-05
ENSG00000142207	1.05344	1.05934e-13	1.3536e-12
ENSG00000142235	2.03646	1.43675e-13	1.79769e-12
ENSG00000142408	3.70054	9.58386e-14	1.23692e-12
ENSG00000142494	-1.21988	0.000140412	0.00039935
ENSG00000142528	1.02601	2.3478e-14	3.31389e-13
ENSG00000142530	1.46558	4.01128e-10	2.95901e-09
ENSG00000142544	1.82441	7.37489e-09	4.46011e-08
ENSG00000142552	1.08611	3.16469e-05	0.000101946
ENSG00000142623	2.7282	6.89596e-07	2.98762e-06
ENSG00000142627	1.21078	1.12591e-05	3.94426e-05
ENSG00000142632	1.49086	1.07424e-11	1.01864e-10
ENSG00000142661	2.43218	7.79752e-09	4.69792e-08
ENSG00000142684	1.36139	1.8487e-10	1.4402e-09
ENSG00000142700	5.29436	3.79837e-10	2.82018e-09
ENSG00000142731	1.15225	1.10121e-10	8.92701e-10
ENSG00000142748	1.54187	7.24316e-08	3.73567e-07
ENSG00000142765	1.56732	8.72246e-06	3.1088e-05
ENSG00000142875	-2.31952	4.72564e-14	6.41515e-13
ENSG00000142945	1.55384	1.1897e-22	5.40031e-21
ENSG00000142949	-1.17815	7.09077e-10	5.02869e-09
ENSG00000142959	-5.59988	2.37671e-35	4.74689e-33
ENSG00000143061	-1.57551	8.42933e-17	1.71791e-15
ENSG00000143067	1.48128	3.9272e-12	3.98405e-11
ENSG00000143126	1.04591	2.20736e-05	7.32942e-05
ENSG00000143167	-1.96275	2.14275e-10	1.64759e-09
ENSG00000143196	-3.60772	2.91531e-15	4.68148e-14
ENSG00000143217	1.91622	9.71478e-09	5.74899e-08
ENSG00000143228	1.95876	6.11253e-18	1.46866e-16
ENSG00000143256	1.1443	2.60889e-12	2.7245e-11
ENSG00000143297	-1.59986	0.000951064	0.0022735
ENSG00000143320	1.50675	0.000948774	0.00226871
ENSG00000143333	2.77947	8.85313e-32	1.24084e-29
ENSG00000143344	-1.31661	1.70116e-09	1.14303e-08
ENSG00000143375	-1.76544	3.00723e-19	8.59562e-18
ENSG00000143382	-1.03146	0.000591994	0.00148212
ENSG00000143409	-1.03621	9.52093e-08	4.81562e-07
ENSG00000143416	-2.23297	1.33184e-07	6.56996e-07
ENSG00000143476	1.35702	5.06345e-14	6.83309e-13
ENSG00000143479	1.03514	1.64347e-06	6.6937e-06
ENSG00000143494	1.22088	3.12437e-05	0.000100769
ENSG00000143498	1.38206	4.57006e-14	6.22858e-13
ENSG00000143507	1.39204	1.5435e-10	1.21848e-09
ENSG00000143515	-1.04671	6.00382e-05	0.000182826
ENSG00000143590	1.72537	1.2565e-09	8.5943e-09
ENSG00000143603	-2.32037	6.34334e-17	1.31458e-15
ENSG00000143786	1.39717	8.69587e-09	5.18443e-08
ENSG00000143839	2.25032	0.000181213	0.00050399
ENSG00000143847	1.6403	2.76227e-06	1.08202e-05
ENSG00000143867	-1.72931	0.000183549	0.000509865
ENSG00000143882	2.33808	1.00236e-13	1.2864e-12
ENSG00000143995	-1.81424	2.48698e-09	1.6299e-08
ENSG00000144045	-1.03498	0.00210035	0.00467791
ENSG00000144063	-2.31821	2.53583e-12	2.65688e-11
ENSG00000144136	-2.18196	6.41656e-40	1.97161e-37
ENSG00000144161	1.10089	4.61514e-12	4.63778e-11
ENSG00000144214	1.66097	1.22058e-05	4.24426e-05
ENSG00000144218	-3.17901	1.62514e-18	4.22906e-17
ENSG00000144354	1.74468	2.65212e-16	5.00301e-15
ENSG00000144381	1.30729	6.05575e-17	1.25988e-15
ENSG00000144395	2.1214	1.62281e-17	3.6675e-16
ENSG00000144426	-1.77656	2.59635e-15	4.2159e-14
ENSG00000144452	4.20745	1.43394e-09	9.73715e-09
ENSG00000144485	2.24621	7.1422e-15	1.08891e-13
ENSG00000144554	1.24418	1.41669e-16	2.76385e-15
ENSG00000144619	-2.76418	1.62989e-20	5.61258e-19
ENSG00000144642	-1.77239	7.96155e-11	6.63241e-10
ENSG00000144648	-3.02439	1.2178e-26	9.00834e-25
ENSG00000144649	-1.37081	0.000311317	0.00082083
ENSG00000144712	-2.19527	1.8838e-13	2.31712e-12
ENSG00000144810	1.54905	4.69545e-06	1.76319e-05
ENSG00000144815	-1.02142	3.72084e-07	1.69281e-06
ENSG00000144820	-1.752	0.000742685	0.00181502
ENSG00000144821	-1.98561	6.04919e-10	4.33621e-09
ENSG00000144824	-1.0096	0.00261536	0.00570877
ENSG00000144857	-1.2448	0.00130836	0.00304413
ENSG00000144935	-1.02591	0.000481009	0.00122518
ENSG00000145012	-1.55081	1.21679e-13	1.53691e-12
ENSG00000145088	-1.2483	9.92852e-11	8.14781e-10
ENSG00000145113	-1.44184	0.00325305	0.00695348
ENSG00000145147	-2.10636	7.77468e-08	3.98793e-07
ENSG00000145194	1.48352	1.49822e-15	2.53051e-14
ENSG00000145220	1.52408	2.96277e-23	1.47016e-21
ENSG00000145244	3.24126	2.59139e-17	5.72686e-16
ENSG00000145287	-3.18094	1.09334e-14	1.62808e-13
ENSG00000145293	1.12885	4.7103e-19	1.30954e-17
ENSG00000145335	-1.59747	2.50602e-05	8.23047e-05
ENSG00000145349	-1.00669	2.7346e-09	1.77905e-08
ENSG00000145362	-3.00338	1.71745e-15	2.87646e-14
ENSG00000145384	-3.03886	5.68932e-09	3.50169e-08
ENSG00000145386	1.33125	3.24971e-12	3.35642e-11
ENSG00000145506	4.60118	1.79202e-27	1.41049e-25
ENSG00000145604	1.16102	4.68635e-10	3.41599e-09
ENSG00000145649	-1.48999	0.000354528	0.000925294
ENSG00000145681	-2.05984	7.14363e-10	5.06392e-09
ENSG00000145687	-1.81757	1.02779e-11	9.78669e-11
ENSG00000145703	-1.86981	1.29216e-10	1.0375e-09
ENSG00000145861	-1.45695	2.12343e-08	1.19761e-07
ENSG00000145936	-2.84636	6.09268e-11	5.16988e-10
ENSG00000146038	1.93625	0.000772965	0.00188412
ENSG00000146039	-3.62903	6.66912e-16	1.18795e-14
ENSG00000146054	2.57896	5.55149e-06	2.05186e-05
ENSG00000146122	-1.81697	1.30752e-12	1.42941e-11
ENSG00000146233	1.46695	2.98317e-06	1.16285e-05
ENSG00000146263	1.35161	1.92603e-15	3.20898e-14
ENSG00000146267	-1.94714	2.26312e-06	9.02423e-06
ENSG00000146374	-1.2528	0.00448492	0.00931065
ENSG00000146410	1.58964	3.28757e-18	8.16934e-17
ENSG00000146411	2.19155	1.42136e-07	6.98139e-07
ENSG00000146469	-3.401	1.23106e-09	8.43474e-09
ENSG00000146477	1.91057	5.61207e-13	6.48839e-12
ENSG00000146555	-1.19669	0.000498652	0.00126648
ENSG00000146648	-1.02685	1.00799e-06	4.25738e-06
ENSG00000146670	1.69705	4.09939e-29	4.06832e-27
ENSG00000146674	1.13919	4.37221e-06	1.65113e-05
ENSG00000146700	1.26082	9.13931e-10	6.37398e-09
ENSG00000146731	1.20328	4.75573e-22	1.99966e-20
ENSG00000146733	1.60542	2.63552e-17	5.81634e-16
ENSG00000146858	2.22006	1.404e-29	1.47587e-27
ENSG00000146859	-1.36537	6.7003e-15	1.02447e-13
ENSG00000146918	1.42949	9.73165e-22	3.88731e-20
ENSG00000146938	-1.94846	7.28862e-09	4.41462e-08
ENSG00000146966	-1.33678	7.31841e-07	3.15781e-06
ENSG00000147010	-1.02088	1.03081e-08	6.07762e-08
ENSG00000147027	-1.17192	0.000321247	0.000845197
ENSG00000147036	-1.97235	4.33325e-09	2.72478e-08
ENSG00000147224	1.01696	1.36744e-11	1.27846e-10
ENSG00000147383	1.04451	1.44186e-09	9.78263e-09
ENSG00000147536	1.42263	1.77642e-12	1.90622e-11
ENSG00000147614	-2.4426	4.00779e-14	5.52992e-13
ENSG00000147799	1.14558	6.87851e-09	4.17413e-08
ENSG00000147852	-1.34661	9.37138e-05	0.000275604
ENSG00000147874	1.07529	2.90221e-09	1.87739e-08
ENSG00000147883	-3.52108	4.54861e-34	7.89974e-32
ENSG00000147889	3.09248	6.8867e-10	4.89483e-09
ENSG00000147955	1.3671	5.82432e-14	7.78102e-13
ENSG00000148158	-1.00128	1.23616e-09	8.46605e-09
ENSG00000148175	-1.15081	1.45792e-06	5.98528e-06
ENSG00000148180	-1.69773	1.6195e-10	1.27281e-09
ENSG00000148335	1.26017	8.95662e-24	4.75103e-22
ENSG00000148346	2.33946	7.9931e-06	2.86997e-05
ENSG00000148357	-2.66526	5.58663e-12	5.52029e-11
ENSG00000148362	1.25864	1.06839e-11	1.01371e-10
ENSG00000148399	1.14786	1.49203e-12	1.61625e-11
ENSG00000148483	-4.03146	2.12604e-19	6.19888e-18
ENSG00000148488	-1.52746	0.00229397	0.00505979
ENSG00000148516	-1.66216	5.59003e-09	3.44855e-08
ENSG00000148541	-1.75421	1.99192e-08	1.12821e-07
ENSG00000148584	-1.55172	4.52953e-06	1.70731e-05
ENSG00000148734	3.34702	4.29887e-15	6.76056e-14
ENSG00000148735	1.78946	2.89063e-09	1.87066e-08
ENSG00000148773	1.04778	3.84863e-07	1.74697e-06
ENSG00000148840	1.16511	2.40968e-17	5.36238e-16
ENSG00000148842	-1.80824	3.58126e-33	5.72214e-31
ENSG00000148848	4.16803	3.69765e-30	4.36125e-28
ENSG00000148935	2.08132	1.75813e-08	1.00758e-07
ENSG00000149043	3.01838	6.22652e-10	4.45333e-09
ENSG00000149090	-1.77692	2.09038e-13	2.55743e-12
ENSG00000149150	1.38116	5.95413e-09	3.65202e-08
ENSG00000149218	-1.67981	8.35489e-22	3.36423e-20
ENSG00000149243	4.28432	4.18787e-22	1.77021e-20
ENSG00000149256	1.08551	0.000919772	0.00220563
ENSG00000149257	1.30757	7.73113e-11	6.45392e-10
ENSG00000149260	-1.57936	2.56903e-15	4.17578e-14
ENSG00000149289	-1.4955	8.90307e-07	3.79241e-06
ENSG00000149294	-2.53186	2.06127e-10	1.58953e-09
ENSG00000149295	3.15405	4.01056e-06	1.52646e-05
ENSG00000149380	2.03117	3.48387e-09	2.22661e-08
ENSG00000149451	-1.7044	4.93764e-05	0.000152833
ENSG00000149485	1.60293	2.19374e-07	1.04165e-06
ENSG00000149534	-2.29984	4.6338e-07	2.06812e-06
ENSG00000149554	1.29477	7.9256e-16	1.3962e-14
ENSG00000149557	-1.37685	7.9064e-08	4.04899e-07
ENSG00000149582	-1.15068	0.000932043	0.00223305
ENSG00000149591	-2.57183	3.05649e-11	2.71255e-10
ENSG00000149596	-2.6945	2.00461e-09	1.33457e-08
ENSG00000149599	2.36615	3.98047e-08	2.14647e-07
ENSG00000149634	1.22289	0.000624523	0.00155624
ENSG00000149636	1.25688	3.7741e-13	4.46685e-12
ENSG00000149809	1.2283	5.8087e-07	2.54557e-06
ENSG00000149948	1.35815	0.000619454	0.00154433
ENSG00000149968	6.13583	6.7422e-33	1.03583e-30
ENSG00000150054	-1.18532	1.09338e-06	4.59011e-06
ENSG00000150456	1.17697	6.77064e-07	2.93811e-06
ENSG00000150471	-2.63295	6.06422e-12	5.95538e-11
ENSG00000150510	-1.6586	6.92081e-07	2.99758e-06
ENSG00000150556	1.8284	6.04761e-06	2.21931e-05
ENSG00000150593	-2.24364	3.15352e-40	1.0283e-37
ENSG00000150594	-2.18744	1.06263e-06	4.46808e-06
ENSG00000150672	-1.43839	0.000134386	0.000383638
ENSG00000150681	-1.29695	6.4085e-05	0.000193967
ENSG00000150764	-1.55251	3.25766e-12	3.36246e-11
ENSG00000150782	-1.15029	1.28784e-06	5.33915e-06
ENSG00000150995	-1.37705	1.0888e-07	5.45528e-07
ENSG00000151006	1.73995	4.53909e-08	2.42886e-07
ENSG00000151012	3.14787	1.49144e-18	3.90659e-17
ENSG00000151090	-2.53367	1.20775e-09	8.28573e-09
ENSG00000151136	1.39663	0.000595334	0.00148908
ENSG00000151150	-1.97391	4.12099e-32	5.932e-30
ENSG00000151224	3.47406	2.08955e-10	1.60978e-09
ENSG00000151229	-1.95808	2.99884e-22	1.29152e-20
ENSG00000151276	-1.04882	6.53175e-12	6.37145e-11
ENSG00000151287	1.46485	1.98688e-07	9.49352e-07
ENSG00000151320	-2.14549	1.23094e-12	1.35455e-11
ENSG00000151338	-1.66073	1.86439e-07	8.94305e-07
ENSG00000151364	1.35494	2.0175e-11	1.84308e-10
ENSG00000151388	3.54902	4.94846e-32	7.0595e-30
ENSG00000151490	1.84166	0.000264331	0.00070674
ENSG00000151503	1.16735	1.53384e-16	2.97423e-15
ENSG00000151617	1.60098	2.54e-10	1.93719e-09
ENSG00000151623	-2.87243	1.46908e-28	1.35348e-26
ENSG00000151632	-2.0466	1.5409e-07	7.50626e-07
ENSG00000151650	2.54792	6.15877e-07	2.68939e-06
ENSG00000151651	1.37668	3.43125e-05	0.000109583
ENSG00000151702	-1.36568	4.4976e-09	2.81704e-08
ENSG00000151715	-1.15103	1.56052e-06	6.38351e-06
ENSG00000151725	1.24148	1.21445e-07	6.03373e-07
ENSG00000151746	1.45769	9.63454e-14	1.24146e-12
ENSG00000151790	1.611	3.65836e-06	1.40378e-05
ENSG00000151846	1.73238	1.92129e-05	6.44384e-05
ENSG00000151849	1.0781	2.8938e-08	1.59274e-07
ENSG00000151882	-2.06224	4.29131e-08	2.30605e-07
ENSG00000151892	-2.94881	5.54987e-12	5.48737e-11
ENSG00000151914	-1.21533	1.26093e-06	5.23984e-06
ENSG00000152056	1.65504	1.53049e-14	2.22716e-13
ENSG00000152078	-1.95272	4.67478e-11	4.03445e-10
ENSG00000152137	-3.38889	1.28742e-15	2.19535e-14
ENSG00000152207	-1.36177	0.000205337	0.000564987
ENSG00000152217	-2.04824	3.0565e-12	3.17122e-11
ENSG00000152253	1.40221	4.23398e-15	6.66507e-14
ENSG00000152284	-1.4894	3.503e-12	3.58559e-11
ENSG00000152292	-1.75875	0.00115383	0.00271357
ENSG00000152413	2.21095	3.09424e-18	7.74917e-17
ENSG00000152455	1.17999	1.54161e-16	2.98206e-15
ENSG00000152495	-1.64499	6.27869e-11	5.31361e-10
ENSG00000152503	-1.65667	6.07775e-10	4.35277e-09
ENSG00000152527	-1.04938	0.00145381	0.00335486
ENSG00000152580	-2.983	9.62198e-12	9.20599e-11
ENSG00000152583	-2.10945	1.7658e-10	1.38101e-09
ENSG00000152642	-1.62276	1.78186e-24	1.05057e-22
ENSG00000152669	2.6918	1.39702e-20	4.84198e-19
ENSG00000152749	1.10871	1.54973e-08	8.94889e-08
ENSG00000152763	-2.73269	2.1469e-21	8.26582e-20
ENSG00000152785	-5.54686	6.37781e-21	2.30033e-19
ENSG00000152926	1.01151	0.000774965	0.00188842
ENSG00000152952	-1.39682	5.44339e-07	2.39797e-06
ENSG00000152953	-1.50059	5.39182e-08	2.8367e-07
ENSG00000153044	1.53341	5.05987e-16	9.17669e-15
ENSG00000153064	-1.43099	5.91535e-05	0.000180338
ENSG00000153094	-1.26922	1.1654e-17	2.69087e-16
ENSG00000153113	-1.0055	6.73195e-09	4.08985e-08
ENSG00000153162	-2.21256	1.43458e-12	1.55931e-11
ENSG00000153233	-2.06165	8.41806e-08	4.2945e-07
ENSG00000153234	1.02544	0.00212972	0.00473937
ENSG00000153283	-1.26984	0.000191428	0.000529908
ENSG00000153291	1.47506	3.35824e-06	1.29734e-05
ENSG00000153303	-1.94751	3.46801e-05	0.000110625
ENSG00000153395	1.32677	1.74406e-08	9.9988e-08
ENSG00000153446	-3.51226	1.11948e-12	1.24043e-11
ENSG00000153551	1.38069	8.3155e-10	5.83253e-09
ENSG00000153721	-1.0013	7.56388e-08	3.89229e-07
ENSG00000153790	-2.0158	1.66481e-16	3.2126e-15
ENSG00000153814	-1.58833	1.55655e-11	1.44428e-10
ENSG00000153823	-1.81273	2.99298e-07	1.39017e-06
ENSG00000153898	-1.99532	6.94778e-08	3.59494e-07
ENSG00000153902	-2.05348	1.94539e-08	1.1046e-07
ENSG00000153944	1.08185	2.3036e-13	2.79687e-12
ENSG00000153956	-1.8944	3.01395e-08	1.65374e-07
ENSG00000153976	1.26763	8.16491e-05	0.000242534
ENSG00000154096	1.63758	3.58855e-11	3.1539e-10
ENSG00000154153	-1.21037	3.92468e-05	0.000124053
ENSG00000154165	-3.67625	2.02505e-10	1.56311e-09
ENSG00000154175	-3.06702	9.96437e-17	2.00265e-15
ENSG00000154188	-1.13665	0.000324445	0.000852349
ENSG00000154258	-2.79032	1.16225e-11	1.09721e-10
ENSG00000154262	-2.52559	2.65311e-11	2.38691e-10
ENSG00000154263	-1.33342	0.000200481	0.00055229
ENSG00000154265	-1.50846	6.2233e-12	6.09662e-11
ENSG00000154274	-1.70508	1.94809e-14	2.78912e-13
ENSG00000154277	-1.89252	4.62112e-06	1.73814e-05
ENSG00000154330	-2.9834	1.73759e-10	1.36094e-09
ENSG00000154358	1.11064	0.00110802	0.00261351
ENSG00000154429	1.09848	3.10508e-08	1.69966e-07
ENSG00000154553	-1.91692	5.48598e-08	2.88158e-07
ENSG00000154556	-1.70885	3.81895e-08	2.06216e-07
ENSG00000154678	-1.74225	1.37587e-11	1.28559e-10
ENSG00000154721	-2.46425	2.98394e-15	4.78689e-14
ENSG00000154734	-1.29777	2.93977e-06	1.14649e-05
ENSG00000154822	-2.59945	1.27135e-16	2.51407e-15
ENSG00000154839	1.45286	1.97935e-12	2.10981e-11
ENSG00000154856	2.61282	6.06009e-08	3.16535e-07
ENSG00000154889	-1.01858	6.08407e-12	5.97121e-11
ENSG00000154917	-1.81404	1.45626e-08	8.43964e-08
ENSG00000154920	1.88046	6.74413e-24	3.6528e-22
ENSG00000155100	1.16658	1.09671e-06	4.60115e-06
ENSG00000155265	2.67112	6.20474e-11	5.2566e-10
ENSG00000155324	-1.94296	4.64358e-30	5.26354e-28
ENSG00000155367	1.01424	3.74247e-06	1.43398e-05
ENSG00000155380	-1.19607	1.09899e-07	5.50462e-07
ENSG00000155438	1.0682	1.93757e-11	1.77412e-10
ENSG00000155545	-2.33635	1.22713e-35	2.64961e-33
ENSG00000155659	-1.10807	0.00351876	0.00747643
ENSG00000155744	-1.29188	1.30792e-12	1.42941e-11
ENSG00000155846	-1.45199	3.606e-18	8.93281e-17
ENSG00000155850	-4.87667	9.01659e-30	9.66893e-28
ENSG00000155918	3.24841	1.10835e-12	1.22981e-11
ENSG00000155962	-1.19679	6.46426e-05	0.000195432
ENSG00000155980	-2.59863	2.67257e-10	2.02381e-09
ENSG00000156006	-2.00545	2.41676e-07	1.13841e-06
ENSG00000156030	-1.2851	6.99624e-22	2.85168e-20
ENSG00000156050	-1.33717	4.8308e-14	6.54123e-13
ENSG00000156052	-1.15796	1.46866e-11	1.36627e-10
ENSG00000156110	1.0344	5.88078e-10	4.22686e-09
ENSG00000156113	-2.87929	1.04817e-11	9.95703e-11
ENSG00000156127	1.2811	0.00059323	0.00148475
ENSG00000156218	-3.09578	1.4042e-13	1.75833e-12
ENSG00000156234	-1.51782	0.00363656	0.00770622
ENSG00000156298	-3.01354	4.12591e-19	1.15656e-17
ENSG00000156299	-1.1506	0.000564772	0.0014202
ENSG00000156345	-1.00518	0.000274972	0.000732372
ENSG00000156381	-1.1249	8.04326e-06	2.88668e-05
ENSG00000156427	2.39271	3.93788e-10	2.91024e-09
ENSG00000156469	1.16085	8.51394e-11	7.07046e-10
ENSG00000156697	1.31082	1.67767e-12	1.80389e-11
ENSG00000156738	-2.75201	2.80354e-06	1.09684e-05
ENSG00000156795	1.00804	1.8617e-10	1.44892e-09
ENSG00000156802	1.57707	2.68808e-15	4.34718e-14
ENSG00000156804	-2.29791	8.27058e-18	1.95484e-16
ENSG00000156869	-1.04667	4.4724e-05	0.000139789
ENSG00000156966	-2.60873	9.86439e-08	4.97988e-07
ENSG00000156970	1.2963	1.70219e-12	1.82779e-11
ENSG00000157103	1.33603	1.02335e-05	3.61191e-05
ENSG00000157111	-2.38211	1.84064e-18	4.76657e-17
ENSG00000157168	-1.66209	7.02433e-06	2.54616e-05
ENSG00000157184	-1.6224	7.5697e-34	1.28669e-31
ENSG00000157193	3.37304	1.3822e-61	1.69882e-58
ENSG00000157227	1.21531	1.74214e-07	8.38938e-07
ENSG00000157388	1.28025	9.87832e-06	3.49813e-05
ENSG00000157404	-1.63006	3.44748e-05	0.000110036
ENSG00000157456	1.16893	3.27028e-12	3.3733e-11
ENSG00000157514	-1.26973	6.8631e-08	3.55457e-07
ENSG00000157551	2.6262	2.09816e-09	1.39221e-08
ENSG00000157570	-1.09136	0.00179401	0.0040613
ENSG00000157766	3.60756	1.72983e-28	1.57938e-26
ENSG00000157778	1.07285	5.88835e-13	6.79307e-12
ENSG00000157823	-1.45475	2.06668e-32	3.05754e-30
ENSG00000157827	1.03088	1.46988e-10	1.16439e-09
ENSG00000157833	-1.26779	3.695e-06	1.41682e-05
ENSG00000158006	-1.26529	1.60935e-15	2.70107e-14
ENSG00000158023	2.61003	6.50329e-18	1.55787e-16
ENSG00000158042	1.46602	1.90473e-28	1.71942e-26
ENSG00000158050	1.89563	3.99557e-13	4.71153e-12
ENSG00000158055	3.74671	1.34624e-19	4.105e-18
ENSG00000158062	1.42164	2.62122e-12	2.73559e-11
ENSG00000158106	3.6279	2.8691e-38	7.90387e-36
ENSG00000158125	-2.56325	3.71547e-12	3.78608e-11
ENSG00000158158	-1.90585	4.06755e-31	5.39798e-29
ENSG00000158201	-2.11299	3.97077e-25	2.55826e-23
ENSG00000158246	-2.53152	1.33126e-09	9.0785e-09
ENSG00000158270	-1.8524	3.41635e-07	1.56588e-06
[truncated: 1,469 more rows]

## Sheet: S50_LIHC_Old
GENEID	log2FoldChange	pvalue	FDR
ENSG00000000460	1.04642	0.000165547	0.000761675
ENSG00000000938	-1.08983	6.00878e-06	4.32207e-05
ENSG00000001617	1.23775	1.27259e-13	5.52164e-12
ENSG00000002726	-2.57341	8.56366e-06	5.8968e-05
ENSG00000003249	1.43224	0.000176819	0.000806338
ENSG00000003989	-1.9631	6.01181e-08	7.67061e-07
ENSG00000004777	1.4405	2.72782e-09	4.84769e-08
ENSG00000005187	-2.16216	1.00886e-09	1.98022e-08
ENSG00000005189	1.29144	2.4676e-08	3.44142e-07
ENSG00000005249	-1.92348	2.11251e-06	1.74346e-05
ENSG00000006016	1.42919	0.000131733	0.000628931
ENSG00000006047	2.48079	1.23628e-05	8.14253e-05
ENSG00000006118	2.28763	8.98099e-09	1.41775e-07
ENSG00000006432	1.15369	1.51342e-09	2.86449e-08
ENSG00000006638	-1.69838	3.09332e-10	6.86125e-09
ENSG00000006704	1.17027	2.88877e-08	3.94356e-07
ENSG00000007314	2.41262	2.40382e-12	8.37332e-11
ENSG00000007968	3.46601	4.40783e-22	6.22931e-20
ENSG00000008056	-1.31975	0.00261634	0.00803639
ENSG00000008277	1.7128	0.000208575	0.000928605
ENSG00000008300	3.48652	3.9788e-25	8.43449e-23
ENSG00000008517	1.00547	0.00288381	0.00871349
ENSG00000008735	3.20253	4.76306e-13	1.88981e-11
ENSG00000009765	-1.58593	7.04586e-05	0.000365316
ENSG00000010292	1.19734	1.25105e-07	1.47336e-06
ENSG00000010319	1.4165	1.90856e-06	1.59376e-05
ENSG00000010610	-2.24047	8.99006e-15	4.74745e-13
ENSG00000010932	3.37621	5.73643e-08	7.36357e-07
ENSG00000011422	-1.28995	0.00012834	0.000616122
ENSG00000011426	4.0842	3.27578e-28	1.18559e-25
ENSG00000011465	-2.70008	2.00114e-07	2.22102e-06
ENSG00000012048	1.29388	2.35525e-07	2.56416e-06
ENSG00000012171	1.53337	0.000475716	0.00188244
ENSG00000013016	-2.28757	2.88389e-17	2.27628e-15
ENSG00000013573	1.19224	3.49213e-07	3.6061e-06
ENSG00000013810	2.01332	2.91399e-13	1.20784e-11
ENSG00000014138	1.41932	2.6792e-12	9.22429e-11
ENSG00000014164	1.16756	1.1364e-10	2.82936e-09
ENSG00000014914	2.07218	2.13289e-08	3.02871e-07
ENSG00000017483	1.44445	0.000759653	0.00281531
ENSG00000018625	1.62755	0.00049757	0.0019564
ENSG00000019169	-4.96594	2.19337e-16	1.52091e-14
ENSG00000019549	1.28117	0.000813928	0.0029844
ENSG00000019991	-2.24291	1.23819e-06	1.08398e-05
ENSG00000021645	2.01436	0.000305229	0.00128272
ENSG00000021852	-1.48354	1.25765e-06	1.09778e-05
ENSG00000022567	1.51753	0.000138282	0.00065558
ENSG00000024526	3.92751	8.03329e-22	1.10376e-19
ENSG00000025423	-1.16647	0.00101444	0.00357134
ENSG00000026036	1.02727	1.34829e-05	8.79825e-05
ENSG00000026652	1.48553	3.93306e-05	0.000221556
ENSG00000031691	1.03757	2.26551e-06	1.8441e-05
ENSG00000034152	-1.24238	1.58445e-09	2.97993e-08
ENSG00000034510	1.14515	0.000646391	0.00244989
ENSG00000035499	3.14554	7.42585e-15	3.97806e-13
ENSG00000035664	1.83318	2.06428e-12	7.31069e-11
ENSG00000036448	-2.33579	3.2867e-07	3.41536e-06
ENSG00000039537	-1.71621	2.6884e-06	2.14594e-05
ENSG00000040275	1.81694	3.21993e-17	2.51476e-15
ENSG00000041515	-1.27112	0.000334836	0.00139138
ENSG00000042062	-2.07252	5.14013e-06	3.79663e-05
ENSG00000043355	6.61789	1.63903e-30	9.35446e-28
ENSG00000044090	1.16069	8.89558e-12	2.74432e-10
ENSG00000046774	9.14963	3.54348e-17	2.73863e-15
ENSG00000047457	-1.24651	0.000214095	0.000950046
ENSG00000047597	1.53981	0.000625885	0.00238569
ENSG00000049130	1.03256	0.00113981	0.0039527
ENSG00000050344	1.14829	0.000240601	0.00105008
ENSG00000051128	1.16112	0.000602318	0.0023113
ENSG00000051180	2.30257	9.10969e-14	4.01124e-12
ENSG00000051341	3.41261	1.16466e-19	1.23446e-17
ENSG00000052795	-1.33752	7.67758e-06	5.3613e-05
ENSG00000053108	4.37224	5.28223e-15	2.89236e-13
ENSG00000053702	1.25198	2.94587e-07	3.09368e-06
ENSG00000053747	3.07635	3.40321e-11	9.33461e-10
ENSG00000054148	1.17666	2.12011e-05	0.000129307
ENSG00000054179	1.88948	4.01839e-06	3.06274e-05
ENSG00000054392	1.05338	0.000135067	0.000642597
ENSG00000054598	1.46793	0.000696781	0.00261165
ENSG00000054690	1.38387	9.27628e-08	1.13573e-06
ENSG00000055957	-1.10572	0.000292183	0.00123454
ENSG00000059588	1.8417	1.13935e-23	1.92123e-21
ENSG00000059769	-1.30311	1.17609e-09	2.26215e-08
ENSG00000060642	-1.08741	1.9263e-08	2.77519e-07
ENSG00000060762	-1.70855	1.57147e-12	5.72948e-11
ENSG00000060971	-1.44587	3.57908e-09	6.20289e-08
ENSG00000060982	1.41007	7.47354e-06	5.23854e-05
ENSG00000061337	1.34482	1.48185e-06	1.27345e-05
ENSG00000061656	1.56112	4.86786e-06	3.6244e-05
ENSG00000062524	-1.58861	0.000702983	0.00263025
ENSG00000062822	1.15153	4.66001e-11	1.2437e-09
ENSG00000063761	1.0594	3.35689e-10	7.36878e-09
ENSG00000064225	-1.22689	2.57463e-05	0.000153434
ENSG00000064300	-2.32113	5.4862e-08	7.07137e-07
ENSG00000064490	1.07947	1.89813e-07	2.11459e-06
ENSG00000064655	-2.26467	2.50089e-06	2.0136e-05
ENSG00000064687	1.15812	3.42704e-06	2.6709e-05
ENSG00000064787	2.16816	0.000284097	0.00120518
ENSG00000065308	-1.13638	1.02157e-10	2.56499e-09
ENSG00000065328	3.26564	4.27548e-19	4.31591e-17
ENSG00000065600	1.38408	1.26351e-15	7.62163e-14
ENSG00000066279	4.12733	6.84703e-33	9.23664e-30
ENSG00000066382	1.95406	2.58085e-06	2.07236e-05
ENSG00000067225	1.72849	1.43531e-05	9.30071e-05
ENSG00000067798	1.8955	0.000161187	0.000744663
ENSG00000068366	2.90258	3.85461e-09	6.62787e-08
ENSG00000068489	2.52879	4.41395e-15	2.48101e-13
ENSG00000068885	1.08248	5.99747e-05	0.000317052
ENSG00000069011	5.70242	1.20538e-12	4.51684e-11
ENSG00000069399	-1.13787	9.90164e-07	8.91568e-06
ENSG00000069431	-1.39986	9.95415e-05	0.000494343
ENSG00000069702	-1.0105	0.000673277	0.00253444
ENSG00000070019	1.97582	0.00130274	0.00442724
ENSG00000070159	-1.1239	3.9359e-10	8.50795e-09
ENSG00000070371	1.09603	6.28566e-05	0.000330053
ENSG00000070669	2.09281	4.38844e-06	3.31063e-05
ENSG00000070731	1.12992	0.0031019	0.0092428
ENSG00000070814	1.05282	2.5387e-09	4.54973e-08
ENSG00000070882	1.90659	1.50759e-14	7.60923e-13
ENSG00000071205	-1.58387	1.5202e-07	1.74734e-06
ENSG00000071539	3.48282	3.52325e-24	6.07924e-22
ENSG00000071575	1.11953	0.000171939	0.000787225
ENSG00000071859	1.23324	1.79586e-07	2.02259e-06
ENSG00000071991	-2.23763	0.000162803	0.000750724
ENSG00000072071	1.79119	5.05917e-05	0.000273689
ENSG00000072274	1.27139	6.30455e-09	1.0258e-07
ENSG00000072571	3.45388	1.77068e-27	5.59046e-25
ENSG00000072682	1.57221	8.89019e-11	2.25122e-09
ENSG00000072694	-1.9079	5.23929e-05	0.000281406
ENSG00000073111	2.41245	3.21025e-16	2.08934e-14
ENSG00000073754	-3.14052	1.47341e-07	1.70148e-06
ENSG00000073792	2.10597	3.42464e-05	0.00019697
ENSG00000074181	2.13686	7.57776e-14	3.38694e-12
ENSG00000074219	1.24789	5.40059e-05	0.000289312
ENSG00000074276	-2.28885	0.000252088	0.00109059
ENSG00000074410	3.24484	9.68069e-09	1.50895e-07
ENSG00000074527	-1.20302	4.85848e-05	0.00026486
ENSG00000074935	-1.71704	7.1695e-13	2.76333e-11
ENSG00000075218	3.44457	2.73686e-21	3.5315e-19
ENSG00000075239	-1.22625	5.89317e-08	7.55171e-07
ENSG00000075702	2.57395	9.07986e-19	8.9824e-17
ENSG00000076003	1.7385	1.03708e-13	4.53958e-12
ENSG00000076382	1.44832	5.1369e-07	5.0182e-06
ENSG00000076555	-1.06585	7.59026e-05	0.00038946
ENSG00000076706	1.2039	1.49283e-06	1.28195e-05
ENSG00000077092	-1.00099	0.000990289	0.00350546
ENSG00000077152	3.59397	1.74806e-37	1.29697e-33
ENSG00000077522	5.98878	1.09257e-17	9.3176e-16
ENSG00000078018	2.31854	7.25877e-09	1.16699e-07
ENSG00000078098	1.77586	0.000143595	0.000676229
ENSG00000078900	3.78916	4.33562e-20	4.91116e-18
ENSG00000079215	1.54031	2.14356e-05	0.000130576
ENSG00000079462	1.8927	5.09825e-08	6.60725e-07
ENSG00000079557	-1.71554	2.08671e-05	0.000127795
ENSG00000079689	2.96402	3.51276e-07	3.61483e-06
ENSG00000079739	-1.27203	2.51228e-11	7.12805e-10
ENSG00000080573	1.70791	2.2541e-06	1.83582e-05
ENSG00000080709	-3.60379	3.95613e-11	1.07322e-09
ENSG00000080839	1.1976	4.20232e-07	4.22481e-06
ENSG00000080986	3.78439	3.40716e-30	1.87255e-27
ENSG00000081041	-1.28745	0.00122136	0.00419922
ENSG00000081051	3.99351	5.11427e-09	8.50793e-08
ENSG00000081721	1.01508	5.04687e-11	1.34212e-09
ENSG00000081853	1.5096	0.00175061	0.00569055
ENSG00000082014	1.54184	0.000105532	0.0005194
ENSG00000082196	3.91024	7.47172e-12	2.33909e-10
ENSG00000082438	-1.00092	6.46313e-05	0.000337817
ENSG00000082512	1.46928	9.01065e-09	1.42093e-07
ENSG00000082684	2.28472	3.092e-16	2.03921e-14
ENSG00000083123	-1.37812	9.91178e-08	1.2038e-06
ENSG00000083720	1.37833	0.00114696	0.00397656
ENSG00000083807	-1.29454	0.0017774	0.00576877
ENSG00000083857	1.13907	0.000346719	0.00143274
ENSG00000084774	1.22943	1.88069e-13	7.97357e-12
ENSG00000085265	-1.55084	1.77014e-05	0.000111066
ENSG00000085276	1.35733	2.27763e-05	0.000137501
ENSG00000085741	-1.88935	4.76744e-05	0.00026076
ENSG00000085831	3.4194	3.42952e-13	1.39809e-11
ENSG00000085840	3.34951	1.02706e-22	1.58756e-20
ENSG00000085999	3.84043	1.00922e-20	1.24431e-18
ENSG00000086205	-1.20455	0.000505785	0.00198554
ENSG00000086696	-1.2888	0.000223754	0.000987301
ENSG00000086991	2.59062	4.14251e-17	3.16859e-15
ENSG00000087074	-1.10381	2.32234e-06	1.88312e-05
ENSG00000087237	-2.5377	1.66371e-11	4.89837e-10
ENSG00000087253	1.14991	0.00227647	0.00713272
ENSG00000087258	-2.13614	2.05923e-05	0.000126589
ENSG00000087586	2.89832	2.30478e-25	5.1819e-23
ENSG00000087842	1.11213	4.71991e-05	0.000258817
ENSG00000087903	-1.62257	7.35443e-11	1.89796e-09
ENSG00000088305	1.70695	4.41837e-10	9.35294e-09
ENSG00000088325	2.06626	2.95198e-11	8.25514e-10
ENSG00000088756	1.20825	0.00195012	0.00625414
ENSG00000088827	-1.34231	8.77238e-06	6.01263e-05
ENSG00000088882	1.77534	1.1194e-05	7.46552e-05
ENSG00000088926	-1.0583	0.000892146	0.00321168
ENSG00000088992	2.61916	3.74395e-06	2.88306e-05
ENSG00000089351	1.35338	9.02085e-08	1.10628e-06
ENSG00000089685	4.24786	7.86071e-30	3.88817e-27
ENSG00000089723	2.0359	8.5339e-14	3.78013e-12
ENSG00000089820	1.22391	0.00024421	0.00106163
ENSG00000090006	-1.09666	0.000934786	0.00334329
ENSG00000090097	1.03814	5.11079e-07	4.99955e-06
ENSG00000090382	2.56339	1.15183e-06	1.0186e-05
ENSG00000090530	-1.76204	4.57148e-10	9.63583e-09
ENSG00000090889	4.12945	1.3389e-29	6.20874e-27
ENSG00000090971	1.15193	0.000181227	0.000823824
ENSG00000091129	4.20347	4.59655e-10	9.67493e-09
ENSG00000091317	-1.06366	4.26171e-09	7.23522e-08
ENSG00000091409	1.83144	1.466e-17	1.22213e-15
ENSG00000091482	5.29551	1.91723e-15	1.13799e-13
ENSG00000091583	-1.02687	0.00305273	0.00912375
ENSG00000091592	1.08026	0.000626954	0.00238915
ENSG00000091651	3.01279	5.19863e-19	5.17735e-17
ENSG00000091831	-2.3444	5.96355e-07	5.69088e-06
ENSG00000091879	1.1224	7.30334e-05	0.000377085
ENSG00000091972	2.04931	1.63264e-11	4.82605e-10
ENSG00000091986	1.51739	0.00197529	0.00632256
ENSG00000092068	-1.37879	0.000104331	0.000514339
ENSG00000092445	1.70242	0.000333619	0.00138788
ENSG00000092470	2.2707	8.36712e-14	3.72852e-12
ENSG00000092607	-1.66471	0.000438324	0.00175649
ENSG00000092621	-1.64205	4.31163e-05	0.000239358
ENSG00000092853	3.13733	4.09869e-16	2.63292e-14
ENSG00000093009	3.45272	6.94487e-26	1.87372e-23
ENSG00000094804	3.55009	1.54545e-25	3.64015e-23
ENSG00000094975	1.25976	2.19503e-11	6.30021e-10
ENSG00000095002	1.25318	2.71049e-14	1.31441e-12
ENSG00000095203	-1.61379	9.37806e-08	1.1463e-06
ENSG00000095397	1.33011	3.15326e-09	5.54398e-08
ENSG00000095585	-1.22145	1.87402e-09	3.45879e-08
ENSG00000095596	-4.21267	2.48849e-11	7.07409e-10
ENSG00000095951	-1.27185	1.94733e-09	3.58072e-08
ENSG00000097046	2.32151	2.78796e-16	1.87197e-14
ENSG00000097096	-1.3686	2.12124e-06	1.74776e-05
ENSG00000099139	1.36175	5.71251e-05	0.000303891
ENSG00000099256	1.21773	5.4246e-05	0.000290388
ENSG00000099769	-2.81063	1.19889e-06	1.05393e-05
ENSG00000099822	3.66139	5.34411e-11	1.41609e-09
ENSG00000099860	-1.7227	9.76695e-08	1.18797e-06
ENSG00000099953	3.10952	4.0975e-13	1.65225e-11
ENSG00000099998	-1.69135	5.60507e-06	4.07532e-05
ENSG00000100036	1.07659	7.33121e-05	0.000378261
ENSG00000100077	1.36281	0.000534357	0.0020801
ENSG00000100162	3.51642	2.99571e-21	3.83218e-19
ENSG00000100167	3.20173	7.29865e-11	1.89013e-09
ENSG00000100196	1.08257	0.00167294	0.00548375
ENSG00000100290	1.8167	0.000310553	0.00130362
ENSG00000100292	-1.91759	8.95121e-10	1.78531e-08
ENSG00000100297	1.19449	5.03956e-08	6.55407e-07
ENSG00000100302	3.02522	1.62889e-17	1.33932e-15
ENSG00000100379	1.53299	0.000314353	0.00131882
ENSG00000100385	-1.41259	1.47092e-05	9.50297e-05
ENSG00000100399	1.20412	0.0030607	0.00914309
ENSG00000100473	4.17277	3.5896e-14	1.72588e-12
ENSG00000100479	1.53231	5.33648e-09	8.8281e-08
ENSG00000100522	-1.1372	1.42678e-11	4.25141e-10
ENSG00000100526	4.08911	7.1826e-35	2.66456e-31
ENSG00000100577	-2.04757	1.76439e-12	6.32411e-11
ENSG00000100625	2.96413	8.84833e-11	2.24445e-09
ENSG00000100665	-1.1372	0.00307444	0.00917386
ENSG00000100714	-1.05873	0.000202131	0.00090371
ENSG00000100867	2.03681	0.00212482	0.00672286
ENSG00000100889	-1.0347	0.000731258	0.00272027
ENSG00000100968	1.1565	0.0004177	0.00168602
ENSG00000100985	1.40006	0.00320555	0.00948309
ENSG00000100994	1.45748	1.29143e-09	2.46634e-08
ENSG00000101003	3.03702	1.75306e-21	2.34357e-19
ENSG00000101057	4.72315	8.46173e-26	2.24221e-23
ENSG00000101104	1.44671	2.29395e-07	2.50478e-06
ENSG00000101210	4.89587	1.50477e-11	4.46586e-10
ENSG00000101224	1.12624	7.36855e-06	5.1752e-05
ENSG00000101276	2.07909	1.72019e-05	0.000108482
ENSG00000101298	1.15494	0.00274686	0.00837145
ENSG00000101311	2.47652	8.49318e-06	5.86027e-05
ENSG00000101323	-1.28977	4.9375e-05	0.000268641
ENSG00000101342	2.54815	1.92415e-10	4.48233e-09
ENSG00000101412	3.78635	5.42181e-28	1.87103e-25
ENSG00000101447	2.49738	1.28128e-16	9.14084e-15
ENSG00000101464	1.16796	1.75665e-12	6.31162e-11
ENSG00000101695	-1.79901	1.68718e-07	1.91847e-06
ENSG00000101825	-1.44422	8.41188e-05	0.000427186
ENSG00000101951	8.17374	7.25625e-14	3.28279e-12
ENSG00000101955	-2.09797	2.60828e-05	0.000154941
ENSG00000101981	-1.56296	0.000820548	0.00300274
ENSG00000102003	1.87058	2.8118e-07	2.97802e-06
ENSG00000102007	1.37767	0.000102635	0.000507669
ENSG00000102030	1.14887	1.48207e-06	1.27345e-05
ENSG00000102098	1.42189	1.35003e-07	1.57122e-06
ENSG00000102125	1.17183	7.03649e-15	3.78313e-13
ENSG00000102287	2.82837	1.69896e-12	6.13404e-11
ENSG00000102302	1.42892	1.73587e-08	2.52288e-07
ENSG00000102312	1.06657	4.40523e-08	5.79514e-07
ENSG00000102317	1.1682	1.91607e-10	4.47052e-09
ENSG00000102384	3.13729	1.86228e-18	1.77144e-16
ENSG00000102393	1.31769	3.26469e-08	4.42417e-07
ENSG00000102878	1.88302	5.46375e-12	1.7549e-10
ENSG00000102886	1.03913	0.00103836	0.00364348
ENSG00000102924	2.23932	1.87788e-07	2.09991e-06
ENSG00000102967	-1.64977	2.05873e-09	3.76225e-08
ENSG00000103056	-2.32571	2.98111e-12	1.01693e-10
ENSG00000103064	1.79309	5.32448e-11	1.41342e-09
ENSG00000103150	-1.16223	3.58237e-09	6.20289e-08
ENSG00000103175	-1.21782	0.00191432	0.00614994
ENSG00000103196	-1.29052	0.00175943	0.00571588
ENSG00000103222	1.03334	0.00248285	0.00768524
ENSG00000103241	-1.45919	6.0585e-05	0.000319936
ENSG00000103253	2.99375	4.1294e-10	8.84215e-09
ENSG00000103269	1.59271	4.97075e-07	4.8816e-06
ENSG00000103375	3.87609	2.24256e-08	3.17229e-07
ENSG00000103534	2.88998	3.67478e-06	2.84085e-05
ENSG00000103546	3.38087	0.00132251	0.00448975
ENSG00000103599	1.76975	0.000145291	0.000682269
ENSG00000103710	2.21575	4.64234e-17	3.51468e-15
ENSG00000103876	-1.05431	1.74545e-07	1.97008e-06
ENSG00000103888	2.26113	1.77523e-06	1.49334e-05
ENSG00000103995	1.51296	5.86756e-10	1.21266e-08
ENSG00000104147	2.01754	3.12854e-10	6.92901e-09
ENSG00000104177	2.99416	3.52357e-07	3.61593e-06
ENSG00000104213	1.56812	2.77023e-05	0.000163319
ENSG00000104267	-1.60425	4.43443e-07	4.40741e-06
ENSG00000104341	1.25015	0.000134873	0.000641881
ENSG00000104369	2.08499	0.000316237	0.00132448
ENSG00000104381	1.00958	0.000739881	0.00274752
ENSG00000104524	1.13225	2.99927e-06	2.36299e-05
ENSG00000104549	1.0327	0.00293749	0.00884705
ENSG00000104635	-1.73112	1.68641e-14	8.45427e-13
ENSG00000104691	-1.02453	6.78505e-07	6.36833e-06
ENSG00000104738	1.57799	1.75789e-11	5.14504e-10
ENSG00000104833	3.66516	6.08931e-08	7.74749e-07
ENSG00000104883	-1.05193	5.06108e-05	0.000273693
ENSG00000104889	1.75129	8.52749e-14	3.78013e-12
ENSG00000104951	1.3351	0.00174162	0.00566867
ENSG00000104953	1.56953	6.85482e-06	4.84836e-05
ENSG00000104972	-1.05298	0.00079892	0.00293663
ENSG00000105011	2.96661	1.98562e-21	2.63077e-19
ENSG00000105173	3.2373	1.86582e-16	1.30599e-14
ENSG00000105290	2.50993	9.59889e-07	8.66938e-06
ENSG00000105499	1.45422	6.39337e-07	6.05819e-06
ENSG00000105514	1.27358	0.00315013	0.00935082
ENSG00000105520	1.40125	5.95e-13	2.32348e-11
ENSG00000105559	-1.0555	0.00174568	0.00567825
ENSG00000105607	-1.32078	2.40623e-08	3.36849e-07
ENSG00000105609	-1.80075	1.58225e-09	2.97957e-08
ENSG00000105613	1.15355	0.00273907	0.0083554
ENSG00000105643	1.00071	0.0013416	0.00454416
ENSG00000105647	1.32463	6.08997e-05	0.000321144
ENSG00000105650	2.07221	1.62062e-09	3.03641e-08
ENSG00000105664	3.24964	1.81762e-05	0.000113422
ENSG00000105697	-4.04964	6.34719e-08	8.02935e-07
ENSG00000105738	1.08066	2.51585e-07	2.70527e-06
ENSG00000105750	1.52287	1.77859e-05	0.000111408
ENSG00000105771	1.09167	9.22473e-09	1.45006e-07
ENSG00000105825	-2.2246	4.6454e-06	3.47621e-05
ENSG00000105835	-1.25234	3.69053e-05	0.000209984
ENSG00000105852	-1.7257	6.882e-09	1.11244e-07
ENSG00000105877	2.08751	2.74028e-05	0.000161811
ENSG00000105894	-1.21741	0.000975556	0.00346322
ENSG00000105997	3.07567	1.39827e-10	3.38634e-09
ENSG00000106012	1.10411	9.55124e-09	1.49505e-07
ENSG00000106025	-1.02731	0.000771279	0.0028534
ENSG00000106031	6.82856	2.71478e-25	6.01263e-23
ENSG00000106034	-1.83218	1.81081e-07	2.03412e-06
ENSG00000106089	1.40691	1.32308e-08	1.98515e-07
ENSG00000106211	1.85382	1.76232e-09	3.28118e-08
ENSG00000106246	1.01514	2.08419e-07	2.29772e-06
ENSG00000106268	1.69857	6.51873e-12	2.07578e-10
ENSG00000106333	-1.31698	0.00127958	0.00436297
ENSG00000106348	1.04108	0.00290127	0.00875752
ENSG00000106366	-2.219	2.8625e-07	3.02325e-06
ENSG00000106384	1.28162	0.00165521	0.00543519
ENSG00000106397	1.17716	1.00196e-08	1.55851e-07
ENSG00000106404	1.82844	3.47476e-07	3.59567e-06
ENSG00000106462	2.54537	2.87262e-25	6.26865e-23
ENSG00000106477	1.00679	4.06271e-10	8.74987e-09
ENSG00000106483	2.10296	1.77592e-05	0.00011136
ENSG00000106511	1.79375	2.03425e-05	0.000125254
ENSG00000106605	1.366	7.84024e-06	5.46204e-05
ENSG00000106633	3.23544	0.000144145	0.000677744
ENSG00000106665	1.38989	0.00011982	0.00057972
ENSG00000106683	1.17936	6.98203e-06	4.93129e-05
ENSG00000106689	-2.14595	1.30732e-07	1.5251e-06
ENSG00000106701	1.0794	3.3739e-05	0.000194259
ENSG00000106714	1.62429	0.000555165	0.00215094
ENSG00000106927	-1.13877	6.80618e-05	0.000354127
ENSG00000106993	-1.41583	6.70521e-14	3.0615e-12
ENSG00000107099	-1.15221	0.000338621	0.00140475
ENSG00000107159	2.53298	0.00215241	0.00679423
ENSG00000107485	-1.15283	0.00311109	0.00926274
ENSG00000107537	-1.02817	0.000128014	0.000614755
ENSG00000107562	-2.88256	9.22761e-13	3.52001e-11
ENSG00000107566	-1.22179	2.49325e-09	4.47367e-08
ENSG00000107807	3.27397	1.08416e-15	6.64787e-14
ENSG00000107821	1.95149	7.30715e-07	6.81098e-06
ENSG00000107864	-2.13427	5.12922e-12	1.66139e-10
ENSG00000108106	2.02255	1.63865e-13	6.98736e-12
ENSG00000108176	-1.50755	0.000242878	0.00105763
ENSG00000108187	-1.6519	3.5061e-07	3.61432e-06
ENSG00000108242	-1.2732	0.000485818	0.00191628
ENSG00000108244	3.51835	5.2416e-06	3.86005e-05
ENSG00000108352	1.02503	0.000988141	0.00350037
ENSG00000108375	1.22893	0.00109758	0.00381698
ENSG00000108381	-2.01685	1.85443e-07	2.07839e-06
ENSG00000108515	-1.70929	7.84601e-05	0.000401058
ENSG00000108556	-1.01683	0.000797004	0.00293249
ENSG00000108602	4.72918	2.72125e-09	4.8418e-08
ENSG00000108691	-1.67386	0.000175253	0.000799685
ENSG00000108773	1.45249	1.99455e-16	1.38954e-14
ENSG00000108797	1.38483	0.00010604	0.00052138
ENSG00000108821	1.44289	0.000636752	0.00241842
ENSG00000109065	1.0859	4.7514e-10	9.97257e-09
ENSG00000109501	1.23839	4.69833e-08	6.1426e-07
ENSG00000109511	-1.7161	7.31488e-05	0.00037755
ENSG00000109576	-2.43373	9.11708e-12	2.801e-10
ENSG00000109674	4.406	1.59939e-20	1.89867e-18
ENSG00000109736	1.02072	0.000779293	0.00288018
ENSG00000109758	-2.23531	0.000462167	0.00183863
ENSG00000109794	-1.24428	1.33915e-06	1.16073e-05
ENSG00000109805	4.41197	1.9288e-34	5.72429e-31
ENSG00000109881	1.77252	4.66499e-12	1.5214e-10
ENSG00000110077	-1.71691	9.33492e-10	1.84918e-08
ENSG00000110169	-1.6505	4.8184e-06	3.59117e-05
ENSG00000110243	-1.48223	0.000125979	0.000606357
ENSG00000110328	1.00203	0.00107859	0.00376328
ENSG00000110400	1.22496	2.91968e-06	2.31027e-05
ENSG00000110492	4.10228	1.02143e-21	1.37791e-19
ENSG00000110583	1.11843	6.15344e-10	1.26724e-08
ENSG00000110693	-1.36813	0.000604256	0.00231694
ENSG00000110721	1.11159	5.37434e-08	6.94685e-07
ENSG00000110756	-1.34264	4.44739e-08	5.84203e-07
ENSG00000110799	1.81074	1.37387e-08	2.04893e-07
ENSG00000110848	-1.22155	0.00177971	0.00577374
ENSG00000110881	3.4215	1.2374e-10	3.05014e-09
ENSG00000111206	3.76467	4.18822e-27	1.21861e-24
ENSG00000111247	2.44222	6.31456e-15	3.4323e-13
ENSG00000111275	-1.55919	1.70523e-10	4.03475e-09
ENSG00000111371	1.19604	0.0013304	0.00451446
ENSG00000111665	3.17478	5.65916e-22	7.92229e-20
ENSG00000111671	1.42113	3.66594e-10	7.97637e-09
ENSG00000111713	-1.98112	3.58574e-05	0.000204728
ENSG00000111817	-1.52458	1.28491e-09	2.45707e-08
ENSG00000111885	-1.25053	2.71963e-08	3.74365e-07
ENSG00000111912	-1.0135	0.000262846	0.00113054
ENSG00000112039	1.61473	1.51298e-10	3.63874e-09
ENSG00000112118	1.54703	1.3249e-13	5.73184e-12
ENSG00000112139	2.41539	4.99606e-07	4.90321e-06
ENSG00000112144	1.10866	0.000609481	0.00233456
ENSG00000112149	-1.24317	9.26954e-07	8.41289e-06
ENSG00000112182	-1.60125	7.97895e-06	5.54825e-05
ENSG00000112183	2.46355	1.97649e-09	3.62088e-08
ENSG00000112186	2.4486	4.84435e-16	3.05895e-14
ENSG00000112299	-1.522	0.0026245	0.00805812
ENSG00000112312	2.2979	3.73891e-17	2.8747e-15
ENSG00000112379	2.81963	3.19894e-07	3.33584e-06
ENSG00000112414	-1.50807	6.52311e-08	8.21701e-07
ENSG00000112559	2.04615	3.9627e-05	0.000222821
ENSG00000112655	1.58775	0.00024281	0.00105763
ENSG00000112742	4.2367	2.18833e-27	6.62706e-25
ENSG00000112769	1.51419	4.69499e-09	7.90795e-08
ENSG00000112773	-1.25985	4.50963e-07	4.47316e-06
ENSG00000112782	1.49789	0.000111784	0.000546547
ENSG00000112877	1.06809	4.39168e-07	4.37958e-06
ENSG00000112936	-2.13515	0.000169258	0.000776388
ENSG00000112964	-1.97719	1.80162e-08	2.61076e-07
ENSG00000112984	3.91842	5.23555e-28	1.84977e-25
ENSG00000113083	1.92815	5.30541e-07	5.14892e-06
ENSG00000113108	1.00413	8.06952e-06	5.59811e-05
ENSG00000113296	5.8219	3.97461e-32	3.93195e-29
ENSG00000113319	2.14792	3.79939e-11	1.03448e-09
ENSG00000113368	1.00341	0.000422629	0.00170049
ENSG00000113492	-1.67093	6.27591e-06	4.49244e-05
ENSG00000113594	-2.78088	4.05697e-15	2.30657e-13
ENSG00000113600	-2.57882	5.60309e-05	0.000298757
ENSG00000113739	2.46	4.5707e-09	7.70734e-08
ENSG00000113758	1.42931	0.000131478	0.00062814
ENSG00000113790	-1.07335	0.00084262	0.00306762
ENSG00000113810	1.34709	1.09785e-05	7.33827e-05
ENSG00000114200	-1.96887	1.4961e-05	9.62316e-05
ENSG00000114268	1.73553	7.24807e-07	6.76016e-06
ENSG00000114270	4.15268	1.98533e-15	1.16906e-13
ENSG00000114279	1.6798	0.000140117	0.000663008
ENSG00000114315	-1.25024	3.69371e-07	3.76191e-06
ENSG00000114346	2.43408	3.52707e-16	2.28551e-14
ENSG00000114541	-1.35516	7.06417e-12	2.23508e-10
ENSG00000114554	1.24271	6.21273e-06	4.45151e-05
ENSG00000114631	2.17038	0.000737811	0.00274189
ENSG00000114646	3.02827	1.40996e-13	6.08211e-12
ENSG00000114698	-2.13178	1.24192e-17	1.05307e-15
ENSG00000114737	-1.11195	0.000151195	0.00070376
ENSG00000114770	1.16155	4.21074e-11	1.13606e-09
ENSG00000114790	-1.196	4.83479e-05	0.000263666
ENSG00000114812	-3.18299	9.07659e-14	4.00856e-12
ENSG00000114841	1.01182	0.00103803	0.00364315
ENSG00000114859	1.10114	9.57384e-08	1.16735e-06
ENSG00000114948	3.40345	1.57778e-08	2.31808e-07
ENSG00000115009	2.68757	3.68789e-06	2.84432e-05
ENSG00000115042	-1.04243	4.68017e-08	6.12426e-07
ENSG00000115107	-1.56652	8.10991e-07	7.47008e-06
ENSG00000115129	2.34215	9.45786e-13	3.59859e-11
ENSG00000115163	4.13601	1.48758e-25	3.61872e-23
ENSG00000115226	-1.12766	0.00123968	0.00424855
ENSG00000115386	7.26118	5.36602e-13	2.10652e-11
ENSG00000115507	4.39996	2.51711e-16	1.71336e-14
ENSG00000115604	-1.31247	1.76093e-05	0.000110582
ENSG00000115641	-1.5423	4.04388e-06	3.07887e-05
ENSG00000115652	1.00234	4.08819e-11	1.105e-09
ENSG00000115738	-1.30813	3.54096e-08	4.76376e-07
ENSG00000115841	-1.04774	8.60879e-06	5.92513e-05
ENSG00000115963	-2.11344	1.08068e-11	3.27939e-10
ENSG00000116017	2.29257	4.34841e-08	5.73565e-07
ENSG00000116128	1.17085	2.71631e-07	2.89009e-06
ENSG00000116132	1.90561	1.53181e-07	1.75661e-06
ENSG00000116171	-1.08978	6.06384e-05	0.000320032
ENSG00000116194	-1.94033	4.55082e-05	0.00025076
ENSG00000116285	-1.24974	0.000117429	0.00056927
ENSG00000116521	1.34703	1.78788e-14	8.93279e-13
ENSG00000116661	1.49409	0.00118962	0.0041053
ENSG00000116675	2.61497	7.0527e-14	3.20046e-12
ENSG00000116704	-1.30554	1.01886e-10	2.56253e-09
ENSG00000116771	-1.0079	0.0001441	0.000677744
ENSG00000116774	-1.78457	1.58321e-06	1.34864e-05
ENSG00000116830	1.01542	1.78909e-07	2.01735e-06
ENSG00000116852	1.42914	3.29834e-05	0.00019074
ENSG00000116882	-2.20002	4.9927e-05	0.000270686
ENSG00000116985	1.75058	0.00103715	0.00364184
ENSG00000116991	1.24891	0.000275617	0.00117525
ENSG00000117009	-1.83259	7.42444e-06	5.20904e-05
ENSG00000117016	1.02273	0.00153267	0.00509255
ENSG00000117054	-1.12948	1.41228e-05	9.16345e-05
ENSG00000117154	1.19105	0.000486631	0.00191835
ENSG00000117305	-1.32156	1.02656e-10	2.57317e-09
ENSG00000117399	4.56007	4.26161e-31	2.85133e-28
ENSG00000117525	-1.15377	0.00323669	0.00955806
ENSG00000117586	1.37175	2.35054e-06	1.90183e-05
ENSG00000117632	2.02663	7.50856e-15	4.00789e-13
ENSG00000117643	-1.70017	4.30277e-06	3.25427e-05
ENSG00000117650	3.76855	2.62693e-23	4.23707e-21
ENSG00000117724	4.1547	5.16426e-33	7.66325e-30
ENSG00000118004	-1.46356	0.00132005	0.00448245
ENSG00000118137	-1.37859	0.000666635	0.00251454
ENSG00000118156	2.86237	1.1881e-07	1.41042e-06
ENSG00000118193	3.38744	2.15009e-21	2.7987e-19
ENSG00000118271	-1.47025	0.000217947	0.000964542
ENSG00000118473	1.28575	0.00155581	0.00516482
ENSG00000118514	-1.80428	1.92537e-06	1.60599e-05
ENSG00000118515	-1.21354	0.000293742	0.00124007
ENSG00000118526	-1.685	2.1584e-05	0.000131372
ENSG00000118729	1.15546	0.00276326	0.00840934
ENSG00000118785	4.80102	8.11122e-13	3.11014e-11
ENSG00000118946	1.45868	1.69701e-07	1.92522e-06
ENSG00000119139	-1.2813	3.37294e-12	1.14272e-10
ENSG00000119280	1.23951	1.91735e-07	2.1328e-06
ENSG00000119403	1.25658	1.00857e-07	1.22172e-06
ENSG00000119508	-2.40571	8.66688e-09	1.37109e-07
ENSG00000119535	-1.08648	0.000637745	0.00242157
ENSG00000119632	1.20217	0.00208062	0.0066102
ENSG00000119640	1.04787	9.18014e-10	1.82606e-08
ENSG00000119669	-1.07637	5.19736e-10	1.0832e-08
ENSG00000119703	-1.59186	4.99578e-16	3.12795e-14
ENSG00000119711	-1.64143	3.53051e-08	4.75402e-07
ENSG00000119771	1.33458	0.000406844	0.0016477
ENSG00000119772	1.26401	1.96824e-09	3.61049e-08
ENSG00000119938	-1.26668	6.90887e-05	0.000359217
ENSG00000119946	2.69095	3.4901e-05	0.000200346
ENSG00000119969	2.47082	5.71395e-17	4.28229e-15
ENSG00000119986	-1.0382	5.17351e-06	3.8156e-05
ENSG00000120053	-1.12689	0.000112831	0.000550756
ENSG00000120129	-1.45723	3.2193e-06	2.52224e-05
ENSG00000120156	-1.42432	2.25009e-05	0.000135949
ENSG00000120158	-1.19056	3.52598e-05	0.000201937
ENSG00000120217	-1.16416	5.35052e-06	3.92929e-05
ENSG00000120254	1.51072	1.56615e-09	2.95675e-08
ENSG00000120262	3.20764	5.83402e-12	1.86174e-10
ENSG00000120327	1.133	0.00262754	0.00806581
ENSG00000120334	2.27701	1.25814e-17	1.06077e-15
ENSG00000120437	-1.08358	2.13883e-05	0.000130341
ENSG00000120457	1.16082	0.00145513	0.00487088
ENSG00000120738	-2.88662	5.2383e-15	2.87893e-13
ENSG00000120833	-2.07576	4.32095e-09	7.31947e-08
ENSG00000120907	-2.91308	7.6557e-09	1.22285e-07
ENSG00000120915	-1.6318	2.60843e-08	3.61742e-07
ENSG00000121152	2.87428	1.06617e-19	1.14645e-17
ENSG00000121207	-2.77495	1.11801e-15	6.82724e-14
ENSG00000121211	3.5275	1.05905e-24	1.98927e-22
ENSG00000121236	1.19346	0.00251028	0.00775719
ENSG00000121410	-1.1628	0.0027129	0.00828498
ENSG00000121454	2.64089	1.81858e-14	9.02959e-13
ENSG00000121577	1.10473	9.48803e-05	0.000474529
ENSG00000121621	3.52905	2.21631e-19	2.28388e-17
ENSG00000121690	-1.10106	0.000214665	0.000952289
ENSG00000121691	-1.30198	1.18182e-07	1.40633e-06
ENSG00000121904	3.46253	7.99414e-12	2.4869e-10
ENSG00000121957	1.63615	5.69945e-11	1.49954e-09
ENSG00000122194	-1.62554	4.62721e-06	3.46784e-05
ENSG00000122223	-1.38563	0.000123824	0.000596955
ENSG00000122420	2.65361	1.90527e-05	0.000118294
ENSG00000122778	1.80876	8.23333e-05	0.000419435
ENSG00000122787	-1.65759	0.000997091	0.00352534
ENSG00000122862	-1.20029	5.66765e-06	4.10718e-05
ENSG00000122877	-2.69966	4.28726e-12	1.4169e-10
ENSG00000122952	2.51767	4.57574e-18	4.01771e-16
ENSG00000122971	-1.84045	5.9791e-15	3.26191e-13
ENSG00000123080	2.16732	3.2821e-15	1.89506e-13
ENSG00000123136	1.33589	2.73921e-13	1.14177e-11
ENSG00000123219	2.79891	2.98102e-16	1.9748e-14
ENSG00000123342	-1.29281	6.24793e-05	0.000328653
ENSG00000123352	1.5423	2.26045e-16	1.5529e-14
ENSG00000123358	-1.97913	4.40805e-07	4.39295e-06
ENSG00000123453	-1.57612	9.47985e-08	1.15779e-06
ENSG00000123454	-3.28729	1.10381e-14	5.72709e-13
ENSG00000123473	2.28218	3.41946e-18	3.05671e-16
ENSG00000123485	4.13145	1.93037e-31	1.48471e-28
ENSG00000123612	-1.38284	8.96616e-05	0.000451932
ENSG00000123836	1.19447	2.2467e-06	1.8308e-05
ENSG00000123975	1.34469	1.03242e-07	1.24757e-06
ENSG00000124145	-1.23371	8.4504e-09	1.3397e-07
ENSG00000124181	1.09603	2.47848e-09	4.45796e-08
ENSG00000124212	-2.24742	5.71097e-06	4.12988e-05
ENSG00000124243	1.792	1.74584e-07	1.97008e-06
ENSG00000124253	-2.21123	1.87488e-06	1.57005e-05
ENSG00000124374	-1.54043	0.000263615	0.0011332
ENSG00000124466	1.21757	0.00107213	0.00374338
ENSG00000124491	1.93695	5.95336e-06	4.28696e-05
ENSG00000124507	2.28004	4.91723e-05	0.000267768
ENSG00000124508	1.00954	2.3854e-07	2.5875e-06
ENSG00000124574	1.3126	2.5833e-16	1.75039e-14
ENSG00000124635	2.7271	7.2744e-09	1.16823e-07
ENSG00000124743	1.43582	1.00291e-07	1.21586e-06
ENSG00000124749	1.25896	0.002671	0.0081789
ENSG00000125046	4.09435	5.13902e-12	1.66139e-10
ENSG00000125144	-2.94754	0.000116066	0.000564136
ENSG00000125148	-2.70291	2.71773e-08	3.74365e-07
ENSG00000125166	-1.02741	6.40951e-06	4.56824e-05
ENSG00000125246	-1.0809	6.51009e-06	4.62881e-05
ENSG00000125249	1.02488	9.56786e-07	8.64662e-06
ENSG00000125257	1.69008	3.65348e-05	0.000208035
ENSG00000125319	1.7401	6.08837e-10	1.25654e-08
ENSG00000125378	1.9719	1.71539e-05	0.00010824
ENSG00000125430	-1.63282	2.24142e-06	1.82931e-05
ENSG00000125459	1.90878	2.35207e-22	3.4218e-20
ENSG00000125538	-1.9348	1.36887e-07	1.5919e-06
ENSG00000125551	-1.69586	4.95322e-05	0.000269332
ENSG00000125618	1.07169	0.000707422	0.00264286
ENSG00000125740	-3.55406	3.81244e-12	1.27416e-10
ENSG00000125744	1.38763	5.61436e-05	0.000299251
ENSG00000125780	5.76722	1.20093e-25	3.02043e-23
ENSG00000125835	1.12675	2.37471e-09	4.29735e-08
ENSG00000125864	1.50467	1.68011e-07	1.9119e-06
ENSG00000125885	1.35317	9.47063e-09	1.484e-07
ENSG00000125895	1.12593	0.00290832	0.00877572
ENSG00000125966	1.45818	0.000674356	0.00253785
ENSG00000125967	1.57674	9.86779e-12	3.00674e-10
ENSG00000125968	-1.99463	3.68069e-07	3.75122e-06
ENSG00000126001	1.0998	4.51103e-14	2.13863e-12
ENSG00000126215	1.62207	1.10207e-14	5.72709e-13
ENSG00000126231	-1.56136	6.43544e-05	0.000336607
ENSG00000126562	3.05734	4.90527e-08	6.39624e-07
ENSG00000126752	9.20486	2.66769e-18	2.45875e-16
ENSG00000126759	-3.49672	2.09384e-22	3.07629e-20
ENSG00000126778	4.70907	1.27544e-16	9.14084e-15
ENSG00000126787	4.25873	6.70097e-32	6.21473e-29
ENSG00000126838	-4.51491	7.5599e-14	3.38694e-12
ENSG00000126878	1.19706	0.000144675	0.000679806
ENSG00000126890	5.23199	4.19079e-05	0.00023326
ENSG00000127191	1.10349	6.39988e-08	8.08236e-07
ENSG00000127241	-1.63783	1.19657e-08	1.81738e-07
ENSG00000127324	1.44607	0.00272795	0.00832409
ENSG00000127415	1.28194	6.62577e-09	1.07219e-07
ENSG00000127533	2.5787	4.04966e-09	6.90723e-08
ENSG00000127564	3.40351	9.35689e-27	2.67013e-24
ENSG00000127585	3.10131	5.23726e-07	5.09802e-06
ENSG00000127586	1.66211	1.25338e-11	3.78027e-10
ENSG00000127863	2.1061	0.00023364	0.00102331
ENSG00000127884	-1.12148	7.04197e-07	6.58864e-06
ENSG00000127951	-1.36806	2.47035e-07	2.66794e-06
ENSG00000127954	-1.8235	4.39143e-06	3.3112e-05
ENSG00000128016	-2.14233	7.12948e-16	4.44514e-14
ENSG00000128165	2.31653	1.10993e-09	2.15017e-08
ENSG00000128242	2.71418	2.4452e-05	0.000146603
ENSG00000128266	3.80977	8.85796e-18	7.59787e-16
ENSG00000128268	1.18812	0.0013938	0.00469418
ENSG00000128274	1.0554	0.000676118	0.00254373
ENSG00000128285	1.48066	0.00126619	0.00432447
ENSG00000128298	2.86016	8.27733e-11	2.11044e-09
ENSG00000128422	2.27689	3.83156e-05	0.000216184
ENSG00000128487	1.53589	0.000188742	0.000853365
ENSG00000128567	1.73287	2.4333e-12	8.45614e-11
ENSG00000128578	2.89466	4.08693e-14	1.95003e-12
ENSG00000128591	3.04624	2.29592e-06	1.86578e-05
ENSG00000128641	-1.09428	5.7496e-07	5.51865e-06
ENSG00000128709	5.47405	8.24161e-23	1.28734e-20
ENSG00000128805	1.4653	7.66969e-06	5.35831e-05
ENSG00000128917	1.06046	9.30844e-06	6.34162e-05
ENSG00000128928	-1.25251	2.60285e-11	7.37093e-10
ENSG00000129151	-1.55246	0.00310604	0.00925326
ENSG00000129173	4.30168	9.52211e-26	2.47892e-23
ENSG00000129214	-2.27662	2.87024e-06	2.27519e-05
ENSG00000129244	-1.12274	0.00283352	0.00859322
ENSG00000129354	3.89094	7.63555e-08	9.48944e-07
ENSG00000129450	-1.43042	2.17836e-06	1.7849e-05
ENSG00000129521	1.48724	0.00300704	0.00901627
ENSG00000129646	1.2887	2.13027e-06	1.75422e-05
ENSG00000129667	1.03709	1.32835e-05	8.68723e-05
ENSG00000129682	2.31107	1.09658e-07	1.31599e-06
ENSG00000129810	2.96375	1.92374e-17	1.54305e-15
ENSG00000129993	-2.02569	5.78246e-09	9.50232e-08
ENSG00000130054	2.90611	3.24874e-06	2.54127e-05
ENSG00000130164	-1.30666	1.25357e-08	1.89814e-07
ENSG00000130222	-1.06371	0.00232534	0.00726284
ENSG00000130270	1.16547	0.000192608	0.000867281
ENSG00000130300	3.07318	1.00784e-28	3.93563e-26
ENSG00000130449	-1.05655	1.87625e-07	2.09968e-06
ENSG00000130653	-1.39568	1.48185e-07	1.70855e-06
ENSG00000130707	-2.13497	4.07598e-13	1.64805e-11
ENSG00000130812	-3.04308	4.34285e-25	9.07656e-23
ENSG00000130816	1.11073	1.64244e-08	2.40594e-07
ENSG00000130821	2.9313	5.09741e-08	6.60725e-07
ENSG00000130827	1.31247	5.7399e-05	0.000305175
ENSG00000130829	4.36939	1.13767e-16	8.23508e-15
ENSG00000130988	-1.02481	0.000292068	0.00123441
ENSG00000130997	1.50257	5.01309e-05	0.000271593
ENSG00000131018	-1.37054	1.05734e-08	1.63436e-07
ENSG00000131055	3.49009	4.18747e-20	4.77983e-18
ENSG00000131061	1.08216	3.00528e-11	8.36687e-10
ENSG00000131094	3.27946	5.21464e-09	8.65549e-08
ENSG00000131097	3.1218	1.15132e-22	1.76128e-20
ENSG00000131142	5.15404	4.1765e-13	1.675e-11
ENSG00000131153	1.82118	3.89485e-10	8.43734e-09
ENSG00000131188	1.25673	0.000469206	0.00186114
ENSG00000131242	1.6223	2.13132e-08	3.02871e-07
ENSG00000131462	1.08134	1.24838e-12	4.66617e-11
ENSG00000131470	1.4835	1.55212e-10	3.72082e-09
ENSG00000131747	4.27696	2.69929e-32	2.86106e-29
ENSG00000131788	1.04437	2.37628e-08	3.33601e-07
ENSG00000131910	-1.43583	6.25554e-05	0.000328704
ENSG00000131944	1.50819	1.70511e-13	7.24989e-12
ENSG00000131979	-1.73605	2.27691e-10	5.198e-09
ENSG00000132016	1.56451	3.40416e-08	4.59639e-07
ENSG00000132164	2.72989	0.00266545	0.00816358
ENSG00000132329	1.48044	3.51236e-05	0.000201313
ENSG00000132436	1.10083	6.00618e-07	5.72052e-06
ENSG00000132465	-1.9799	0.000407404	0.00164934
ENSG00000132470	1.04407	0.00182829	0.00591325
ENSG00000132510	-1.12202	8.27538e-10	1.66394e-08
ENSG00000132541	-1.23098	4.51717e-05	0.000249462
ENSG00000132646	1.08342	2.70145e-09	4.81621e-08
ENSG00000132677	2.84881	0.00011681	0.000566636
ENSG00000132680	1.11877	2.70757e-10	6.08751e-09
ENSG00000132688	1.12961	1.30177e-06	1.1323e-05
ENSG00000132692	4.63275	1.22922e-18	1.20797e-16
ENSG00000132694	1.1135	8.20215e-10	1.65678e-08
ENSG00000132749	2.45993	3.54568e-10	7.73741e-09
ENSG00000132837	-1.53356	6.63404e-06	4.70342e-05
ENSG00000133019	1.8321	7.08149e-05	0.000367036
ENSG00000133027	-1.24332	1.13705e-05	7.56624e-05
ENSG00000133056	1.03928	1.49647e-07	1.72407e-06
ENSG00000133104	-1.60895	2.4745e-06	1.99452e-05
ENSG00000133119	1.05478	3.56443e-07	3.6528e-06
ENSG00000133134	2.56211	9.66183e-05	0.000482085
ENSG00000133216	2.82999	4.56785e-08	5.99313e-07
ENSG00000133246	-1.51405	3.65529e-07	3.73046e-06
ENSG00000133247	1.29868	2.13935e-10	4.94484e-09
ENSG00000133401	1.31863	0.000141729	0.000669361
ENSG00000133466	1.13852	1.535e-05	9.82652e-05
ENSG00000133619	1.06763	0.00208401	0.00661772
ENSG00000133665	3.95385	3.93892e-10	8.50795e-09
ENSG00000133710	3.84293	4.15326e-15	2.3523e-13
ENSG00000133740	1.10722	1.26371e-06	1.10242e-05
ENSG00000133800	-2.98234	1.47407e-12	5.42773e-11
ENSG00000133985	2.59296	2.74145e-11	7.73391e-10
ENSG00000134013	1.62178	7.11063e-12	2.24499e-10
ENSG00000134042	-2.17766	3.47759e-10	7.6112e-09
ENSG00000134057	3.29792	3.60345e-27	1.06943e-24
ENSG00000134061	-1.26767	2.60298e-05	0.000154688
ENSG00000134107	-1.37872	3.30465e-08	4.47017e-07
ENSG00000134201	-1.89941	0.00026475	0.00113685
ENSG00000134222	2.02343	1.37985e-12	5.09343e-11
ENSG00000134240	-1.19475	0.000885794	0.00319502
ENSG00000134243	1.70866	4.41489e-10	9.35294e-09
ENSG00000134253	2.34632	1.63093e-17	1.33932e-15
ENSG00000134291	1.4502	3.66429e-12	1.23298e-10
ENSG00000134294	-1.34495	4.28489e-07	4.28749e-06
ENSG00000134531	-1.04423	0.00205039	0.00652911
ENSG00000134538	-1.40056	0.000135731	0.000645341
ENSG00000134539	-1.22311	9.85177e-05	0.000489914
ENSG00000134569	1.51331	0.00187692	0.00604025
ENSG00000134690	3.28512	5.58118e-25	1.13451e-22
ENSG00000134709	-1.06664	5.82281e-07	5.57809e-06
ENSG00000134769	1.80586	3.55754e-07	3.64826e-06
ENSG00000134780	1.5113	0.000111563	0.000545826
ENSG00000134815	1.04798	9.20842e-10	1.82923e-08
ENSG00000134871	1.4482	5.96292e-08	7.61536e-07
ENSG00000135052	1.29714	0.000188346	0.000852355
ENSG00000135069	-1.35053	2.60193e-05	0.000154688
ENSG00000135097	3.27978	2.56726e-07	2.75059e-06
ENSG00000135119	2.51976	3.66659e-11	1.002e-09
ENSG00000135127	2.56165	7.279e-12	2.28358e-10
ENSG00000135144	-1.87729	7.36467e-05	0.000379583
ENSG00000135318	-1.30497	1.98263e-06	1.64727e-05
ENSG00000135324	4.09934	7.54341e-14	3.38694e-12
ENSG00000135362	1.30109	0.00180767	0.00585806
ENSG00000135378	-1.02126	0.000129648	0.000621597
ENSG00000135423	-2.14987	0.000513962	0.00201391
ENSG00000135437	-1.62871	4.30773e-07	4.30453e-06
ENSG00000135451	4.57061	2.72227e-34	6.73264e-31
ENSG00000135454	4.81371	2.83535e-20	3.28702e-18
ENSG00000135476	1.45123	7.8428e-05	0.000401031
ENSG00000135547	-1.11935	0.000136431	0.000648254
ENSG00000135549	1.50429	0.00234353	0.00731085
ENSG00000135604	-1.38832	4.4138e-05	0.000244572
ENSG00000135622	1.40158	5.09071e-05	0.000274995
ENSG00000135638	4.07368	7.79154e-11	2.00727e-09
ENSG00000135749	1.54838	0.000173522	0.000792518
ENSG00000135775	1.00946	2.99477e-10	6.68262e-09
ENSG00000135821	2.40939	1.69479e-06	1.43309e-05
ENSG00000135835	1.68763	2.33865e-08	3.2894e-07
ENSG00000135845	1.08554	4.76477e-14	2.23748e-12
ENSG00000135862	1.33055	1.53277e-08	2.26316e-07
ENSG00000135912	1.4081	1.54431e-05	9.87334e-05
ENSG00000135917	-1.24856	0.000139643	0.000661401
ENSG00000136040	2.18592	4.02132e-09	6.86678e-08
ENSG00000136052	-1.22321	4.77957e-07	4.7157e-06
ENSG00000136108	1.5754	2.44479e-11	6.96669e-10
ENSG00000136158	-1.51167	4.71141e-14	2.21945e-12
ENSG00000136160	-1.22977	6.88272e-06	4.86346e-05
ENSG00000136295	1.03286	9.20072e-05	0.000462342
ENSG00000136383	1.89157	1.36887e-06	1.18372e-05
ENSG00000136425	1.4881	0.000264772	0.00113685
ENSG00000136492	1.47439	1.04365e-06	9.32369e-06
ENSG00000136631	1.17875	4.42123e-20	4.9702e-18
ENSG00000136689	-1.77452	1.83965e-06	1.54229e-05
ENSG00000136826	-1.56488	1.63398e-05	0.000103707
ENSG00000136828	1.52706	0.000141049	0.000666783
ENSG00000136867	-1.04414	4.72575e-05	0.000258957
ENSG00000136869	-1.30352	2.61804e-06	2.09768e-05
ENSG00000136872	-1.57903	0.000414929	0.00167749
ENSG00000136943	4.42064	7.1279e-12	2.24567e-10
ENSG00000136982	2.01318	1.60629e-15	9.57257e-14
ENSG00000136997	-1.07517	0.00302934	0.00906845
ENSG00000136999	1.13291	0.00120215	0.00414468
ENSG00000137033	-2.03495	6.61146e-09	1.07104e-07
ENSG00000137106	-1.15571	2.20924e-06	1.80821e-05
ENSG00000137135	3.12947	1.1727e-32	1.3386e-29
ENSG00000137185	1.03034	1.08906e-08	1.67814e-07
ENSG00000137193	-1.26221	3.79752e-06	2.91523e-05
ENSG00000137203	2.26831	1.9562e-05	0.000121102
ENSG00000137269	2.19747	3.56764e-08	4.79531e-07
ENSG00000137288	1.03364	1.51725e-06	1.30141e-05
ENSG00000137309	1.53951	4.27905e-07	4.28454e-06
ENSG00000137310	2.79399	1.01463e-20	1.24431e-18
ENSG00000137338	1.02518	0.000143211	0.000674637
ENSG00000137343	1.17482	1.1079e-09	2.14904e-08
ENSG00000137404	1.25581	1.13173e-06	1.00261e-05
ENSG00000137558	4.31782	1.09576e-12	4.13741e-11
ENSG00000137563	1.19792	0.00205461	0.00653697
ENSG00000137642	-1.27206	1.93614e-05	0.00011991
ENSG00000137727	-1.39359	0.000938905	0.00335536
ENSG00000137801	-1.75738	2.81771e-06	2.23833e-05
ENSG00000137804	2.32599	2.67412e-15	1.56225e-13
ENSG00000137807	3.67077	2.55454e-24	4.51272e-22
ENSG00000137809	1.02713	0.00325246	0.00959127
ENSG00000137819	1.67488	0.00157008	0.00520404
ENSG00000137825	2.64038	9.96553e-10	1.96125e-08
ENSG00000137857	2.04124	1.82307e-07	2.04633e-06
ENSG00000137880	-1.01838	2.82944e-05	0.000166281
ENSG00000137960	-1.36825	0.000140307	0.000663486
ENSG00000137968	2.11727	0.000517207	0.00202396
ENSG00000137992	-1.0629	1.84909e-09	3.42127e-08
ENSG00000138028	2.51094	4.26634e-09	7.23522e-08
ENSG00000138080	-1.11758	0.00161547	0.00532709
ENSG00000138092	1.4921	1.2405e-10	3.0527e-09
ENSG00000138109	-1.66012	0.000187112	0.000847542
ENSG00000138115	-2.35677	2.37564e-07	2.58068e-06
ENSG00000138134	1.45889	5.64273e-06	4.0965e-05
ENSG00000138160	2.18162	2.08431e-14	1.03097e-12
ENSG00000138166	-1.59063	1.25716e-06	1.09778e-05
ENSG00000138180	3.25346	1.45252e-17	1.21774e-15
ENSG00000138207	-1.00398	0.00118329	0.00408724
ENSG00000138315	-3.37213	1.83417e-27	5.67026e-25
ENSG00000138336	1.39635	0.000251812	0.00108972
ENSG00000138346	1.30241	5.49598e-07	5.30266e-06
ENSG00000138356	-1.30011	0.00225122	0.00706555
ENSG00000138376	1.23722	1.27115e-06	1.10826e-05
ENSG00000138587	2.54594	2.25813e-07	2.4693e-06
ENSG00000138615	-1.75827	0.000108066	0.000530115
ENSG00000138623	1.2247	0.00064276	0.00243749
ENSG00000138640	-1.60243	3.08916e-06	2.42925e-05
ENSG00000138646	-1.10572	0.000385362	0.0015684
ENSG00000138658	1.60557	2.58844e-10	5.85516e-09
ENSG00000138670	-1.85688	1.91506e-10	4.47052e-09
ENSG00000138678	-1.07069	0.00332173	0.00976835
ENSG00000138722	-1.92103	6.0944e-08	7.74749e-07
ENSG00000138744	-1.51387	1.14615e-09	2.21744e-08
ENSG00000138772	-1.45033	0.00166509	0.0054628
ENSG00000138778	3.66446	1.51616e-25	3.62876e-23
ENSG00000138795	3.00115	1.62736e-11	4.82004e-10
ENSG00000139178	-1.57966	1.30641e-15	7.8485e-14
ENSG00000139190	1.24153	8.33451e-08	1.02977e-06
ENSG00000139209	-1.42017	0.000129258	0.000620128
ENSG00000139289	-2.33047	2.91105e-12	9.97174e-11
ENSG00000139318	-1.72137	1.28661e-12	4.78496e-11
ENSG00000139344	-1.7143	9.52421e-07	8.61767e-06
ENSG00000139438	1.7649	4.60743e-11	1.23189e-09
ENSG00000139445	3.17601	3.67201e-07	3.74495e-06
ENSG00000139547	-1.89972	3.55291e-05	0.000203166
ENSG00000139597	-1.44745	5.60446e-11	1.4798e-09
ENSG00000139618	1.67322	1.04528e-09	2.04318e-08
ENSG00000139645	1.3038	4.56435e-13	1.81583e-11
ENSG00000139734	3.97947	3.45186e-24	6.02613e-22
ENSG00000139737	-1.38631	0.00336227	0.00986997
ENSG00000139793	-1.25793	3.16796e-07	3.31052e-06
ENSG00000139800	7.1064	1.63365e-17	1.33932e-15
ENSG00000139880	2.17849	3.35568e-12	1.13947e-10
ENSG00000139914	-2.10103	6.06884e-09	9.918e-08
ENSG00000139926	-1.1323	4.54544e-05	0.00025065
ENSG00000139946	-1.78115	7.47962e-08	9.31907e-07
ENSG00000139974	1.27565	1.513e-09	2.86449e-08
ENSG00000140030	-1.05497	0.000257882	0.0011125
ENSG00000140044	-1.08307	4.1579e-07	4.18867e-06
ENSG00000140093	-1.10601	9.02432e-05	0.000454555
ENSG00000140107	-2.33449	0.000100052	0.000496382
ENSG00000140284	-1.21902	0.000278996	0.00118727
ENSG00000140297	2.90047	1.64908e-06	1.39882e-05
ENSG00000140323	1.80801	3.16134e-05	0.000183533
ENSG00000140451	2.68907	6.42862e-14	2.94427e-12
ENSG00000140505	-2.92952	0.000351785	0.00145004
ENSG00000140511	1.22488	0.000756893	0.00280648
ENSG00000140519	2.68296	4.44646e-05	0.000246198
ENSG00000140525	2.25525	3.89439e-16	2.51256e-14
ENSG00000140534	4.04484	1.469e-23	2.42206e-21
ENSG00000140545	1.16581	1.5471e-05	9.88691e-05
ENSG00000140807	4.06076	1.15027e-09	2.22251e-08
ENSG00000140937	1.25069	0.0029005	0.00875698
ENSG00000140945	2.52425	1.14366e-26	3.20203e-24
ENSG00000140961	1.05915	0.00128101	0.00436686
ENSG00000140968	-1.6118	1.2484e-08	1.89224e-07
ENSG00000140993	1.20787	1.45838e-07	1.68675e-06
ENSG00000141027	-1.14826	3.39867e-11	9.33461e-10
ENSG00000141293	-1.80776	2.49217e-06	2.00767e-05
ENSG00000141338	-1.52341	0.000503983	0.00197951
ENSG00000141404	2.41329	1.78611e-09	3.31301e-08
ENSG00000141441	-1.46603	4.44875e-08	5.84203e-07
ENSG00000141526	1.06023	0.00324484	0.00958005
ENSG00000141569	1.01233	6.03023e-09	9.87666e-08
ENSG00000141570	1.29843	1.10267e-11	3.33928e-10
ENSG00000141576	2.52965	3.862e-11	1.0496e-09
ENSG00000141577	1.788	1.9051e-19	1.97691e-17
ENSG00000141622	-1.79269	1.24879e-05	8.22131e-05
ENSG00000141655	1.17475	0.00295226	0.00887891
ENSG00000141696	1.73276	3.07958e-07	3.22497e-06
ENSG00000141956	1.15163	2.33877e-06	1.89503e-05
ENSG00000142102	1.89407	5.50008e-07	5.30316e-06
ENSG00000142583	4.64376	6.08754e-14	2.79669e-12
ENSG00000142627	-2.13162	3.13658e-13	1.2893e-11
ENSG00000142731	2.33407	1.48906e-14	7.54224e-13
ENSG00000142748	-4.32893	4.38374e-17	3.33591e-15
ENSG00000142871	-1.78828	7.14192e-09	1.14945e-07
ENSG00000142945	4.02724	4.10158e-29	1.69065e-26
ENSG00000143061	2.63823	1.18252e-10	2.93434e-09
ENSG00000143110	-1.05034	9.61768e-05	0.00048035
ENSG00000143179	1.50729	7.96036e-16	4.92182e-14
ENSG00000143195	2.82928	1.71097e-08	2.48912e-07
ENSG00000143196	-2.78215	1.74596e-06	1.47123e-05
ENSG00000143224	1.16288	2.83517e-14	1.37039e-12
ENSG00000143228	4.40418	2.00109e-31	1.48471e-28
ENSG00000143248	1.69531	1.98386e-08	2.84705e-07
ENSG00000143258	1.05819	4.97292e-14	2.32054e-12
ENSG00000143368	1.04045	5.38444e-11	1.42424e-09
ENSG00000143369	-3.31927	9.8226e-25	1.86869e-22
ENSG00000143384	-1.18845	2.65577e-12	9.16488e-11
ENSG00000143390	1.47131	7.55916e-16	4.69332e-14
ENSG00000143434	1.27379	1.72391e-05	0.000108671
ENSG00000143450	1.16614	3.79316e-06	2.91339e-05
ENSG00000143476	3.55721	1.87902e-25	4.28966e-23
ENSG00000143494	2.93519	1.77176e-10	4.17319e-09
ENSG00000143499	1.17059	6.4797e-06	4.61383e-05
ENSG00000143537	1.47047	3.36253e-11	9.29173e-10
ENSG00000143546	-1.86919	1.48313e-05	9.55693e-05
ENSG00000143590	2.04623	1.52222e-08	2.24982e-07
ENSG00000143603	1.55184	1.85336e-09	3.42492e-08
ENSG00000143643	1.36379	1.34156e-18	1.28434e-16
ENSG00000143771	1.05699	1.16154e-08	1.77327e-07
ENSG00000143793	1.24171	2.47377e-12	8.57669e-11
ENSG00000143839	2.76853	7.06662e-07	6.60753e-06
ENSG00000143878	-1.20027	4.2257e-06	3.2001e-05
ENSG00000143882	1.22435	2.65165e-07	2.82671e-06
ENSG00000144369	1.03231	0.000699464	0.00261906
ENSG00000144407	3.78387	7.76646e-06	5.41473e-05
ENSG00000144481	-1.28899	0.00165014	0.00542214
ENSG00000144485	1.27673	2.50877e-07	2.70157e-06
ENSG00000144554	2.20873	4.64033e-14	2.19292e-12
ENSG00000144619	-1.25809	0.00212336	0.00672109
ENSG00000144642	-1.49488	2.02532e-07	2.24281e-06
ENSG00000144649	-1.68116	0.00162135	0.00534056
ENSG00000144655	-2.25424	1.25161e-22	1.89517e-20
ENSG00000144668	-1.83215	3.85441e-09	6.62787e-08
ENSG00000144712	-1.44809	0.00160429	0.00529731
ENSG00000144810	1.49263	9.04817e-05	0.000455602
ENSG00000144815	-1.07682	1.51204e-05	9.71304e-05
ENSG00000144820	-2.55191	1.54369e-08	2.27702e-07
ENSG00000144891	-1.67455	1.34867e-08	2.0154e-07
ENSG00000145050	1.19912	1.80243e-07	2.02777e-06
ENSG00000145284	-1.30108	0.000382284	0.00155801
ENSG00000145287	-3.0753	2.09379e-14	1.03222e-12
ENSG00000145321	-1.13358	4.49225e-05	0.000248178
ENSG00000145386	4.17138	2.74344e-22	3.95241e-20
ENSG00000145439	-1.02518	1.02904e-06	9.22652e-06
ENSG00000145476	-1.26933	2.108e-06	1.7408e-05
ENSG00000145536	2.95836	5.45498e-06	3.99144e-05
ENSG00000145545	-1.03045	0.00052481	0.002051
ENSG00000145555	-1.15747	0.000831078	0.00303305
ENSG00000145692	-1.59543	0.00158468	0.00524539
ENSG00000145708	-4.1971	7.19391e-13	2.76556e-11
ENSG00000145777	-2.41863	8.53689e-07	7.81491e-06
ENSG00000145824	-3.65542	5.58274e-07	5.36891e-06
ENSG00000145908	2.24908	4.7905e-08	6.2576e-07
ENSG00000145911	2.05001	3.51373e-09	6.11749e-08
ENSG00000145920	7.17451	9.62953e-15	5.04921e-13
ENSG00000146085	-1.16458	1.89624e-06	1.58525e-05
ENSG00000146143	1.15929	4.59362e-12	1.50474e-10
ENSG00000146215	1.95488	3.01786e-09	5.31853e-08
ENSG00000146233	-2.46734	1.47686e-06	1.27118e-05
ENSG00000146263	1.2491	5.93396e-06	4.27655e-05
ENSG00000146278	-1.42455	1.91247e-12	6.82191e-11
ENSG00000146410	3.56326	3.42404e-20	3.93871e-18
ENSG00000146555	1.70088	0.00187595	0.00603975
ENSG00000146670	3.73715	3.28684e-33	5.41927e-30
ENSG00000146674	-1.9424	5.48743e-09	9.04755e-08
ENSG00000146700	1.42069	0.000163153	0.000752106
ENSG00000146733	1.4175	1.16798e-08	1.78126e-07
ENSG00000146918	1.118	7.41526e-07	6.8858e-06
ENSG00000147003	-2.0276	2.05992e-05	0.000126589
ENSG00000147041	-1.52352	0.000223413	0.000986089
ENSG00000147113	2.35942	2.21264e-24	4.00408e-22
ENSG00000147119	-1.34223	2.01863e-05	0.000124447
ENSG00000147257	5.5595	8.6132e-25	1.65989e-22
ENSG00000147471	-1.30818	7.62718e-12	2.38273e-10
ENSG00000147536	1.55519	3.48563e-07	3.6019e-06
ENSG00000147650	1.0176	0.00285078	0.00863496
ENSG00000147799	1.47533	4.80755e-09	8.08836e-08
ENSG00000147852	2.29201	2.43972e-05	0.000146334
ENSG00000147872	-1.20962	6.7852e-05	0.000353283
ENSG00000147883	1.01615	2.62962e-05	0.000156022
ENSG00000147889	3.90059	1.23208e-25	3.04714e-23
ENSG00000148057	-1.06998	2.63345e-05	0.000156186
ENSG00000148082	2.04257	9.14448e-07	8.31464e-06
ENSG00000148123	1.3487	0.000788071	0.00290467
ENSG00000148344	2.8283	8.64033e-06	5.93858e-05
ENSG00000148346	4.92976	4.86832e-15	2.71583e-13
ENSG00000148357	1.58602	0.00300071	0.00899909
ENSG00000148459	1.00251	1.85254e-08	2.67431e-07
ENSG00000148541	1.07513	0.00137927	0.00465686
ENSG00000148672	-1.15468	7.59158e-06	5.30714e-05
ENSG00000148677	2.02533	0.000252328	0.00109131
ENSG00000148773	3.83472	1.89719e-28	7.03809e-26
ENSG00000148795	4.71012	8.53902e-13	3.26574e-11
ENSG00000148848	1.62909	0.000687074	0.00257918
ENSG00000148926	-1.00178	0.00160511	0.00529883
ENSG00000148965	-1.76336	4.15401e-05	0.00023156
ENSG00000149090	-2.44039	1.51063e-13	6.4787e-12
ENSG00000149124	-1.69808	0.000628606	0.00239361
ENSG00000149131	-1.07137	5.16908e-06	3.81422e-05
ENSG00000149294	-1.75742	0.000864836	0.00312835
ENSG00000149476	-1.00709	0.00310073	0.00924115
ENSG00000149503	1.15027	1.72331e-07	1.94762e-06
ENSG00000149527	1.68912	0.00206729	0.00657167
ENSG00000149554	1.51039	1.01516e-11	3.08688e-10
ENSG00000149557	-1.56476	9.43452e-07	8.54172e-06
ENSG00000149634	1.04611	0.000139994	0.000662636
ENSG00000149636	1.28029	2.27052e-12	8.00403e-11
ENSG00000149639	1.47515	3.01532e-10	6.70831e-09
ENSG00000149925	1.059	0.000104044	0.000513267
ENSG00000150403	1.02808	2.42406e-05	0.000145453
ENSG00000150551	3.52702	8.57245e-10	1.71901e-08
ENSG00000150625	-3.20417	3.26441e-10	7.17639e-09
ENSG00000150636	1.03774	7.34699e-05	0.000378812
ENSG00000150637	-1.28548	0.000202078	0.00090371
ENSG00000150656	-3.02447	4.80881e-06	3.58583e-05
ENSG00000150672	-1.22915	2.02136e-05	0.000124564
ENSG00000150907	-1.39	8.73339e-08	1.07369e-06
ENSG00000150967	1.13049	6.50327e-05	0.000339437
ENSG00000151012	5.22312	6.58683e-20	7.29418e-18
ENSG00000151014	-1.61191	1.29182e-06	1.12496e-05
ENSG00000151025	4.14441	8.29258e-20	9.04806e-18
ENSG00000151067	1.03298	0.00176278	0.00572507
ENSG00000151208	1.51423	1.2043e-07	1.42622e-06
ENSG00000151224	-1.71602	1.15288e-07	1.3752e-06
ENSG00000151468	-1.10674	0.00198083	0.00633605
ENSG00000151552	-1.05304	1.18487e-06	1.04346e-05
ENSG00000151623	-1.37211	9.10889e-09	1.43337e-07
ENSG00000151632	1.19979	0.00116675	0.00403765
ENSG00000151690	1.09761	0.000156413	0.000725318
ENSG00000151693	1.06176	0.00167338	0.00548375
ENSG00000151725	2.5415	1.01665e-16	7.46835e-15
ENSG00000151726	-1.5781	2.31468e-06	1.87794e-05
ENSG00000151746	1.4008	2.96773e-06	2.34286e-05
ENSG00000151789	4.12152	1.6669e-09	3.11764e-08
ENSG00000151790	-1.7593	0.000192638	0.000867281
ENSG00000151849	1.23407	2.32243e-08	3.26969e-07
ENSG00000152078	-1.28622	2.73748e-06	2.18043e-05
ENSG00000152104	1.19608	6.99662e-05	0.000363144
ENSG00000152137	1.74169	0.00105425	0.00368962
ENSG00000152253	3.33717	2.3247e-23	3.7908e-21
ENSG00000152377	4.68426	4.54041e-13	1.81116e-11
ENSG00000152495	-1.69224	3.76864e-08	5.05632e-07
ENSG00000152583	2.95859	2.9591e-11	8.25514e-10
ENSG00000152669	3.35382	9.36221e-09	1.46856e-07
ENSG00000152782	-1.6079	4.00015e-11	1.08318e-09
ENSG00000152910	4.03753	1.12471e-06	9.96988e-06
ENSG00000152932	2.41243	0.000282899	0.00120113
ENSG00000152990	-1.06815	0.00020658	0.000921106
ENSG00000153012	1.23227	0.00169036	0.00552739
ENSG00000153044	1.88957	5.62203e-14	2.59085e-12
ENSG00000153132	1.71772	0.000963927	0.00342855
ENSG00000153234	-1.77245	2.16022e-06	1.772e-05
ENSG00000153246	-1.23779	0.0017913	0.00580752
ENSG00000153395	1.38142	3.60592e-05	0.000205643
ENSG00000154040	4.48058	4.12119e-13	1.6573e-11
ENSG00000154065	2.07144	7.26236e-10	1.47625e-08
ENSG00000154096	2.37905	2.38624e-16	1.63177e-14
ENSG00000154153	-2.2659	3.00012e-06	2.36299e-05
ENSG00000154188	1.08597	0.00158831	0.00525389
ENSG00000154277	1.64776	0.00074067	0.00274976
ENSG00000154359	-1.10976	1.83372e-06	1.53819e-05
ENSG00000154370	1.10362	3.39408e-11	9.33461e-10
ENSG00000154380	1.44345	1.54317e-10	3.70535e-09
ENSG00000154429	1.16811	6.03715e-06	4.33617e-05
ENSG00000154529	1.98214	4.01075e-05	0.000224841
ENSG00000154642	-1.64618	1.69107e-12	6.12043e-11
ENSG00000154734	-1.5608	3.78618e-07	3.84289e-06
ENSG00000154839	4.71751	1.47074e-31	1.21246e-28
ENSG00000154864	1.01466	0.000368535	0.00150986
ENSG00000154917	1.61782	4.91948e-08	6.40915e-07
ENSG00000154920	3.33645	3.47058e-22	4.95191e-20
ENSG00000155034	1.21302	1.3431e-08	2.0091e-07
ENSG00000155090	-1.49263	3.21005e-09	5.63708e-08
ENSG00000155093	-1.30542	1.70612e-08	2.48451e-07
ENSG00000155097	1.08376	5.48974e-08	7.07137e-07
ENSG00000155659	-1.62871	5.06178e-06	3.74809e-05
ENSG00000155666	-2.18243	1.17689e-09	2.26215e-08
ENSG00000155850	1.21737	3.53238e-09	6.13783e-08
ENSG00000156006	-2.74094	7.57738e-08	9.43295e-07
ENSG00000156011	-1.02691	0.000996877	0.00352534
ENSG00000156049	-1.69318	4.093e-08	5.42771e-07
ENSG00000156110	-1.04724	2.25054e-07	2.46282e-06
ENSG00000156298	-1.1621	2.32942e-05	0.000140228
ENSG00000156299	-1.17872	0.000161655	0.00074636
ENSG00000156509	3.6021	1.9001e-20	2.22013e-18
ENSG00000156510	1.89898	7.64227e-05	0.000391858
ENSG00000156535	2.87853	3.72479e-12	1.2505e-10
ENSG00000156787	1.46178	1.7884e-17	1.45813e-15
ENSG00000156795	1.07622	4.48566e-07	4.45235e-06
ENSG00000156802	1.47487	4.99003e-09	8.33863e-08
ENSG00000156804	2.01984	3.50983e-07	3.61432e-06
ENSG00000156831	1.44536	3.77997e-12	1.26616e-10
ENSG00000156876	1.03657	8.45319e-07	7.75259e-06
ENSG00000156970	3.89094	3.20199e-25	6.88614e-23
ENSG00000157131	-1.72032	7.65917e-07	7.0901e-06
ENSG00000157168	-2.40091	3.30239e-05	0.000190901
ENSG00000157184	-1.0226	4.27303e-06	3.23343e-05
ENSG00000157456	3.96547	1.34625e-31	1.17512e-28
ENSG00000157551	-1.22291	0.00225249	0.00706801
ENSG00000157557	-1.7352	1.81943e-14	9.02959e-13
ENSG00000157600	1.47735	4.982e-09	8.3346e-08
ENSG00000157734	2.14514	5.65304e-08	7.26281e-07
ENSG00000157766	3.77269	4.39673e-11	1.1798e-09
ENSG00000157833	2.32835	2.66574e-08	3.68189e-07
ENSG00000158106	1.76599	2.21358e-07	2.42774e-06
ENSG00000158169	-1.2129	5.51238e-06	4.02748e-05
ENSG00000158186	1.12844	0.000134847	0.000641881
ENSG00000158258	-1.59392	0.000931648	0.00333447
ENSG00000158270	2.91411	4.05714e-08	5.39461e-07
ENSG00000158402	4.76199	7.00012e-36	3.46249e-32
ENSG00000158406	3.22955	2.00658e-13	8.4831e-12
ENSG00000158473	-1.49417	6.41065e-05	0.000335666
ENSG00000158560	4.24403	4.05103e-12	1.34181e-10
ENSG00000158715	-1.17992	5.91519e-05	0.000313037
ENSG00000158806	1.56589	0.00213914	0.0067552
ENSG00000158825	-1.43399	0.000250286	0.00108473
ENSG00000158865	2.3139	7.55949e-05	0.000388016
ENSG00000158882	1.72005	4.6379e-23	7.32147e-21
ENSG00000158887	3.08354	3.65155e-09	6.30795e-08
ENSG00000159167	1.39599	5.21386e-05	0.000280321
ENSG00000159189	-1.02808	0.000986126	0.00349489
ENSG00000159200	-1.90044	3.90186e-12	1.30112e-10
ENSG00000159208	1.84966	2.22184e-09	4.04539e-08
ENSG00000159214	1.23011	2.21859e-06	1.81487e-05
ENSG00000159217	6.42534	7.83462e-20	8.61169e-18
ENSG00000159231	1.99743	2.44717e-06	1.97464e-05
ENSG00000159259	2.49178	5.55354e-14	2.57528e-12
ENSG00000159352	1.2143	5.86931e-09	9.63437e-08
ENSG00000159399	1.51214	0.00317926	0.00942055
ENSG00000159403	-1.58954	6.92628e-11	1.79998e-09
ENSG00000159625	1.26812	0.00062206	0.00237349
ENSG00000159640	1.0897	5.63076e-05	0.000300017
ENSG00000159650	-2.12957	0.000857396	0.00310997
ENSG00000159921	-1.44307	2.2554e-10	5.16479e-09
ENSG00000160013	-1.2113	0.000493324	0.00194279
ENSG00000160050	2.81022	2.51789e-12	8.70933e-11
ENSG00000160051	1.4558	2.11161e-11	6.09614e-10
ENSG00000160211	2.43288	1.86147e-10	4.35683e-09
ENSG00000160282	-1.5177	0.000206487	0.000920966
ENSG00000160284	2.62512	1.32239e-09	2.52223e-08
ENSG00000160298	2.18236	5.17826e-15	2.85651e-13
ENSG00000160323	-3.01437	8.56943e-34	1.58952e-30
ENSG00000160326	1.21803	0.00162181	0.00534089
ENSG00000160339	-5.14265	1.3167e-18	1.26882e-16
ENSG00000160352	1.40655	0.00124178	0.00425463
ENSG00000160360	1.62273	2.61269e-06	2.09453e-05
ENSG00000160447	1.19203	8.58656e-07	7.85549e-06
ENSG00000160469	1.56486	8.16775e-07	7.51869e-06
ENSG00000160606	1.36502	1.4082e-07	1.63253e-06
ENSG00000160678	1.35474	0.00112141	0.00389255
ENSG00000160688	1.03705	1.24659e-10	3.06261e-09
ENSG00000160753	1.43605	4.88869e-14	2.28843e-12
ENSG00000160767	1.64062	3.32723e-18	2.99229e-16
ENSG00000160781	1.91226	2.31313e-08	3.25968e-07
ENSG00000160801	-2.85628	3.53324e-10	7.72161e-09
ENSG00000160813	1.10404	9.22715e-07	8.38467e-06
ENSG00000160818	1.05917	1.33675e-08	2.00162e-07
ENSG00000160862	-1.46074	2.64548e-05	0.000156649
ENSG00000160883	-1.44563	8.48145e-06	5.8565e-05
ENSG00000160888	-1.47529	1.95169e-12	6.9285e-11
ENSG00000160932	-2.19012	4.22036e-06	3.2001e-05
ENSG00000160949	1.94691	4.50262e-15	2.5213e-13
ENSG00000160957	2.32481	1.1469e-16	8.2616e-15
ENSG00000160959	1.41861	6.59209e-15	3.56529e-13
ENSG00000160972	1.24061	8.63716e-06	5.93858e-05
ENSG00000161016	1.03275	0.000480912	0.00190097
ENSG00000161031	-1.86993	1.37097e-05	8.92664e-05
ENSG00000161381	2.85035	1.46487e-20	1.753e-18
ENSG00000161647	1.99617	5.44916e-08	7.03132e-07
ENSG00000161682	1.89688	3.155e-06	2.47709e-05
ENSG00000161692	1.38763	3.64901e-11	9.99035e-10
ENSG00000161800	2.51335	7.64946e-25	1.51347e-22
ENSG00000161888	3.53856	1.76014e-29	7.91478e-27
ENSG00000161929	-1.72257	1.78303e-09	3.31143e-08
ENSG00000162062	3.005	4.83684e-19	4.84959e-17
ENSG00000162063	1.94089	9.24762e-15	4.86615e-13
ENSG00000162073	1.84382	3.61489e-10	7.87684e-09
ENSG00000162365	-1.96665	2.86982e-06	2.27519e-05
ENSG00000162366	2.81904	3.88969e-06	2.97829e-05
ENSG00000162407	-1.56293	1.05199e-10	2.62956e-09
ENSG00000162409	2.36183	6.45598e-07	6.09804e-06
ENSG00000162415	1.61541	2.1873e-05	0.00013285
ENSG00000162437	1.09056	0.00246748	0.00764722
ENSG00000162444	2.19983	2.36439e-11	6.77319e-10
ENSG00000162458	1.18931	0.000137852	0.000653958
ENSG00000162460	-1.65865	0.000880177	0.00317553
ENSG00000162482	-1.50853	0.000320091	0.00133723
ENSG00000162522	1.16904	5.07786e-07	4.97362e-06
ENSG00000162551	-1.70729	5.20316e-06	3.83365e-05
ENSG00000162595	-2.99682	1.17015e-08	1.78274e-07
ENSG00000162645	1.477	3.36775e-08	4.55138e-07
ENSG00000162676	1.23055	0.00233935	0.00730043
ENSG00000162688	-1.34606	1.80736e-07	2.03178e-06
ENSG00000162734	1.14492	1.33969e-11	4.00801e-10
ENSG00000162745	2.91536	1.43062e-22	2.14434e-20
ENSG00000162769	2.06453	3.319e-17	2.57857e-15
ENSG00000162772	-1.67809	2.31563e-09	4.20583e-08
ENSG00000162849	1.5186	0.00234367	0.00731085
ENSG00000162878	1.20861	0.000989348	0.0035038
ENSG00000162882	-1.35596	2.29539e-06	1.86578e-05
ENSG00000162929	1.44275	1.53152e-12	5.59761e-11
ENSG00000162998	1.43535	0.000111848	0.000546633
ENSG00000163006	1.06148	5.13811e-06	3.79663e-05
ENSG00000163017	1.65378	3.2073e-06	2.51416e-05
ENSG00000163132	2.02998	1.07115e-09	2.08319e-08
ENSG00000163156	1.41783	3.40987e-10	7.47402e-09
ENSG00000163159	1.08147	5.36692e-10	1.1154e-08
ENSG00000163293	-1.76006	1.82733e-06	1.53457e-05
ENSG00000163297	-1.24392	1.37556e-08	2.04939e-07
ENSG00000163348	1.11854	1.13454e-14	5.866e-13
ENSG00000163354	2.06629	1.69776e-10	4.02444e-09
ENSG00000163362	2.00901	0.00105757	0.00369725
ENSG00000163393	1.56157	0.00162986	0.00536381
ENSG00000163431	1.16871	0.00276871	0.0084225
ENSG00000163463	1.1992	8.61141e-11	2.1881e-09
ENSG00000163467	1.84854	7.59196e-10	1.54114e-08
ENSG00000163468	1.19736	2.44602e-11	6.96669e-10
ENSG00000163472	1.06542	3.31996e-11	9.1912e-10
ENSG00000163479	1.23261	4.10916e-10	8.81153e-09
ENSG00000163507	2.42992	4.95194e-13	1.95431e-11
ENSG00000163517	1.61823	5.40254e-12	1.73901e-10
ENSG00000163535	2.40338	3.16242e-16	2.07642e-14
ENSG00000163536	1.53347	1.02815e-07	1.24342e-06
ENSG00000163577	1.43673	0.00097846	0.00347073
ENSG00000163581	-1.05231	0.00340847	0.00998584
ENSG00000163584	1.59391	9.3669e-07	8.48568e-06
ENSG00000163624	1.79969	0.0010465	0.00366855
ENSG00000163631	-1.97869	7.02691e-09	1.13216e-07
ENSG00000163644	-1.41933	5.13499e-07	5.0182e-06
ENSG00000163683	-1.10322	1.66417e-07	1.89521e-06
ENSG00000163687	-2.92901	5.72946e-12	1.83232e-10
ENSG00000163738	-1.24146	1.10286e-05	7.36511e-05
ENSG00000163794	1.2776	1.55404e-05	9.92701e-05
ENSG00000163808	3.3675	4.15263e-18	3.68988e-16
ENSG00000163815	-1.09243	0.00138854	0.00467753
ENSG00000163823	-1.60726	2.04588e-07	2.26053e-06
ENSG00000163879	-1.04125	0.00225974	0.00708926
ENSG00000163888	2.39903	4.14834e-07	4.18187e-06
ENSG00000163918	1.74422	4.91461e-16	3.09017e-14
ENSG00000163923	1.60729	0.00100243	0.0035383
ENSG00000163931	1.49897	1.23152e-06	1.07941e-05
ENSG00000163993	4.66847	1.63263e-10	3.88871e-09
ENSG00000163995	1.33927	6.12936e-05	0.000323103
ENSG00000164023	-1.73323	9.30959e-14	4.08713e-12
ENSG00000164032	1.18795	3.74022e-10	8.12608e-09
ENSG00000164038	-1.26163	5.53523e-06	4.04219e-05
ENSG00000164039	-1.03575	5.97822e-05	0.000316147
ENSG00000164045	2.15973	3.38539e-11	9.33461e-10
ENSG00000164087	1.21811	1.14672e-08	1.75605e-07
ENSG00000164104	1.40455	1.31842e-08	1.98419e-07
ENSG00000164107	-2.43082	1.03576e-05	6.97985e-05
ENSG00000164109	2.23678	2.1942e-15	1.28695e-13
ENSG00000164128	-2.69756	4.62046e-12	1.5102e-10
ENSG00000164161	-4.10131	2.9866e-09	5.2697e-08
ENSG00000164171	1.87279	1.16014e-06	1.02533e-05
ENSG00000164176	2.48942	2.27623e-12	8.00403e-11
ENSG00000164188	-2.44448	1.859e-06	1.55764e-05
ENSG00000164197	-1.03616	0.00206302	0.0065609
ENSG00000164221	1.25504	6.50827e-06	4.62881e-05
ENSG00000164266	4.93226	1.32111e-12	4.901e-11
ENSG00000164283	4.36351	4.31713e-31	2.85133e-28
ENSG00000164309	-1.42181	9.33883e-05	0.00046833
ENSG00000164330	2.03402	3.93259e-12	1.30842e-10
ENSG00000164344	-1.50613	1.12335e-06	9.96378e-06
ENSG00000164362	8.19017	1.6727e-25	3.87832e-23
ENSG00000164398	1.75119	0.000247228	0.00107301
ENSG00000164442	-1.00592	8.36301e-05	0.00042485
ENSG00000164574	1.14696	3.2272e-09	5.65388e-08
ENSG00000164611	3.78433	1.21387e-29	5.81055e-27
ENSG00000164620	1.40458	1.23786e-06	1.08398e-05
ENSG00000164638	2.32616	6.98687e-05	0.000362765
ENSG00000164663	1.2626	5.16346e-15	2.85651e-13
ENSG00000164683	1.26849	4.79957e-08	6.26393e-07
ENSG00000164687	1.07426	0.00039623	0.00160866
ENSG00000164691	-1.14252	0.00059734	0.00229457
ENSG00000164741	-1.35671	1.82819e-10	4.29248e-09
ENSG00000164764	2.20543	6.49629e-06	4.62343e-05
ENSG00000164841	1.75026	2.072e-05	0.000127104
ENSG00000164849	-1.31161	1.32963e-06	1.1545e-05
ENSG00000164885	1.02078	4.39585e-12	1.44634e-10
ENSG00000164916	1.14204	3.20971e-10	7.08764e-09
ENSG00000164920	4.22181	7.20889e-12	2.26637e-10
ENSG00000164930	1.05524	0.000161146	0.000744663
ENSG00000164932	3.09826	3.96443e-12	1.31607e-10
ENSG00000164934	1.05352	2.23004e-07	2.44399e-06
ENSG00000165029	-1.05082	3.39526e-06	2.6503e-05
ENSG00000165030	-1.42537	4.07786e-10	8.76975e-09
ENSG00000165060	-1.04727	2.72143e-07	2.89278e-06
ENSG00000165124	-1.66885	0.000616567	0.00235684
ENSG00000165140	-2.15537	2.39276e-08	3.35597e-07
ENSG00000165197	2.29172	9.58462e-06	6.50921e-05
ENSG00000165269	-1.39264	1.12004e-07	1.34035e-06
ENSG00000165272	-1.81423	1.27225e-10	3.11534e-09
ENSG00000165304	4.30952	1.05485e-32	1.30441e-29
ENSG00000165424	-1.19077	1.61469e-10	3.85216e-09
ENSG00000165443	1.8727	7.73582e-05	0.000396107
ENSG00000165471	-1.52994	0.000886226	0.00319522
ENSG00000165480	3.76651	1.85394e-26	5.09455e-24
ENSG00000165490	1.67492	6.09132e-11	1.59136e-09
ENSG00000165633	1.23275	0.000862925	0.00312439
ENSG00000165716	1.01091	0.000738282	0.00274296
ENSG00000165730	2.11889	4.06455e-05	0.000227428
ENSG00000165757	1.41615	2.08875e-08	2.98316e-07
ENSG00000165795	-1.36261	4.96908e-08	6.46808e-07
ENSG00000165804	1.08162	2.58825e-08	3.59281e-07
ENSG00000165810	1.16108	0.00140066	0.00471302
ENSG00000165891	3.83685	2.50897e-19	2.55004e-17
ENSG00000165948	1.11624	8.62669e-07	7.88733e-06
ENSG00000165953	1.80782	0.000507723	0.00199209
ENSG00000165972	-1.536	6.32462e-06	4.52294e-05
ENSG00000166123	-1.03086	0.0024195	0.007516
ENSG00000166148	-2.29361	0.000229941	0.00101039
ENSG00000166165	1.90278	0.000234592	0.00102688
ENSG00000166183	-2.5443	1.73996e-05	0.00010945
ENSG00000166263	1.04723	2.0158e-06	1.67016e-05
ENSG00000166348	1.07331	0.00093333	0.00333888
ENSG00000166391	-1.88249	0.000324118	0.00135177
ENSG00000166401	-1.44462	7.73801e-06	5.39841e-05
ENSG00000166415	-1.40504	0.00308323	0.0091927
ENSG00000166482	-2.184	4.98239e-05	0.000270522
ENSG00000166483	-1.17814	6.64971e-08	8.36229e-07
ENSG00000166501	-1.33424	2.58359e-05	0.000153789
ENSG00000166508	1.26732	2.50921e-10	5.71076e-09
ENSG00000166578	2.67717	2.61044e-10	5.88697e-09
ENSG00000166741	-2.19431	2.59778e-05	0.000154503
ENSG00000166762	1.17066	4.59386e-07	4.54455e-06
ENSG00000166803	2.5419	2.89812e-16	1.93717e-14
ENSG00000166813	1.23618	0.000763754	0.00282909
ENSG00000166816	-1.31014	5.84284e-07	5.59007e-06
ENSG00000166823	2.02555	5.51658e-10	1.1449e-08
ENSG00000166840	-1.70021	1.73688e-05	0.000109303
ENSG00000166845	1.66499	1.64133e-07	1.87336e-06
ENSG00000166851	3.60203	5.09047e-25	1.04913e-22
ENSG00000166866	3.20412	1.59324e-12	5.79463e-11
ENSG00000166897	3.64306	4.3989e-10	9.33837e-09
ENSG00000166920	2.29594	1.79552e-05	0.000112184
ENSG00000166927	-1.35766	1.28116e-06	1.11633e-05
ENSG00000166963	1.07701	0.00265932	0.00814987
ENSG00000167034	-1.68035	3.15411e-07	3.29837e-06
ENSG00000167291	1.52267	8.41162e-16	5.17926e-14
ENSG00000167315	-1.35348	4.86654e-07	4.78877e-06
ENSG00000167393	1.01568	2.58418e-07	2.76472e-06
ENSG00000167513	3.56907	2.18621e-24	4.00408e-22
ENSG00000167525	1.66967	6.45649e-08	8.14693e-07
ENSG00000167601	-1.39511	9.91334e-08	1.2038e-06
ENSG00000167670	1.56912	7.96387e-15	4.2357e-13
ENSG00000167702	2.06321	7.57604e-14	3.38694e-12
ENSG00000167711	-1.23259	3.59354e-05	0.000205015
ENSG00000167766	1.48366	0.000286187	0.00121266
ENSG00000167780	2.06668	0.00105792	0.00369725
ENSG00000167800	1.39588	0.000304396	0.00127959
ENSG00000167851	-1.23838	5.01723e-06	3.72306e-05
ENSG00000167900	2.49086	2.29874e-18	2.15892e-16
ENSG00000167972	1.47872	0.000189725	0.000856244
ENSG00000168005	1.06111	3.88177e-06	2.97375e-05
ENSG00000168038	1.3062	0.000436496	0.00175059
ENSG00000168060	1.42124	0.000578535	0.0022281
ENSG00000168061	1.3449	4.8379e-10	1.01398e-08
ENSG00000168065	5.20822	5.4535e-13	2.13521e-11
ENSG00000168078	3.57146	1.8882e-22	2.8019e-20
ENSG00000168079	-2.28798	0.000964257	0.00342885
ENSG00000168096	1.14213	1.21602e-08	1.84504e-07
ENSG00000168135	1.90578	0.00036145	0.00148575
ENSG00000168243	6.20449	2.40509e-14	1.17786e-12
ENSG00000168268	2.32593	3.38143e-13	1.38229e-11
ENSG00000168275	1.24514	4.92861e-09	8.27325e-08
ENSG00000168306	-1.06914	0.000283546	0.00120318
ENSG00000168329	-1.20491	2.03923e-05	0.000125509
ENSG00000168389	-1.70439	0.00244628	0.00758628
ENSG00000168393	1.33535	2.06215e-10	4.78129e-09
ENSG00000168477	-1.70758	5.4149e-06	3.96639e-05
ENSG00000168496	1.70889	1.08969e-16	7.96544e-15
ENSG00000168646	2.09346	0.000116681	0.000566196
ENSG00000168679	-1.50714	0.000729637	0.0027156
ENSG00000168785	1.89055	6.79987e-05	0.000353922
ENSG00000168952	1.67275	3.21381e-09	5.63708e-08
ENSG00000168993	1.50016	0.000190826	0.00086069
ENSG00000168994	-1.15476	9.02446e-09	1.42159e-07
ENSG00000168995	-2.25413	8.70644e-15	4.6141e-13
ENSG00000169032	-1.31143	1.11406e-25	2.85026e-23
ENSG00000169116	1.14709	0.00108887	0.00379289
ENSG00000169169	1.19915	0.000204015	0.000911586
ENSG00000169213	4.46942	4.44614e-18	3.92716e-16
ENSG00000169228	1.13115	3.88803e-09	6.66218e-08
ENSG00000169239	1.32778	5.49075e-05	0.000293295
ENSG00000169241	1.07248	2.12011e-06	1.74776e-05
ENSG00000169245	1.33471	0.00138818	0.00467737
ENSG00000169248	1.53655	0.000824237	0.00301327
ENSG00000169258	2.85247	2.92648e-13	1.20964e-11
ENSG00000169554	-1.16105	1.84326e-05	0.000114732
ENSG00000169607	3.56184	1.17123e-23	1.9528e-21
ENSG00000169679	3.90421	1.34594e-30	8.32183e-28
ENSG00000169683	1.08909	1.68081e-06	1.4236e-05
ENSG00000169689	1.23428	1.32658e-06	1.15252e-05
ENSG00000169696	1.30604	7.44085e-06	5.21809e-05
ENSG00000169715	-3.07961	2.56285e-07	2.74838e-06
ENSG00000169750	1.12587	0.000195525	0.000877615
ENSG00000169758	2.29521	7.37889e-08	9.20129e-07
ENSG00000169783	2.18766	6.57554e-07	6.19127e-06
ENSG00000169855	3.24017	4.41171e-16	2.80967e-14
ENSG00000169946	-1.26056	4.79271e-05	0.000261852
ENSG00000170006	-1.58406	0.00103792	0.00364315
ENSG00000170190	-1.07201	0.000116021	0.000564136
ENSG00000170214	-1.5869	2.21825e-05	0.000134298
ENSG00000170271	-1.24411	9.55632e-06	6.49296e-05
ENSG00000170312	3.62406	2.47109e-29	1.04767e-26
ENSG00000170323	2.79623	1.43125e-07	1.65795e-06
ENSG00000170345	-3.30689	1.6718e-14	8.40941e-13
ENSG00000170382	2.09362	1.66533e-05	0.000105471
ENSG00000170458	-1.21703	5.68694e-05	0.000302685
ENSG00000170498	1.93523	3.76483e-06	2.89763e-05
ENSG00000170509	-2.0571	0.00217072	0.00683893
ENSG00000170516	10.0336	1.78682e-19	1.86723e-17
ENSG00000170537	2.07452	2.53887e-10	5.76942e-09
ENSG00000170542	-1.70989	2.89383e-11	8.1175e-10
ENSG00000170677	-1.02839	5.96568e-13	2.32348e-11
ENSG00000170779	1.11405	4.13428e-08	5.47755e-07
ENSG00000170899	1.14653	3.93424e-05	0.000221556
ENSG00000170915	1.33776	0.000798916	0.00293663
ENSG00000170955	1.01768	0.00054448	0.00211606
ENSG00000171051	-2.02418	2.61725e-07	2.79607e-06
ENSG00000171121	1.20445	0.000512551	0.00200945
ENSG00000171163	1.66911	4.89711e-18	4.2746e-16
ENSG00000171208	1.86537	5.28912e-10	1.10077e-08
ENSG00000171223	-1.67963	2.36873e-09	4.29176e-08
ENSG00000171234	-1.59975	0.000153002	0.000711499
ENSG00000171236	-1.8869	1.88836e-09	3.4766e-08
ENSG00000171241	3.36767	1.09347e-19	1.16733e-17
ENSG00000171320	2.25493	1.05021e-09	2.04785e-08
ENSG00000171385	-1.57972	0.00169302	0.00553486
ENSG00000171388	3.78774	5.06587e-21	6.37055e-19
ENSG00000171408	-1.56197	2.92228e-06	2.31027e-05
ENSG00000171428	-1.33043	1.84808e-09	3.42127e-08
ENSG00000171444	-1.59318	9.68908e-06	6.57113e-05
ENSG00000171462	1.80878	1.53155e-07	1.75661e-06
ENSG00000171503	-1.47913	1.80847e-11	5.27227e-10
ENSG00000171557	-1.39363	2.09532e-05	0.000128164
ENSG00000171560	-1.38865	7.29617e-06	5.13118e-05
ENSG00000171564	-1.55511	1.60187e-05	0.00010193
ENSG00000171617	-1.41435	1.03065e-06	9.22987e-06
ENSG00000171723	-1.11903	6.04981e-05	0.000319591
ENSG00000171766	-1.04281	0.000621108	0.00237053
ENSG00000171792	1.04652	4.64482e-10	9.76267e-09
ENSG00000171840	1.14899	0.00296732	0.00891699
ENSG00000171848	3.36636	1.87821e-28	7.03809e-26
ENSG00000171970	1.27783	1.83142e-05	0.000114187
ENSG00000172016	9.65328	1.08117e-14	5.6491e-13
ENSG00000172059	-1.02799	8.53694e-07	7.81491e-06
ENSG00000172159	1.71887	1.52146e-05	9.75667e-05
ENSG00000172167	1.9668	5.1904e-17	3.90966e-15
ENSG00000172244	2.48936	1.31679e-18	1.26882e-16
ENSG00000172345	-1.3515	2.44638e-06	1.97464e-05
ENSG00000172425	-2.60694	6.58217e-06	4.67558e-05
ENSG00000172432	1.17753	2.1234e-11	6.10641e-10
ENSG00000172478	1.86459	0.000204181	0.000912055
ENSG00000172482	-1.15538	0.0021293	0.00672843
ENSG00000172602	-1.08169	0.00195268	0.00625922
ENSG00000172687	1.70359	9.12705e-06	6.23268e-05
ENSG00000172771	1.31874	0.00194792	0.00624978
ENSG00000172955	-1.37406	0.000104491	0.000514957
ENSG00000172985	1.29573	0.00165951	0.00544692
ENSG00000173137	1.08156	2.66806e-06	2.13201e-05
ENSG00000173207	1.25212	8.35862e-09	1.32798e-07
ENSG00000173267	2.81329	1.56405e-08	2.30024e-07
ENSG00000173276	-1.32024	1.69527e-10	4.02444e-09
ENSG00000173281	-1.65973	2.04087e-07	2.25666e-06
ENSG00000173334	-2.00379	1.89578e-17	1.53171e-15
ENSG00000173531	-1.02593	0.000335311	0.00139258
ENSG00000173546	2.2419	7.18189e-18	6.19605e-16
ENSG00000173698	2.53852	3.04055e-06	2.3923e-05
ENSG00000173702	5.31463	1.48924e-14	7.54224e-13
ENSG00000173715	1.18593	1.75658e-06	1.47933e-05
ENSG00000173825	2.29984	2.24189e-09	4.07689e-08
ENSG00000173846	-1.8493	6.93267e-13	2.686e-11
ENSG00000173894	2.85525	1.25103e-15	7.57714e-14
ENSG00000173898	-1.34362	0.000287917	0.00121929
ENSG00000173918	-2.07214	1.79647e-07	2.02259e-06
ENSG00000173991	1.40367	0.00122418	0.00420765
ENSG00000174010	-1.16677	8.33222e-09	1.32663e-07
ENSG00000174059	2.26438	2.40124e-24	4.29301e-22
ENSG00000174137	1.19683	0.00014173	0.000669361
ENSG00000174175	-1.69319	4.82226e-05	0.000263079
ENSG00000174233	1.03564	9.21507e-12	2.82526e-10
ENSG00000174307	1.30566	0.00174197	0.00566867
ENSG00000174326	1.47531	0.00199564	0.00637393
ENSG00000174371	3.98714	5.99232e-29	2.40325e-26
ENSG00000174640	1.19635	0.00280463	0.00851603
ENSG00000174705	1.11301	5.25535e-09	8.70358e-08
ENSG00000174775	1.01791	2.22998e-05	0.000134899
ENSG00000174938	3.18373	7.35858e-08	9.18368e-07
ENSG00000174939	2.62663	8.79341e-06	6.02426e-05
ENSG00000174963	3.38562	2.34547e-07	2.55539e-06
ENSG00000174992	-1.51559	0.00192456	0.0061783
ENSG00000174996	1.1826	2.11819e-11	6.10326e-10
ENSG00000175003	-2.36399	5.01011e-05	0.00027153
ENSG00000175063	4.21841	1.58104e-30	9.35446e-28
ENSG00000175155	-1.21863	1.33021e-09	2.5339e-08
ENSG00000175175	1.6794	0.00324604	0.00958005
ENSG00000175183	1.22819	5.48213e-05	0.00029294
ENSG00000175189	-1.15925	0.00208229	0.00661369
ENSG00000175264	1.14823	0.000955566	0.00340518
ENSG00000175265	1.73504	1.55609e-05	9.92725e-05
ENSG00000175305	1.80329	1.06598e-08	1.64462e-07
ENSG00000175329	8.06032	9.33243e-20	1.01083e-17
ENSG00000175336	-2.86133	9.16164e-10	1.82483e-08
ENSG00000175445	1.96515	6.55114e-09	1.06243e-07
ENSG00000175455	1.02656	4.19851e-07	4.22481e-06
ENSG00000175471	1.84939	4.88859e-06	3.63618e-05
ENSG00000175592	-2.30446	1.94009e-08	2.79234e-07
ENSG00000175643	1.9882	3.86683e-09	6.64119e-08
ENSG00000175711	1.37572	8.21466e-10	1.65678e-08
ENSG00000175793	3.52524	5.01325e-10	1.0463e-08
ENSG00000175806	-1.45577	4.14423e-10	8.86113e-09
ENSG00000175832	2.81334	1.0353e-07	1.25003e-06
ENSG00000175879	3.99126	6.867e-17	5.09497e-15
ENSG00000175899	-1.58572	1.14807e-05	7.62404e-05
ENSG00000176046	1.09386	0.000499544	0.00196364
ENSG00000176092	3.3638	2.9399e-16	1.95628e-14
ENSG00000176208	1.64188	6.45811e-10	1.31818e-08
ENSG00000176381	-1.54812	7.83474e-05	0.000400757
ENSG00000176422	-1.2886	3.24021e-08	4.39502e-07
ENSG00000176566	9.63238	7.77431e-17	5.73945e-15
ENSG00000176595	-2.28501	2.92166e-06	2.31027e-05
ENSG00000176597	2.22387	1.18702e-07	1.41027e-06
ENSG00000176619	1.03686	1.06769e-06	9.52699e-06
ENSG00000176641	-1.76937	7.33806e-11	1.89703e-09
ENSG00000176731	1.00229	3.57474e-06	2.7729e-05
ENSG00000176749	1.19494	5.40248e-06	3.96084e-05
ENSG00000176771	-1.23403	0.000366401	0.00150277
ENSG00000176788	-1.66596	1.8541e-07	2.07839e-06
ENSG00000176809	1.52316	1.30631e-07	1.5251e-06
ENSG00000176890	1.63917	1.0499e-08	1.62455e-07
ENSG00000176894	-1.0385	6.26556e-05	0.000329114
ENSG00000176907	-2.24192	1.45198e-10	3.50341e-09
ENSG00000176909	1.72815	9.37391e-08	1.1463e-06
ENSG00000176920	3.17441	1.44399e-09	2.74358e-08
ENSG00000176974	-1.2951	3.1513e-06	2.4755e-05
ENSG00000177098	1.442	6.87933e-06	4.86338e-05
ENSG00000177508	3.11588	1.1883e-10	2.94377e-09
ENSG00000177575	-1.70778	6.27766e-08	7.9619e-07
ENSG00000177606	-1.44783	7.53337e-09	1.20591e-07
ENSG00000177628	1.43958	2.38814e-14	1.17343e-12
ENSG00000177675	1.06164	0.00235709	0.00734808
ENSG00000177679	3.0688	9.95399e-08	1.20775e-06
ENSG00000177694	-1.44743	0.000230314	0.00101173
ENSG00000177721	1.27688	4.25783e-07	4.26905e-06
ENSG00000177732	1.4275	7.46303e-07	6.92149e-06
ENSG00000178038	1.31757	3.5736e-06	2.7729e-05
ENSG00000178075	-1.80976	6.28484e-08	7.9642e-07
ENSG00000178460	1.32402	8.36526e-08	1.03185e-06
ENSG00000178623	2.80097	5.05887e-07	4.95842e-06
ENSG00000178726	-1.34003	8.81174e-06	6.03403e-05
ENSG00000178752	2.47224	1.74098e-11	5.11571e-10
ENSG00000178773	3.21289	1.69732e-08	2.47412e-07
ENSG00000178860	2.63072	1.50767e-05	9.68919e-05
ENSG00000178878	1.08872	0.000215365	0.000954254
ENSG00000178999	3.69637	1.12035e-24	2.07812e-22
ENSG00000179083	5.61686	5.91116e-11	1.54975e-09
ENSG00000179314	1.27729	0.00096394	0.00342855
ENSG00000179388	-2.33034	3.55608e-09	6.17178e-08
ENSG00000179636	-1.90908	1.61091e-05	0.000102462
ENSG00000179698	1.32359	6.49308e-05	0.000339025
ENSG00000179750	1.81779	4.56886e-05	0.000251474
ENSG00000179772	2.68131	3.20367e-11	8.88584e-10
ENSG00000179820	-1.21485	2.92568e-07	3.07902e-06
ENSG00000179832	1.11928	8.4349e-08	1.03958e-06
ENSG00000179886	1.33587	4.5145e-09	7.62124e-08
ENSG00000179930	2.67861	1.60415e-06	1.36413e-05
ENSG00000179954	-1.38095	0.00078988	0.00291061
ENSG00000180011	-1.07937	1.71664e-10	4.0498e-09
ENSG00000180061	1.66742	8.86681e-05	0.000447381
ENSG00000180447	-1.64555	2.98747e-05	0.00017412
ENSG00000180543	-1.30942	0.000168243	0.000771974
ENSG00000180891	1.05091	4.62928e-07	4.57654e-06
ENSG00000180900	1.10002	2.02087e-08	2.89457e-07
ENSG00000180921	1.42143	7.5716e-09	1.21072e-07
ENSG00000180938	1.10179	5.02648e-05	0.00027212
ENSG00000180998	1.1188	0.000392634	0.00159581
ENSG00000181019	5.84286	5.86785e-18	5.09199e-16
ENSG00000181135	1.0128	2.20227e-10	5.07445e-09
ENSG00000181264	1.23759	3.71088e-05	0.000210899
ENSG00000181444	1.2995	0.00015834	0.00073288
ENSG00000181458	-1.59855	0.000260876	0.00112305
ENSG00000181585	1.64385	0.000659921	0.00249238
ENSG00000181631	-1.63933	1.16202e-07	1.38499e-06
ENSG00000181634	1.67845	0.000137206	0.000651314
ENSG00000181638	1.86841	1.237e-15	7.52289e-14
ENSG00000181690	2.20428	7.63488e-08	9.48944e-07
ENSG00000181751	1.77687	9.35915e-06	6.36482e-05
ENSG00000181804	-1.14571	2.74392e-05	0.000161961
ENSG00000181938	1.61448	2.93121e-10	6.56051e-09
ENSG00000182004	1.18886	2.70362e-09	4.81621e-08
ENSG00000182010	2.71629	1.45617e-09	2.76319e-08
ENSG00000182134	1.34134	3.86184e-08	5.16269e-07
ENSG00000182307	1.30221	3.23803e-09	5.66617e-08
ENSG00000182325	1.06663	3.57928e-06	2.77497e-05
ENSG00000182326	-1.16299	1.4105e-06	1.21759e-05
ENSG00000182379	5.89151	3.083e-21	3.91013e-19
ENSG00000182472	1.46742	6.75265e-05	0.000351711
ENSG00000182481	1.37131	6.95029e-12	2.20375e-10
ENSG00000182492	-1.47491	5.94002e-05	0.000314239
ENSG00000182568	-1.17761	0.000162234	0.000748798
ENSG00000182621	1.8533	3.855e-08	5.15819e-07
ENSG00000182667	2.56343	1.27659e-05	8.38944e-05
ENSG00000182685	1.17163	1.62104e-05	0.000102973
ENSG00000182718	1.06939	9.06103e-05	0.000456094
ENSG00000182836	-1.78917	0.00132559	0.00449917
ENSG00000182853	-1.4543	5.24562e-07	5.1009e-06
ENSG00000182919	-1.1043	1.37097e-06	1.18485e-05
ENSG00000182963	2.3834	1.49702e-16	1.05281e-14
ENSG00000182986	1.19874	0.00233764	0.00729664
ENSG00000183010	2.46969	1.33477e-06	1.15828e-05
ENSG00000183023	-1.35977	1.64878e-07	1.87913e-06
ENSG00000183044	-1.55311	3.21898e-07	3.34968e-06
ENSG00000183091	3.65794	8.86474e-12	2.7405e-10
ENSG00000183111	1.44505	1.22981e-05	8.11072e-05
ENSG00000183117	8.6546	1.54061e-19	1.62135e-17
ENSG00000183134	1.54904	3.09591e-05	0.000179946
ENSG00000183230	-2.42373	2.77751e-05	0.000163684
ENSG00000183248	2.40761	2.92088e-07	3.07614e-06
ENSG00000183281	-1.48951	0.000130069	0.000623214
ENSG00000183421	-1.51418	1.34688e-10	3.28724e-09
ENSG00000183508	-1.37496	3.06783e-05	0.000178453
ENSG00000183549	-1.51847	0.00016524	0.00076078
ENSG00000183615	-1.10364	1.38797e-05	9.03334e-05
ENSG00000183763	2.875	1.44632e-20	1.74488e-18
ENSG00000183773	1.22291	0.000807506	0.00296452
ENSG00000183779	1.1787	0.00116211	0.00402347
ENSG00000183814	1.56024	2.59558e-09	4.64605e-08
ENSG00000183837	3.46535	6.37299e-09	1.03467e-07
ENSG00000183844	3.33302	4.21837e-07	4.23808e-06
ENSG00000183856	4.20499	5.55629e-34	1.17785e-30
ENSG00000184012	-1.06688	0.000259103	0.00111671
ENSG00000184160	3.5423	4.30845e-11	1.15821e-09
ENSG00000184162	1.24371	1.05451e-13	4.60231e-12
ENSG00000184207	1.19295	2.63157e-09	4.7048e-08
ENSG00000184216	1.28743	8.23766e-11	2.10736e-09
ENSG00000184226	-1.75206	0.000528917	0.00206277
ENSG00000184292	-2.37889	7.2231e-05	0.000373462
ENSG00000184374	-3.82156	5.27483e-12	1.70159e-10
ENSG00000184381	1.0739	5.22705e-07	5.0976e-06
ENSG00000184445	1.90399	1.27696e-11	3.82804e-10
ENSG00000184489	2.47182	1.77579e-11	5.18719e-10
ENSG00000184500	-1.11096	1.03436e-06	9.25543e-06
ENSG00000184517	-1.67416	1.92226e-12	6.84038e-11
ENSG00000184557	-2.4086	9.66232e-10	1.90598e-08
ENSG00000184661	3.41861	2.3631e-17	1.88527e-15
ENSG00000184702	1.80796	8.8583e-07	8.06926e-06
ENSG00000184792	1.5833	6.77352e-06	4.79314e-05
ENSG00000184916	1.80843	2.55307e-10	5.78396e-09
ENSG00000184999	-2.57716	3.97003e-08	5.29301e-07
ENSG00000185022	-1.20425	2.94605e-05	0.000172044
ENSG00000185046	2.52936	2.15331e-06	1.76927e-05
ENSG00000185090	1.00182	3.23672e-05	0.000187469
ENSG00000185267	-1.07374	4.62243e-05	0.000254077
ENSG00000185269	2.29573	0.00105147	0.00368164
ENSG00000185291	1.35247	3.51656e-09	6.11749e-08
ENSG00000185386	1.58603	7.01291e-08	8.78182e-07
ENSG00000185420	1.36215	7.28862e-08	9.10403e-07
ENSG00000185467	2.01756	3.33114e-06	2.60162e-05
ENSG00000185480	2.85374	6.26315e-21	7.80999e-19
ENSG00000185513	1.31005	1.40051e-07	1.62488e-06
ENSG00000185527	-1.15221	0.000131389	0.000627915
ENSG00000185585	2.47351	2.98772e-18	2.71993e-16
ENSG00000185614	1.32192	1.96129e-06	1.63137e-05
ENSG00000185633	2.66943	1.98886e-18	1.87979e-16
ENSG00000185650	-1.06632	6.79121e-12	2.15792e-10
ENSG00000185697	1.18966	1.30329e-06	1.13296e-05
ENSG00000185730	1.01728	6.11411e-09	9.981e-08
ENSG00000185803	1.30031	3.2937e-07	3.42023e-06
ENSG00000185825	1.02693	3.38551e-07	3.51066e-06
ENSG00000185838	1.15371	4.47141e-06	3.35956e-05
ENSG00000185842	1.29001	1.81441e-11	5.27922e-10
ENSG00000185885	-1.1611	0.00015554	0.000721721
ENSG00000186115	-1.37728	0.000298795	0.00125818
ENSG00000186185	4.30069	4.41947e-31	2.85133e-28
ENSG00000186193	2.81525	4.29498e-10	9.14392e-09
ENSG00000186198	2.86422	9.20004e-08	1.12733e-06
ENSG00000186281	1.39806	0.00146081	0.00488441
ENSG00000186314	1.05029	0.000213489	0.000947923
ENSG00000186364	1.94006	3.51326e-12	1.18755e-10
ENSG00000186407	-2.10027	1.27803e-09	2.44705e-08
ENSG00000186417	3.42321	3.97424e-09	6.79421e-08
ENSG00000186564	1.82952	1.06256e-07	1.27775e-06
ENSG00000186638	1.98477	1.11701e-12	4.20693e-11
ENSG00000186642	-1.45341	2.29861e-06	1.86694e-05
ENSG00000186806	2.16177	7.1466e-07	6.67812e-06
ENSG00000186827	2.44595	6.56669e-17	4.89664e-15
ENSG00000186854	1.55255	0.00324955	0.00958651
ENSG00000186868	3.15522	1.40065e-16	9.9446e-15
ENSG00000186871	3.30582	3.13506e-18	2.83665e-16
ENSG00000186891	2.12896	1.54976e-06	1.32433e-05
ENSG00000186910	-1.59222	0.000817305	0.00299382
ENSG00000187048	-2.06624	1.71494e-07	1.94253e-06
ENSG00000187116	-2.13913	3.23392e-10	7.11989e-09
ENSG00000187144	2.7956	1.64966e-06	1.39882e-05
ENSG00000187193	-2.7111	6.60252e-07	6.21273e-06
ENSG00000187474	-1.03855	0.000219324	0.000969771
ENSG00000187479	-1.60221	6.24161e-05	0.000328653
ENSG00000187486	1.95806	2.07081e-06	1.71191e-05
ENSG00000187498	1.63485	6.43027e-10	1.31431e-08
ENSG00000187583	1.65158	0.000282104	0.00119844
ENSG00000187595	1.81367	1.48307e-05	9.55693e-05
ENSG00000187634	-1.47678	0.00285997	0.00865575
ENSG00000187730	4.74912	3.7844e-40	5.61567e-36
ENSG00000187741	1.14496	1.52962e-07	1.75661e-06
ENSG00000187758	-1.43241	0.000820269	0.00300246
ENSG00000187775	1.35489	5.37541e-07	5.20286e-06
ENSG00000187824	-1.29417	4.56512e-06	3.42476e-05
ENSG00000187837	1.56911	7.92181e-06	5.51368e-05
ENSG00000188095	3.46839	4.57932e-16	2.90395e-14
ENSG00000188130	2.27263	6.04444e-09	9.88903e-08
ENSG00000188215	-1.06811	4.9929e-10	1.04352e-08
ENSG00000188290	1.30287	0.000955568	0.00340518
ENSG00000188312	1.09461	1.26335e-07	1.48661e-06
ENSG00000188368	2.18715	3.46317e-05	0.000198877
ENSG00000188372	2.07768	1.69634e-07	1.92522e-06
ENSG00000188404	-1.01516	0.000366102	0.00150196
ENSG00000188486	1.30134	1.94397e-08	2.79521e-07
ENSG00000188536	-1.51914	0.00159128	0.00526135
ENSG00000188580	2.71188	3.49631e-05	0.000200625
ENSG00000188603	1.13708	1.59424e-08	2.33995e-07
ENSG00000188613	2.40271	1.22776e-07	1.45054e-06
ENSG00000188641	-1.04479	0.000100973	0.000500278
ENSG00000188676	-2.06884	0.000915335	0.00328401
ENSG00000188677	1.27552	0.000457845	0.00182339
ENSG00000188735	1.16784	1.42011e-15	8.49719e-14
ENSG00000188760	1.21199	1.16631e-05	7.72628e-05
ENSG00000188807	1.08783	2.78711e-09	4.93828e-08
ENSG00000188859	1.41275	5.44675e-06	3.98739e-05
ENSG00000188868	1.05326	2.96824e-06	2.34286e-05
ENSG00000188878	1.62334	1.20428e-11	3.63959e-10
ENSG00000188906	-1.04204	0.000965625	0.0034329
ENSG00000188959	2.06019	0.00017275	0.000789964
ENSG00000189057	3.60028	8.5291e-25	1.65989e-22
ENSG00000189159	1.09422	5.11107e-07	4.99955e-06
ENSG00000189298	1.29966	1.36308e-10	3.32131e-09
ENSG00000189319	1.00665	6.33529e-06	4.52403e-05
ENSG00000189320	-1.97265	0.00161367	0.00532354
ENSG00000189337	-2.28855	5.57162e-14	2.57562e-12
ENSG00000189376	1.0243	3.4007e-06	2.65315e-05
ENSG00000196083	-2.42176	1.89928e-17	1.53171e-15
ENSG00000196139	1.66751	1.34866e-12	4.99071e-11
ENSG00000196155	2.14755	1.74263e-05	0.000109572
ENSG00000196159	-1.31424	0.000142702	0.000672665
ENSG00000196172	2.2	6.8888e-07	6.45754e-06
ENSG00000196177	-1.87303	4.93937e-11	1.31589e-09
ENSG00000196182	-1.00372	9.44424e-11	2.38339e-09
ENSG00000196196	2.59414	1.34355e-10	3.2845e-09
ENSG00000196208	1.86613	1.54352e-05	9.87257e-05
ENSG00000196247	1.19809	2.20818e-05	0.000133853
ENSG00000196407	1.93762	1.87471e-12	6.70334e-11
ENSG00000196421	5.41823	1.87942e-20	2.21339e-18
ENSG00000196456	1.67474	2.30976e-12	8.08361e-11
ENSG00000196458	1.07435	1.75043e-11	5.13333e-10
ENSG00000196476	1.17291	2.89042e-12	9.92845e-11
ENSG00000196502	-1.09129	0.00025677	0.00110826
ENSG00000196517	2.57664	1.70754e-10	4.03475e-09
ENSG00000196584	3.12255	2.89977e-18	2.65615e-16
ENSG00000196611	2.14903	1.39551e-05	9.06653e-05
ENSG00000196616	-1.53475	0.000382559	0.0015587
ENSG00000196705	1.11901	9.65569e-05	0.00048194
ENSG00000196730	-1.08464	5.35543e-08	6.92844e-07
ENSG00000196787	3.60073	2.24124e-10	5.14031e-09
ENSG00000196812	1.31798	4.21871e-11	1.13614e-09
ENSG00000196872	1.28537	2.08488e-05	0.000127736
ENSG00000196878	1.59051	0.000167037	0.00076715
ENSG00000196923	1.13631	2.5025e-06	2.01381e-05
ENSG00000196935	1.14951	0.000367713	0.0015069
ENSG00000196950	1.48652	1.32006e-08	1.98462e-07
ENSG00000196976	1.30377	1.50956e-07	1.7378e-06
ENSG00000197019	-1.66804	1.88329e-11	5.46891e-10
ENSG00000197046	2.0487	0.00010469	0.000515769
ENSG00000197063	1.08242	8.00753e-07	7.39375e-06
ENSG00000197093	1.27305	0.000864575	0.00312835
ENSG00000197119	1.07171	7.70237e-09	1.22766e-07
ENSG00000197172	8.38113	2.86873e-13	1.19241e-11
ENSG00000197208	1.87598	8.17838e-06	5.66833e-05
ENSG00000197249	-1.00991	0.000216689	0.000959549
ENSG00000197272	-1.08589	0.00197763	0.00632732
ENSG00000197275	1.7927	2.99828e-13	1.23587e-11
ENSG00000197299	2.73745	5.1098e-15	2.83986e-13
ENSG00000197363	1.49817	1.63835e-10	3.89608e-09
ENSG00000197372	1.02432	0.00128531	0.00437974
ENSG00000197405	-1.13306	4.96189e-05	0.000269606
ENSG00000197408	-2.54487	5.91518e-08	7.57337e-07
ENSG00000197444	-1.405	0.000290724	0.00122978
ENSG00000197461	1.85376	4.0061e-10	8.64048e-09
ENSG00000197580	-2.90051	4.08482e-10	8.77201e-09
ENSG00000197629	-1.09987	3.43085e-05	0.00019725
ENSG00000197646	-1.15243	0.000544658	0.00211606
ENSG00000197696	2.17489	8.44228e-09	1.3397e-07
ENSG00000197747	1.24786	4.81337e-05	0.000262691
ENSG00000197748	1.00017	0.00292131	0.00881083
ENSG00000197768	1.73805	2.23207e-05	0.00013497
ENSG00000197774	1.29684	2.75518e-10	6.1852e-09
ENSG00000197852	1.01428	1.77633e-05	0.00011136
ENSG00000197858	1.54038	1.4215e-10	3.43544e-09
ENSG00000197859	-1.79393	3.82365e-05	0.000215902
ENSG00000197891	5.94014	1.27448e-11	3.82804e-10
ENSG00000197903	1.20678	2.97666e-06	2.347e-05
ENSG00000197959	1.82681	2.41435e-09	4.35846e-08
ENSG00000197977	1.05794	0.00325118	0.0095894
ENSG00000197978	1.05844	2.69176e-05	0.000159199
ENSG00000198056	1.2181	2.14035e-07	2.35613e-06
ENSG00000198074	5.16557	1.4891e-13	6.40484e-12
ENSG00000198099	-1.99052	0.000319139	0.001334
ENSG00000198169	1.07977	8.24721e-11	2.10736e-09
ENSG00000198182	1.21408	0.000370343	0.00151559
ENSG00000198203	3.57593	4.2107e-10	8.9903e-09
ENSG00000198208	2.67415	3.54395e-15	2.03832e-13
ENSG00000198355	-1.06198	1.88099e-07	2.10148e-06
ENSG00000198363	1.06575	0.000367388	0.00150598
ENSG00000198417	-2.83328	2.51047e-05	0.000149972
ENSG00000198431	1.61046	2.93832e-07	3.09013e-06
ENSG00000198467	1.91076	5.47987e-09	9.04514e-08
ENSG00000198515	-1.27727	0.00317377	0.00940972
ENSG00000198521	1.36943	0.000176386	0.000804609
ENSG00000198554	2.06763	6.60728e-15	3.56529e-13
ENSG00000198563	1.06305	1.72194e-07	1.94755e-06
ENSG00000198648	2.01598	4.6322e-08	6.07219e-07
ENSG00000198670	-2.54226	9.34623e-10	1.84918e-08
ENSG00000198681	8.78667	1.2709e-20	1.54581e-18
ENSG00000198691	1.00786	0.00111266	0.00386509
ENSG00000198715	1.13432	1.37046e-10	3.3338e-09
ENSG00000198720	1.55353	2.64485e-07	2.8215e-06
ENSG00000198758	5.13935	1.29691e-18	1.26611e-16
ENSG00000198794	1.44572	9.49236e-05	0.000474586
ENSG00000198805	-1.07339	2.76772e-07	2.93569e-06
ENSG00000198826	2.7083	2.35762e-18	2.2003e-16
ENSG00000198829	-1.34317	0.000116521	0.000565603
ENSG00000198832	1.89313	0.000101414	0.000502128
ENSG00000198892	1.38229	8.45802e-06	5.84335e-05
ENSG00000198901	3.36271	7.66914e-30	3.88817e-27
ENSG00000198934	1.13405	0.000781546	0.00288461
ENSG00000198944	1.7718	4.0767e-08	5.41093e-07
ENSG00000198947	-1.00599	0.000340118	0.00141057
ENSG00000198948	-1.41873	0.000145853	0.000684691
ENSG00000198952	1.26644	5.40707e-14	2.51522e-12
ENSG00000203668	1.88947	3.04206e-10	6.75765e-09
ENSG00000203727	-1.59178	0.00222459	0.00698639
ENSG00000203760	2.41576	2.678e-14	1.30291e-12
ENSG00000203778	-1.05137	0.000169438	0.000776789
ENSG00000203985	5.52314	3.63544e-15	2.08287e-13
ENSG00000204220	1.13302	2.66732e-08	3.68189e-07
ENSG00000204267	1.01329	1.28993e-07	1.51195e-06
ENSG00000204291	3.58306	7.90531e-28	2.66606e-25
ENSG00000204335	2.6735	2.49466e-08	3.47589e-07
ENSG00000204356	1.33307	2.65804e-10	5.98524e-09
ENSG00000204366	1.76158	8.75282e-10	1.74809e-08
ENSG00000204371	1.33938	1.54386e-13	6.60214e-12
ENSG00000204386	1.09291	5.50464e-08	7.08442e-07
ENSG00000204410	2.39328	6.22456e-13	2.41797e-11
ENSG00000204516	1.33828	9.34258e-07	8.474e-06
ENSG00000204531	2.07018	1.59152e-09	2.988e-08
ENSG00000204536	1.45798	1.17986e-12	4.43238e-11
ENSG00000204616	2.87361	1.95728e-08	2.81163e-07
ENSG00000204653	-1.29897	0.0026095	0.00802205
ENSG00000204839	1.08913	0.00122525	0.00420928
ENSG00000204991	1.26859	2.27553e-08	3.21587e-07
ENSG00000205143	-1.57747	4.47555e-05	0.000247624
ENSG00000205208	1.28695	3.16354e-10	6.9961e-09
ENSG00000205309	1.50958	4.02468e-06	3.06582e-05
ENSG00000205358	-3.44568	2.68712e-05	0.000158988
ENSG00000205364	-2.46722	0.000983406	0.00348609
ENSG00000205403	-1.05211	4.97433e-06	3.69625e-05
ENSG00000205683	-1.80596	3.0344e-07	3.17991e-06
ENSG00000205795	-1.9544	0.000544737	0.00211606
ENSG00000206190	1.8221	9.53967e-05	0.000476791
ENSG00000206557	7.52077	2.25296e-16	1.5529e-14
ENSG00000213015	1.23837	5.55273e-07	5.35045e-06
ENSG00000213123	1.02701	0.00116957	0.00404527
ENSG00000213139	1.18234	7.45034e-07	6.91405e-06
ENSG00000213160	1.09322	1.52551e-06	1.30623e-05
ENSG00000213186	1.8349	1.11441e-08	1.71188e-07
ENSG00000213190	1.18786	0.00284539	0.00862041
ENSG00000213199	2.13713	3.00347e-10	6.69198e-09
ENSG00000213213	1.13089	0.000445725	0.00178278
ENSG00000213347	2.71713	1.57087e-27	5.06741e-25
ENSG00000213398	-2.52088	1.14464e-10	2.84512e-09
ENSG00000213759	3.76568	4.8467e-13	1.91787e-11
ENSG00000213886	3.27274	4.31393e-14	2.05174e-12
ENSG00000213918	1.03757	1.49413e-05	9.61468e-05
ENSG00000213967	1.31683	0.000639691	0.00242834
ENSG00000213977	1.07724	0.000704488	0.00263389
ENSG00000214021	1.15256	3.77214e-06	2.90025e-05
ENSG00000214087	1.02681	2.59042e-07	2.7694e-06
ENSG00000214193	1.17437	0.000184083	0.000835352
ENSG00000214290	2.53393	7.94009e-12	2.47527e-10
ENSG00000214309	1.04804	2.81933e-05	0.000165753
ENSG00000214595	2.2388	3.06195e-12	1.04212e-10
ENSG00000215252	1.59403	2.60998e-10	5.88697e-09
ENSG00000215440	1.29858	2.78879e-09	4.93828e-08
ENSG00000215788	1.38703	2.00498e-07	2.22361e-06
ENSG00000221818	6.69736	1.55137e-27	5.06741e-25
ENSG00000221829	1.39262	2.35777e-12	8.23221e-11
ENSG00000221867	8.51434	1.4148e-14	7.23938e-13
ENSG00000221886	1.0359	1.02975e-06	9.22733e-06
ENSG00000221926	3.04725	4.96379e-12	1.61177e-10
ENSG00000221944	1.68212	1.86137e-10	4.35683e-09
ENSG00000225697	2.72688	7.72112e-30	3.88817e-27
ENSG00000225828	1.13496	5.88964e-06	4.24666e-05
ENSG00000227471	5.33164	2.78321e-11	7.82197e-10
ENSG00000228278	-1.49799	4.01676e-06	3.06274e-05
ENSG00000228486	1.04399	3.27839e-05	0.000189661
ENSG00000228594	1.60808	0.000336111	0.00139551
ENSG00000229314	-1.66117	1.8924e-06	1.58383e-05
ENSG00000230124	1.02666	7.90708e-11	2.0335e-09
ENSG00000232434	1.93801	2.17979e-10	5.03046e-09
ENSG00000233822	1.91445	1.54605e-08	2.27823e-07
ENSG00000234616	1.51565	4.03997e-14	1.93384e-12
ENSG00000235098	2.20379	4.52835e-06	3.40062e-05
ENSG00000235109	1.52633	2.15231e-05	0.000131055
ENSG00000235162	2.27835	1.52457e-06	1.30619e-05
ENSG00000235173	1.15511	5.35151e-06	3.92929e-05
ENSG00000235568	-1.31657	1.22125e-05	8.06145e-05
ENSG00000235750	-1.19139	1.07534e-06	9.58952e-06
ENSG00000237649	3.79087	2.03638e-29	8.88762e-27
ENSG00000237988	2.71692	1.45278e-08	2.15793e-07
ENSG00000239382	1.20503	1.03652e-09	2.02914e-08
ENSG00000239672	1.23211	7.35247e-07	6.84033e-06
ENSG00000239998	-2.09824	3.59388e-14	1.72588e-12
ENSG00000240053	1.41093	5.95552e-06	4.28696e-05
ENSG00000240303	-1.54568	1.77126e-06	1.49085e-05
ENSG00000241058	-1.23369	3.1047e-11	8.62746e-10
ENSG00000241186	3.32547	3.83568e-08	5.13697e-07
ENSG00000241343	1.03872	0.000332869	0.00138554
ENSG00000241399	-1.64436	1.06213e-10	2.64891e-09
ENSG00000241644	-2.29487	3.91525e-07	3.96576e-06
ENSG00000241935	-1.89372	3.40651e-06	2.65629e-05
ENSG00000242265	4.82349	2.428e-11	6.94203e-10
ENSG00000242802	1.13709	5.5264e-12	1.77119e-10
ENSG00000243335	1.34008	2.3156e-13	9.7617e-12
ENSG00000243364	1.4685	1.23488e-10	3.04899e-09
ENSG00000243978	2.75194	3.95431e-06	3.01997e-05
ENSG00000244482	-1.21519	1.45542e-06	1.25418e-05
[truncated: 44 more rows]

## Sheet: S51_LUSC_Old
GENEID	log2FoldChange	pvalue	FDR
ENSG00000000003	1.26074	1.29618e-12	8.64187e-12
ENSG00000000460	2.20318	1.41562e-35	6.64357e-34
ENSG00000000938	-2.53207	2.26096e-25	4.85257e-24
ENSG00000001084	3.4506	5.41721e-20	7.48109e-19
ENSG00000001561	-2.10962	5.00339e-14	3.91533e-13
ENSG00000001617	1.13649	6.60131e-08	2.50155e-07
ENSG00000001626	-2.38977	1.0835e-06	3.48109e-06
ENSG00000002587	1.46989	3.68961e-05	9.41857e-05
ENSG00000002745	3.70487	1.02931e-11	6.19352e-11
ENSG00000002746	2.30247	1.83134e-09	8.57066e-09
ENSG00000003096	2.75675	5.35995e-16	5.04776e-15
ENSG00000003402	-1.5517	1.90958e-20	2.73112e-19
ENSG00000003436	-2.17379	1.26264e-12	8.43831e-12
ENSG00000003989	-1.46859	0.000792835	0.00162387
ENSG00000004399	-1.51028	6.05083e-14	4.68494e-13
ENSG00000004478	2.04131	1.04951e-27	2.76715e-26
ENSG00000004776	-3.59708	4.90768e-24	9.32182e-23
ENSG00000004777	1.3139	2.18999e-05	5.77145e-05
ENSG00000004799	-3.9701	2.18846e-22	3.68712e-21
ENSG00000004838	-2.25255	3.65083e-05	9.32665e-05
ENSG00000004864	1.06093	6.84698e-13	4.68744e-12
ENSG00000004866	-1.14703	1.82386e-24	3.57722e-23
ENSG00000005001	1.94668	2.13043e-07	7.57248e-07
ENSG00000005073	6.09857	3.05659e-28	8.45606e-27
ENSG00000005108	-1.41977	0.000916584	0.00185697
ENSG00000005187	-1.69776	1.37043e-07	4.99006e-07
ENSG00000005189	1.32575	1.96795e-09	9.17432e-09
ENSG00000005844	-1.86684	9.96785e-10	4.81613e-09
ENSG00000005961	-1.27508	0.000542738	0.00114215
ENSG00000006047	4.4272	5.77645e-22	9.43954e-21
ENSG00000006118	3.14705	8.69723e-42	5.70159e-40
ENSG00000006210	-1.39121	4.38983e-06	1.29052e-05
ENSG00000006377	8.30374	5.94022e-65	1.28309e-62
ENSG00000006453	1.03177	6.56016e-11	3.61313e-10
ENSG00000006468	-1.90249	4.94675e-10	2.46577e-09
ENSG00000006534	-3.37981	8.6297e-31	2.80682e-29
ENSG00000006555	1.8665	1.81241e-11	1.06284e-10
ENSG00000006606	3.58185	1.04293e-15	9.51861e-15
ENSG00000006611	1.88	0.00125936	0.00249516
ENSG00000006625	1.97168	3.42104e-33	1.36582e-31
ENSG00000006634	2.05541	1.16294e-29	3.53669e-28
ENSG00000006638	-1.65238	8.66828e-14	6.56669e-13
ENSG00000006704	1.2669	5.61118e-15	4.8135e-14
ENSG00000006740	-3.11434	4.45862e-24	8.48801e-23
ENSG00000007038	1.58354	0.00382752	0.00695377
ENSG00000007129	-1.97466	8.2885e-12	5.02138e-11
ENSG00000007171	2.8715	7.63985e-06	2.16475e-05
ENSG00000007174	-2.41474	3.74983e-05	9.56215e-05
ENSG00000007237	-1.43307	2.58351e-06	7.85968e-06
ENSG00000007264	-1.26879	6.04535e-06	1.73809e-05
ENSG00000007306	5.05917	3.20294e-12	2.03098e-11
ENSG00000007372	1.23249	0.00162263	0.00315418
ENSG00000007376	1.13532	1.37377e-11	8.18142e-11
ENSG00000007402	-4.69936	9.30422e-31	3.01457e-29
ENSG00000007908	-3.17774	3.98636e-09	1.78338e-08
ENSG00000007968	2.85523	1.13668e-41	7.27035e-40
ENSG00000008083	1.12713	5.66995e-13	3.92471e-12
ENSG00000008086	-1.43462	3.95575e-13	2.79557e-12
ENSG00000008300	2.08195	3.98752e-11	2.25065e-10
ENSG00000008323	2.79913	2.20905e-25	4.7472e-24
ENSG00000008441	-1.51784	7.75294e-14	5.92119e-13
ENSG00000008516	-1.88585	3.17996e-11	1.81552e-10
ENSG00000008735	1.95761	3.15557e-07	1.0899e-06
ENSG00000008853	-2.83299	1.63446e-26	3.86219e-25
ENSG00000009709	7.50776	6.75461e-14	5.18459e-13
ENSG00000009724	-1.07406	3.75236e-05	9.56571e-05
ENSG00000009765	-2.12142	6.61406e-05	0.000161405
ENSG00000010292	2.02237	4.28835e-28	1.16721e-26
ENSG00000010295	-1.10818	1.94651e-06	6.03512e-06
ENSG00000010319	-3.75818	5.51933e-52	5.81185e-50
ENSG00000010438	4.65004	3.16082e-15	2.76498e-14
ENSG00000010610	-1.50073	1.40254e-08	5.8389e-08
ENSG00000010671	-1.92316	5.29778e-12	3.27789e-11
ENSG00000010810	-1.0479	3.16744e-07	1.09361e-06
ENSG00000010932	1.81779	2.9218e-06	8.80459e-06
ENSG00000011052	1.32205	1.69171e-06	5.28499e-06
ENSG00000011201	-2.18651	4.81726e-10	2.40692e-09
ENSG00000011332	2.91041	6.48832e-15	5.53775e-14
ENSG00000011347	2.09983	5.46557e-09	2.40052e-08
ENSG00000011422	-1.01539	1.15671e-05	3.18957e-05
ENSG00000011426	3.99488	1.85304e-78	7.43333e-76
ENSG00000011465	-1.34876	0.000105823	0.000250409
ENSG00000011600	-2.06461	1.17457e-16	1.18215e-15
ENSG00000011638	1.11133	4.7562e-07	1.60683e-06
ENSG00000011677	7.52372	1.26675e-80	5.76815e-78
ENSG00000012048	1.84777	4.51942e-20	6.28764e-19
ENSG00000012171	-3.31001	1.98581e-23	3.59366e-22
ENSG00000012211	1.4819	3.53083e-20	4.94904e-19
ENSG00000012223	1.57951	0.00247243	0.00464077
ENSG00000012779	-2.65835	3.52936e-18	4.11222e-17
ENSG00000012822	-1.72392	3.1606e-26	7.20565e-25
ENSG00000013275	1.30373	2.88901e-08	1.15506e-07
ENSG00000013306	1.14905	6.75828e-14	5.18504e-13
ENSG00000013364	-1.17414	1.13992e-09	5.46384e-09
ENSG00000013573	2.23175	2.67533e-20	3.77821e-19
ENSG00000013588	-3.36637	1.55291e-24	3.06621e-23
ENSG00000013810	1.92267	5.2215e-27	1.29561e-25
ENSG00000014138	1.24306	1.1184e-14	9.33737e-14
ENSG00000015285	-1.38909	1.80596e-08	7.40311e-08
ENSG00000015475	1.3136	5.44e-11	3.02586e-10
ENSG00000016391	-1.23148	0.000126944	0.000296022
ENSG00000016602	7.26889	5.30815e-27	1.31517e-25
ENSG00000018236	1.5277	0.000636055	0.00132283
ENSG00000018280	-2.49604	4.00217e-21	6.08012e-20
ENSG00000018625	-3.45076	1.47601e-12	9.77505e-12
ENSG00000018869	-1.00629	0.000784857	0.00161004
ENSG00000019102	-2.87853	1.44179e-08	5.98897e-08
ENSG00000019169	-4.12059	2.28023e-21	3.531e-20
ENSG00000019186	4.58787	9.40838e-16	8.63828e-15
ENSG00000019505	2.78573	4.56414e-06	1.33966e-05
ENSG00000019549	1.98673	5.02752e-17	5.26764e-16
ENSG00000019582	-1.8307	7.06238e-11	3.87454e-10
ENSG00000019991	-1.86271	2.60956e-06	7.93361e-06
ENSG00000020181	-1.09606	2.36158e-05	6.19169e-05
ENSG00000020256	1.5904	5.09799e-28	1.37425e-26
ENSG00000020577	-1.78493	2.64346e-10	1.35908e-09
ENSG00000021300	-1.9159	2.11844e-06	6.52735e-06
ENSG00000021574	1.27986	1.47775e-12	9.78276e-12
ENSG00000022267	-3.82856	1.18874e-30	3.82213e-29
ENSG00000022556	1.90977	0.00138073	0.0027141
ENSG00000023445	-1.36321	0.000334393	0.000729207
ENSG00000023608	1.00635	3.63292e-07	1.24709e-06
ENSG00000023839	2.2378	6.06971e-06	1.7448e-05
ENSG00000023909	2.31952	1.16778e-09	5.59258e-09
ENSG00000024422	-1.50497	1.35426e-08	5.64629e-08
ENSG00000024526	4.37002	1.31087e-85	8.49446e-83
ENSG00000025423	-3.93544	2.46615e-47	2.11989e-45
ENSG00000026025	-1.8071	3.96443e-13	2.80053e-12
ENSG00000026559	6.03239	3.47758e-39	1.98611e-37
ENSG00000028137	-1.48962	4.01714e-09	1.7962e-08
ENSG00000029153	3.13839	1.31112e-26	3.11124e-25
ENSG00000029993	2.57957	2.12351e-22	3.58487e-21
ENSG00000030582	-1.04193	2.25262e-08	9.1451e-08
ENSG00000031003	-1.04111	2.14037e-15	1.90396e-14
ENSG00000031081	-2.71373	5.56468e-26	1.23849e-24
ENSG00000031691	1.19225	1.91565e-11	1.11871e-10
ENSG00000032219	-1.07138	2.83287e-16	2.743e-15
ENSG00000032444	-1.62802	2.1342e-25	4.59222e-24
ENSG00000033122	1.05033	0.00192802	0.00369548
ENSG00000033327	-2.06972	1.32956e-13	9.88112e-13
ENSG00000034053	1.44575	3.37942e-06	1.0088e-05
ENSG00000034152	-1.07355	8.20694e-11	4.46466e-10
ENSG00000035141	1.19822	5.4075e-18	6.19197e-17
ENSG00000035499	4.09744	8.95474e-74	2.90134e-71
ENSG00000035664	-2.67006	8.53421e-23	1.46869e-21
ENSG00000035862	-1.24729	3.45098e-06	1.02949e-05
ENSG00000036530	-1.10519	0.000225492	0.000504595
ENSG00000036672	-1.23189	0.000123213	0.000287958
ENSG00000037280	-2.51328	9.88836e-24	1.83076e-22
ENSG00000037474	1.35103	4.00445e-14	3.15709e-13
ENSG00000037897	1.17683	4.86405e-15	4.19179e-14
ENSG00000037965	4.4224	1.39737e-21	2.21469e-20
ENSG00000038295	-1.39957	0.00017967	0.00040901
ENSG00000038427	1.03988	0.00200258	0.00382751
ENSG00000038945	-2.92551	1.12349e-18	1.38367e-17
ENSG00000039068	1.00818	1.73154e-07	6.22025e-07
ENSG00000039139	-1.26257	0.00270043	0.00503618
ENSG00000039523	-1.39294	1.82077e-18	2.19274e-17
ENSG00000039537	-2.43105	0.000142332	0.000329443
ENSG00000039560	1.04038	0.000187897	0.000426298
ENSG00000040275	1.5462	2.12327e-24	4.14517e-23
ENSG00000040608	1.64987	8.54656e-10	4.15443e-09
ENSG00000041802	1.59782	4.91499e-21	7.38037e-20
ENSG00000041982	2.07202	9.5167e-07	3.08757e-06
ENSG00000042088	1.17219	2.43386e-19	3.17627e-18
ENSG00000042832	2.78775	4.22507e-12	2.64329e-11
ENSG00000042980	1.2796	4.95029e-06	1.44245e-05
ENSG00000043039	4.53747	9.68007e-18	1.08437e-16
ENSG00000043093	1.59478	5.83689e-13	4.03363e-12
ENSG00000043355	8.78592	1.66153e-65	3.63552e-63
ENSG00000043462	-1.41469	3.57364e-08	1.40642e-07
ENSG00000043514	1.19295	8.29792e-13	5.63269e-12
ENSG00000043591	-3.36822	3.42152e-17	3.63467e-16
ENSG00000046604	2.05438	2.98833e-19	3.87964e-18
ENSG00000046653	-1.60861	2.82372e-10	1.4469e-09
ENSG00000046889	-3.16967	1.33443e-21	2.12099e-20
ENSG00000047365	-1.13248	1.62739e-08	6.70866e-08
ENSG00000047457	1.65697	0.000200384	0.000452313
ENSG00000047617	-2.02259	7.90167e-12	4.79393e-11
ENSG00000047644	-1.45422	1.10729e-15	1.00787e-14
ENSG00000047648	-2.81142	5.72311e-17	5.9594e-16
ENSG00000047936	-2.65582	1.39411e-07	5.06643e-07
ENSG00000048028	1.07985	9.12322e-13	6.17301e-12
ENSG00000048342	-1.14009	4.37854e-10	2.19749e-09
ENSG00000048462	1.61069	0.000376471	0.000813491
ENSG00000048540	-2.89641	6.04554e-09	2.63737e-08
ENSG00000048740	-2.54548	9.00312e-21	1.32707e-19
ENSG00000048991	1.20527	9.61097e-20	1.29437e-18
ENSG00000049089	2.11752	2.7816e-07	9.69876e-07
ENSG00000049283	3.74679	9.2311e-42	5.98175e-40
ENSG00000049540	-1.6685	6.47817e-05	0.000158455
ENSG00000049541	1.29945	1.71151e-17	1.87487e-16
ENSG00000049759	-1.26724	9.47019e-13	6.40521e-12
ENSG00000049768	1.95479	1.62738e-13	1.19417e-12
ENSG00000050344	1.67565	8.17389e-09	3.50952e-08
ENSG00000050555	-2.30521	3.88559e-15	3.3762e-14
ENSG00000050730	-1.22535	0.00397238	0.0071944
ENSG00000051128	1.54325	1.39326e-13	1.03181e-12
ENSG00000051180	3.29708	1.89637e-63	3.5899e-61
ENSG00000051341	4.48971	1.88043e-80	8.12347e-78
ENSG00000051596	2.16093	1.4617e-23	2.67972e-22
ENSG00000051620	1.05444	1.06563e-10	5.70505e-10
ENSG00000051825	1.00456	8.46169e-11	4.59139e-10
ENSG00000052795	-1.84339	8.24774e-22	1.33357e-20
ENSG00000053108	2.34712	1.92794e-09	8.99529e-09
ENSG00000053372	1.13446	2.93722e-15	2.5801e-14
ENSG00000053524	1.5624	1.10138e-07	4.05333e-07
ENSG00000053918	-2.03437	1.59939e-12	1.05219e-11
ENSG00000054179	2.44322	2.17494e-08	8.84466e-08
ENSG00000054356	4.016	6.31546e-17	6.55402e-16
ENSG00000054690	1.33106	4.42287e-05	0.000111086
ENSG00000054983	-1.23985	2.10229e-10	1.08983e-09
ENSG00000055044	1.01391	4.71802e-13	3.30379e-12
ENSG00000055118	1.65934	0.00121265	0.00241041
ENSG00000055163	-1.42666	3.55084e-07	1.21991e-06
ENSG00000055813	-3.71393	1.806e-24	3.54633e-23
ENSG00000056277	1.2613	1.52917e-10	8.05362e-10
ENSG00000056998	1.57988	1.49694e-07	5.41399e-07
ENSG00000057149	5.26769	6.65855e-18	7.56462e-17
ENSG00000057294	2.0183	6.68521e-10	3.2847e-09
ENSG00000058063	1.49479	6.50797e-11	3.58673e-10
ENSG00000058085	1.87429	1.33066e-06	4.2236e-06
ENSG00000058335	-3.77762	6.45872e-17	6.69228e-16
ENSG00000058404	3.24105	6.42303e-11	3.54107e-10
ENSG00000058804	1.49219	5.35392e-25	1.10951e-23
ENSG00000059377	-1.65573	7.50746e-11	4.09737e-10
ENSG00000059573	1.1836	1.27173e-21	2.02706e-20
ENSG00000059588	1.21514	3.62073e-12	2.28401e-11
ENSG00000059804	-1.74985	1.38214e-07	5.02835e-07
ENSG00000060140	2.35891	2.40907e-23	4.32246e-22
ENSG00000060709	1.53794	0.00549325	0.00969012
ENSG00000060718	6.13585	2.12874e-37	1.11382e-35
ENSG00000060749	1.10687	4.87373e-12	3.02329e-11
ENSG00000061455	-1.42142	1.92871e-07	6.89912e-07
ENSG00000061656	1.88357	3.79134e-09	1.69929e-08
ENSG00000061938	1.19072	2.27494e-06	6.97384e-06
ENSG00000062038	3.54385	4.10843e-31	1.37339e-29
ENSG00000062524	-1.7423	5.52337e-06	1.59591e-05
ENSG00000062822	1.03216	1.07588e-08	4.54865e-08
ENSG00000063660	3.05341	2.1227e-26	4.91929e-25
ENSG00000064042	-3.50981	1.46813e-30	4.71143e-29
ENSG00000064102	1.61231	7.07532e-21	1.05305e-19
ENSG00000064195	2.76712	2.32716e-09	1.0739e-08
ENSG00000064201	-1.54502	5.997e-07	2.00352e-06
ENSG00000064205	-3.20598	3.88434e-20	5.4355e-19
ENSG00000064218	4.93395	8.98651e-18	1.00869e-16
ENSG00000064225	-1.16377	9.98516e-07	3.22712e-06
ENSG00000064270	-1.20493	0.00136101	0.00267784
ENSG00000064300	2.79586	2.1234e-08	8.63923e-08
ENSG00000064547	1.16887	8.18413e-13	5.56217e-12
ENSG00000064655	3.52085	1.32258e-23	2.43262e-22
ENSG00000064763	-1.35951	2.89443e-07	1.00547e-06
ENSG00000064886	-2.89509	1.09275e-09	5.25267e-09
ENSG00000064989	-2.73441	2.0725e-30	6.5758e-29
ENSG00000064999	-1.19989	4.00402e-18	4.64919e-17
ENSG00000065054	-2.4175	3.7015e-32	1.33254e-30
ENSG00000065320	1.50638	2.02925e-05	5.37559e-05
ENSG00000065328	3.82656	1.12365e-61	1.91225e-59
ENSG00000065357	2.10141	5.39971e-23	9.47649e-22
ENSG00000065413	-1.75039	5.41563e-15	4.66237e-14
ENSG00000065518	1.2469	5.67144e-15	4.86272e-14
ENSG00000065534	-1.1552	7.6412e-06	2.16477e-05
ENSG00000065600	1.53537	7.44286e-14	5.6947e-13
ENSG00000065618	6.31116	5.8821e-43	4.1121e-41
ENSG00000065665	1.22852	9.22125e-14	6.96992e-13
ENSG00000065675	-1.4859	2.28784e-06	7.00956e-06
ENSG00000065717	-1.69099	2.31102e-07	8.17125e-07
ENSG00000065809	-1.57298	5.89392e-12	3.63739e-11
ENSG00000065833	1.77997	2.39239e-06	7.3126e-06
ENSG00000065911	1.65823	2.78484e-14	2.22681e-13
[truncated: 4,453 more rows]

## Sheet: S52_LUAD_Old
GENEID	log2FoldChange	pvalue	FDR
[truncated: 3,272 more rows]

[truncated: 1 more sheets: S53_BRCA_Old]
