# Supplementary material for: Transcriptomic analysis reveals a tissue-specific loss of identity during ageing and cancer
Source: BMC Genomics. 2023 Oct 26;24:644. doi: 10.1186/s12864-023-09756-w (PMC10604446; doi:10.1186/s12864-023-09756-w)
Supplement: Supplementary file 10 — Supplementary Material 10 [file 12864_2023_9756_MOESM10_ESM.xlsx]

## Sheet: S54_KIRP_Young
GENEID	log2FoldChange	pvalue	FDR
ENSG00000000938	1.55339	2.59965e-05	0.000124355
ENSG00000001630	-1.49759	8.85438e-06	4.82492e-05
ENSG00000002549	-1.03365	6.87787e-06	3.88362e-05
ENSG00000002587	2.16136	6.98172e-09	8.2613e-08
ENSG00000002746	-3.48023	3.82151e-08	3.87164e-07
ENSG00000002822	1.18894	4.86712e-09	5.97757e-08
ENSG00000003137	-1.76643	0.000111584	0.000448199
ENSG00000003249	1.55834	7.84341e-10	1.17367e-08
ENSG00000003436	1.13805	0.00157146	0.00453474
ENSG00000004660	1.53889	5.39804e-08	5.24176e-07
ENSG00000004776	-2.64706	3.04003e-08	3.13652e-07
ENSG00000004838	2.26722	1.66265e-07	1.42255e-06
ENSG00000005022	-1.18303	1.26307e-06	8.63835e-06
ENSG00000005059	2.40777	1.98083e-19	2.38237e-17
ENSG00000005075	1.11002	9.89e-07	6.97937e-06
ENSG00000005108	-1.77694	1.6172e-06	1.07248e-05
ENSG00000005471	1.47342	0.000464171	0.00156753
ENSG00000005513	3.39285	3.99396e-08	4.02455e-07
ENSG00000005844	2.22959	3.25348e-09	4.13138e-08
ENSG00000005882	-1.03985	6.41271e-07	4.7651e-06
ENSG00000005884	2.15971	1.81471e-13	6.19799e-12
ENSG00000006025	1.16507	4.67617e-09	5.7683e-08
ENSG00000006042	1.48055	2.46084e-06	1.56716e-05
ENSG00000006118	1.80467	5.74604e-07	4.32507e-06
ENSG00000006327	1.79408	1.28876e-11	2.84032e-10
ENSG00000006634	1.29685	3.76195e-10	6.13406e-09
ENSG00000006638	-1.81962	8.54644e-06	4.6781e-05
ENSG00000007001	-3.82076	2.13313e-11	4.53506e-10
ENSG00000007129	1.52086	0.000370548	0.00128831
ENSG00000007171	-1.31795	0.0022707	0.00624332
ENSG00000007216	-2.99699	0.000649696	0.00209731
ENSG00000007264	1.82892	2.09361e-05	0.000102895
ENSG00000007384	1.58837	2.71043e-18	2.40201e-16
ENSG00000007392	1.59207	3.95128e-08	3.99111e-07
ENSG00000007402	-1.72619	6.68698e-08	6.30786e-07
ENSG00000007923	-1.41096	5.58416e-14	2.16152e-12
ENSG00000007968	3.3428	9.47694e-19	9.61282e-17
ENSG00000008118	-1.37485	0.00010554	0.000426569
ENSG00000008226	1.85406	0.000171807	0.00065524
ENSG00000008300	2.78785	1.86305e-16	1.22062e-14
ENSG00000008513	-1.57075	1.85529e-09	2.5295e-08
ENSG00000008516	1.36237	2.97869e-06	1.85657e-05
ENSG00000008517	2.29484	2.05823e-09	2.76589e-08
ENSG00000009694	1.80424	4.77139e-05	0.000212542
ENSG00000009765	-3.05253	7.39872e-08	6.90957e-07
ENSG00000009790	1.5842	2.56735e-05	0.000123027
ENSG00000010030	2.06205	3.38647e-08	3.46424e-07
ENSG00000010295	1.41309	6.74892e-08	6.36272e-07
ENSG00000010310	1.94084	0.000191441	0.000720009
ENSG00000010319	-3.70097	8.54933e-27	3.51106e-24
ENSG00000010610	1.35281	3.47756e-05	0.000160954
ENSG00000010671	2.83277	2.61106e-18	2.35101e-16
ENSG00000010932	-1.78259	0.00372047	0.00956709
ENSG00000011347	-4.54762	9.84302e-12	2.24768e-10
ENSG00000011422	1.16042	0.000765391	0.00241885
ENSG00000011426	2.98059	1.03184e-12	2.89569e-11
ENSG00000011465	-2.57606	1.40714e-06	9.48118e-06
ENSG00000011600	2.93345	1.93201e-14	8.15317e-13
ENSG00000012048	1.33231	3.32431e-07	2.64906e-06
ENSG00000012124	2.48997	6.36287e-10	9.82917e-09
ENSG00000012223	2.68912	0.000800806	0.00251567
ENSG00000012779	3.26785	4.89511e-19	5.42262e-17
ENSG00000013016	-2.29811	4.91693e-18	4.11897e-16
ENSG00000013364	1.12576	3.77493e-08	3.83136e-07
ENSG00000013573	1.39306	2.54167e-08	2.66479e-07
ENSG00000013725	2.20817	2.47478e-09	3.25147e-08
ENSG00000013810	1.70077	3.17956e-12	7.99065e-11
ENSG00000014257	-5.95091	1.53632e-33	1.43714e-30
ENSG00000014824	-1.01676	1.0449e-09	1.51022e-08
ENSG00000015285	2.26671	1.33379e-11	2.93191e-10
ENSG00000015413	-2.78486	9.89588e-05	0.000403203
ENSG00000018236	-4.57838	1.76881e-14	7.50206e-13
ENSG00000018280	2.30561	5.92061e-08	5.69338e-07
ENSG00000018625	-2.60635	1.11574e-10	2.02444e-09
ENSG00000018869	-1.03126	5.03894e-08	4.93863e-07
ENSG00000019169	2.74611	2.79413e-06	1.75223e-05
ENSG00000019549	-1.52473	0.000150749	0.000584297
ENSG00000019582	1.09858	0.00165449	0.00474508
ENSG00000020633	2.61584	1.06798e-09	1.53698e-08
ENSG00000021488	-3.12766	2.0716e-06	1.33851e-05
ENSG00000021645	2.07655	0.000551718	0.00182261
ENSG00000022267	3.29539	3.11106e-10	5.13568e-09
ENSG00000022567	-1.20963	7.15369e-09	8.44697e-08
ENSG00000023171	-2.09747	5.29861e-05	0.000232641
ENSG00000023445	1.835	1.6499e-05	8.38604e-05
ENSG00000023892	2.56762	8.78309e-14	3.20802e-12
ENSG00000023902	1.19184	0.000413126	0.0014179
ENSG00000024422	1.3341	4.05174e-07	3.17613e-06
ENSG00000024526	3.07373	1.04163e-10	1.89406e-09
ENSG00000025708	2.82008	1.72526e-21	2.99484e-19
ENSG00000026025	1.87156	1.624e-20	2.31736e-18
ENSG00000026036	1.96965	4.50716e-08	4.47474e-07
ENSG00000026103	1.74276	3.25137e-12	8.15895e-11
ENSG00000026297	2.31213	1.57101e-12	4.23244e-11
ENSG00000026508	1.97858	1.06645e-05	5.71147e-05
ENSG00000026751	2.77092	5.62378e-08	5.44213e-07
ENSG00000026950	1.09077	1.25604e-05	6.605e-05
ENSG00000027869	2.3977	2.60969e-07	2.13104e-06
ENSG00000028137	1.06829	0.00228426	0.00627427
ENSG00000028277	2.08127	5.26255e-09	6.41178e-08
ENSG00000029153	1.93358	7.45523e-10	1.12483e-08
ENSG00000029534	2.91239	4.69863e-09	5.78522e-08
ENSG00000029993	1.45617	2.58952e-10	4.36024e-09
ENSG00000030582	1.15336	1.30432e-05	6.83965e-05
ENSG00000033100	1.05336	1.73148e-10	3.04328e-09
ENSG00000033122	-1.02816	0.00127335	0.00377636
ENSG00000033170	1.44871	2.96429e-09	3.79853e-08
ENSG00000034053	2.88422	1.66866e-12	4.46692e-11
ENSG00000034239	2.79187	0.000134828	0.000528822
ENSG00000034510	2.58299	5.57472e-25	1.80514e-22
ENSG00000035115	-1.60055	1.12762e-12	3.1177e-11
ENSG00000036448	-1.56829	2.36971e-06	1.51428e-05
ENSG00000036530	-1.35999	5.76292e-06	3.31974e-05
ENSG00000036672	-1.91701	0.000115917	0.000462623
ENSG00000036828	-4.43236	1.95828e-10	3.40636e-09
ENSG00000037280	-1.82043	1.55521e-06	1.03814e-05
ENSG00000038427	3.33117	2.3651e-12	6.10791e-11
ENSG00000038945	1.90957	1.74434e-07	1.4819e-06
ENSG00000039537	3.34575	1.41435e-06	9.5221e-06
ENSG00000040608	1.57781	7.59248e-07	5.5463e-06
ENSG00000041353	2.25067	1.92783e-05	9.57546e-05
ENSG00000042493	1.24596	1.44103e-05	7.46586e-05
ENSG00000042980	1.39865	6.3129e-05	0.000271928
ENSG00000043462	1.56443	4.83022e-07	3.71227e-06
ENSG00000047648	-1.05562	9.06813e-09	1.0387e-07
ENSG00000048740	1.34494	5.63705e-06	3.26174e-05
ENSG00000049089	-1.95155	6.25159e-06	3.56465e-05
ENSG00000049249	2.65759	7.09531e-07	5.21252e-06
ENSG00000049283	-1.95892	0.00150248	0.00435891
ENSG00000049323	-1.7868	0.000310134	0.00110216
ENSG00000049449	1.36799	3.18927e-10	5.2545e-09
ENSG00000049541	1.01463	1.89043e-12	4.98919e-11
ENSG00000049759	-1.43025	3.82633e-14	1.52115e-12
ENSG00000050030	-2.57181	0.000404236	0.00139136
ENSG00000050344	1.40359	8.17782e-10	1.21641e-08
ENSG00000050438	-2.65789	1.55037e-08	1.69624e-07
ENSG00000050628	-4.60673	7.2571e-06	4.06775e-05
ENSG00000050767	3.21607	1.94817e-11	4.15758e-10
ENSG00000051180	2.04419	9.41754e-10	1.38009e-08
ENSG00000051341	2.91897	2.08519e-13	7.02208e-12
ENSG00000051523	1.63957	1.95136e-10	3.39783e-09
ENSG00000053371	-1.00405	1.89361e-05	9.43892e-05
ENSG00000053702	-1.53131	3.08402e-11	6.3405e-10
ENSG00000053747	3.30407	3.90818e-15	1.9298e-13
ENSG00000053918	-2.78727	2.99245e-10	4.94959e-09
ENSG00000054179	1.66444	0.000196636	0.000737407
ENSG00000054690	1.28243	0.000119155	0.000474535
ENSG00000054967	1.44348	7.7366e-07	5.63934e-06
ENSG00000055118	2.60809	4.71386e-06	2.79144e-05
ENSG00000055163	-2.73071	7.21847e-16	4.24981e-14
ENSG00000057019	2.2771	6.72361e-09	8.01219e-08
ENSG00000058056	-1.06706	5.57155e-06	3.23384e-05
ENSG00000058085	1.54197	0.000245363	0.000897354
ENSG00000058404	2.00567	0.00104577	0.00317101
ENSG00000059377	1.86274	8.43729e-11	1.57677e-09
ENSG00000060138	1.40676	2.31247e-15	1.20549e-13
ENSG00000060237	-1.65382	3.83405e-13	1.21121e-11
ENSG00000060558	1.74905	5.30505e-07	4.0219e-06
ENSG00000060656	1.56271	0.0020021	0.00560827
ENSG00000060762	-1.12216	5.36095e-05	0.000235072
ENSG00000060971	-1.21977	9.887e-05	0.000403093
ENSG00000061656	2.678	4.96727e-14	1.94058e-12
ENSG00000062038	-3.27393	5.89176e-08	5.66888e-07
ENSG00000062716	1.79256	1.58097e-09	2.18917e-08
ENSG00000063176	-1.37133	1.26469e-09	1.7925e-08
ENSG00000064042	-1.19637	1.12979e-05	6.00675e-05
ENSG00000064201	1.22968	0.000493666	0.00165223
ENSG00000064225	-1.08812	0.00193823	0.00544838
ENSG00000064270	-1.96174	4.71484e-06	2.79144e-05
ENSG00000064687	1.12087	2.59154e-07	2.12033e-06
ENSG00000064692	-2.17397	5.76751e-08	5.56523e-07
ENSG00000064787	-1.57739	0.00112907	0.00339608
ENSG00000064886	3.88442	2.09958e-10	3.62221e-09
ENSG00000064989	-1.02365	0.00284222	0.00760122
ENSG00000065054	-1.83112	4.99143e-11	9.79046e-10
ENSG00000065154	-1.62991	8.73314e-09	1.00443e-07
ENSG00000065320	-1.76081	0.00018726	0.000706768
ENSG00000065328	3.31114	2.5384e-14	1.04248e-12
ENSG00000065357	1.95098	2.02581e-12	5.31908e-11
ENSG00000065534	-1.73445	1.25204e-06	8.56983e-06
ENSG00000065618	3.79285	2.88793e-08	3.00167e-07
ENSG00000065882	-1.25142	1.14785e-15	6.46404e-14
ENSG00000066056	-2.39875	8.15967e-14	3.01962e-12
ENSG00000066185	-1.06476	0.0010728	0.00324306
ENSG00000066230	-4.28456	1.31204e-14	5.78326e-13
ENSG00000066279	3.38251	2.68686e-10	4.49716e-09
ENSG00000066294	2.74894	5.02743e-13	1.53078e-11
ENSG00000066336	2.6858	2.49143e-15	1.29079e-13
ENSG00000066382	-3.90365	1.93242e-17	1.46568e-15
ENSG00000066468	-1.09422	0.000673924	0.0021668
ENSG00000066583	-1.20227	9.04897e-10	1.33538e-08
ENSG00000066735	-4.0214	2.88548e-20	3.95005e-18
ENSG00000066813	-1.73794	0.00083382	0.00260964
ENSG00000066827	-1.38464	9.77626e-11	1.79708e-09
ENSG00000066923	2.29604	7.40758e-12	1.73717e-10
ENSG00000066926	-2.12974	3.17487e-31	1.90923e-28
ENSG00000067057	1.19147	4.52101e-07	3.50806e-06
ENSG00000067064	-1.56985	2.66335e-22	5.33874e-20
ENSG00000067113	-1.13074	1.81489e-05	9.10042e-05
ENSG00000067191	1.38351	2.034e-05	0.000100318
ENSG00000067798	1.70383	0.000111477	0.000447876
ENSG00000068078	-1.2433	0.00051943	0.00172815
ENSG00000068097	1.08721	5.93736e-14	2.25165e-12
ENSG00000068489	1.97628	5.15623e-07	3.92144e-06
ENSG00000068976	-1.99955	8.01566e-09	9.35326e-08
ENSG00000069020	-1.03185	0.00219356	0.00606506
ENSG00000069122	-3.18061	7.54465e-17	5.11354e-15
ENSG00000069493	2.08035	1.06077e-08	1.19954e-07
ENSG00000069696	1.76455	9.78414e-07	6.91336e-06
ENSG00000069702	-2.11696	2.8068e-13	9.17688e-12
ENSG00000069849	-1.11699	5.33335e-07	4.04154e-06
ENSG00000070182	-3.1413	8.30331e-24	2.29199e-21
ENSG00000070190	1.26194	0.00203298	0.00568721
ENSG00000070669	1.69256	2.86318e-11	5.92263e-10
ENSG00000070915	-4.33433	3.34341e-05	0.000155339
ENSG00000071246	1.15599	3.97022e-06	2.39866e-05
ENSG00000071539	1.94634	1.64235e-09	2.26486e-08
ENSG00000071575	-1.53037	6.67004e-08	6.30023e-07
ENSG00000072133	-1.34284	7.21367e-07	5.29254e-06
ENSG00000072163	-1.05149	0.00130449	0.00385826
ENSG00000072201	-2.55895	4.65289e-16	2.82835e-14
ENSG00000072415	-1.09241	2.06304e-09	2.77013e-08
ENSG00000072571	2.29336	6.8536e-09	8.15381e-08
ENSG00000072609	1.25155	4.41113e-18	3.73501e-16
ENSG00000072694	3.64834	4.12097e-14	1.62124e-12
ENSG00000072818	1.28346	3.84824e-05	0.000175744
ENSG00000072832	1.30323	9.72792e-05	0.00039757
ENSG00000072952	-1.91516	4.94061e-05	0.00021921
ENSG00000073060	2.30788	3.6787e-09	4.61908e-08
ENSG00000073605	2.55703	8.73752e-10	1.29168e-08
ENSG00000073670	1.46855	0.00132695	0.00391299
ENSG00000073737	4.0743	3.93e-14	1.54973e-12
ENSG00000073756	-2.38099	3.1221e-07	2.4962e-06
ENSG00000073792	1.14089	0.00358246	0.00925317
ENSG00000073849	-1.99827	1.38501e-05	7.21334e-05
ENSG00000073861	2.01925	1.48868e-07	1.28876e-06
ENSG00000073910	-1.64617	2.23818e-08	2.37769e-07
ENSG00000074181	-1.4619	0.00290739	0.00774232
ENSG00000074211	2.90411	0.00149056	0.00433098
ENSG00000074410	-1.91794	5.87566e-05	0.000255084
ENSG00000074527	-1.604	7.88385e-10	1.17685e-08
ENSG00000074696	-1.26222	3.86533e-08	3.90898e-07
ENSG00000074803	-6.40756	1.18361e-10	2.14068e-09
ENSG00000075218	2.25556	2.0746e-09	2.78343e-08
ENSG00000075234	-1.72562	9.90787e-10	1.44391e-08
ENSG00000075239	-1.3207	4.26493e-05	0.000192476
ENSG00000075340	2.96857	1.026e-07	9.26318e-07
ENSG00000075702	1.30934	2.47093e-05	0.000119179
ENSG00000075826	1.45749	7.50229e-06	4.18013e-05
ENSG00000075884	1.06691	0.000626682	0.00203198
ENSG00000076258	-1.65627	2.06679e-10	3.57664e-09
ENSG00000076382	-1.83048	1.74662e-06	1.14654e-05
ENSG00000076554	-1.23654	5.8548e-06	3.36347e-05
ENSG00000076555	-1.26595	3.18348e-06	1.97434e-05
ENSG00000076662	2.01771	4.01349e-06	2.41872e-05
ENSG00000076864	-2.45963	5.82735e-11	1.13173e-09
ENSG00000077044	1.09186	1.50653e-07	1.30153e-06
ENSG00000077152	1.9034	2.7288e-10	4.55829e-09
ENSG00000077157	-1.64773	1.36894e-10	2.46e-09
ENSG00000077238	1.34727	1.55762e-12	4.20307e-11
ENSG00000077327	4.01224	8.02229e-08	7.43829e-07
ENSG00000077420	3.33221	2.35677e-20	3.25273e-18
ENSG00000077616	-1.83947	1.98045e-08	2.11861e-07
ENSG00000077942	-2.04902	9.74065e-05	0.000397993
ENSG00000077943	-2.4402	6.0443e-07	4.5253e-06
ENSG00000077984	1.92857	1.29607e-06	8.84244e-06
ENSG00000078114	-1.37127	0.00215317	0.0059689
ENSG00000078295	3.38202	2.29535e-10	3.91979e-09
ENSG00000078589	1.85392	0.000608239	0.00198166
ENSG00000078804	-1.09345	6.79612e-05	0.000290071
ENSG00000079101	-2.12717	1.89433e-06	1.23583e-05
ENSG00000079102	-1.73632	3.43376e-05	0.000159146
ENSG00000079112	4.64154	7.07614e-11	1.34327e-09
ENSG00000079156	-1.54921	0.00310386	0.00818652
ENSG00000079215	2.97722	1.43637e-11	3.13692e-10
ENSG00000079263	2.35938	2.90518e-08	3.01401e-07
ENSG00000079308	-1.51829	6.3015e-08	6.0116e-07
ENSG00000079335	-1.40285	2.83907e-16	1.80393e-14
ENSG00000079385	-2.30581	2.50788e-08	2.63101e-07
ENSG00000079435	-1.53133	1.65549e-14	7.09292e-13
ENSG00000079482	-1.31249	6.02753e-10	9.35406e-09
ENSG00000079689	2.68137	1.08278e-06	7.55566e-06
ENSG00000080031	4.3736	7.5619e-17	5.11354e-15
ENSG00000080200	-1.5263	5.36249e-06	3.12765e-05
ENSG00000080293	-2.95065	1.58988e-09	2.19971e-08
ENSG00000080493	-1.88658	2.23219e-05	0.000108786
ENSG00000080503	-1.07355	9.99982e-09	1.13615e-07
ENSG00000080986	2.29321	1.35995e-09	1.91623e-08
ENSG00000081026	-1.6906	3.39732e-17	2.43421e-15
ENSG00000081052	-1.04249	0.00370648	0.00953255
ENSG00000081059	1.01381	0.00165131	0.00473837
ENSG00000081181	-3.2526	7.17064e-09	8.46106e-08
ENSG00000081237	1.47541	7.12806e-05	0.000302628
ENSG00000081803	-1.39027	1.19944e-07	1.06464e-06
ENSG00000081923	-1.0435	0.000735172	0.00233783
ENSG00000081985	4.45124	1.56242e-11	3.39022e-10
ENSG00000082014	1.34058	8.72766e-06	4.76512e-05
ENSG00000082175	-2.32681	0.000232192	0.000854754
ENSG00000082196	2.24294	0.000207841	0.000774767
ENSG00000082293	-2.02866	0.000166523	0.000638123
ENSG00000082397	-1.06506	8.06367e-05	0.000337416
ENSG00000082684	1.90811	4.14678e-05	0.0001879
ENSG00000083067	-1.70102	1.93116e-05	9.58632e-05
ENSG00000083720	-1.63169	1.21633e-06	8.35941e-06
ENSG00000084444	-1.36864	1.40416e-08	1.54936e-07
ENSG00000084734	3.86728	1.77839e-09	2.43452e-08
ENSG00000085117	-1.21777	4.56657e-05	0.000204337
ENSG00000085276	-3.39176	1.71783e-10	3.02244e-09
ENSG00000085382	-1.14929	1.0682e-06	7.46939e-06
ENSG00000085465	1.57224	7.69869e-06	4.26837e-05
ENSG00000085514	1.47639	5.88988e-07	4.42543e-06
ENSG00000085552	-1.7498	0.00071048	0.00226988
ENSG00000085831	1.87459	2.62409e-11	5.46161e-10
ENSG00000085840	1.13041	0.000342969	0.00120135
ENSG00000085999	2.47446	1.0645e-12	2.97249e-11
ENSG00000086205	-3.26705	1.89127e-10	3.30275e-09
ENSG00000086300	1.46257	1.09439e-11	2.46684e-10
ENSG00000086570	-1.66321	0.00102192	0.0031109
ENSG00000086730	2.56095	1.78878e-18	1.72441e-16
ENSG00000086991	-2.11869	1.52457e-05	7.85279e-05
ENSG00000087085	2.70853	7.24539e-08	6.79275e-07
ENSG00000087088	1.80239	1.66989e-23	4.07501e-21
ENSG00000087116	1.42823	0.00230654	0.00632637
ENSG00000087299	-1.44524	3.60185e-09	4.53612e-08
ENSG00000087586	1.39653	6.15164e-07	4.59545e-06
ENSG00000088002	-1.65885	0.00286275	0.00764277
ENSG00000088179	-1.4157	3.21177e-16	2.0179e-14
ENSG00000088305	1.79731	3.7668e-08	3.82541e-07
ENSG00000088325	3.30354	2.7583e-15	1.41168e-13
ENSG00000088386	1.68803	0.00346333	0.00898405
ENSG00000088756	-2.02576	2.31791e-11	4.87254e-10
ENSG00000088766	1.29345	4.59025e-08	4.54651e-07
ENSG00000088826	1.1722	1.81294e-05	9.09602e-05
ENSG00000088827	2.57621	9.94077e-08	9.00391e-07
ENSG00000088992	2.26166	1.00602e-06	7.08466e-06
ENSG00000089012	3.08098	4.56095e-10	7.28627e-09
ENSG00000089041	1.82066	1.1342e-08	1.27403e-07
ENSG00000089127	1.63734	5.59221e-12	1.34517e-10
ENSG00000089199	-2.08157	0.000406769	0.00139893
ENSG00000089220	-1.24075	2.72976e-08	2.84605e-07
ENSG00000089327	1.9152	1.82071e-09	2.48639e-08
ENSG00000089472	-1.54125	0.000737889	0.00234514
ENSG00000089505	1.4586	3.79414e-05	0.000173555
ENSG00000089639	1.7201	5.30128e-19	5.79945e-17
ENSG00000089685	3.53784	2.20326e-16	1.4214e-14
ENSG00000089692	1.91852	0.000245975	0.000898813
ENSG00000090006	-1.09586	0.000835212	0.00261182
ENSG00000090104	3.26548	1.10255e-12	3.06002e-11
ENSG00000090382	2.72382	9.57939e-09	1.09206e-07
ENSG00000090447	1.07062	3.11257e-07	2.49094e-06
ENSG00000090889	2.76336	4.99136e-11	9.79046e-10
ENSG00000091073	1.24932	4.91393e-13	1.50945e-11
ENSG00000091106	1.05092	9.10717e-05	0.000375297
ENSG00000091136	1.14382	3.14542e-05	0.000147282
ENSG00000091428	-1.90388	3.27271e-05	0.000152479
ENSG00000091490	1.92167	5.99466e-16	3.56671e-14
ENSG00000091583	-3.44038	4.19086e-06	2.51303e-05
ENSG00000091651	2.14471	2.27194e-12	5.89445e-11
ENSG00000091656	2.0093	0.00112854	0.00339508
ENSG00000091831	-1.07165	0.00294345	0.0078235
ENSG00000091844	3.06386	5.4632e-15	2.58397e-13
ENSG00000091972	1.85869	1.21017e-07	1.07078e-06
ENSG00000092051	-2.50475	2.8319e-21	4.49677e-19
ENSG00000092068	-3.78202	2.17923e-10	3.74428e-09
ENSG00000092295	-1.24706	0.00084608	0.00263723
ENSG00000092421	1.55024	8.91804e-08	8.19214e-07
ENSG00000092445	-2.66997	7.11225e-09	8.4059e-08
ENSG00000092607	4.03351	2.90167e-09	3.72965e-08
ENSG00000092621	-1.58188	0.00110596	0.00333252
ENSG00000092853	2.04029	1.20205e-07	1.0648e-06
ENSG00000092929	2.25761	5.97312e-13	1.77695e-11
ENSG00000093009	3.29353	1.25072e-21	2.31424e-19
ENSG00000093167	1.00735	5.21992e-07	3.96465e-06
ENSG00000093217	-1.62393	9.08422e-06	4.9326e-05
ENSG00000094804	3.49291	6.14028e-19	6.67033e-17
ENSG00000095203	-2.67838	1.20215e-07	1.0648e-06
ENSG00000095209	-1.35866	2.70219e-06	1.7041e-05
ENSG00000095303	-1.22682	0.00197155	0.00553559
ENSG00000095370	-1.44904	3.99393e-06	2.41039e-05
ENSG00000095383	1.1657	0.000190756	0.000718076
ENSG00000095585	-1.37945	0.000128273	0.000505824
ENSG00000095587	1.71941	0.000116298	0.000463923
ENSG00000095739	1.68233	1.92584e-06	1.25395e-05
ENSG00000095777	2.55582	2.61722e-07	2.13511e-06
ENSG00000095794	-1.05838	4.92649e-08	4.83686e-07
ENSG00000095917	3.59059	5.59277e-07	4.22291e-06
ENSG00000095932	-2.1269	0.000381192	0.00132041
ENSG00000095970	4.9045	7.33034e-32	4.93713e-29
ENSG00000096070	-1.18179	2.95667e-10	4.89523e-09
ENSG00000096093	1.2521	1.12337e-06	7.80015e-06
ENSG00000096433	1.53148	3.25622e-05	0.000151837
ENSG00000096996	2.29724	1.07726e-08	1.21574e-07
ENSG00000097046	1.25006	5.95289e-08	5.72116e-07
ENSG00000097096	-1.61777	4.01108e-11	8.06912e-10
ENSG00000099194	1.39865	0.000829685	0.0025996
ENSG00000099219	-1.40161	2.55358e-05	0.000122556
ENSG00000099260	-1.01728	0.000958551	0.00294527
ENSG00000099331	1.11764	1.36163e-11	2.98142e-10
ENSG00000099338	1.14173	0.0020681	0.005773
ENSG00000099364	1.15146	2.34641e-13	7.77734e-12
ENSG00000099365	1.17959	0.000804263	0.00252511
ENSG00000099377	1.615	9.62829e-09	1.0969e-07
ENSG00000099625	-2.04371	9.12882e-09	1.04423e-07
ENSG00000099860	-2.13153	4.88672e-08	4.80062e-07
ENSG00000099864	-1.41942	2.82141e-05	0.000133822
ENSG00000099953	2.6866	1.21998e-11	2.70646e-10
ENSG00000099958	2.11214	0.000172909	0.00065855
ENSG00000099994	-4.12048	2.75762e-16	1.75882e-14
ENSG00000099998	-1.3984	0.00089762	0.00278242
ENSG00000100024	-3.95078	9.04847e-09	1.03716e-07
ENSG00000100033	-1.40177	0.00285794	0.00763407
ENSG00000100055	1.52452	3.2372e-05	0.000151034
ENSG00000100092	1.85005	3.14448e-11	6.44905e-10
ENSG00000100097	1.69977	1.07268e-08	1.2122e-07
ENSG00000100116	-1.43328	9.67313e-07	6.84354e-06
ENSG00000100156	1.69519	1.36309e-05	7.11239e-05
ENSG00000100162	2.22776	2.7778e-09	3.58961e-08
ENSG00000100167	1.52618	0.00211976	0.00589765
ENSG00000100196	1.27095	5.50622e-06	3.20034e-05
ENSG00000100234	-3.33536	1.03268e-10	1.88132e-09
ENSG00000100253	-2.58707	6.55396e-05	0.000281089
ENSG00000100285	-1.73973	3.75402e-06	2.28526e-05
ENSG00000100288	1.29671	0.000686283	0.00220317
ENSG00000100307	-1.16511	6.05364e-07	4.53028e-06
ENSG00000100311	-1.0557	0.00012654	0.000499927
ENSG00000100336	-1.60457	0.0035679	0.00922122
ENSG00000100342	1.7172	8.18602e-11	1.53322e-09
ENSG00000100350	-1.03733	8.57925e-05	0.000356157
ENSG00000100351	1.78448	1.00029e-07	9.05459e-07
ENSG00000100364	1.2393	7.77112e-11	1.45875e-09
ENSG00000100365	2.18091	6.53508e-10	1.00399e-08
ENSG00000100379	1.00737	0.0010934	0.00330001
ENSG00000100385	2.70842	8.41038e-09	9.71289e-08
ENSG00000100412	-1.03685	0.000422356	0.00144311
ENSG00000100429	1.04548	8.71476e-05	0.000361071
ENSG00000100448	2.80224	4.29997e-05	0.000193644
ENSG00000100450	1.87826	1.85123e-05	9.26057e-05
ENSG00000100453	1.74325	0.00078588	0.00247495
ENSG00000100479	1.71213	6.81592e-13	1.99594e-11
ENSG00000100490	-1.99331	6.13224e-13	1.82053e-11
ENSG00000100504	1.4442	1.26318e-08	1.40577e-07
ENSG00000100505	2.68243	4.93264e-13	1.50945e-11
ENSG00000100526	2.27829	6.99381e-10	1.06283e-08
ENSG00000100564	-1.06718	4.21365e-17	3.00633e-15
ENSG00000100599	1.16534	4.39782e-05	0.000197626
ENSG00000100767	1.09604	0.00193796	0.00544838
ENSG00000100889	-2.89561	1.84222e-18	1.7525e-16
ENSG00000100916	-1.09257	1.14956e-09	1.64734e-08
ENSG00000100979	1.67318	4.58947e-05	0.000205198
ENSG00000100985	3.38923	5.61772e-08	5.4394e-07
ENSG00000101017	1.41046	1.50778e-07	1.30195e-06
ENSG00000101049	-1.23641	1.67214e-05	8.47801e-05
ENSG00000101057	4.73144	2.07745e-24	6.13686e-22
ENSG00000101082	2.7129	2.07987e-12	5.43802e-11
ENSG00000101104	1.9435	4.63742e-07	3.58681e-06
ENSG00000101160	1.49275	4.6881e-09	5.77879e-08
ENSG00000101194	2.17995	3.60333e-07	2.85328e-06
ENSG00000101197	4.7553	6.81079e-12	1.61067e-10
ENSG00000101210	4.52832	2.49902e-10	4.23048e-09
ENSG00000101222	1.21795	0.00014878	0.000577512
ENSG00000101224	1.08815	0.000113209	0.000453791
ENSG00000101255	2.83783	2.49854e-08	2.62284e-07
ENSG00000101265	1.33856	3.79974e-06	2.30891e-05
ENSG00000101276	-2.13522	0.000746376	0.00236899
ENSG00000101298	1.14774	0.000104666	0.000423646
ENSG00000101307	3.46744	7.36252e-12	1.72901e-10
ENSG00000101331	-1.84189	6.07956e-06	3.48189e-05
ENSG00000101333	1.66119	0.0026155	0.00706331
ENSG00000101336	2.0393	1.34835e-09	1.90306e-08
ENSG00000101347	1.12151	3.71288e-06	2.26267e-05
ENSG00000101412	3.00536	1.38747e-24	4.32632e-22
ENSG00000101440	3.40818	4.83877e-09	5.9471e-08
ENSG00000101443	1.70336	0.000207785	0.00077473
ENSG00000101445	-2.39449	9.71208e-07	6.86533e-06
ENSG00000101447	-1.36639	0.00340667	0.00887126
ENSG00000101463	-2.1893	2.6167e-05	0.000125064
ENSG00000101605	-2.26082	3.76696e-12	9.3003e-11
ENSG00000101871	1.04679	0.000837671	0.00261634
ENSG00000101916	1.98276	7.22548e-07	5.2989e-06
ENSG00000102003	-2.51508	7.77161e-18	6.26117e-16
ENSG00000102007	1.35482	4.4192e-08	4.40299e-07
ENSG00000102024	-1.23552	0.000291077	0.00104398
ENSG00000102048	-1.53005	2.94186e-05	0.000138909
ENSG00000102125	1.14286	1.20174e-07	1.0648e-06
ENSG00000102174	2.01974	0.000115427	0.000461106
ENSG00000102245	1.50898	0.000390316	0.00134744
ENSG00000102265	2.35586	4.4867e-18	3.77736e-16
ENSG00000102349	1.35785	8.88281e-05	0.00036704
ENSG00000102362	-1.42556	4.18402e-08	4.19348e-07
ENSG00000102384	1.9651	8.37767e-08	7.73797e-07
ENSG00000102445	1.25437	0.000284285	0.00102151
ENSG00000102524	1.9042	1.08251e-07	9.72126e-07
ENSG00000102543	-1.29089	9.1742e-16	5.30843e-14
ENSG00000102547	-1.30053	2.09418e-10	3.62031e-09
ENSG00000102678	-4.40633	3.66303e-14	1.46357e-12
ENSG00000102743	-1.34139	1.41466e-09	1.98006e-08
ENSG00000102755	-1.65104	0.000240562	0.000882159
ENSG00000102763	-1.17481	1.64719e-08	1.79517e-07
ENSG00000102780	1.40048	1.67512e-07	1.43103e-06
ENSG00000102854	2.26758	0.0012548	0.00372699
ENSG00000102871	1.04099	5.14446e-07	3.91425e-06
ENSG00000102878	3.09345	1.29721e-15	7.18498e-14
ENSG00000102879	2.54756	1.41399e-12	3.83395e-11
ENSG00000102886	-1.68923	5.16243e-05	0.000227552
ENSG00000102898	1.00095	5.10602e-09	6.2346e-08
ENSG00000102901	1.15122	1.11501e-07	9.9653e-07
ENSG00000102904	1.55419	4.12843e-06	2.48e-05
ENSG00000102962	1.91542	0.000130747	0.000514734
ENSG00000102970	2.74616	4.72343e-06	2.7942e-05
ENSG00000102996	1.26839	0.000212045	0.000788346
ENSG00000103044	1.74247	7.12702e-06	4.00416e-05
ENSG00000103126	1.12125	1.28094e-12	3.49569e-11
ENSG00000103145	1.15178	1.0355e-06	7.26184e-06
ENSG00000103152	1.07786	1.50993e-09	2.09771e-08
ENSG00000103253	2.50491	5.14365e-10	8.10186e-09
ENSG00000103260	1.23524	0.000122238	0.000485322
ENSG00000103275	1.0342	2.80848e-17	2.05605e-15
ENSG00000103490	2.66895	1.01292e-12	2.85687e-11
ENSG00000103496	1.01464	2.23815e-12	5.81572e-11
ENSG00000103522	1.71666	0.00131609	0.00388779
ENSG00000103534	3.15161	4.52791e-06	2.69117e-05
ENSG00000103569	2.09816	0.000568938	0.00186996
ENSG00000103723	1.0753	0.00354042	0.00915795
ENSG00000103742	2.37444	3.6053e-08	3.6662e-07
ENSG00000103855	1.29933	1.58459e-13	5.49156e-12
ENSG00000104059	2.6852	1.22599e-12	3.36758e-11
ENSG00000104267	-1.74477	9.13446e-06	4.95669e-05
ENSG00000104321	3.33674	4.4643e-08	4.43742e-07
ENSG00000104324	-1.0124	5.42813e-06	3.1615e-05
ENSG00000104327	-8.59269	5.92448e-69	9.97564e-65
ENSG00000104332	-5.33822	1.29106e-13	4.56698e-12
ENSG00000104368	-2.90324	3.7682e-19	4.25832e-17
ENSG00000104537	2.30911	1.0513e-05	5.64288e-05
ENSG00000104723	1.19449	7.32032e-08	6.8522e-07
ENSG00000104783	2.34482	4.70628e-06	2.78833e-05
ENSG00000104808	-2.27831	4.63388e-07	3.58572e-06
ENSG00000104814	2.49608	7.72542e-12	1.79918e-10
ENSG00000104833	3.1005	1.06694e-07	9.60188e-07
ENSG00000104889	1.05795	1.71865e-07	1.46525e-06
ENSG00000104894	2.76616	7.13786e-19	7.65524e-17
ENSG00000104899	3.85875	1.92411e-09	2.60575e-08
ENSG00000104907	1.20544	3.9726e-09	4.9659e-08
ENSG00000104951	2.463	6.58521e-08	6.22931e-07
ENSG00000104967	-1.81792	3.39939e-06	2.09283e-05
ENSG00000104972	2.85715	9.91679e-16	5.71845e-14
ENSG00000104974	1.66727	4.21972e-06	2.52673e-05
ENSG00000105011	3.08273	1.09992e-16	7.34937e-15
ENSG00000105122	2.20044	2.08231e-09	2.78933e-08
ENSG00000105173	1.62751	1.0728e-06	7.49538e-06
ENSG00000105227	-1.7327	1.07519e-09	1.54604e-08
ENSG00000105245	1.24178	2.22524e-07	1.84939e-06
ENSG00000105246	2.56858	4.00414e-13	1.25319e-11
ENSG00000105327	3.10658	2.10015e-39	3.21476e-36
ENSG00000105339	1.18774	3.08217e-12	7.7691e-11
ENSG00000105366	6.43902	6.47752e-30	3.51834e-27
ENSG00000105369	2.40503	0.000213052	0.000791856
ENSG00000105372	1.59329	2.65627e-09	3.45708e-08
ENSG00000105374	2.48471	2.3347e-07	1.92799e-06
ENSG00000105383	2.36385	8.22676e-12	1.90802e-10
ENSG00000105419	2.8044	1.01136e-08	1.14598e-07
ENSG00000105427	1.91907	1.70221e-06	1.12179e-05
ENSG00000105464	2.01444	2.78185e-09	3.59209e-08
ENSG00000105486	1.10148	1.07182e-15	6.09704e-14
ENSG00000105519	-1.00478	0.00301563	0.00799514
ENSG00000105538	-1.92879	9.51745e-08	8.66711e-07
ENSG00000105559	1.59768	1.22179e-09	1.73901e-08
ENSG00000105607	-1.35601	1.00477e-08	1.14005e-07
ENSG00000105613	2.36066	2.06574e-07	1.72792e-06
ENSG00000105639	2.51243	5.55655e-14	2.15579e-12
ENSG00000105643	1.46476	2.30375e-08	2.43966e-07
ENSG00000105647	1.12249	6.15185e-05	0.000265534
ENSG00000105697	5.49922	8.6221e-33	7.25895e-30
ENSG00000105711	1.65441	6.49474e-05	0.000278762
ENSG00000105792	1.21798	0.000293152	0.00105023
ENSG00000105825	3.65807	2.57312e-09	3.36383e-08
ENSG00000105854	1.08666	2.5009e-06	1.59087e-05
ENSG00000105855	1.75101	1.18141e-06	8.14604e-06
ENSG00000105929	-4.39988	7.19966e-10	1.08822e-08
ENSG00000105971	1.8426	3.53864e-11	7.19609e-10
ENSG00000105976	2.37993	1.61199e-17	1.24507e-15
ENSG00000105991	1.46478	1.27299e-08	1.41576e-07
ENSG00000105997	2.26013	2.79221e-13	9.14693e-12
ENSG00000106003	2.0954	4.37117e-06	2.60814e-05
ENSG00000106034	-1.63905	1.57738e-05	8.0803e-05
ENSG00000106077	2.01771	1.05962e-09	1.52626e-08
ENSG00000106089	1.4878	1.86441e-08	2.0085e-07
ENSG00000106211	1.31896	1.32015e-06	8.974e-06
ENSG00000106236	2.42155	0.000112171	0.000450344
ENSG00000106258	3.04608	3.85675e-12	9.49415e-11
ENSG00000106268	1.57943	7.39911e-14	2.76457e-12
ENSG00000106327	3.74327	1.37624e-14	6.01673e-13
ENSG00000106348	1.12601	9.0715e-06	4.92729e-05
ENSG00000106397	1.389	3.41308e-14	1.37159e-12
ENSG00000106462	2.2688	9.24221e-24	2.47016e-21
ENSG00000106479	1.10501	0.000136713	0.000535217
ENSG00000106538	1.58616	0.000247227	0.000902799
ENSG00000106546	1.88336	1.10707e-07	9.90478e-07
ENSG00000106605	1.11546	7.51736e-10	1.13218e-08
ENSG00000106683	1.60778	2.06314e-14	8.59879e-13
ENSG00000106686	1.46246	6.28618e-08	6.00719e-07
ENSG00000106789	1.14561	0.00226925	0.00624136
ENSG00000106823	-1.55007	8.38087e-05	0.000348868
ENSG00000106852	-1.5999	0.000213981	0.000794317
ENSG00000106948	1.4671	6.75761e-06	3.82341e-05
ENSG00000106952	1.66701	8.24157e-06	4.53058e-05
ENSG00000106976	3.02764	6.34195e-14	2.38894e-12
ENSG00000106991	-1.46918	4.10352e-08	4.12754e-07
ENSG00000107021	-1.44766	1.64616e-22	3.33953e-20
ENSG00000107159	6.08406	2.52398e-13	8.34947e-12
ENSG00000107186	-1.12486	5.11494e-06	2.99984e-05
ENSG00000107317	-2.83175	8.54656e-06	4.6781e-05
ENSG00000107438	1.18399	9.54611e-07	6.76504e-06
ENSG00000107485	-2.59584	0.000277661	0.000999632
ENSG00000107537	-1.2266	1.00834e-05	5.42444e-05
ENSG00000107551	1.37882	2.28065e-05	0.000110635
ENSG00000107554	-1.06421	3.83957e-07	3.02247e-06
ENSG00000107562	-2.39545	1.14227e-07	1.01873e-06
ENSG00000107593	4.61101	1.87087e-13	6.35115e-12
ENSG00000107611	-2.87413	7.58876e-06	4.22132e-05
ENSG00000107719	1.09079	0.00119972	0.00357981
ENSG00000107742	-1.60545	0.000669595	0.00215371
ENSG00000107864	-1.26139	1.78979e-08	1.93431e-07
ENSG00000107968	1.04186	1.38597e-05	7.2161e-05
ENSG00000108107	1.09891	3.63305e-06	2.21884e-05
ENSG00000108187	-2.5581	2.02806e-12	5.31908e-11
ENSG00000108244	2.42882	0.000333401	0.00117248
ENSG00000108309	2.46062	7.67123e-07	5.59654e-06
ENSG00000108352	1.06044	0.00228457	0.00627427
ENSG00000108387	-1.04312	0.00255676	0.00693026
ENSG00000108465	1.53204	3.664e-09	4.6075e-08
ENSG00000108515	1.25553	0.000732782	0.00233111
ENSG00000108518	1.16957	3.81264e-13	1.20672e-11
ENSG00000108551	-2.58559	0.00168226	0.00481816
ENSG00000108679	1.20301	2.91603e-07	2.3448e-06
ENSG00000108700	-2.16459	0.000518519	0.0017258
ENSG00000108773	1.72146	4.80877e-09	5.91454e-08
ENSG00000108797	1.57501	9.65885e-05	0.000395227
ENSG00000108813	3.19218	2.90476e-12	7.35493e-11
ENSG00000108821	1.73795	0.00252384	0.00685204
ENSG00000108828	1.23071	1.30173e-07	1.14219e-06
ENSG00000108839	1.10045	3.3407e-07	2.66053e-06
ENSG00000108846	2.56223	4.48281e-11	8.91164e-10
ENSG00000108848	1.05414	7.9316e-05	0.000332799
ENSG00000108932	2.79789	6.98684e-12	1.64768e-10
ENSG00000108960	1.0151	0.0011622	0.00348144
ENSG00000109046	1.06501	0.000454003	0.00153875
ENSG00000109063	1.5152	1.49549e-05	7.71715e-05
ENSG00000109089	1.05947	4.16264e-06	2.49699e-05
ENSG00000109113	1.2001	6.06376e-09	7.28776e-08
ENSG00000109189	-1.30643	9.24977e-12	2.1219e-10
ENSG00000109272	2.69459	4.58744e-05	0.000205162
ENSG00000109436	-1.29996	1.73986e-08	1.88883e-07
ENSG00000109452	-1.03672	0.000505377	0.00168639
ENSG00000109586	1.01059	1.92423e-06	1.25339e-05
ENSG00000109654	-1.44104	2.07784e-07	1.73717e-06
ENSG00000109736	1.03075	2.93593e-07	2.35855e-06
ENSG00000109738	1.21788	0.000544828	0.00180374
ENSG00000109758	4.50906	4.65565e-15	2.23338e-13
ENSG00000109805	2.89598	5.88482e-12	1.40951e-10
ENSG00000109846	2.33813	7.44551e-11	1.40704e-09
ENSG00000109854	1.53289	5.63227e-07	4.24703e-06
ENSG00000109861	1.51309	1.14297e-08	1.28302e-07
ENSG00000109956	1.77841	0.00321165	0.00842595
ENSG00000110031	1.34504	3.08736e-10	5.10157e-09
ENSG00000110057	1.33668	1.01597e-12	2.86069e-11
ENSG00000110077	2.40281	9.8898e-12	2.25033e-10
ENSG00000110079	2.00796	7.84895e-07	5.71629e-06
ENSG00000110090	-1.34421	1.65911e-07	1.42096e-06
ENSG00000110169	2.01803	6.09735e-06	3.4909e-05
ENSG00000110195	-1.25681	0.00345433	0.00896763
ENSG00000110324	2.1358	6.06364e-08	5.81433e-07
ENSG00000110328	-1.81918	2.16558e-11	4.59245e-10
ENSG00000110427	-1.40297	2.73649e-05	0.000130345
ENSG00000110446	1.50932	7.4535e-06	4.15707e-05
ENSG00000110448	1.93956	3.17329e-06	1.96875e-05
ENSG00000110492	2.35422	4.78276e-08	4.715e-07
ENSG00000110665	2.11276	1.10075e-07	9.85876e-07
ENSG00000110719	1.06004	0.000113219	0.000453791
ENSG00000110723	-1.07732	4.49332e-05	0.000201241
ENSG00000110848	1.45938	0.000213084	0.000791856
ENSG00000110852	1.06645	0.00382623	0.00981506
ENSG00000110876	2.34858	2.03155e-13	6.85516e-12
ENSG00000110880	1.22189	1.00197e-10	1.83382e-09
ENSG00000110887	-3.42326	1.15662e-06	7.99804e-06
ENSG00000110934	1.74478	1.5222e-07	1.31372e-06
ENSG00000111012	-3.3474	1.91478e-11	4.09151e-10
ENSG00000111057	1.77908	1.63912e-10	2.89911e-09
ENSG00000111077	-1.27901	4.48426e-09	5.54376e-08
ENSG00000111206	2.28499	1.61277e-11	3.49046e-10
ENSG00000111247	1.73372	1.64457e-09	2.26606e-08
ENSG00000111321	1.06631	9.65496e-12	2.20884e-10
ENSG00000111348	1.05044	9.81248e-05	0.000400443
ENSG00000111424	-1.66398	5.13286e-05	0.000226418
ENSG00000111452	-1.28811	0.00060834	0.00198166
ENSG00000111490	-1.33915	5.58057e-06	3.23657e-05
ENSG00000111641	1.05271	4.38389e-12	1.07291e-10
ENSG00000111644	1.79544	6.04382e-08	5.79863e-07
ENSG00000111665	1.85553	2.91864e-12	7.37899e-11
ENSG00000111674	3.01829	1.8278e-18	1.74867e-16
ENSG00000111679	1.2455	2.8796e-13	9.39666e-12
ENSG00000111696	2.12069	1.03351e-10	1.88132e-09
ENSG00000111713	1.37686	0.000942997	0.00290225
ENSG00000111729	1.77923	4.91658e-11	9.67119e-10
ENSG00000111796	1.61827	5.37388e-05	0.000235447
ENSG00000111859	-1.12818	0.000490017	0.00164197
ENSG00000111863	-2.68272	5.20154e-08	5.08025e-07
ENSG00000111879	-2.1451	9.60649e-08	8.74339e-07
ENSG00000111885	-1.6925	6.46769e-13	1.90723e-11
ENSG00000111912	-1.89801	2.37393e-12	6.12132e-11
ENSG00000112096	1.14014	0.00161275	0.00463958
ENSG00000112137	-1.64028	1.28332e-06	8.77329e-06
ENSG00000112149	-1.17194	0.00241065	0.00658404
ENSG00000112214	-2.4203	6.01489e-05	0.000260557
ENSG00000112246	-1.71378	6.83847e-05	0.000291509
ENSG00000112276	-2.12282	1.08933e-05	5.81922e-05
ENSG00000112294	-1.16575	2.12509e-07	1.77228e-06
ENSG00000112303	2.05961	3.52415e-05	0.000162708
ENSG00000112337	2.49027	1.12283e-06	7.79959e-06
ENSG00000112343	1.05811	5.57062e-08	5.3969e-07
ENSG00000112378	1.15442	1.24456e-05	6.5467e-05
ENSG00000112394	-2.12901	4.16904e-08	4.18345e-07
ENSG00000112414	1.35608	7.86313e-05	0.000330338
ENSG00000112425	-1.84344	9.72905e-19	9.80944e-17
ENSG00000112530	-1.70699	1.03903e-05	5.58059e-05
ENSG00000112742	2.43884	3.00553e-09	3.84553e-08
ENSG00000112769	1.26332	0.0022229	0.00613292
ENSG00000112782	-4.46249	1.99658e-18	1.85737e-16
ENSG00000112799	3.18512	4.8777e-17	3.40791e-15
ENSG00000112852	2.25411	9.92192e-06	5.34951e-05
ENSG00000112874	-1.10257	4.13515e-06	2.48316e-05
ENSG00000112936	-3.50742	4.2779e-08	4.2758e-07
ENSG00000112964	-2.79844	3.66138e-11	7.4099e-10
ENSG00000112984	3.02805	8.67355e-13	2.49224e-11
ENSG00000113070	-1.95596	1.01205e-09	1.47031e-08
ENSG00000113088	1.7953	0.000276097	0.00099551
ENSG00000113108	1.16372	5.12674e-05	0.000226244
ENSG00000113161	-1.2249	1.01779e-11	2.30653e-10
ENSG00000113231	-1.26286	4.11892e-08	4.13809e-07
ENSG00000113249	2.96052	5.21214e-10	8.1944e-09
ENSG00000113263	2.00548	3.96569e-06	2.39678e-05
ENSG00000113319	-2.42214	2.44061e-09	3.21306e-08
ENSG00000113361	2.25269	1.37603e-07	1.19987e-06
ENSG00000113368	1.19796	7.68777e-05	0.000323698
ENSG00000113389	-1.76605	0.00159341	0.00458631
ENSG00000113492	-2.55909	0.000211887	0.000788105
ENSG00000113494	-2.51133	9.34497e-05	0.000383688
ENSG00000113532	1.92329	2.62623e-06	1.6618e-05
ENSG00000113555	-1.79591	4.5188e-08	4.48365e-07
ENSG00000113578	-4.69194	3.20619e-19	3.72316e-17
ENSG00000113594	-1.16249	0.000587577	0.00192371
ENSG00000113721	-1.27997	0.00274362	0.00736794
ENSG00000113742	-1.66086	1.61862e-12	4.33987e-11
ENSG00000113763	4.91654	1.11239e-12	3.08066e-11
ENSG00000113790	-1.50883	0.000226078	0.000833524
ENSG00000113889	-5.98604	3.85773e-07	3.03251e-06
ENSG00000113946	-3.84181	7.15861e-10	1.08299e-08
ENSG00000114013	2.40631	4.2503e-13	1.32042e-11
ENSG00000114166	-1.17356	8.88932e-09	1.0217e-07
ENSG00000114200	2.06337	0.000114717	0.000459129
ENSG00000114248	2.04527	6.66473e-05	0.000285113
ENSG00000114251	2.47456	1.76319e-09	2.41568e-08
ENSG00000114268	1.61971	7.05716e-06	3.96756e-05
ENSG00000114378	-1.1045	0.00316027	0.00831448
ENSG00000114455	2.67702	1.55296e-05	7.97947e-05
ENSG00000114554	1.05761	1.89591e-08	2.03983e-07
ENSG00000114573	-1.28391	6.36145e-11	1.22416e-09
ENSG00000114654	-1.63542	5.80657e-07	4.36478e-06
ENSG00000114698	-1.00387	1.07237e-05	5.73862e-05
ENSG00000114737	-1.05781	0.000279146	0.00100411
ENSG00000114790	-1.63405	6.59269e-06	3.74142e-05
ENSG00000114805	1.6991	1.24231e-09	1.76524e-08
ENSG00000114841	1.67234	3.30549e-07	2.63532e-06
ENSG00000114854	-2.87264	8.41553e-08	7.76442e-07
ENSG00000114857	1.12387	3.25125e-05	0.000151647
ENSG00000115085	2.60491	9.91302e-10	1.44391e-08
ENSG00000115112	-2.29182	8.94426e-09	1.02731e-07
ENSG00000115163	3.62653	1.47515e-14	6.41822e-13
ENSG00000115165	1.15218	0.001652	0.00473953
ENSG00000115204	1.00662	4.53081e-13	1.40239e-11
ENSG00000115221	1.53454	0.00350872	0.0090836
ENSG00000115226	2.01732	2.8012e-05	0.000133014
ENSG00000115252	-2.48891	0.00080396	0.00252463
ENSG00000115255	-1.44623	0.000272234	0.000983875
ENSG00000115257	1.48092	6.25048e-08	5.97986e-07
ENSG00000115290	-1.61721	7.70599e-06	4.27058e-05
ENSG00000115318	1.01549	3.95615e-05	0.00018028
ENSG00000115325	1.56132	2.41946e-11	5.06703e-10
ENSG00000115339	-1.29545	0.00171851	0.00489984
ENSG00000115386	3.00117	0.00198524	0.00556847
ENSG00000115457	-2.07145	1.73389e-05	8.75681e-05
ENSG00000115461	-3.25079	2.70897e-13	8.90893e-12
ENSG00000115468	-2.95948	2.99788e-21	4.67392e-19
ENSG00000115523	1.90987	2.7025e-05	0.000128835
ENSG00000115598	-1.62533	6.64964e-05	0.000284613
ENSG00000115602	-2.63565	1.5876e-05	8.12524e-05
ENSG00000115607	1.07484	0.00252123	0.00684938
ENSG00000115616	-2.59644	7.0328e-06	3.95915e-05
ENSG00000115657	1.04771	0.000441231	0.0015006
ENSG00000115828	1.5562	0.000584609	0.00191511
ENSG00000115896	-3.24161	7.03192e-13	2.0485e-11
ENSG00000115902	1.20281	3.99187e-09	4.98628e-08
ENSG00000115956	2.23433	2.43928e-09	3.21306e-08
ENSG00000115963	1.31328	2.26891e-05	0.000110098
ENSG00000116001	1.29488	8.18924e-07	5.92567e-06
ENSG00000116005	-1.39511	2.86355e-10	4.76448e-09
ENSG00000116016	-1.67901	1.32337e-06	8.99169e-06
ENSG00000116031	3.19168	2.67267e-07	2.17508e-06
ENSG00000116032	2.72972	8.56795e-06	4.68552e-05
ENSG00000116039	-5.94756	1.41031e-25	4.94727e-23
ENSG00000116138	-1.46136	1.23913e-15	6.90875e-14
ENSG00000116183	-2.79381	0.00358615	0.00925988
ENSG00000116194	-3.06789	4.11065e-10	6.64891e-09
ENSG00000116285	-1.38328	0.00126599	0.00375758
ENSG00000116299	2.08322	5.36391e-05	0.000235141
ENSG00000116396	-1.46403	3.38918e-05	0.000157296
ENSG00000116574	1.25345	0.000911445	0.00281905
ENSG00000116649	1.02136	1.54013e-07	1.32648e-06
ENSG00000116675	-1.26503	0.000188064	0.000709529
ENSG00000116701	2.01531	6.78473e-09	8.0793e-08
ENSG00000116711	-1.06034	0.00212376	0.00590583
ENSG00000116717	-1.1955	0.000132599	0.000521295
ENSG00000116729	-2.01104	3.62397e-15	1.80534e-13
ENSG00000116761	-1.98226	6.17738e-11	1.1942e-09
ENSG00000116771	-3.97002	2.37286e-10	4.03578e-09
ENSG00000116774	-1.31166	0.000266386	0.000965851
ENSG00000116824	2.60827	1.91197e-09	2.59628e-08
ENSG00000116852	1.76055	2.72147e-07	2.2088e-06
ENSG00000116882	-2.89396	0.000738758	0.00234746
ENSG00000116985	2.2922	1.64101e-06	1.08606e-05
ENSG00000117009	-3.01886	1.12045e-10	2.03079e-09
ENSG00000117054	-1.59149	3.67675e-09	4.61908e-08
ENSG00000117069	3.19508	1.74725e-06	1.14654e-05
ENSG00000117090	1.36354	0.001025	0.00311814
ENSG00000117091	2.27436	4.98689e-08	4.89331e-07
ENSG00000117115	-2.1769	1.6885e-10	2.98018e-09
ENSG00000117118	-1.00916	4.41924e-07	3.43542e-06
ENSG00000117143	-1.15281	2.22945e-07	1.85198e-06
ENSG00000117215	6.04247	1.16839e-19	1.43602e-17
ENSG00000117281	1.71362	1.29947e-07	1.1408e-06
ENSG00000117385	1.03748	5.27701e-09	6.42476e-08
ENSG00000117399	2.31903	1.02084e-09	1.4818e-08
ENSG00000117425	1.03061	0.00139622	0.0040872
ENSG00000117595	-1.33059	0.000187291	0.000706768
ENSG00000117598	5.92957	3.26313e-16	2.04255e-14
ENSG00000117616	1.23348	9.89358e-05	0.000403203
ENSG00000117643	-3.38893	2.62101e-15	1.34962e-13
ENSG00000117650	3.1413	2.64614e-12	6.77138e-11
ENSG00000117707	-4.79486	2.92289e-20	3.969e-18
ENSG00000117724	2.89003	9.8648e-12	2.24768e-10
ENSG00000117791	-1.70048	3.09863e-11	6.36278e-10
ENSG00000118017	1.8644	0.00108913	0.00328769
ENSG00000118094	-2.58812	6.9098e-06	3.89903e-05
ENSG00000118193	3.2353	9.20364e-11	1.70111e-09
ENSG00000118194	-4.2926	1.60176e-11	3.4711e-10
ENSG00000118242	1.08795	8.39811e-05	0.000349413
ENSG00000118432	3.95112	1.19928e-11	2.6711e-10
ENSG00000118473	-1.92112	0.000128783	0.000507595
ENSG00000118495	1.00497	0.000173285	0.000659831
ENSG00000118523	-1.55851	6.42127e-05	0.000275961
ENSG00000118526	-3.70681	7.44391e-12	1.74326e-10
ENSG00000118557	2.27777	9.68179e-08	8.79773e-07
ENSG00000118596	-1.96097	5.61762e-06	3.25385e-05
ENSG00000118777	-1.45072	8.96594e-05	0.000370021
ENSG00000118785	1.42148	3.01385e-05	0.000141673
ENSG00000118849	2.54808	2.42718e-05	0.000117304
ENSG00000118971	2.46049	4.6515e-12	1.13346e-10
ENSG00000119042	1.57214	5.76271e-06	3.31974e-05
ENSG00000119138	-1.44034	7.81741e-08	7.26031e-07
ENSG00000119147	-2.77013	5.29095e-05	0.000232427
ENSG00000119227	1.41876	1.77689e-08	1.92407e-07
ENSG00000119411	-1.45297	0.000334499	0.00117511
ENSG00000119508	-3.34403	1.92514e-09	2.60575e-08
ENSG00000119514	1.02975	2.36297e-05	0.000114366
ENSG00000119535	2.78085	3.33812e-12	8.32699e-11
ENSG00000119547	3.89649	2.09026e-13	7.02509e-12
ENSG00000119632	1.27184	1.51736e-05	7.818e-05
ENSG00000119673	-1.0512	0.000238514	0.00087573
ENSG00000119711	-3.32823	1.18396e-16	7.87967e-15
ENSG00000119771	1.34491	2.18599e-08	2.32666e-07
ENSG00000119866	1.65078	1.08774e-05	5.81258e-05
ENSG00000119888	-1.06952	0.000416654	0.00142797
ENSG00000119900	1.18069	1.38248e-07	1.20425e-06
ENSG00000120129	-1.31633	0.00151702	0.00439648
ENSG00000120149	2.27095	5.63431e-06	3.26128e-05
ENSG00000120156	-3.96874	5.40491e-26	2.0224e-23
ENSG00000120254	1.50368	2.22364e-11	4.69782e-10
ENSG00000120279	-2.42284	5.23051e-10	8.21561e-09
ENSG00000120280	1.39301	9.94219e-05	0.000404461
ENSG00000120318	-1.7158	5.97804e-07	4.48366e-06
ENSG00000120324	1.03729	0.000954503	0.00293337
ENSG00000120498	4.7169	6.69085e-10	1.02512e-08
ENSG00000120645	-1.98806	0.000586234	0.00191968
ENSG00000120658	-1.8119	1.37037e-06	9.26473e-06
ENSG00000120708	1.56656	5.49762e-06	3.19644e-05
ENSG00000120738	-1.82543	0.000144183	0.000562372
ENSG00000120833	-2.28969	1.2719e-13	4.51819e-12
ENSG00000120875	1.99189	0.00150913	0.00437588
ENSG00000120885	2.44678	1.05311e-11	2.38017e-10
ENSG00000120889	2.01544	1.8731e-29	9.55737e-27
ENSG00000120913	-1.95118	1.40288e-10	2.5076e-09
ENSG00000120915	-2.14562	6.93314e-16	4.09615e-14
ENSG00000121068	-1.88291	0.000559328	0.00184305
ENSG00000121152	2.76134	1.05339e-13	3.81441e-12
ENSG00000121207	1.64138	0.00246424	0.00670862
ENSG00000121211	1.90475	1.6545e-07	1.41773e-06
ENSG00000121236	-1.22873	0.00216242	0.00599258
ENSG00000121281	2.13338	2.24122e-11	4.72903e-10
ENSG00000121552	1.79723	1.60222e-05	8.18511e-05
ENSG00000121621	1.59079	3.86247e-05	0.000176308
ENSG00000121690	-1.26059	0.00272837	0.00733168
ENSG00000121691	-1.6507	1.46401e-10	2.60032e-09
ENSG00000121716	2.86144	8.86079e-10	1.30875e-08
ENSG00000121807	1.47082	0.000181427	0.000686949
ENSG00000121858	1.22797	0.00064254	0.0020774
ENSG00000121895	1.89132	1.37391e-07	1.19865e-06
ENSG00000121900	1.7168	3.35519e-10	5.51706e-09
ENSG00000121905	3.11904	3.93358e-15	1.93666e-13
ENSG00000121933	3.70577	2.60044e-19	3.1054e-17
ENSG00000121966	1.87019	1.37062e-06	9.26473e-06
ENSG00000122121	-5.35024	7.91709e-10	1.18076e-08
ENSG00000122122	2.65282	5.46924e-13	1.64448e-11
ENSG00000122188	1.94406	2.50956e-05	0.000120732
ENSG00000122203	-1.29994	1.40679e-09	1.97067e-08
ENSG00000122223	2.7654	5.10119e-11	9.97605e-10
ENSG00000122224	2.32183	4.67986e-07	3.61465e-06
ENSG00000122254	6.74269	1.19247e-18	1.18111e-16
ENSG00000122367	-2.14742	1.11977e-06	7.78479e-06
ENSG00000122378	-1.35092	1.30562e-09	1.8474e-08
ENSG00000122477	1.52919	2.13122e-05	0.000104531
ENSG00000122483	1.28155	3.59001e-08	3.6569e-07
ENSG00000122515	1.16026	2.22782e-09	2.96537e-08
ENSG00000122674	1.10271	7.81065e-06	4.31765e-05
ENSG00000122679	-2.48176	6.14942e-10	9.5169e-09
ENSG00000122694	1.08994	0.000595054	0.00194554
ENSG00000122729	-1.70953	6.36563e-12	1.51605e-10
ENSG00000122735	1.97466	6.775e-07	5.00339e-06
ENSG00000122824	-1.66602	0.00388465	0.00994975
ENSG00000122861	-1.32914	0.00152893	0.00442721
ENSG00000122877	-2.08752	2.88925e-06	1.80651e-05
ENSG00000122986	1.03028	0.000480776	0.00161712
ENSG00000123094	-1.23686	9.81782e-08	8.90213e-07
ENSG00000123095	2.99769	5.53253e-21	8.17165e-19
ENSG00000123104	-1.54942	2.2644e-07	1.87915e-06
ENSG00000123219	2.39903	5.45221e-13	1.6423e-11
ENSG00000123243	-1.89349	0.00147616	0.00429433
ENSG00000123329	2.76947	1.21225e-12	3.33526e-11
ENSG00000123338	2.29981	2.71411e-11	5.6281e-10
ENSG00000123358	-2.78347	2.13321e-06	1.37463e-05
ENSG00000123388	2.34723	5.23684e-08	5.10584e-07
ENSG00000123405	1.76907	1.09624e-05	5.84682e-05
ENSG00000123416	1.06937	6.32349e-07	4.7092e-06
ENSG00000123453	-1.80432	2.90087e-05	0.000137243
ENSG00000123473	1.44685	9.46291e-08	8.62677e-07
ENSG00000123485	3.73375	2.78215e-15	1.41957e-13
ENSG00000123572	-3.12164	0.000266842	0.000967296
ENSG00000123609	1.05545	5.07452e-10	8.00795e-09
ENSG00000123610	6.00822	2.50153e-30	1.40403e-27
ENSG00000123684	1.23984	2.86639e-07	2.31261e-06
ENSG00000123700	1.13094	0.000328941	0.00115969
ENSG00000123892	1.03715	4.88879e-05	0.000217196
ENSG00000123975	1.13242	0.000214745	0.000796799
ENSG00000123977	1.58911	0.000889151	0.00275719
ENSG00000123989	1.35018	5.93032e-06	3.40336e-05
ENSG00000124074	1.29461	1.40696e-06	9.48118e-06
ENSG00000124102	4.42151	1.38605e-10	2.48279e-09
ENSG00000124107	3.83661	1.21928e-06	8.37285e-06
ENSG00000124116	1.15418	0.00238687	0.00652438
ENSG00000124134	4.17282	2.07765e-09	2.78531e-08
ENSG00000124140	3.02693	3.95777e-11	7.9714e-10
ENSG00000124143	3.28045	5.43074e-08	5.26744e-07
ENSG00000124194	3.83684	3.71715e-10	6.07971e-09
ENSG00000124203	1.77242	0.000312292	0.00110866
ENSG00000124249	2.09125	0.000489429	0.00164033
ENSG00000124253	-3.14193	0.000143035	0.000558024
ENSG00000124256	2.88633	2.60201e-10	4.37251e-09
ENSG00000124299	-2.22972	1.51572e-12	4.09659e-11
ENSG00000124491	-1.39162	0.00172803	0.00492177
ENSG00000124508	1.13476	3.43678e-13	1.0989e-11
ENSG00000124615	-1.39987	2.42099e-14	1.00159e-12
ENSG00000124731	2.07594	0.00039666	0.0013678
ENSG00000124743	1.33875	4.11133e-06	2.47061e-05
ENSG00000124762	1.70174	1.43844e-10	2.56301e-09
ENSG00000124785	-2.13033	1.13845e-07	1.01586e-06
ENSG00000124813	1.50617	3.35348e-08	3.43258e-07
ENSG00000124875	4.01566	9.7183e-08	8.82139e-07
ENSG00000124882	5.09389	9.06636e-11	1.67942e-09
ENSG00000125144	-6.65973	6.91346e-23	1.518e-20
ENSG00000125319	1.70406	2.65955e-09	3.45803e-08
ENSG00000125398	2.05753	4.81135e-10	7.62839e-09
ENSG00000125430	-2.44508	3.60103e-09	4.53612e-08
ENSG00000125450	1.11765	1.37929e-14	6.01673e-13
ENSG00000125458	1.00855	1.59243e-05	8.14501e-05
ENSG00000125510	1.13986	3.98307e-05	0.000181409
ENSG00000125657	4.87712	1.87531e-32	1.37289e-29
ENSG00000125675	-1.68931	0.00334539	0.00873327
ENSG00000125726	6.63662	1.40052e-23	3.5197e-21
ENSG00000125730	3.5459	4.65913e-12	1.13368e-10
ENSG00000125735	3.89309	4.89657e-11	9.64309e-10
ENSG00000125740	-2.54558	0.000420652	0.00143874
ENSG00000125744	1.07701	8.69583e-05	0.000360375
ENSG00000125810	-1.46322	5.71282e-05	0.000248881
ENSG00000125835	1.01418	1.10955e-08	1.24883e-07
ENSG00000125872	3.76341	1.74955e-21	3.00601e-19
ENSG00000125895	3.99778	5.77597e-15	2.70908e-13
ENSG00000125898	1.0027	6.60499e-07	4.89071e-06
ENSG00000125910	1.50957	0.000160033	0.000616199
ENSG00000125965	2.14447	8.99169e-05	0.000370992
ENSG00000125995	1.05692	5.76233e-06	3.31974e-05
ENSG00000126215	1.55805	5.78017e-12	1.38642e-10
ENSG00000126246	1.39625	0.000322429	0.00113817
ENSG00000126264	2.05909	1.74203e-07	1.4814e-06
ENSG00000126353	1.94394	5.22506e-07	3.96661e-06
ENSG00000126368	1.47931	3.24284e-09	4.12097e-08
ENSG00000126562	-3.9751	3.96436e-15	1.94612e-13
ENSG00000126759	1.44472	0.000337259	0.00118382
ENSG00000126785	-1.1697	0.00083091	0.00260198
ENSG00000126787	3.61102	1.20714e-15	6.75278e-14
ENSG00000126803	-3.92322	1.58143e-21	2.77376e-19
ENSG00000126821	-1.22639	1.53824e-07	1.32553e-06
ENSG00000126860	1.98345	2.498e-08	2.62284e-07
ENSG00000126878	-1.48262	1.90971e-07	1.61262e-06
ENSG00000126882	2.34951	1.12657e-11	2.53598e-10
ENSG00000127191	1.20763	1.58814e-13	5.49156e-12
ENSG00000127241	1.69642	5.20584e-05	0.000229106
ENSG00000127325	1.50664	1.59498e-05	8.15558e-05
ENSG00000127329	-2.85771	2.7394e-16	1.75384e-14
ENSG00000127334	1.35417	9.86815e-15	4.44278e-13
ENSG00000127364	2.13866	2.69859e-07	2.19405e-06
ENSG00000127366	2.30811	3.23992e-08	3.3224e-07
ENSG00000127399	1.101	6.37761e-06	3.63282e-05
ENSG00000127415	1.73047	1.01695e-10	1.8572e-09
ENSG00000127507	1.55281	2.24039e-05	0.000109091
ENSG00000127561	1.4054	0.00365938	0.00942727
ENSG00000127564	4.0257	8.82439e-27	3.53774e-24
ENSG00000127585	1.45359	0.000834231	0.00261004
ENSG00000127586	1.88839	6.10959e-15	2.84968e-13
ENSG00000127884	-1.47567	2.14325e-07	1.78477e-06
ENSG00000127903	-1.12202	0.00385413	0.00987759
ENSG00000127922	1.25887	1.25859e-08	1.4016e-07
ENSG00000128016	-1.48105	1.77542e-05	8.95047e-05
ENSG00000128045	-4.81189	7.38952e-20	9.49807e-18
ENSG00000128052	-2.36944	1.54107e-06	1.0297e-05
ENSG00000128203	-1.36875	4.60349e-05	0.000205715
ENSG00000128294	-1.68597	3.92828e-09	4.91414e-08
ENSG00000128335	1.05832	4.17828e-07	3.26165e-06
ENSG00000128340	2.8503	1.79213e-17	1.37163e-15
ENSG00000128342	1.21296	0.000520917	0.00173241
ENSG00000128408	1.71313	9.62831e-05	0.000394073
ENSG00000128422	3.05727	3.40424e-06	2.09505e-05
ENSG00000128510	3.13348	1.4286e-05	7.41059e-05
ENSG00000128534	1.11701	1.34125e-11	2.94444e-10
ENSG00000128563	1.01113	2.2661e-06	1.45248e-05
ENSG00000128564	2.08984	0.00144734	0.00421923
ENSG00000128567	-3.86474	1.11688e-21	2.08955e-19
ENSG00000128594	-2.24425	3.90935e-06	2.36612e-05
ENSG00000128596	1.20891	0.000319246	0.00112859
ENSG00000128604	1.52957	6.17678e-09	7.40774e-08
ENSG00000128709	-1.32409	0.00139957	0.0040963
ENSG00000128739	-1.12349	2.79255e-06	1.752e-05
ENSG00000128805	3.14254	1.61712e-27	6.98183e-25
ENSG00000128815	1.39203	2.537e-05	0.000121912
ENSG00000128849	-3.17874	2.95021e-10	4.88933e-09
ENSG00000128917	-1.10439	0.0038221	0.00981194
ENSG00000128928	-1.10077	6.44804e-10	9.93125e-09
ENSG00000128965	-2.72867	2.66633e-12	6.81269e-11
ENSG00000129173	2.546	1.31259e-10	2.36378e-09
ENSG00000129195	3.29002	4.28195e-18	3.65988e-16
ENSG00000129214	-1.87935	4.47975e-08	4.45015e-07
ENSG00000129219	1.27306	9.53011e-15	4.30209e-13
ENSG00000129226	2.88229	1.30926e-14	5.78326e-13
ENSG00000129244	-3.43209	1.13003e-15	6.38506e-14
ENSG00000129354	-1.34297	0.000728312	0.00231908
ENSG00000129422	-1.53826	5.0714e-09	6.20133e-08
ENSG00000129450	2.63816	6.83973e-14	2.56498e-12
ENSG00000129467	-2.13393	2.44921e-10	4.15723e-09
ENSG00000129473	-1.19487	9.15808e-11	1.69455e-09
ENSG00000129521	2.0263	1.38125e-05	7.20044e-05
ENSG00000129538	-1.65575	1.60774e-05	8.20835e-05
ENSG00000129646	1.04917	0.00117275	0.00350804
ENSG00000129667	2.33492	2.97546e-31	1.85558e-28
ENSG00000129680	1.44369	8.42432e-14	3.09713e-12
ENSG00000129757	-2.00409	2.47558e-09	3.25147e-08
ENSG00000129946	1.52741	4.29164e-05	0.000193474
ENSG00000129991	6.93263	8.22567e-19	8.54962e-17
ENSG00000130037	-1.84201	0.000992324	0.00303189
ENSG00000130038	2.66318	2.70369e-18	2.40201e-16
ENSG00000130052	-1.80224	2.93262e-09	3.76081e-08
ENSG00000130054	1.39187	5.16662e-06	3.02383e-05
ENSG00000130147	-1.86171	1.91846e-10	3.344e-09
ENSG00000130164	-4.09014	1.48847e-24	4.55687e-22
ENSG00000130176	-3.14997	1.6e-06	1.06401e-05
ENSG00000130208	6.62263	2.16733e-38	3.04112e-35
ENSG00000130222	-1.34628	4.65804e-05	0.000207877
ENSG00000130270	4.02251	1.31244e-23	3.34832e-21
ENSG00000130300	-1.35076	0.00213218	0.00592535
ENSG00000130305	1.1348	2.14306e-10	3.6859e-09
ENSG00000130307	-2.06906	2.4019e-11	5.03651e-10
ENSG00000130309	1.48093	2.08882e-14	8.68432e-13
ENSG00000130429	2.31245	3.80275e-24	1.08527e-21
ENSG00000130475	2.70713	3.85827e-14	1.5286e-12
ENSG00000130477	2.29886	0.000333152	0.00117184
ENSG00000130508	2.60097	1.37036e-15	7.56531e-14
ENSG00000130528	-2.3343	1.0934e-11	2.46684e-10
ENSG00000130540	3.85685	1.32769e-11	2.9223e-10
ENSG00000130592	2.85102	2.05128e-15	1.08957e-13
ENSG00000130598	2.13541	1.7417e-08	1.88961e-07
ENSG00000130649	-1.79374	9.5709e-05	0.000392199
ENSG00000130675	4.586	1.29081e-15	7.17313e-14
ENSG00000130684	1.71024	6.8687e-07	5.06593e-06
ENSG00000130707	-3.53579	5.01518e-15	2.38547e-13
ENSG00000130768	1.33476	1.31477e-06	8.94471e-06
ENSG00000130775	2.80448	3.46688e-16	2.14615e-14
ENSG00000130827	1.6237	1.69794e-14	7.23794e-13
ENSG00000130844	-1.58306	2.24399e-09	2.98218e-08
ENSG00000130940	-1.59648	3.32872e-09	4.22055e-08
ENSG00000130997	-1.13056	0.00109443	0.00330251
ENSG00000131042	1.99212	5.79699e-08	5.59048e-07
ENSG00000131044	1.2192	0.00243639	0.00664569
ENSG00000131080	3.05518	1.92833e-28	9.01921e-26
ENSG00000131153	2.58072	1.9067e-18	1.79358e-16
ENSG00000131183	-5.51108	3.30962e-12	8.26903e-11
ENSG00000131187	1.59409	0.00074623	0.00236897
ENSG00000131188	2.9844	3.78356e-20	5.01635e-18
ENSG00000131203	2.21573	7.26463e-06	4.07061e-05
ENSG00000131242	-1.03735	6.38267e-10	9.85072e-09
ENSG00000131370	-1.89092	1.69195e-05	8.56557e-05
ENSG00000131386	-2.97553	1.54428e-21	2.73712e-19
ENSG00000131470	1.19365	8.39635e-10	1.24672e-08
ENSG00000131471	-2.37823	1.60726e-07	1.37936e-06
ENSG00000131477	-1.71188	7.97724e-07	5.78977e-06
ENSG00000131482	-4.87014	1.02053e-06	7.17426e-06
ENSG00000131634	-1.79373	7.63572e-07	5.57305e-06
ENSG00000131652	1.46873	6.20774e-14	2.34363e-12
ENSG00000131730	-2.45962	6.81277e-05	0.000290528
ENSG00000131746	-3.23676	1.30238e-09	1.84436e-08
ENSG00000131747	3.78365	2.67869e-15	1.37511e-13
ENSG00000131781	-2.24079	5.99022e-12	1.43069e-10
ENSG00000131944	1.21522	9.26952e-10	1.36315e-08
ENSG00000131979	-2.06771	2.45157e-15	1.27406e-13
ENSG00000131981	1.49136	4.3356e-07	3.37664e-06
ENSG00000132205	1.89227	1.15305e-14	5.13625e-13
ENSG00000132274	1.53423	2.35735e-09	3.11807e-08
ENSG00000132334	1.37075	3.83044e-14	1.52115e-12
ENSG00000132405	-1.16375	3.23648e-05	0.000151034
ENSG00000132437	-2.79498	5.97544e-07	4.48366e-06
ENSG00000132470	1.91969	6.41445e-08	6.09862e-07
ENSG00000132481	1.20282	1.88842e-06	1.23293e-05
ENSG00000132514	1.82427	7.48391e-05	0.000316221
ENSG00000132517	3.02129	6.99006e-07	5.14642e-06
ENSG00000132522	1.47821	2.26516e-06	1.45243e-05
ENSG00000132541	-1.46397	1.18759e-06	8.18528e-06
ENSG00000132622	-2.37708	2.16191e-13	7.23704e-12
ENSG00000132639	3.0236	3.85771e-11	7.79786e-10
ENSG00000132677	-2.99191	8.55923e-05	0.000355555
ENSG00000132688	-2.67645	3.70637e-15	1.84094e-13
ENSG00000132692	2.19458	4.93616e-10	7.81157e-09
ENSG00000132744	-1.50347	0.00204969	0.00573015
ENSG00000132749	-1.07934	0.000241617	0.000885579
ENSG00000132793	1.27947	1.36319e-07	1.19053e-06
ENSG00000132821	5.23236	1.90717e-15	1.01946e-13
ENSG00000132837	-2.50125	1.3594e-11	2.98042e-10
ENSG00000132840	-2.01448	1.40869e-05	7.31859e-05
ENSG00000132965	1.98812	1.1196e-08	1.25847e-07
ENSG00000133019	-2.33002	9.61683e-05	0.000393748
ENSG00000133063	7.69765	1.34703e-22	2.79759e-20
ENSG00000133065	-1.00432	2.62257e-06	1.66011e-05
ENSG00000133083	2.10681	0.000150646	0.000584197
ENSG00000133116	-1.88096	3.42837e-05	0.00015894
ENSG00000133246	3.34296	1.97952e-23	4.69453e-21
ENSG00000133247	1.68233	1.7211e-14	7.31815e-13
ENSG00000133256	1.31643	2.56751e-05	0.000123027
ENSG00000133321	1.28049	3.65454e-05	0.000167935
ENSG00000133328	-2.22014	9.00864e-05	0.00037151
ENSG00000133392	-2.67912	1.15732e-05	6.13544e-05
ENSG00000133401	-3.17002	1.61055e-14	6.95346e-13
ENSG00000133466	1.85658	3.44892e-12	8.56534e-11
ENSG00000133561	-1.3749	0.000256757	0.000935369
ENSG00000133661	-1.10875	0.00227327	0.00624936
ENSG00000133687	-2.61076	1.2668e-11	2.80295e-10
ENSG00000133800	-2.18198	9.1659e-07	6.51761e-06
ENSG00000133985	1.22836	0.000153663	0.000594252
ENSG00000134013	1.57099	6.54608e-05	0.000280894
ENSG00000134028	4.36003	3.43403e-12	8.54095e-11
ENSG00000134030	-1.15262	7.1865e-11	1.36268e-09
ENSG00000134042	-3.59658	1.38491e-11	3.02845e-10
ENSG00000134057	1.144	5.29776e-05	0.000232641
ENSG00000134061	2.99237	3.07229e-15	1.55349e-13
ENSG00000134115	5.76013	9.28086e-18	7.40622e-16
ENSG00000134138	-2.1201	3.52839e-07	2.79977e-06
ENSG00000134198	-2.8688	2.86486e-09	3.69078e-08
ENSG00000134201	-1.91252	2.25798e-05	0.000109773
ENSG00000134202	-2.38547	8.22654e-09	9.55299e-08
ENSG00000134242	2.07479	2.59339e-09	3.38508e-08
ENSG00000134245	1.82399	4.48184e-05	0.000200812
ENSG00000134247	2.01264	3.71879e-18	3.21113e-16
ENSG00000134256	1.53435	4.74966e-08	4.68786e-07
ENSG00000134285	1.53547	8.36005e-09	9.67468e-08
ENSG00000134339	4.10002	3.13472e-06	1.94769e-05
ENSG00000134343	-1.50946	0.0031977	0.00839852
ENSG00000134460	1.87057	4.24088e-05	0.000191545
ENSG00000134463	-2.04023	1.38344e-05	7.20741e-05
ENSG00000134516	2.06465	7.6702e-10	1.1521e-08
ENSG00000134531	-1.37185	0.000236992	0.000870712
ENSG00000134539	2.14823	1.00176e-10	1.83382e-09
ENSG00000134569	1.36445	0.000348217	0.00121746
ENSG00000134574	2.20383	7.07248e-29	3.50254e-26
ENSG00000134627	1.20437	0.00288581	0.00769248
ENSG00000134690	2.07273	8.52389e-11	1.58943e-09
ENSG00000134769	1.58081	4.47883e-07	3.48013e-06
ENSG00000134817	-2.37993	8.13609e-05	0.000340108
ENSG00000134830	-1.79738	2.99902e-05	0.000141173
ENSG00000134853	-2.25581	4.10061e-05	0.000186259
ENSG00000134864	-3.92994	1.7635e-40	3.29931e-37
ENSG00000134873	-2.27743	1.20103e-07	1.0648e-06
ENSG00000134897	1.25038	3.1024e-09	3.95744e-08
ENSG00000134901	2.2994	5.22296e-14	2.03104e-12
ENSG00000134917	-1.35674	0.000158201	0.000609704
ENSG00000134955	3.39196	2.10212e-15	1.10958e-13
ENSG00000135046	2.51074	8.50601e-23	1.7903e-20
ENSG00000135063	-1.00804	0.00169118	0.0048363
ENSG00000135094	4.43983	5.49082e-22	1.06269e-19
ENSG00000135108	-1.33454	1.95032e-16	1.27285e-14
ENSG00000135111	-2.6633	4.93948e-13	1.50945e-11
ENSG00000135116	4.60297	2.61276e-09	3.40772e-08
ENSG00000135119	1.35751	6.77065e-07	5.00238e-06
ENSG00000135144	-1.47585	0.000613306	0.00199476
ENSG00000135164	1.31868	1.02074e-05	5.48764e-05
ENSG00000135205	2.29794	1.63336e-05	8.32088e-05
ENSG00000135245	1.64506	0.00134596	0.00395521
ENSG00000135253	1.5787	4.00278e-05	0.000182208
ENSG00000135269	1.23583	8.26695e-07	5.96396e-06
ENSG00000135314	1.65847	1.23184e-06	8.43846e-06
ENSG00000135363	-1.16102	1.09183e-07	9.79973e-07
ENSG00000135373	-2.5538	0.000202035	0.0007563
ENSG00000135404	1.31001	1.92985e-12	5.08527e-11
ENSG00000135426	2.32032	6.41669e-09	7.65728e-08
ENSG00000135437	1.44242	0.000751175	0.00238197
ENSG00000135439	2.12104	2.97454e-11	6.1379e-10
ENSG00000135447	-1.831	1.19106e-05	6.29079e-05
ENSG00000135451	3.8335	1.68572e-20	2.38522e-18
ENSG00000135472	-1.46206	0.000964666	0.00296082
ENSG00000135540	-1.36427	3.54458e-07	2.81129e-06
ENSG00000135549	1.91482	1.61362e-08	1.76201e-07
ENSG00000135596	1.49242	1.9809e-09	2.67476e-08
ENSG00000135638	-1.43518	0.000969404	0.00297211
ENSG00000135697	1.22433	1.71454e-05	8.66948e-05
ENSG00000135722	1.31998	1.22872e-07	1.08377e-06
ENSG00000135740	1.24642	0.000269927	0.000976795
ENSG00000135749	1.0536	2.3172e-06	1.48297e-05
ENSG00000135862	1.09325	0.000109207	0.000439804
ENSG00000135919	3.10641	3.11355e-14	1.26327e-12
ENSG00000135976	1.01441	0.00241297	0.00658857
ENSG00000136040	1.07925	2.44073e-05	0.000117891
ENSG00000136052	1.07859	2.36309e-06	1.51062e-05
ENSG00000136155	5.68344	7.8496e-13	2.26709e-11
ENSG00000136167	1.62201	2.5714e-06	1.63078e-05
ENSG00000136235	2.69604	8.14956e-07	5.8995e-06
ENSG00000136250	1.60284	6.23296e-06	3.55765e-05
ENSG00000136286	2.57479	1.61744e-12	4.33987e-11
ENSG00000136378	1.72586	8.07937e-10	1.20283e-08
ENSG00000136379	-1.5897	1.07973e-08	1.21771e-07
ENSG00000136490	1.97505	2.79916e-07	2.2638e-06
ENSG00000136492	2.05469	5.92327e-07	4.44655e-06
ENSG00000136514	1.74062	6.58915e-08	6.22954e-07
ENSG00000136542	4.20819	3.43937e-13	1.0989e-11
ENSG00000136720	-1.7633	3.90748e-08	3.94923e-07
ENSG00000136732	1.01333	0.000797879	0.00250694
ENSG00000136868	-1.10025	1.1808e-06	8.14604e-06
ENSG00000136872	-6.50444	3.46255e-12	8.5865e-11
ENSG00000136943	-2.73482	9.00419e-13	2.56536e-11
ENSG00000136944	-3.00491	3.10079e-05	0.000145354
ENSG00000136960	-1.33352	1.94194e-06	1.26346e-05
ENSG00000136982	1.06218	0.000101409	0.000411651
ENSG00000137078	2.23107	6.3773e-07	4.74298e-06
ENSG00000137098	1.35244	0.000295943	0.00105956
ENSG00000137101	2.29627	4.08928e-10	6.6207e-09
ENSG00000137106	-1.17198	5.22012e-07	3.96465e-06
ENSG00000137135	2.15663	2.71808e-16	1.74683e-14
ENSG00000137161	1.07828	6.61983e-11	1.27098e-09
ENSG00000137198	-1.6105	1.85061e-07	1.56664e-06
ENSG00000137261	3.42328	4.99466e-11	9.79046e-10
ENSG00000137265	2.0716	0.000343311	0.0012023
ENSG00000137266	-1.74243	3.98439e-06	2.40635e-05
ENSG00000137274	-1.37402	6.98965e-08	6.56762e-07
ENSG00000137309	1.16869	0.000881798	0.0027364
ENSG00000137404	1.32111	2.92476e-09	3.75394e-08
ENSG00000137462	1.55224	8.81505e-07	6.29465e-06
ENSG00000137501	1.10604	2.90309e-05	0.00013731
ENSG00000137507	-1.63485	3.64096e-05	0.000167458
ENSG00000137563	-1.99032	4.45917e-08	4.43634e-07
ENSG00000137571	2.40932	8.70992e-11	1.61874e-09
ENSG00000137642	-1.43496	8.72614e-07	6.2444e-06
ENSG00000137673	2.60092	4.34785e-08	4.34218e-07
ENSG00000137714	-1.23993	4.19032e-10	6.77127e-09
ENSG00000137726	-1.47099	9.08011e-08	8.30477e-07
ENSG00000137752	1.74638	6.92253e-13	2.02364e-11
ENSG00000137767	1.20819	3.00437e-11	6.19186e-10
ENSG00000137801	-1.33712	0.00332467	0.00868727
ENSG00000137804	1.75147	1.9591e-07	1.65019e-06
ENSG00000137812	-1.54195	3.59104e-05	0.000165434
ENSG00000137819	-1.6436	2.7226e-07	2.2088e-06
ENSG00000137841	2.49593	2.77397e-14	1.13369e-12
ENSG00000137868	-3.04965	0.000214909	0.000797231
ENSG00000137872	-3.05523	7.82107e-10	1.17163e-08
ENSG00000137875	-1.49562	0.000609767	0.00198478
ENSG00000137965	1.08096	4.41923e-05	0.00019827
ENSG00000137992	-1.42881	4.33586e-15	2.09612e-13
ENSG00000138028	1.46788	0.00150198	0.00435889
ENSG00000138030	-2.58934	6.45316e-06	3.66965e-05
ENSG00000138036	1.17628	3.37911e-06	2.08111e-05
ENSG00000138109	2.64512	4.07036e-06	2.44774e-05
ENSG00000138134	1.47383	2.0464e-05	0.000100811
ENSG00000138135	-2.1149	6.53583e-06	3.71415e-05
ENSG00000138152	2.50111	2.50507e-09	3.28251e-08
ENSG00000138161	1.25844	8.63556e-05	0.000358142
ENSG00000138180	3.5717	1.57096e-17	1.22463e-15
ENSG00000138193	-1.23257	2.26047e-06	1.44997e-05
ENSG00000138316	4.56858	1.18104e-18	1.1767e-16
ENSG00000138346	1.9084	6.35811e-11	1.22416e-09
ENSG00000138356	-1.93365	0.0022221	0.00613171
ENSG00000138378	2.39971	2.59219e-10	4.36038e-09
ENSG00000138435	6.59808	2.18508e-18	2.01052e-16
ENSG00000138639	-1.40413	6.30773e-09	7.54329e-08
ENSG00000138658	1.10177	1.59989e-05	8.17568e-05
ENSG00000138678	-3.89947	7.16094e-34	7.0927e-31
ENSG00000138696	-2.96398	0.000168861	0.000645322
ENSG00000138722	-2.87678	3.79782e-07	2.99381e-06
ENSG00000138744	-1.23131	1.93585e-08	2.08014e-07
ENSG00000138778	1.93537	6.05976e-07	4.53082e-06
ENSG00000138792	-1.67965	0.00213567	0.00593405
ENSG00000138796	-1.96031	4.60824e-19	5.13864e-17
ENSG00000138798	-6.72838	7.60386e-43	2.1339e-39
ENSG00000138834	1.7535	7.8556e-10	1.17367e-08
ENSG00000138964	3.17607	5.79156e-17	3.98034e-15
ENSG00000139044	-1.99024	0.000753431	0.00238778
ENSG00000139055	-2.87214	1.30303e-13	4.59967e-12
ENSG00000139083	1.00702	1.69634e-10	2.99089e-09
ENSG00000139112	-1.17797	5.76006e-07	4.33175e-06
ENSG00000139174	1.56877	3.64722e-05	0.000167654
ENSG00000139178	1.56907	3.21364e-20	4.3289e-18
ENSG00000139190	1.24799	8.65155e-06	4.72663e-05
ENSG00000139193	3.0768	4.63691e-09	5.72406e-08
ENSG00000139200	1.62498	0.00262777	0.00709305
ENSG00000139269	3.56406	3.96734e-08	4.00492e-07
ENSG00000139278	1.09583	3.21133e-05	0.000150034
ENSG00000139344	-1.38598	0.00125204	0.00372076
ENSG00000139354	2.471	2.31993e-10	3.95374e-09
ENSG00000139370	1.19661	2.99713e-14	1.21898e-12
ENSG00000139433	-1.2162	6.01556e-18	4.96519e-16
ENSG00000139438	-2.72554	5.73241e-14	2.19017e-12
ENSG00000139514	-1.05824	0.000901708	0.00279252
ENSG00000139572	2.25848	2.43938e-08	2.56554e-07
ENSG00000139618	1.78515	1.96777e-10	3.41932e-09
ENSG00000139625	1.39831	4.1393e-09	5.15514e-08
ENSG00000139631	1.05668	0.000644579	0.00208359
ENSG00000139636	1.14751	2.31808e-09	3.07095e-08
ENSG00000139668	-1.42728	1.80203e-19	2.18292e-17
ENSG00000139679	1.47325	7.89966e-06	4.35827e-05
ENSG00000139725	1.10224	0.000348566	0.00121817
ENSG00000139874	-1.74779	0.000775001	0.00244509
ENSG00000139880	1.05687	4.89904e-05	0.000217537
ENSG00000139890	1.22501	0.000245465	0.000897532
ENSG00000139946	-1.19965	2.99744e-08	3.09637e-07
ENSG00000139971	-2.21709	4.30796e-16	2.62817e-14
ENSG00000139973	2.24684	1.12473e-05	5.98173e-05
ENSG00000139988	-3.13346	6.39824e-08	6.08664e-07
ENSG00000140030	1.88108	1.32509e-07	1.15966e-06
ENSG00000140092	-1.80415	9.93115e-09	1.12987e-07
ENSG00000140263	-2.86676	3.00605e-12	7.58859e-11
ENSG00000140284	-1.72352	0.000251197	0.000916304
ENSG00000140285	-2.13182	0.00098128	0.00300251
ENSG00000140287	3.40858	9.74305e-10	1.42531e-08
ENSG00000140297	1.54259	0.00384937	0.00986841
ENSG00000140323	2.51808	2.44338e-06	1.55781e-05
ENSG00000140368	2.35653	1.77121e-10	3.10663e-09
ENSG00000140379	3.29873	1.24553e-10	2.25024e-09
ENSG00000140451	2.01861	3.3753e-06	2.07952e-05
ENSG00000140464	1.01262	2.54353e-11	5.30048e-10
ENSG00000140470	-1.60874	7.89076e-07	5.74178e-06
ENSG00000140525	1.54157	2.77596e-11	5.74927e-10
ENSG00000140534	2.5041	1.48523e-09	2.06509e-08
ENSG00000140538	-2.2005	2.70098e-07	2.19494e-06
ENSG00000140548	-1.29951	5.52378e-10	8.65205e-09
ENSG00000140675	-3.5587	0.000193	0.000725065
ENSG00000140678	4.02674	6.97285e-32	4.89204e-29
ENSG00000140743	1.01692	2.48346e-07	2.03784e-06
ENSG00000140749	3.12447	1.70032e-18	1.65492e-16
ENSG00000140807	-2.88961	1.04699e-09	1.51194e-08
ENSG00000140853	1.24534	2.99392e-05	0.000141012
ENSG00000140931	2.19597	1.15931e-13	4.16216e-12
ENSG00000140939	2.01499	6.68311e-21	9.78524e-19
ENSG00000140950	1.18459	2.04459e-10	3.54185e-09
ENSG00000140988	1.31741	4.76565e-10	7.57019e-09
ENSG00000141294	2.19341	4.34461e-15	2.09612e-13
ENSG00000141298	1.32927	7.09586e-13	2.06189e-11
ENSG00000141378	1.03729	5.40439e-06	3.14897e-05
ENSG00000141391	1.25598	5.03952e-05	0.000222893
ENSG00000141449	1.67553	0.000542983	0.0017994
ENSG00000141469	-4.24213	4.41423e-18	3.73501e-16
ENSG00000141480	1.282	2.89836e-09	3.72823e-08
ENSG00000141497	2.19593	1.06395e-15	6.07279e-14
ENSG00000141504	-1.17904	1.90978e-06	1.24495e-05
ENSG00000141506	3.00586	4.30057e-15	2.08683e-13
ENSG00000141510	1.01807	2.04085e-09	2.74472e-08
ENSG00000141519	1.57601	2.82437e-08	2.93923e-07
ENSG00000141524	1.23895	6.0072e-05	0.000260291
ENSG00000141526	2.83237	8.85741e-13	2.53211e-11
ENSG00000141527	2.62669	1.03957e-09	1.50503e-08
ENSG00000141562	1.24956	4.48227e-11	8.91164e-10
ENSG00000141639	-2.93276	1.62538e-06	1.07664e-05
ENSG00000141696	1.16054	1.02483e-07	9.25758e-07
ENSG00000141750	-3.59201	5.32808e-06	3.11183e-05
ENSG00000141756	2.27029	4.41919e-05	0.00019827
ENSG00000141854	-1.29894	2.69426e-06	1.69974e-05
ENSG00000141934	2.71745	2.82145e-06	1.76709e-05
ENSG00000141968	2.50472	8.00122e-13	2.30693e-11
ENSG00000142046	1.09721	0.00343154	0.00891946
ENSG00000142102	4.20745	2.16074e-13	7.23704e-12
ENSG00000142185	2.9865	4.6078e-15	2.21675e-13
ENSG00000142227	1.75385	3.74871e-10	6.12229e-09
ENSG00000142233	1.94387	1.65162e-06	1.09144e-05
ENSG00000142303	1.50528	8.83776e-06	4.81898e-05
ENSG00000142327	1.12189	2.53072e-09	3.31356e-08
ENSG00000142347	2.61828	4.64713e-17	3.28775e-15
ENSG00000142512	3.20882	1.93076e-20	2.70918e-18
ENSG00000142583	-1.66603	0.00159375	0.0045865
ENSG00000142623	3.79876	3.47857e-08	3.54983e-07
ENSG00000142669	1.16393	1.55246e-07	1.33505e-06
ENSG00000142731	1.20833	1.86092e-07	1.57458e-06
ENSG00000142748	-3.33555	5.32314e-09	6.47623e-08
ENSG00000142765	1.45408	0.00220588	0.00609532
ENSG00000142871	-1.89688	2.5113e-07	2.05968e-06
ENSG00000142910	1.05738	5.91251e-05	0.000256453
ENSG00000142945	1.7639	3.46907e-06	2.13028e-05
ENSG00000142959	1.974	2.27355e-07	1.88489e-06
ENSG00000143001	-2.72048	1.04233e-08	1.17948e-07
ENSG00000143110	2.09231	1.02307e-09	1.48376e-08
ENSG00000143119	1.82914	1.21498e-07	1.0739e-06
ENSG00000143127	-1.38336	0.00114004	0.00342357
ENSG00000143149	-1.26117	1.66406e-09	2.28916e-08
ENSG00000143153	-1.55296	8.70588e-07	6.2352e-06
ENSG00000143178	1.24225	2.74956e-06	1.73073e-05
ENSG00000143217	-2.65247	3.81789e-05	0.000174547
ENSG00000143226	1.5554	1.73247e-07	1.47554e-06
ENSG00000143228	2.5034	1.85219e-09	2.52733e-08
ENSG00000143333	-1.66499	3.44021e-06	2.1141e-05
ENSG00000143375	-1.82339	1.14898e-06	7.95498e-06
ENSG00000143382	1.42115	2.32073e-06	1.48467e-05
ENSG00000143387	1.35261	0.00073065	0.00232609
ENSG00000143412	-1.44028	3.58993e-05	0.000165428
ENSG00000143416	-2.45455	2.33461e-18	2.13642e-16
ENSG00000143469	3.39437	3.55723e-09	4.49e-08
ENSG00000143476	3.18211	1.72521e-13	5.94049e-12
ENSG00000143502	-2.36624	2.54643e-06	1.61677e-05
ENSG00000143507	2.38997	3.72957e-15	1.84701e-13
ENSG00000143554	1.32348	2.27607e-07	1.88512e-06
ENSG00000143590	2.09095	5.6945e-11	1.10977e-09
ENSG00000143603	-2.80251	1.16982e-09	1.67226e-08
ENSG00000143627	-2.37359	0.00325746	0.00852752
ENSG00000143772	-1.63981	2.26205e-17	1.69282e-15
ENSG00000143816	1.31413	0.00322101	0.00844262
ENSG00000143839	-5.38502	6.79854e-12	1.61004e-10
ENSG00000143842	-1.19257	1.9092e-06	1.24495e-05
ENSG00000143845	-2.06258	2.35123e-07	1.93973e-06
ENSG00000143851	1.35112	0.000659459	0.00212516
ENSG00000143867	1.3502	0.000785552	0.00247467
ENSG00000143882	-3.62209	1.1703e-35	1.40754e-32
ENSG00000143891	-1.4229	1.82732e-07	1.54848e-06
ENSG00000143954	3.45409	7.01174e-06	3.94994e-05
ENSG00000144040	-1.05176	1.35673e-05	7.0814e-05
ENSG00000144152	2.77657	4.04681e-11	8.13129e-10
ENSG00000144199	-1.10577	0.00381859	0.00980593
ENSG00000144214	2.20846	4.62779e-05	0.000206582
ENSG00000144229	-2.32445	0.000144909	0.000564941
ENSG00000144354	3.01802	4.55677e-11	9.03733e-10
ENSG00000144357	-1.04164	1.77232e-12	4.72189e-11
ENSG00000144426	-1.33069	2.07373e-06	1.33886e-05
ENSG00000144452	5.16534	3.33092e-21	5.14551e-19
ENSG00000144481	4.68739	9.19909e-12	2.11498e-10
ENSG00000144485	1.66174	6.24685e-11	1.20624e-09
ENSG00000144554	1.15991	8.1615e-08	7.55489e-07
ENSG00000144648	-1.29949	8.60501e-06	4.70273e-05
ENSG00000144649	-1.33555	0.00168104	0.00481547
ENSG00000144655	-1.55812	1.07064e-06	7.48338e-06
ENSG00000144668	-1.65394	2.9344e-08	3.03871e-07
ENSG00000144746	1.04813	1.2494e-08	1.39229e-07
ENSG00000144802	2.22651	7.32101e-08	6.8522e-07
ENSG00000144821	1.7078	0.00026622	0.000965457
ENSG00000144837	1.67834	0.000719587	0.00229478
ENSG00000144847	-2.241	2.29896e-05	0.000111459
ENSG00000144891	-2.92886	2.75871e-08	2.87268e-07
ENSG00000144908	-1.66182	0.00258279	0.00699181
ENSG00000145014	1.77093	4.19684e-18	3.60543e-16
ENSG00000145088	-1.45881	7.32914e-06	4.09721e-05
ENSG00000145198	1.79137	0.000134787	0.000528783
ENSG00000145217	-1.37438	0.000544283	0.001803
ENSG00000145247	1.06339	5.61121e-05	0.000244834
ENSG00000145287	2.10074	2.0199e-07	1.69378e-06
ENSG00000145358	-2.03446	0.000166577	0.000638186
ENSG00000145362	-3.42954	6.45254e-10	9.93125e-09
ENSG00000145386	2.59042	1.00477e-15	5.77417e-14
ENSG00000145416	1.6726	1.38e-09	1.94122e-08
ENSG00000145428	2.32881	5.40695e-09	6.55451e-08
ENSG00000145623	1.13922	2.79767e-05	0.000132883
ENSG00000145632	1.78799	1.42091e-06	9.55863e-06
ENSG00000145649	1.87449	1.21484e-05	6.40042e-05
ENSG00000145685	1.64402	5.61464e-09	6.79649e-08
ENSG00000145692	-3.7344	1.68132e-08	1.83118e-07
ENSG00000145703	-2.13441	6.80172e-08	6.40533e-07
ENSG00000145779	1.52941	9.90301e-14	3.60924e-12
ENSG00000145832	-1.64917	0.00205731	0.00574764
ENSG00000145850	2.3282	9.78414e-10	1.43008e-08
ENSG00000145908	1.18432	6.80985e-05	0.000290524
ENSG00000145934	-3.55527	8.67832e-14	3.17664e-12
ENSG00000145949	-1.39122	0.000126004	0.000498042
ENSG00000146021	-2.38839	3.63553e-10	5.96057e-09
ENSG00000146067	1.64284	1.61806e-07	1.38792e-06
ENSG00000146070	4.15698	9.76129e-20	1.20853e-17
ENSG00000146085	-1.0863	6.19617e-07	4.62444e-06
ENSG00000146090	3.67968	5.04602e-16	3.04533e-14
ENSG00000146094	2.52518	1.05396e-15	6.03626e-14
ENSG00000146112	1.21554	3.49568e-06	2.14427e-05
ENSG00000146122	-2.27923	1.81495e-08	1.95898e-07
ENSG00000146192	2.54674	1.4062e-13	4.94313e-12
ENSG00000146197	-2.74281	2.8162e-10	4.69032e-09
ENSG00000146215	1.72683	0.00145096	0.00422906
ENSG00000146233	-1.35484	0.00024359	0.000891645
ENSG00000146242	1.33915	4.00333e-06	2.41433e-05
ENSG00000146250	-2.85862	8.50072e-05	0.000353246
ENSG00000146267	1.469	0.000238896	0.000876561
ENSG00000146285	1.17842	0.00336089	0.00876559
ENSG00000146373	1.60512	1.97169e-18	1.84441e-16
ENSG00000146374	-2.33831	0.000584565	0.00191511
ENSG00000146376	-1.08036	5.0527e-11	9.89272e-10
ENSG00000146410	2.37077	4.14808e-14	1.6281e-12
ENSG00000146411	-3.95898	2.9153e-16	1.84541e-14
ENSG00000146530	2.62998	4.04618e-05	0.000184034
ENSG00000146555	1.08912	0.00045877	0.00155241
ENSG00000146592	2.95136	1.85239e-25	6.36542e-23
ENSG00000146670	1.93685	3.82919e-08	3.87708e-07
ENSG00000146674	1.99495	0.000397719	0.00137089
ENSG00000146830	1.02419	2.71158e-06	1.70938e-05
ENSG00000146856	1.14435	0.000575515	0.00188862
ENSG00000146857	2.04721	0.000176751	0.000671511
ENSG00000146858	1.03482	1.30259e-05	6.83482e-05
ENSG00000146859	1.35363	3.88792e-11	7.84009e-10
ENSG00000146966	-1.74525	0.000754821	0.00239173
ENSG00000147100	-1.93676	1.40982e-07	1.2268e-06
ENSG00000147113	-1.10397	0.00229245	0.00629285
ENSG00000147168	2.00263	1.14256e-05	6.06891e-05
ENSG00000147174	1.06206	0.000731082	0.00232702
ENSG00000147251	1.20075	0.000129345	0.000509572
ENSG00000147257	-3.29501	2.74323e-09	3.55039e-08
ENSG00000147434	2.96348	2.6378e-12	6.76032e-11
ENSG00000147437	2.0529	7.42415e-07	5.43276e-06
ENSG00000147443	1.66966	1.06434e-05	5.70199e-05
ENSG00000147454	1.98507	7.63831e-11	1.44024e-09
ENSG00000147526	-1.60338	3.88192e-13	1.22175e-11
ENSG00000147536	1.12793	9.0206e-05	0.000371912
ENSG00000147570	5.16418	7.93672e-20	1.0048e-17
ENSG00000147592	1.08121	1.07497e-05	5.7498e-05
ENSG00000147606	-6.20113	1.13433e-37	1.46922e-34
ENSG00000147614	-5.58574	8.92714e-22	1.68894e-19
ENSG00000147647	-2.82701	3.72887e-05	0.000170988
ENSG00000147724	2.10445	5.38317e-05	0.00023574
ENSG00000147853	-1.24585	1.19989e-14	5.33081e-13
ENSG00000147889	5.45009	1.95965e-33	1.73666e-30
ENSG00000148053	-2.75689	5.58202e-06	3.23657e-05
ENSG00000148057	-1.79943	1.31322e-12	3.578e-11
ENSG00000148090	-1.05754	7.01473e-07	5.16233e-06
ENSG00000148123	-3.85122	2.37081e-08	2.50124e-07
ENSG00000148154	1.17602	2.24607e-08	2.38457e-07
ENSG00000148204	-2.82981	0.000195375	0.00073284
ENSG00000148218	-1.8296	1.85444e-23	4.46071e-21
ENSG00000148339	-2.86661	1.54341e-16	1.01913e-14
ENSG00000148346	4.49039	2.13868e-11	4.54112e-10
ENSG00000148357	-2.3249	1.33969e-06	9.07389e-06
ENSG00000148362	1.00679	6.29979e-05	0.000271432
ENSG00000148399	1.05028	9.47824e-06	5.13001e-05
ENSG00000148584	-2.86242	1.99341e-05	9.85445e-05
ENSG00000148600	4.93124	1.10405e-13	3.98071e-12
ENSG00000148700	-1.37506	7.97796e-12	1.85287e-10
ENSG00000148773	3.01774	5.82331e-13	1.73545e-11
ENSG00000148842	-1.61687	4.67556e-15	2.23657e-13
ENSG00000148848	1.64547	0.00042747	0.00145821
ENSG00000148908	1.70224	7.82342e-09	9.1607e-08
ENSG00000148935	-1.19813	0.00198145	0.00556061
ENSG00000148942	-4.06509	1.10659e-05	5.89829e-05
ENSG00000149090	-1.49775	0.00119711	0.00357328
ENSG00000149150	-3.51969	2.62496e-18	2.35101e-16
ENSG00000149257	1.15553	1.42165e-08	1.56558e-07
ENSG00000149476	-1.52988	2.06429e-15	1.09303e-13
ENSG00000149527	-2.48718	2.92976e-07	2.35471e-06
ENSG00000149534	3.44088	1.72066e-09	2.36124e-08
ENSG00000149564	-1.89339	2.08832e-09	2.79517e-08
ENSG00000149573	1.56712	2.88197e-05	0.000136503
ENSG00000149582	-1.04262	0.000753116	0.00238723
ENSG00000149591	-1.80286	0.000472119	0.00159118
ENSG00000149781	2.01401	7.81558e-10	1.17163e-08
ENSG00000149798	-1.19305	6.40411e-05	0.000275293
ENSG00000149927	5.6997	2.56804e-21	4.15776e-19
ENSG00000149948	3.31745	5.18897e-07	3.94455e-06
ENSG00000150048	-1.54355	4.46984e-06	2.66136e-05
ENSG00000150054	-2.11668	2.92899e-16	1.84713e-14
ENSG00000150337	3.08316	3.69981e-13	1.17321e-11
ENSG00000150347	-1.38706	3.18266e-08	3.26827e-07
ENSG00000150471	-2.02755	0.00306442	0.00810154
ENSG00000150540	-1.09159	2.05936e-07	1.72429e-06
ENSG00000150625	-3.72143	3.37247e-20	4.5068e-18
ENSG00000150656	-1.91927	3.13806e-05	0.000146978
ENSG00000150672	-1.39434	2.19214e-05	0.000106989
ENSG00000150681	1.21476	0.000497239	0.00166141
ENSG00000150782	1.76978	1.04042e-09	1.50503e-08
ENSG00000150907	-1.34974	2.92503e-09	3.75394e-08
ENSG00000150995	-2.09103	5.13749e-12	1.24111e-10
ENSG00000151006	2.25206	4.09774e-11	8.2238e-10
ENSG00000151012	4.68819	1.05416e-10	1.91478e-09
ENSG00000151014	-1.63654	3.43943e-06	2.1141e-05
ENSG00000151062	1.06794	0.000407724	0.00140165
ENSG00000151067	-1.59108	0.000357752	0.00124795
ENSG00000151090	-2.00817	1.014e-11	2.30103e-10
ENSG00000151117	-1.55507	4.67448e-08	4.61906e-07
ENSG00000151131	1.15376	7.18003e-06	4.02991e-05
ENSG00000151276	-1.06658	1.63739e-09	2.25987e-08
ENSG00000151468	-1.65144	0.00037322	0.00129653
ENSG00000151490	-2.13559	3.77581e-07	2.97925e-06
ENSG00000151552	-1.65886	4.55153e-12	1.11071e-10
ENSG00000151572	3.14949	5.21517e-08	5.09061e-07
ENSG00000151617	-1.53146	0.000683414	0.0021948
ENSG00000151623	-2.39657	5.22645e-15	2.47895e-13
ENSG00000151632	2.83916	5.07459e-07	3.8751e-06
ENSG00000151650	2.04519	2.21067e-06	1.41911e-05
ENSG00000151651	2.15596	7.47848e-10	1.12733e-08
ENSG00000151693	-1.60054	3.47209e-06	2.13135e-05
ENSG00000151704	-6.74888	2.64094e-13	8.71924e-12
ENSG00000151715	-2.54454	2.20682e-06	1.41718e-05
ENSG00000151718	-1.49613	1.06534e-14	4.75816e-13
ENSG00000151725	2.26033	1.14256e-13	4.11076e-12
ENSG00000151726	-1.58013	2.92472e-06	1.82665e-05
ENSG00000151729	-1.13868	6.71997e-06	3.80723e-05
ENSG00000151789	-1.96728	0.000771794	0.00243589
ENSG00000151835	1.95567	2.50387e-14	1.03334e-12
ENSG00000151882	2.59453	5.85354e-06	3.36347e-05
ENSG00000151883	1.19391	3.79023e-16	2.3292e-14
ENSG00000151917	1.4535	0.000296984	0.00106283
ENSG00000151929	-1.01601	2.78888e-06	1.7509e-05
ENSG00000152076	1.72415	1.45568e-05	7.52789e-05
ENSG00000152127	-1.29194	9.11809e-09	1.04371e-07
ENSG00000152128	3.34657	2.31627e-13	7.70778e-12
ENSG00000152137	2.10256	3.85437e-13	1.21535e-11
ENSG00000152154	-3.21395	8.14875e-19	8.52228e-17
ENSG00000152207	3.44899	1.50482e-06	1.00708e-05
ENSG00000152213	2.42469	6.01487e-10	9.34302e-09
ENSG00000152217	-1.05899	7.67676e-05	0.000323315
ENSG00000152229	1.19181	6.11775e-05	0.000264401
ENSG00000152253	1.80838	5.75714e-06	3.31974e-05
ENSG00000152284	-1.67255	1.77217e-07	1.50251e-06
ENSG00000152315	-2.48162	4.77994e-10	7.58573e-09
ENSG00000152413	-1.58465	9.69111e-11	1.78533e-09
ENSG00000152503	1.27055	4.15476e-05	0.00018816
ENSG00000152527	2.16543	9.11492e-07	6.48876e-06
ENSG00000152583	-1.68664	8.50535e-06	4.65885e-05
ENSG00000152669	1.45718	8.32698e-06	4.57156e-05
ENSG00000152779	-1.801	2.26255e-05	0.000109866
ENSG00000152782	-2.32594	2.0866e-12	5.44715e-11
ENSG00000152818	-1.00995	2.55186e-05	0.000122521
ENSG00000152952	1.31956	3.11842e-07	2.49444e-06
ENSG00000153012	-3.73202	7.65185e-18	6.19432e-16
ENSG00000153044	1.74235	5.9794e-16	3.56671e-14
ENSG00000153048	1.05421	4.09951e-08	4.12597e-07
ENSG00000153132	3.33742	3.48145e-08	3.55062e-07
ENSG00000153162	-1.59744	0.000651576	0.00210251
ENSG00000153234	-2.22493	2.00697e-07	1.6863e-06
ENSG00000153246	-3.11348	2.80398e-19	3.32489e-17
ENSG00000153283	2.11897	5.11598e-07	3.9014e-06
ENSG00000153303	-2.89039	5.97155e-06	3.42352e-05
ENSG00000153395	1.32499	4.847e-06	2.85663e-05
ENSG00000153551	1.95701	2.47111e-11	5.16876e-10
ENSG00000153563	2.21874	1.28489e-06	8.78045e-06
ENSG00000153790	1.03171	0.00027096	0.000980113
ENSG00000153823	-1.91945	2.82331e-07	2.28004e-06
ENSG00000153904	-1.35213	1.47097e-09	2.04865e-08
ENSG00000154025	-2.2766	0.000307573	0.00109424
ENSG00000154040	2.17586	4.62047e-11	9.15288e-10
ENSG00000154065	1.39478	3.22505e-06	1.99425e-05
ENSG00000154096	-3.0599	1.44139e-10	2.56555e-09
ENSG00000154099	1.92328	1.57591e-06	1.04923e-05
ENSG00000154102	2.26284	2.32552e-05	0.000112682
ENSG00000154127	2.03077	8.94113e-08	8.2044e-07
ENSG00000154133	-2.36129	6.85997e-11	1.3037e-09
ENSG00000154146	-1.35344	0.000107526	0.000433657
ENSG00000154175	2.04196	3.30901e-05	0.00015383
ENSG00000154188	-2.50855	3.13878e-08	3.23049e-07
ENSG00000154237	1.70318	1.55768e-08	1.70313e-07
ENSG00000154310	1.64198	1.39367e-10	2.49379e-09
ENSG00000154319	-1.93088	1.63755e-05	8.33525e-05
ENSG00000154330	-1.72433	2.03949e-06	1.31979e-05
ENSG00000154451	2.376	8.30172e-07	5.98648e-06
ENSG00000154548	1.49483	2.0256e-07	1.69772e-06
ENSG00000154589	1.70688	3.63267e-05	0.000167147
ENSG00000154721	-2.19421	1.7922e-18	1.72441e-16
ENSG00000154760	2.79223	5.30951e-21	7.98228e-19
ENSG00000154783	-1.47974	0.000355974	0.00124251
ENSG00000154822	-1.28756	1.8621e-09	2.53674e-08
ENSG00000154839	3.04788	3.98015e-13	1.248e-11
ENSG00000154856	-1.64012	0.000597537	0.0019517
ENSG00000154917	1.41246	2.89458e-08	3.0058e-07
ENSG00000154920	2.8034	1.85184e-17	1.41092e-15
ENSG00000154930	-1.20028	3.73951e-05	0.000171383
ENSG00000154975	-3.03491	0.00157297	0.00453832
ENSG00000155066	-4.61084	1.92014e-09	2.60316e-08
ENSG00000155158	-1.03693	2.46282e-07	2.02189e-06
ENSG00000155254	1.18979	0.000299527	0.00106966
ENSG00000155265	3.45703	1.93405e-13	6.53925e-12
ENSG00000155307	1.17805	0.00250373	0.00680403
ENSG00000155465	-1.99815	0.000205846	0.000769033
ENSG00000155530	1.4464	2.05782e-07	1.72386e-06
ENSG00000155629	1.0399	2.06116e-05	0.00010139
ENSG00000155657	1.45683	1.76241e-06	1.15559e-05
ENSG00000155659	1.70903	3.14204e-06	1.9508e-05
ENSG00000155719	3.40125	2.51231e-11	5.24191e-10
ENSG00000155792	-1.24187	6.96798e-05	0.000296505
ENSG00000155926	1.79344	8.73214e-07	6.24604e-06
ENSG00000155966	2.31265	5.55659e-08	5.38641e-07
ENSG00000156011	1.24701	0.000371889	0.00129244
ENSG00000156026	1.35233	4.96696e-12	1.20336e-10
ENSG00000156049	-2.88444	8.81926e-15	4.01348e-13
ENSG00000156127	2.98914	9.29505e-11	1.71424e-09
ENSG00000156140	1.52478	0.000163755	0.000628661
ENSG00000156298	-3.64734	3.18159e-17	2.29951e-15
ENSG00000156398	-2.96781	4.3955e-25	1.4512e-22
ENSG00000156453	-2.03504	6.69506e-05	0.000286183
ENSG00000156463	1.81556	9.80529e-10	1.43193e-08
ENSG00000156475	-2.41243	6.48036e-05	0.000278287
ENSG00000156802	1.12033	0.000414717	0.0014222
ENSG00000156886	5.78116	2.744e-18	2.41903e-16
ENSG00000156970	1.99049	4.27885e-08	4.2758e-07
ENSG00000157005	4.35266	5.80048e-05	0.000252231
ENSG00000157017	1.26882	4.26635e-05	0.000192489
ENSG00000157077	-1.44132	1.23769e-12	3.39416e-11
ENSG00000157087	2.90049	5.55909e-05	0.000242749
ENSG00000157150	-1.73349	0.00029887	0.00106799
ENSG00000157152	-2.42729	5.23112e-06	3.05945e-05
ENSG00000157216	-1.08449	5.64614e-15	2.65558e-13
ENSG00000157227	1.64733	3.57058e-07	2.82925e-06
ENSG00000157240	1.73929	2.65252e-08	2.77238e-07
ENSG00000157303	-1.63214	1.38129e-06	9.32565e-06
ENSG00000157326	-1.34047	1.80258e-05	9.05216e-05
ENSG00000157404	-1.63126	0.000359756	0.00125286
ENSG00000157423	1.36345	2.45418e-07	2.01578e-06
ENSG00000157456	2.15537	1.84726e-10	3.23329e-09
ENSG00000157554	-2.16986	1.89302e-09	2.57469e-08
ENSG00000157600	-1.14689	1.12172e-09	1.61019e-08
ENSG00000157680	-2.53811	1.81505e-09	2.48066e-08
ENSG00000157734	1.75941	8.877e-08	8.16335e-07
ENSG00000157765	2.64786	2.6484e-05	0.000126436
ENSG00000157827	1.18674	2.33022e-13	7.73892e-12
ENSG00000157833	1.6668	2.97924e-06	1.85657e-05
ENSG00000157856	1.81441	0.00310231	0.00818372
ENSG00000157873	1.41863	6.10325e-06	3.4919e-05
ENSG00000157890	3.72839	2.09517e-09	2.8021e-08
ENSG00000158014	-2.10242	0.00291286	0.00775442
ENSG00000158050	-1.95855	0.000735007	0.00233775
ENSG00000158062	1.39201	1.14596e-06	7.93735e-06
ENSG00000158104	-4.55929	9.03089e-08	8.26874e-07
ENSG00000158106	1.26511	3.21812e-07	2.57053e-06
ENSG00000158109	-1.31938	1.2117e-13	4.31343e-12
ENSG00000158125	4.37352	2.56559e-10	4.32427e-09
ENSG00000158234	1.33445	1.52787e-05	7.86497e-05
ENSG00000158246	-2.58125	6.44488e-08	6.12064e-07
ENSG00000158286	1.8119	4.1503e-08	4.16713e-07
ENSG00000158292	1.20013	0.00345952	0.00897832
ENSG00000158296	-4.85302	1.3049e-08	1.44743e-07
ENSG00000158301	-1.2853	4.18693e-09	5.20676e-08
ENSG00000158315	1.71554	7.01347e-08	6.58632e-07
ENSG00000158352	-1.12834	1.44902e-08	1.59259e-07
ENSG00000158411	1.04535	5.01461e-08	4.91764e-07
ENSG00000158470	1.4302	1.79959e-09	2.46154e-08
ENSG00000158473	2.30178	7.70389e-14	2.85723e-12
ENSG00000158486	2.97396	4.04382e-10	6.5534e-09
ENSG00000158488	1.80959	0.00116589	0.00349061
ENSG00000158517	2.82878	1.48317e-13	5.17053e-12
ENSG00000158714	2.73674	1.75447e-12	4.68174e-11
ENSG00000158716	1.09817	3.50657e-05	0.00016202
ENSG00000158717	1.00682	2.11131e-07	1.76166e-06
ENSG00000158747	2.52507	5.3438e-11	1.04263e-09
ENSG00000158805	1.12752	8.3429e-08	7.71009e-07
ENSG00000158825	-2.05145	1.90936e-05	9.49683e-05
ENSG00000158828	-1.51282	1.38755e-09	1.94697e-08
ENSG00000158869	2.82539	1.6443e-15	8.90249e-14
ENSG00000158966	-1.46239	0.000516417	0.00171914
ENSG00000159110	1.24422	1.33268e-12	3.62516e-11
ENSG00000159147	1.46227	2.7135e-12	6.92272e-11
ENSG00000159167	-2.54314	3.52813e-06	2.15946e-05
ENSG00000159173	-2.59694	4.73224e-07	3.64675e-06
ENSG00000159176	-1.46477	6.66702e-11	1.27712e-09
ENSG00000159189	2.68597	2.75343e-12	7.00337e-11
ENSG00000159200	-1.86361	3.52212e-11	7.17116e-10
ENSG00000159212	2.84251	1.35387e-06	9.16254e-06
ENSG00000159216	1.64688	2.84816e-05	0.000135015
ENSG00000159261	-3.19995	3.50838e-14	1.40653e-12
ENSG00000159263	-2.90089	1.17912e-08	1.31921e-07
ENSG00000159307	-2.95039	8.53428e-10	1.26497e-08
ENSG00000159314	1.52524	1.05053e-13	3.81223e-12
ENSG00000159387	1.99312	0.00141627	0.00413941
ENSG00000159388	-1.56994	2.71603e-09	3.52059e-08
ENSG00000159399	3.91279	9.29824e-40	1.56564e-36
ENSG00000159423	-2.20238	9.88067e-07	6.97571e-06
ENSG00000159461	-1.32311	1.0532e-09	1.5183e-08
ENSG00000159496	2.29185	4.99513e-09	6.11695e-08
ENSG00000159618	-1.95044	5.25008e-06	3.06841e-05
ENSG00000159625	2.48611	1.8714e-09	2.54735e-08
ENSG00000159674	3.72007	7.18927e-17	4.90093e-15
ENSG00000159708	2.24906	8.14489e-08	7.54365e-07
ENSG00000159753	2.89508	5.66574e-10	8.85791e-09
ENSG00000159788	1.10063	1.50158e-05	7.74383e-05
ENSG00000159840	1.10233	1.90183e-09	2.58458e-08
ENSG00000159842	1.44604	4.35079e-11	8.69766e-10
ENSG00000160007	-1.00869	5.01363e-07	3.839e-06
ENSG00000160050	1.09963	0.00136478	0.00400352
ENSG00000160072	1.37002	1.22264e-06	8.38911e-06
ENSG00000160111	-4.28216	2.31553e-51	1.29963e-47
ENSG00000160180	-1.93126	0.00260887	0.00705447
ENSG00000160183	-1.8463	0.00271565	0.0073045
ENSG00000160185	2.39039	6.72077e-07	4.9677e-06
ENSG00000160201	1.52206	0.00157926	0.00455334
ENSG00000160211	1.56668	5.22812e-05	0.000230026
ENSG00000160213	1.02103	9.86925e-05	0.000402564
ENSG00000160218	-1.00218	7.24258e-06	4.06096e-05
ENSG00000160219	1.33423	2.66802e-07	2.17235e-06
ENSG00000160233	1.60681	0.000122112	0.000485044
ENSG00000160255	2.51214	2.90071e-13	9.44721e-12
ENSG00000160298	1.36552	1.25442e-09	1.78094e-08
ENSG00000160323	1.18537	8.86104e-05	0.00036623
ENSG00000160345	1.45543	1.19952e-09	1.70876e-08
ENSG00000160469	2.60991	9.26116e-15	4.19192e-13
ENSG00000160588	1.02999	3.1802e-05	0.000148745
ENSG00000160593	2.08947	4.54801e-08	4.50732e-07
ENSG00000160654	2.1613	1.34974e-05	7.04708e-05
ENSG00000160716	1.47561	0.000300485	0.00107262
ENSG00000160781	2.58215	4.48767e-12	1.09671e-10
ENSG00000160791	2.68883	9.83498e-11	1.8059e-09
ENSG00000160801	-1.88998	0.000651679	0.00210251
ENSG00000160813	1.61952	3.50752e-09	4.43724e-08
ENSG00000160870	-1.87201	1.13484e-06	7.86679e-06
ENSG00000160883	2.90175	5.66391e-12	1.36047e-10
ENSG00000160888	-1.09968	6.4023e-05	0.000275286
ENSG00000160963	-2.30009	5.25682e-06	3.07128e-05
ENSG00000160999	1.09431	7.15297e-05	0.000303609
ENSG00000161013	1.24522	8.72235e-13	2.50199e-11
ENSG00000161082	2.47063	0.000102392	0.000415138
ENSG00000161328	1.05708	0.00259717	0.00702735
ENSG00000161405	2.80686	1.31816e-08	1.46117e-07
ENSG00000161513	2.12059	3.182e-17	2.29951e-15
ENSG00000161640	-2.06452	2.01915e-07	1.69378e-06
ENSG00000161642	1.65704	4.38242e-13	1.35895e-11
ENSG00000161653	-1.80128	1.68981e-07	1.44212e-06
ENSG00000161681	1.7244	0.00138998	0.00407106
ENSG00000161692	1.01918	4.64353e-08	4.59118e-07
ENSG00000161714	2.54122	4.44365e-17	3.15705e-15
ENSG00000161835	-1.20393	0.000415835	0.00142575
ENSG00000161888	2.89043	5.22673e-17	3.62171e-15
ENSG00000161921	1.87304	8.47514e-19	8.71952e-17
ENSG00000161929	1.97546	2.35656e-09	3.11807e-08
ENSG00000161940	-2.0057	4.74679e-07	3.65629e-06
ENSG00000161944	-1.41647	0.00207542	0.00579054
ENSG00000161960	1.49945	2.97262e-07	2.38461e-06
ENSG00000161996	1.367	1.49369e-08	1.63955e-07
ENSG00000162004	3.72519	1.94784e-20	2.71055e-18
ENSG00000162062	2.61148	2.29013e-21	3.78064e-19
ENSG00000162063	1.25136	1.55594e-07	1.33671e-06
ENSG00000162065	-1.36006	1.38448e-15	7.61827e-14
ENSG00000162073	2.39082	1.29932e-18	1.27941e-16
ENSG00000162078	1.97162	2.89547e-07	2.33161e-06
ENSG00000162194	1.23003	2.08338e-08	2.22165e-07
ENSG00000162302	1.05358	1.89264e-11	4.05323e-10
ENSG00000162367	-1.56565	7.65769e-06	4.25265e-05
ENSG00000162390	-1.58522	0.000180234	0.00068315
ENSG00000162391	-6.18146	5.53216e-21	8.17165e-19
ENSG00000162407	-1.20343	0.000305821	0.00108913
ENSG00000162409	-1.39322	1.20905e-11	2.68576e-10
ENSG00000162426	-2.09614	3.32511e-09	4.21915e-08
ENSG00000162430	-1.00832	2.18226e-05	0.000106569
ENSG00000162433	-2.20738	2.13026e-09	2.84677e-08
ENSG00000162444	-1.80836	2.16657e-06	1.39452e-05
ENSG00000162461	-1.61462	0.000989052	0.00302244
ENSG00000162511	2.65329	3.24051e-14	1.30848e-12
ENSG00000162512	1.24564	9.45977e-06	5.12166e-05
ENSG00000162545	-1.05924	0.000148051	0.000575058
ENSG00000162551	-2.64613	8.22094e-08	7.60155e-07
ENSG00000162572	2.10881	6.35685e-09	7.59664e-08
ENSG00000162618	-1.8246	1.30667e-06	8.89678e-06
ENSG00000162631	-3.15853	5.04568e-06	2.96335e-05
ENSG00000162645	1.63705	5.31966e-08	5.17461e-07
ENSG00000162650	1.52847	1.10218e-06	7.67515e-06
ENSG00000162676	2.51862	6.67479e-09	7.95963e-08
ENSG00000162687	3.57554	4.66543e-10	7.43203e-09
ENSG00000162692	1.51553	0.000302427	0.00107887
ENSG00000162706	3.45221	4.96024e-05	0.000219906
ENSG00000162711	1.56232	2.69427e-06	1.69974e-05
ENSG00000162733	-1.92928	1.48947e-05	7.68845e-05
ENSG00000162739	2.42118	7.74508e-07	5.64308e-06
ENSG00000162772	-1.86535	0.000275496	0.000993966
ENSG00000162804	-1.48641	2.57701e-05	0.000123412
ENSG00000162817	-1.3084	2.50488e-10	4.23048e-09
ENSG00000162825	1.06745	4.77897e-08	4.71402e-07
ENSG00000162877	-4.14166	5.02601e-14	1.95898e-12
ENSG00000162878	1.78247	4.00622e-06	2.41521e-05
ENSG00000162892	1.34348	0.000265093	0.000961574
ENSG00000162894	1.8441	7.82294e-06	4.32019e-05
ENSG00000162896	1.76039	0.00104636	0.00317167
ENSG00000162929	1.44907	1.98627e-14	8.36122e-13
ENSG00000162946	1.20245	1.03865e-08	1.17611e-07
ENSG00000162949	-1.58455	0.000353216	0.00123366
ENSG00000162989	-2.04048	2.38969e-06	1.52589e-05
ENSG00000162994	1.04676	9.27666e-05	0.000381535
ENSG00000162998	-1.621	1.72437e-05	8.71396e-05
ENSG00000163013	2.63651	3.15175e-13	1.02253e-11
ENSG00000163040	1.97321	5.73623e-14	2.19017e-12
ENSG00000163050	-1.09845	7.69026e-10	1.15409e-08
ENSG00000163071	1.3076	0.000965977	0.0029643
ENSG00000163106	1.8628	3.18325e-08	3.26827e-07
ENSG00000163126	1.30929	0.000144801	0.000564652
ENSG00000163131	2.25232	7.07e-10	1.07055e-08
ENSG00000163145	-3.64171	3.72472e-12	9.20951e-11
ENSG00000163154	2.71846	1.42124e-13	4.98559e-12
ENSG00000163162	1.05743	3.37732e-13	1.08526e-11
ENSG00000163171	-1.082	1.09491e-06	7.63084e-06
ENSG00000163191	1.9199	4.04981e-22	7.92916e-20
ENSG00000163293	-2.6296	6.08856e-14	2.3038e-12
ENSG00000163328	-2.51607	1.78814e-13	6.13213e-12
ENSG00000163347	2.95971	1.18337e-11	2.64265e-10
ENSG00000163354	2.52167	7.59571e-09	8.91886e-08
ENSG00000163395	7.84318	2.55455e-17	1.88656e-15
ENSG00000163399	-2.00544	1.27127e-11	2.80547e-10
ENSG00000163430	1.01424	0.00135489	0.00397866
ENSG00000163431	-2.28776	8.56051e-05	0.000355555
ENSG00000163435	1.03922	0.000481195	0.00161747
ENSG00000163449	1.24519	0.000105477	0.000426417
ENSG00000163462	1.3034	0.0024943	0.0067804
ENSG00000163485	1.25995	0.00211088	0.00587681
ENSG00000163508	2.68605	9.47059e-08	8.6291e-07
ENSG00000163513	-1.11899	3.50616e-06	2.14835e-05
ENSG00000163516	1.13135	4.70044e-07	3.62722e-06
ENSG00000163531	-3.53481	2.32842e-17	1.73478e-15
ENSG00000163536	-1.7177	1.52958e-05	7.87136e-05
ENSG00000163541	-1.2484	2.20007e-06	1.41339e-05
ENSG00000163545	-2.33086	1.17776e-11	2.63361e-10
ENSG00000163563	1.52809	7.24083e-06	4.06096e-05
ENSG00000163564	2.22246	3.6586e-06	2.23363e-05
ENSG00000163565	1.29282	4.5724e-06	2.71378e-05
ENSG00000163576	1.14336	0.000846423	0.00263781
ENSG00000163584	2.16907	5.61542e-13	1.68243e-11
ENSG00000163586	-4.91171	3.48149e-06	2.13635e-05
ENSG00000163590	-1.40311	7.04777e-06	3.96361e-05
ENSG00000163606	1.07642	0.00337386	0.00879806
ENSG00000163617	1.05262	1.15764e-05	6.13544e-05
ENSG00000163631	-6.04563	4.08406e-15	1.99905e-13
ENSG00000163638	1.20311	2.4127e-07	1.9885e-06
ENSG00000163644	-1.89168	6.17348e-15	2.87152e-13
ENSG00000163687	-3.79863	2.44897e-23	5.64873e-21
ENSG00000163689	2.41388	1.03723e-12	2.90596e-11
ENSG00000163697	-1.34576	1.10312e-12	3.06002e-11
ENSG00000163710	-2.88078	6.48979e-08	6.15635e-07
ENSG00000163734	2.18204	1.95588e-05	9.68907e-05
ENSG00000163735	5.92841	1.34468e-14	5.8963e-13
ENSG00000163739	2.57051	1.32123e-05	6.91112e-05
ENSG00000163751	3.6762	5.91846e-10	9.21027e-09
ENSG00000163794	3.31184	1.57469e-18	1.54155e-16
ENSG00000163803	1.34172	2.01095e-07	1.6888e-06
ENSG00000163808	1.72315	2.12196e-06	1.3679e-05
ENSG00000163814	1.8338	0.000148116	0.000575178
ENSG00000163815	-3.31818	6.74667e-18	5.50818e-16
ENSG00000163817	2.28054	3.78845e-05	0.000173342
ENSG00000163827	-3.44018	3.86682e-11	7.80689e-10
ENSG00000163898	-1.1607	0.00169065	0.00483559
ENSG00000163918	1.16986	1.81361e-11	3.90008e-10
ENSG00000163931	1.41233	3.07886e-06	1.91369e-05
ENSG00000163959	-1.07331	0.000405359	0.00139437
ENSG00000164007	-5.00843	3.26305e-10	5.3708e-09
ENSG00000164035	-3.8741	2.03765e-26	7.79773e-24
ENSG00000164039	-1.11348	1.64138e-06	1.08606e-05
ENSG00000164078	2.15827	1.21497e-05	6.40042e-05
ENSG00000164089	-2.37845	0.00174896	0.00497366
ENSG00000164105	1.21019	4.37438e-09	5.42384e-08
ENSG00000164120	-3.22011	1.12847e-11	2.53686e-10
ENSG00000164128	-1.52936	6.81019e-05	0.000290524
ENSG00000164142	-1.10809	0.000450016	0.00152646
ENSG00000164169	-1.07114	7.40481e-14	2.76457e-12
ENSG00000164171	-1.13696	0.00078302	0.00246808
ENSG00000164175	2.53428	1.87681e-06	1.2263e-05
ENSG00000164199	-4.43352	1.51859e-27	6.72897e-25
ENSG00000164237	-1.30442	0.000472661	0.00159237
ENSG00000164292	-1.78118	1.34051e-05	7.00544e-05
ENSG00000164294	1.47766	6.81582e-11	1.29797e-09
ENSG00000164303	-4.52467	4.46482e-10	7.15306e-09
ENSG00000164305	1.08687	5.07404e-12	1.22754e-10
ENSG00000164308	1.26065	0.00351577	0.00909906
ENSG00000164325	-5.47839	1.38089e-13	4.86431e-12
[truncated: 1,172 more rows]

## Sheet: S55_HNSC_Young
GENEID	log2FoldChange	pvalue	FDR
ENSG00000000003	-1.30654	1.17622e-09	2.20878e-08
ENSG00000000460	1.32196	5.42321e-11	1.38524e-09
ENSG00000001561	-2.31724	2.50935e-07	2.61896e-06
ENSG00000002587	-1.97444	8.50528e-09	1.2728e-07
ENSG00000003147	-1.85621	2.45148e-06	1.98392e-05
ENSG00000003249	-1.13582	0.00110291	0.00405882
ENSG00000004776	-4.83388	3.17733e-12	1.08211e-10
ENSG00000004777	1.04704	0.000169384	0.000810791
ENSG00000004799	-5.31511	3.83362e-19	6.13775e-17
ENSG00000005073	5.28722	5.78095e-16	4.70043e-14
ENSG00000005102	-1.15964	0.00252601	0.00822581
ENSG00000005187	-1.58375	2.57933e-05	0.000157493
ENSG00000005448	1.91303	9.18376e-15	5.68222e-13
ENSG00000005471	-1.69642	1.25749e-06	1.09812e-05
ENSG00000005882	-1.57865	5.92027e-14	2.98512e-12
ENSG00000005884	1.55428	1.32487e-06	1.1501e-05
ENSG00000005961	1.14263	0.00186896	0.0063526
ENSG00000006118	1.63456	3.07235e-12	1.04865e-10
ENSG00000006377	2.88354	7.38282e-08	8.86052e-07
ENSG00000006534	-1.01115	6.51907e-05	0.000353372
ENSG00000006747	-2.65931	4.50348e-08	5.65401e-07
ENSG00000007171	2.43293	6.16966e-05	0.000337258
ENSG00000007237	-1.3033	0.000202911	0.000947839
ENSG00000007314	-4.02827	1.78272e-06	1.49895e-05
ENSG00000007402	-1.47052	1.70436e-05	0.000110702
ENSG00000008300	3.16167	3.78757e-14	1.9805e-12
ENSG00000008441	-2.04082	2.45834e-16	2.13285e-14
ENSG00000010030	1.03549	0.00308728	0.00978079
ENSG00000010282	-4.00715	2.75747e-05	0.000166629
ENSG00000010292	1.32714	3.44835e-10	7.17868e-09
ENSG00000010295	-1.078	0.000168436	0.000807544
ENSG00000010319	-1.96343	8.48347e-08	1.00265e-06
ENSG00000010932	-1.49753	0.000254892	0.00115542
ENSG00000011332	2.79644	9.20779e-12	2.86567e-10
ENSG00000011347	1.67987	2.92191e-05	0.000175608
ENSG00000011426	1.68626	1.20667e-11	3.66724e-10
ENSG00000011590	1.09484	0.00237324	0.00781518
ENSG00000012048	1.30216	3.66414e-10	7.5771e-09
ENSG00000012223	-2.69503	0.00256968	0.00834987
ENSG00000012822	-1.0244	2.4261e-08	3.23688e-07
ENSG00000013016	-1.11012	5.24915e-05	0.000292919
ENSG00000013297	-2.29549	2.53759e-08	3.37099e-07
ENSG00000013573	1.24688	5.52258e-08	6.81762e-07
ENSG00000013810	1.31167	1.98283e-10	4.38652e-09
ENSG00000014138	1.12205	2.10164e-10	4.62301e-09
ENSG00000014257	-1.5946	6.38225e-05	0.000347046
ENSG00000014641	-1.01203	1.45379e-12	5.33743e-11
ENSG00000016391	-1.96153	0.000230303	0.00105754
ENSG00000016602	-3.36355	4.78684e-07	4.6608e-06
ENSG00000017483	1.57335	0.000175939	0.000835065
ENSG00000018236	1.38962	0.002954	0.0094183
ENSG00000018280	1.79798	6.66072e-08	8.04988e-07
ENSG00000018625	-4.56534	9.91608e-09	1.4583e-07
ENSG00000019102	-3.18035	4.62687e-08	5.79478e-07
ENSG00000019549	1.77229	1.38573e-11	4.13061e-10
ENSG00000019991	-1.37774	0.000556434	0.00226452
ENSG00000020577	-1.07549	0.00149061	0.00523975
ENSG00000020633	1.17048	5.21925e-05	0.00029146
ENSG00000021300	-3.14338	6.89021e-12	2.22464e-10
ENSG00000021355	-1.55755	5.66483e-06	4.14976e-05
ENSG00000022267	-4.12315	3.59992e-12	1.21536e-10
ENSG00000023171	-1.7792	5.248e-07	5.04341e-06
ENSG00000023228	-1.46749	1.08298e-23	7.82537e-21
ENSG00000023608	1.04998	5.42528e-05	0.000301663
ENSG00000024526	1.3158	7.2911e-09	1.11338e-07
ENSG00000025039	-2.78364	2.94709e-14	1.60029e-12
ENSG00000025423	2.32192	7.33305e-20	1.42353e-17
ENSG00000025708	1.63361	3.92947e-07	3.91184e-06
ENSG00000027869	1.83731	8.00581e-11	1.95181e-09
ENSG00000028277	1.15139	0.000605671	0.0024324
ENSG00000029534	-3.22724	4.98136e-11	1.28293e-09
ENSG00000029559	4.11028	1.94252e-11	5.54547e-10
ENSG00000029993	1.23737	5.5595e-10	1.10408e-08
ENSG00000030419	-1.53465	3.79055e-05	0.000219163
ENSG00000034053	2.441	1.88944e-11	5.40595e-10
ENSG00000035115	-1.0567	2.5885e-05	0.000157892
ENSG00000035499	1.67969	6.81311e-12	2.20433e-10
ENSG00000035664	-1.1565	9.54256e-05	0.000492345
ENSG00000036448	-3.93185	2.45862e-10	5.28841e-09
ENSG00000036672	-1.67794	0.000286763	0.00127825
ENSG00000037965	4.42819	3.14443e-17	3.43895e-15
ENSG00000038427	1.60253	0.000527128	0.00215542
ENSG00000039139	2.01221	4.41172e-05	0.000249869
ENSG00000039560	1.01393	0.00104373	0.00388263
ENSG00000040341	-1.09317	1.51854e-10	3.42774e-09
ENSG00000040608	1.57117	2.21647e-10	4.83453e-09
ENSG00000041982	1.82989	1.92272e-05	0.00012291
ENSG00000042062	1.1418	0.0013323	0.00476194
ENSG00000043039	-2.2355	8.17253e-08	9.70331e-07
ENSG00000043143	1.05029	0.000542555	0.00221384
ENSG00000043355	3.9583	1.17625e-17	1.40516e-15
ENSG00000046889	-1.32779	8.26941e-05	0.000435229
ENSG00000047648	-1.88864	4.69898e-09	7.57789e-08
ENSG00000049192	2.85042	3.2123e-11	8.64593e-10
ENSG00000049249	1.78585	1.12577e-06	9.93929e-06
ENSG00000049323	1.86149	2.09284e-08	2.83859e-07
ENSG00000049768	1.70062	5.38188e-07	5.15929e-06
ENSG00000049769	-1.45925	2.12209e-07	2.26658e-06
ENSG00000050165	1.10914	0.000674839	0.00266741
ENSG00000050344	1.39125	7.13849e-05	0.000382806
ENSG00000050438	1.44077	0.000163271	0.000786721
ENSG00000050628	-1.86712	1.26866e-05	8.51806e-05
ENSG00000050730	1.64537	0.00158582	0.00550967
ENSG00000051128	1.26287	5.41555e-06	3.99162e-05
ENSG00000051180	1.53941	3.30117e-13	1.37445e-11
ENSG00000051341	1.90349	1.63075e-11	4.7249e-10
ENSG00000053438	-1.54212	0.000344407	0.0014978
ENSG00000053702	-1.37836	3.86457e-07	3.85712e-06
ENSG00000053747	3.39668	1.91283e-17	2.23355e-15
ENSG00000054277	1.08422	0.000165545	0.000795224
ENSG00000054356	2.67597	2.86732e-07	2.95289e-06
ENSG00000054523	-1.07539	1.787e-08	2.46467e-07
ENSG00000054598	-1.72041	2.13007e-09	3.74209e-08
ENSG00000054938	-1.83627	0.00208029	0.0069868
ENSG00000055332	1.28499	2.09539e-12	7.49802e-11
ENSG00000056558	1.0802	0.000160446	0.000774311
ENSG00000057019	1.7268	1.24665e-08	1.79263e-07
ENSG00000058056	-2.70674	2.32048e-18	3.24658e-16
ENSG00000058085	3.88311	4.59161e-21	1.32051e-18
ENSG00000058335	1.84138	3.94509e-05	0.000226526
ENSG00000058404	-3.71337	2.56488e-10	5.50175e-09
ENSG00000059378	1.6404	8.21973e-15	5.14727e-13
ENSG00000060138	-1.33206	1.09322e-11	3.34867e-10
ENSG00000060718	4.12024	8.98816e-11	2.157e-09
ENSG00000060762	-1.95014	1.66867e-25	1.85103e-22
ENSG00000060982	1.66783	6.62956e-05	0.000358485
ENSG00000062038	1.44214	6.82178e-07	6.34385e-06
ENSG00000062822	1.0557	1.63105e-08	2.2779e-07
ENSG00000064042	-2.734	8.95603e-10	1.72138e-08
ENSG00000064205	-2.03694	0.00017813	0.000844173
ENSG00000064651	-1.51961	4.75164e-10	9.5835e-09
ENSG00000064655	-1.69005	0.00247246	0.00807515
ENSG00000064726	-1.02438	5.45249e-15	3.59345e-13
ENSG00000064787	-2.16447	9.25138e-06	6.41115e-05
ENSG00000064886	-2.07201	4.40481e-05	0.000249659
ENSG00000065154	-1.05349	3.73924e-11	9.94356e-10
ENSG00000065308	1.57259	6.93529e-14	3.44106e-12
ENSG00000065328	1.51545	1.73489e-10	3.88225e-09
ENSG00000065485	1.24276	7.19085e-09	1.10024e-07
ENSG00000065618	1.618	4.51656e-05	0.00025562
ENSG00000065675	-1.9317	4.03994e-07	4.00641e-06
ENSG00000065717	-2.68394	1.56411e-11	4.56592e-10
ENSG00000066230	-1.44357	0.00079761	0.00308782
ENSG00000066279	1.52882	1.38938e-09	2.5535e-08
ENSG00000066583	-1.00581	1.29438e-07	1.45454e-06
ENSG00000066923	2.17877	0.000250817	0.00113961
ENSG00000067082	-1.03147	3.30392e-05	0.000195466
ENSG00000067177	-1.66753	8.6002e-12	2.70915e-10
ENSG00000067191	-2.96985	4.40141e-11	1.15463e-09
ENSG00000067715	1.6578	0.00141256	0.00500274
ENSG00000068079	1.58429	2.88644e-07	2.96668e-06
ENSG00000068489	1.8049	5.07217e-17	5.25139e-15
ENSG00000068903	-1.41823	1.33031e-16	1.24078e-14
ENSG00000068976	-6.16729	1.04626e-12	3.98245e-11
ENSG00000069011	-1.42477	2.7415e-05	0.000165828
ENSG00000069188	1.4459	0.000236509	0.00108252
ENSG00000069431	-1.84318	7.57036e-06	5.36839e-05
ENSG00000069482	2.33576	0.000387776	0.0016481
ENSG00000069535	-2.03857	0.000153073	0.00074288
ENSG00000069667	-1.0599	0.000159515	0.000770053
ENSG00000069702	-2.10093	2.24333e-07	2.37362e-06
ENSG00000069812	1.1155	0.0013955	0.00495022
ENSG00000069966	1.06107	2.08733e-11	5.90063e-10
ENSG00000070081	-2.45994	3.24863e-33	1.68171e-29
ENSG00000070182	-3.31158	3.6942e-07	3.70613e-06
ENSG00000070371	-1.93301	3.76037e-09	6.25921e-08
ENSG00000070404	1.84065	5.0935e-06	3.78297e-05
ENSG00000070526	-2.03128	4.80014e-05	0.000270291
ENSG00000070729	4.02252	8.93746e-12	2.78712e-10
ENSG00000070808	-3.4931	9.7093e-10	1.85013e-08
ENSG00000071073	-1.34562	5.02493e-06	3.7392e-05
ENSG00000071282	-2.27975	1.43524e-11	4.22947e-10
ENSG00000071539	1.97407	3.50628e-17	3.80787e-15
ENSG00000071794	1.1022	4.01958e-05	0.000230347
ENSG00000071909	2.72559	2.25975e-08	3.04619e-07
ENSG00000072110	1.12424	0.000100428	0.00051338
ENSG00000072163	-1.08138	0.000417406	0.00175712
ENSG00000072195	-2.97357	8.33438e-12	2.64689e-10
ENSG00000072201	-1.31782	1.44966e-05	9.60126e-05
ENSG00000072210	-1.01324	1.4489e-06	1.24523e-05
ENSG00000072274	1.27867	4.92537e-05	0.00027654
ENSG00000072571	1.54666	2.17071e-09	3.79629e-08
ENSG00000072682	1.37126	5.02868e-07	4.86879e-06
ENSG00000072778	-1.26693	2.75784e-11	7.56699e-10
ENSG00000072858	-1.45302	0.000214899	0.000992971
ENSG00000072864	1.38072	7.97695e-15	5.03585e-13
ENSG00000072954	-3.5101	6.39765e-13	2.52171e-11
ENSG00000073111	2.05718	2.80428e-14	1.53347e-12
ENSG00000073282	1.04671	3.74021e-06	2.88263e-05
ENSG00000073464	-2.64131	3.81274e-09	6.33282e-08
ENSG00000073792	2.14672	7.91191e-10	1.53207e-08
ENSG00000073910	-1.81407	4.84133e-07	4.70206e-06
ENSG00000074370	-1.90888	5.78734e-08	7.10493e-07
ENSG00000074416	-1.77	4.19736e-08	5.30822e-07
ENSG00000074964	-1.4085	5.27303e-11	1.35132e-09
ENSG00000075218	1.92268	3.80709e-17	4.10584e-15
ENSG00000075239	-2.13236	1.26547e-26	2.18365e-23
ENSG00000075340	2.12562	0.000540253	0.00220561
ENSG00000075420	1.1164	2.25414e-07	2.38142e-06
ENSG00000075618	1.64273	1.13617e-10	2.64538e-09
ENSG00000076003	1.09685	3.86068e-08	4.95098e-07
ENSG00000076382	1.74968	9.98783e-18	1.22135e-15
ENSG00000076555	-2.7566	1.18987e-13	5.49959e-12
ENSG00000076641	1.13496	6.99872e-05	0.000376017
ENSG00000077009	-3.34377	0.000981846	0.0036858
ENSG00000077063	-2.30798	1.29022e-05	8.63296e-05
ENSG00000077152	1.2979	7.71222e-09	1.17251e-07
ENSG00000077157	-2.59899	2.27462e-16	2.0419e-14
ENSG00000077522	-4.27974	3.67736e-06	2.84127e-05
ENSG00000078081	1.62592	5.31252e-06	3.92686e-05
ENSG00000078098	2.43033	1.85777e-08	2.55094e-07
ENSG00000078114	-1.32534	0.000136835	0.000673124
ENSG00000078295	-2.94413	1.07782e-06	9.58133e-06
ENSG00000078549	-1.51609	0.000453915	0.00189599
ENSG00000078596	-2.58527	1.41206e-11	4.17701e-10
ENSG00000078668	-1.08395	2.37129e-09	4.11007e-08
ENSG00000078804	-1.37529	3.48796e-06	2.71247e-05
ENSG00000078814	-3.37909	3.21609e-13	1.34989e-11
ENSG00000078900	1.13672	0.000260582	0.00117709
ENSG00000078967	-1.52146	4.12208e-16	3.44171e-14
ENSG00000079263	1.44346	0.000302191	0.00133895
ENSG00000079308	-1.72668	2.13099e-07	2.27452e-06
ENSG00000079385	-2.61713	9.81238e-10	1.86519e-08
ENSG00000079393	-4.24364	4.59811e-11	1.19813e-09
ENSG00000079435	-1.69919	4.79926e-07	4.66995e-06
ENSG00000079739	-1.85181	1.30138e-17	1.54279e-15
ENSG00000080031	1.72108	0.000101375	0.000517537
ENSG00000080546	-1.5443	1.14155e-17	1.38502e-15
ENSG00000080573	2.14624	5.53356e-09	8.81397e-08
ENSG00000080823	1.37098	1.33567e-06	1.15689e-05
ENSG00000080986	1.95137	1.34749e-12	4.96091e-11
ENSG00000081041	-1.93281	5.12683e-05	0.000287021
ENSG00000081181	-1.13129	0.000381526	0.00162468
ENSG00000081189	-2.62806	5.08564e-08	6.32852e-07
ENSG00000081248	-4.51374	1.82851e-06	1.5333e-05
ENSG00000081803	-1.46651	1.95553e-05	0.000124618
ENSG00000081818	-1.46639	0.000386501	0.00164358
ENSG00000081985	1.89557	2.09411e-05	0.00013172
ENSG00000082014	-2.24925	1.7251e-12	6.24495e-11
ENSG00000082146	-1.40831	2.1705e-13	9.57609e-12
ENSG00000082397	-1.01441	0.00173758	0.0059608
ENSG00000082684	2.04363	3.53298e-07	3.56049e-06
ENSG00000083123	-1.39712	1.69793e-11	4.90126e-10
ENSG00000083444	1.44923	1.87185e-09	3.33752e-08
ENSG00000083544	-1.01644	3.76207e-11	9.98717e-10
ENSG00000083857	1.13691	0.000346633	0.00150495
ENSG00000084636	1.74802	8.772e-09	1.30738e-07
ENSG00000084731	1.85383	2.13561e-11	5.99876e-10
ENSG00000085265	-1.88665	0.000270955	0.00121969
ENSG00000085514	1.14026	0.000990107	0.0037123
ENSG00000085733	1.39151	0.000312503	0.00137835
ENSG00000085840	1.74665	2.38046e-12	8.30755e-11
ENSG00000085871	-1.18816	2.76292e-09	4.75174e-08
ENSG00000085999	1.80322	9.34414e-17	9.18446e-15
ENSG00000086289	-2.35965	1.74337e-07	1.90397e-06
ENSG00000086300	2.34087	5.38731e-18	7.09024e-16
ENSG00000086548	-2.25029	6.4802e-06	4.66995e-05
ENSG00000086967	-4.00787	3.21035e-06	2.52776e-05
ENSG00000086991	1.42824	3.79811e-05	0.000219518
ENSG00000087085	-2.90677	2.95663e-08	3.86828e-07
ENSG00000087116	2.67228	1.04878e-10	2.45665e-09
ENSG00000087303	1.98867	1.46349e-06	1.25569e-05
ENSG00000087494	2.65244	4.06773e-09	6.69903e-08
ENSG00000087586	1.83447	1.03353e-21	4.11557e-19
ENSG00000088002	-1.47542	0.00290676	0.00929231
ENSG00000088280	-1.30879	2.91933e-08	3.82592e-07
ENSG00000088305	2.64653	1.6614e-19	2.932e-17
ENSG00000088325	1.90896	4.40259e-20	9.36605e-18
ENSG00000088538	-1.41182	0.000954101	0.00359622
ENSG00000088543	-1.77493	2.4925e-08	3.31409e-07
ENSG00000088682	-1.02961	5.81342e-12	1.90068e-10
ENSG00000088726	-1.11193	0.00230654	0.00762463
ENSG00000088899	-1.48484	8.08525e-06	5.71005e-05
ENSG00000088992	-1.29047	0.000638803	0.00254505
ENSG00000089116	5.60655	3.94945e-19	6.25867e-17
ENSG00000089220	-1.05675	1.03117e-13	4.89726e-12
ENSG00000089250	-2.88374	3.18276e-06	2.51032e-05
ENSG00000089327	1.43764	1.28192e-06	1.11656e-05
ENSG00000089685	1.63286	2.85975e-14	1.55831e-12
ENSG00000089692	1.73765	6.05176e-05	0.000331864
ENSG00000090382	-2.22449	2.94321e-05	0.000176547
ENSG00000090530	2.42847	9.56245e-10	1.82438e-08
ENSG00000090776	1.18737	1.48073e-06	1.26978e-05
ENSG00000090889	1.98637	2.48978e-21	8.22686e-19
ENSG00000090971	1.29286	6.63729e-07	6.20947e-06
ENSG00000091136	1.46328	9.63013e-08	1.11526e-06
ENSG00000091262	-1.72617	6.25311e-08	7.6285e-07
ENSG00000091409	1.84433	1.40458e-10	3.22204e-09
ENSG00000091436	-1.32222	1.14762e-06	1.01086e-05
ENSG00000091482	-3.69113	0.000102305	0.000521772
ENSG00000091513	-2.9746	1.34681e-05	8.99222e-05
ENSG00000091651	1.705	1.54468e-14	9.12122e-13
ENSG00000092054	-5.78852	3.68621e-09	6.14897e-08
ENSG00000092068	1.91469	4.53463e-08	5.68385e-07
ENSG00000092295	-1.68808	0.00155556	0.00543118
ENSG00000092470	1.29562	2.29964e-07	2.42289e-06
ENSG00000092529	-4.22926	1.85337e-16	1.6832e-14
ENSG00000092607	-3.38085	5.68181e-12	1.87096e-10
ENSG00000092853	2.03066	1.24696e-14	7.53514e-13
ENSG00000093009	1.78343	1.33361e-15	1.02024e-13
ENSG00000094755	-2.43992	0.00206535	0.00694113
ENSG00000094796	-2.76869	4.69249e-10	9.50123e-09
ENSG00000094804	1.89357	4.36822e-18	5.84815e-16
ENSG00000094963	-3.5601	4.76697e-09	7.67161e-08
ENSG00000095209	-1.11252	4.29951e-06	3.26252e-05
ENSG00000095321	-2.27444	4.91669e-10	9.8779e-09
ENSG00000095585	-1.17783	0.000409244	0.00172803
ENSG00000095637	-3.18077	7.00285e-16	5.60589e-14
ENSG00000095713	-2.41352	3.59877e-05	0.000210425
ENSG00000095739	-1.61282	0.000165075	0.000793933
ENSG00000095752	3.76148	1.46381e-17	1.7222e-15
ENSG00000095970	2.39342	6.77214e-11	1.69905e-09
ENSG00000096006	-5.84471	1.628e-09	2.92625e-08
ENSG00000096433	1.29432	2.5498e-08	3.38159e-07
ENSG00000096996	1.36033	0.000172228	0.00082147
ENSG00000097021	1.08106	2.74366e-06	2.19521e-05
ENSG00000097046	1.21768	4.80734e-07	4.67196e-06
ENSG00000097096	-1.29478	0.000151043	0.000734176
ENSG00000099260	-1.32796	1.44721e-05	9.59502e-05
ENSG00000099860	-2.63993	4.91824e-19	7.71518e-17
ENSG00000099864	-1.24915	0.00209882	0.00703685
ENSG00000099875	-1.03482	2.6087e-06	2.09478e-05
ENSG00000099953	5.12611	4.63388e-23	2.35841e-20
ENSG00000099957	-2.36872	1.37421e-06	1.1863e-05
ENSG00000100162	1.34824	2.11597e-07	2.26315e-06
ENSG00000100167	1.83635	1.68035e-05	0.000109416
ENSG00000100297	1.44445	2.53391e-12	8.78385e-11
ENSG00000100302	1.52158	0.00167515	0.00578499
ENSG00000100307	-1.46815	4.18698e-06	3.19057e-05
ENSG00000100321	-1.72704	8.58172e-08	1.01195e-06
ENSG00000100342	2.22814	5.83059e-09	9.23029e-08
ENSG00000100344	2.03676	4.4836e-07	4.40699e-06
ENSG00000100350	1.10436	0.000292083	0.00129898
ENSG00000100399	-1.25344	5.61757e-05	0.000310466
ENSG00000100412	-1.39557	3.60857e-15	2.42711e-13
ENSG00000100448	-2.78774	2.17533e-08	2.9402e-07
ENSG00000100479	1.16862	3.06936e-07	3.12982e-06
ENSG00000100504	1.0598	0.00122187	0.00441808
ENSG00000100526	1.47708	1.53599e-11	4.50704e-10
ENSG00000100558	1.93426	1.7014e-08	2.35497e-07
ENSG00000100626	-3.10809	1.39366e-10	3.20172e-09
ENSG00000100628	-2.67966	2.14312e-11	6.00769e-10
ENSG00000100767	1.32527	6.99978e-05	0.000376017
ENSG00000100867	4.16819	1.89701e-14	1.07129e-12
ENSG00000100985	4.89774	1.58444e-24	1.29507e-21
ENSG00000101000	1.64296	6.00494e-06	4.37414e-05
ENSG00000101003	1.44063	7.71004e-12	2.4688e-10
ENSG00000101057	2.12881	1.43055e-21	5.28962e-19
ENSG00000101104	1.71135	9.01634e-07	8.16465e-06
ENSG00000101115	1.95232	1.74258e-05	0.000112713
ENSG00000101134	-2.62869	3.81162e-08	4.90021e-07
ENSG00000101189	1.2136	2.13607e-11	5.99876e-10
ENSG00000101194	2.09695	3.64183e-07	3.65832e-06
ENSG00000101210	-3.92905	1.54082e-08	2.16724e-07
ENSG00000101224	1.3851	2.01862e-09	3.56241e-08
ENSG00000101255	1.11928	0.000201995	0.000944589
ENSG00000101311	1.52531	7.71411e-08	9.20832e-07
ENSG00000101331	-1.09289	2.0993e-05	0.000131939
ENSG00000101333	-3.14953	4.0186e-11	1.06318e-09
ENSG00000101353	-1.72836	1.62922e-11	4.7249e-10
ENSG00000101384	1.01134	6.44725e-05	0.000350212
ENSG00000101400	-2.04232	9.8285e-12	3.04664e-10
ENSG00000101412	2.09917	4.72426e-14	2.42138e-12
ENSG00000101443	-3.44923	8.44632e-06	5.93535e-05
ENSG00000101460	-1.07766	0.000392729	0.00166733
ENSG00000101463	1.75909	0.00184941	0.00629576
ENSG00000101470	-5.2165	9.29693e-11	2.21444e-09
ENSG00000101605	-4.90688	1.34804e-12	4.96091e-11
ENSG00000101680	2.57112	6.43291e-06	4.63803e-05
ENSG00000101695	-1.13541	7.03672e-05	0.00037774
ENSG00000101825	1.32438	0.00238468	0.00784951
ENSG00000101842	1.17821	0.00043119	0.00180935
ENSG00000101892	-2.94876	0.00223349	0.0074179
ENSG00000101938	-3.63647	5.44883e-08	6.73729e-07
ENSG00000102034	1.19397	2.1411e-10	4.70315e-09
ENSG00000102181	-1.05712	1.88841e-06	1.57827e-05
ENSG00000102287	1.71689	7.03334e-06	5.02659e-05
ENSG00000102362	-1.01303	0.000372689	0.00159314
ENSG00000102384	1.90531	7.23714e-20	1.42269e-17
ENSG00000102401	-1.16544	4.38253e-05	0.000248578
ENSG00000102409	-1.55978	5.45616e-05	0.00030273
ENSG00000102547	-2.07824	1.79261e-19	3.09325e-17
ENSG00000102575	1.36344	3.49861e-07	3.52815e-06
ENSG00000102683	-3.68731	2.91132e-07	2.99026e-06
ENSG00000102763	-1.05062	1.25972e-07	1.42176e-06
ENSG00000102802	-1.64621	6.4275e-05	0.000349262
ENSG00000102854	3.31977	1.39794e-06	1.20411e-05
ENSG00000102886	-2.28976	5.79085e-07	5.49371e-06
ENSG00000102893	-1.08578	9.4649e-13	3.62938e-11
ENSG00000102934	-1.37029	3.84086e-06	2.95144e-05
ENSG00000102935	-1.47152	0.000156098	0.000755201
ENSG00000103005	1.24569	1.20313e-10	2.79292e-09
ENSG00000103034	1.25749	0.00171504	0.0058952
ENSG00000103042	1.01045	4.16588e-10	8.50147e-09
ENSG00000103089	-1.51283	0.00292165	0.0093322
ENSG00000103150	-1.6353	1.90297e-20	4.76662e-18
ENSG00000103175	-1.02454	0.00189502	0.00643131
ENSG00000103253	1.5462	1.00741e-05	6.9104e-05
ENSG00000103257	1.10462	0.000423826	0.0017823
ENSG00000103269	1.59736	0.000173451	0.00082556
ENSG00000103313	1.53281	0.000246332	0.00112219
ENSG00000103316	-2.14222	0.00014315	0.000699094
ENSG00000103449	1.96956	0.000586419	0.00236917
ENSG00000103522	1.41779	0.000616295	0.00246868
ENSG00000103534	-2.37235	5.36851e-05	0.000298935
ENSG00000103546	2.68092	2.57136e-06	2.06694e-05
ENSG00000103569	1.96292	2.92545e-05	0.000175753
ENSG00000103710	-1.33856	2.47621e-05	0.000152118
ENSG00000103742	-2.32321	1.10311e-07	1.25229e-06
ENSG00000103855	1.53523	1.5919e-09	2.87134e-08
ENSG00000103942	-1.10234	0.000309478	0.00136656
ENSG00000103994	-2.70222	3.82151e-23	2.16703e-20
ENSG00000104055	-1.47412	0.00243627	0.00798886
ENSG00000104147	1.36912	3.07837e-08	4.01403e-07
ENSG00000104219	-1.31693	0.00289234	0.0092519
ENSG00000104327	5.55618	1.07261e-12	4.06284e-11
ENSG00000104332	-1.70189	0.00305121	0.00968803
ENSG00000104369	-2.84364	4.34711e-13	1.75809e-11
ENSG00000104415	2.5197	1.22693e-09	2.28742e-08
ENSG00000104419	1.02161	0.00310765	0.0098313
ENSG00000104549	1.20067	3.21138e-06	2.52776e-05
ENSG00000104738	1.3073	1.26743e-10	2.92037e-09
ENSG00000104763	-1.06988	9.91263e-10	1.88195e-08
ENSG00000104783	-1.28458	0.000321994	0.001411
ENSG00000104808	1.40582	0.000943598	0.003562
ENSG00000104823	-1.21491	6.89668e-11	1.72751e-09
ENSG00000104879	-4.96726	1.28602e-07	1.44796e-06
ENSG00000104889	1.30537	1.20126e-09	2.25038e-08
ENSG00000104936	-2.20759	1.83722e-10	4.09355e-09
ENSG00000104951	1.37711	0.000724689	0.00284059
ENSG00000104998	1.28337	9.12508e-05	0.000474431
ENSG00000105011	1.79013	4.01093e-11	1.06297e-09
ENSG00000105048	-3.94623	1.53814e-11	4.50704e-10
ENSG00000105088	1.10382	0.000849553	0.00325124
ENSG00000105141	5.04716	1.20968e-11	3.66919e-10
ENSG00000105173	1.50205	1.01522e-07	1.16615e-06
ENSG00000105204	-1.88732	1.76659e-09	3.16074e-08
ENSG00000105219	4.08674	5.39171e-14	2.72747e-12
ENSG00000105227	-1.02335	1.73578e-05	0.000112366
ENSG00000105289	-2.05118	0.000359628	0.00154882
ENSG00000105329	1.56267	1.60851e-12	5.85015e-11
ENSG00000105357	-1.30875	0.00217474	0.0072616
ENSG00000105376	3.07996	4.59058e-17	4.817e-15
ENSG00000105388	-2.41571	0.000220793	0.00101718
ENSG00000105464	4.33631	1.10855e-23	7.82537e-21
ENSG00000105472	1.1563	0.00296657	0.00945626
ENSG00000105499	-2.07623	1.62501e-09	2.92518e-08
ENSG00000105613	2.21204	2.64375e-07	2.74448e-06
ENSG00000105650	-2.27364	6.59654e-06	4.74719e-05
ENSG00000105711	-3.06706	1.7136e-10	3.84015e-09
ENSG00000105717	1.64296	3.61026e-08	4.6645e-07
ENSG00000105810	1.39646	9.18716e-05	0.000477339
ENSG00000105825	2.31858	0.000322396	0.00141196
ENSG00000105852	1.71726	0.00274991	0.00885468
ENSG00000105880	1.27129	0.00120908	0.00437986
ENSG00000105889	2.5819	9.11866e-07	8.23809e-06
ENSG00000105894	-1.75075	0.000808956	0.00312282
ENSG00000105928	1.99776	6.07721e-09	9.50444e-08
ENSG00000105929	-3.20155	1.05623e-08	1.54601e-07
ENSG00000105974	1.72052	5.40049e-06	3.98241e-05
ENSG00000105989	2.88745	6.4174e-08	7.79829e-07
ENSG00000105991	1.65121	8.59098e-07	7.82969e-06
ENSG00000106003	1.04043	0.0016945	0.00583881
ENSG00000106025	-2.79448	1.62755e-13	7.30514e-12
ENSG00000106034	-1.54666	0.000241977	0.00110429
ENSG00000106049	-1.0014	5.93208e-07	5.60372e-06
ENSG00000106078	-3.00293	3.13292e-09	5.3174e-08
ENSG00000106080	1.0256	1.93926e-06	1.61224e-05
ENSG00000106089	1.40815	1.45948e-07	1.62478e-06
ENSG00000106258	-3.16769	9.55742e-13	3.65583e-11
ENSG00000106327	1.8818	4.70747e-05	0.000265554
ENSG00000106351	-2.67652	2.54085e-25	2.46621e-22
ENSG00000106366	2.73979	7.46933e-09	1.13836e-07
ENSG00000106397	1.67268	4.21721e-11	1.10818e-09
ENSG00000106511	-1.62164	0.000493218	0.00203498
ENSG00000106541	-2.57903	8.187e-06	5.76879e-05
ENSG00000106571	1.05129	2.66261e-05	0.000161904
ENSG00000106688	-1.93655	3.12301e-06	2.46821e-05
ENSG00000106689	5.07236	1.17542e-17	1.40516e-15
ENSG00000106701	-1.45286	6.76355e-07	6.3048e-06
ENSG00000106772	-2.51908	5.07454e-05	0.000284299
ENSG00000106809	-2.99108	1.70582e-06	1.43897e-05
ENSG00000106819	2.30118	4.32936e-06	3.27976e-05
ENSG00000106852	-1.14919	0.00194047	0.00657405
ENSG00000106976	1.39819	1.47051e-05	9.72614e-05
ENSG00000106992	-2.02521	2.02715e-11	5.77644e-10
ENSG00000107105	2.8092	4.54619e-07	4.46568e-06
ENSG00000107159	6.9946	1.61874e-37	2.5139e-33
ENSG00000107186	-1.29554	0.000366164	0.00157173
ENSG00000107201	1.59981	2.78127e-07	2.87571e-06
ENSG00000107242	-2.24232	4.76269e-07	4.64019e-06
ENSG00000107281	-1.68624	5.91748e-09	9.32033e-08
ENSG00000107317	-1.9274	0.000181939	0.000859603
ENSG00000107537	-3.13202	3.53078e-27	7.83329e-24
ENSG00000107562	-2.19491	5.29819e-07	5.0822e-06
ENSG00000107819	1.3855	5.53957e-09	8.8145e-08
ENSG00000107821	-1.32275	3.2804e-05	0.000194223
ENSG00000107864	-1.94547	6.44281e-16	5.18429e-14
ENSG00000107954	-2.72119	4.19002e-08	5.30327e-07
ENSG00000107968	-1.07886	7.45889e-05	0.000396701
ENSG00000108106	1.32837	1.08007e-08	1.57497e-07
ENSG00000108176	-1.53928	4.60587e-05	0.000260106
ENSG00000108242	-1.76618	0.000802818	0.00310243
ENSG00000108244	-2.3161	2.1146e-05	0.000132618
ENSG00000108309	1.51374	0.00194952	0.00659465
ENSG00000108511	1.60942	0.000366576	0.00157307
ENSG00000108515	-5.50694	3.98523e-16	3.34544e-14
ENSG00000108551	-2.72692	3.56355e-14	1.87934e-12
ENSG00000108602	-2.27017	0.000122885	0.000612651
ENSG00000108622	-1.14021	0.000163904	0.000789121
ENSG00000108679	1.00425	2.01987e-05	0.000127774
ENSG00000108691	-2.5526	2.05387e-10	4.52435e-09
ENSG00000108821	3.44368	2.32663e-12	8.13798e-11
ENSG00000108823	-3.87681	6.50331e-09	1.01199e-07
ENSG00000108839	-2.29601	5.29757e-05	0.000295408
ENSG00000108861	-1.13391	1.49366e-13	6.76284e-12
ENSG00000108878	-3.31339	0.000248807	0.00113213
ENSG00000108924	-1.93472	0.000310814	0.00137207
ENSG00000108932	-1.86761	1.33474e-06	1.15673e-05
ENSG00000108984	-1.4866	8.63693e-06	6.04469e-05
ENSG00000109089	1.06841	0.000289325	0.00128893
ENSG00000109193	2.90487	1.05507e-05	7.21183e-05
ENSG00000109390	-1.00952	3.30079e-08	4.28248e-07
ENSG00000109610	-1.99611	6.9428e-09	1.07179e-07
ENSG00000109674	1.67327	2.44432e-10	5.27117e-09
ENSG00000109790	1.23574	6.62919e-09	1.02746e-07
ENSG00000109794	-2.85005	8.13862e-14	3.96216e-12
ENSG00000109805	1.48671	3.02323e-12	1.03644e-10
ENSG00000109819	-3.62703	2.26765e-13	9.93572e-12
ENSG00000109846	-3.28071	8.76217e-12	2.74348e-10
ENSG00000109861	1.32359	3.80579e-07	3.80579e-06
ENSG00000110002	-1.26061	8.26251e-06	5.80882e-05
ENSG00000110013	-1.40129	4.71523e-11	1.22405e-09
ENSG00000110080	-1.11267	2.98681e-05	0.000178748
ENSG00000110203	4.11239	2.0383e-10	4.49641e-09
ENSG00000110328	1.33617	1.46246e-07	1.62694e-06
ENSG00000110427	2.05113	3.40755e-06	2.65705e-05
ENSG00000110446	2.04088	2.48919e-12	8.64813e-11
ENSG00000110723	-1.2945	0.000111513	0.000562818
ENSG00000110799	-1.10088	0.000253689	0.00115098
ENSG00000111012	2.14892	8.60994e-08	1.01451e-06
ENSG00000111046	-3.85724	0.00013216	0.000652527
ENSG00000111058	-2.64715	2.67763e-11	7.35994e-10
ENSG00000111077	-1.57493	1.58959e-10	3.57772e-09
ENSG00000111206	2.14738	1.69948e-19	2.96549e-17
ENSG00000111245	-4.9625	5.13045e-07	4.94881e-06
ENSG00000111247	1.78194	5.68636e-12	1.87096e-10
ENSG00000111261	-1.45221	4.98471e-05	0.00027967
ENSG00000111275	-1.34338	9.52074e-07	8.58138e-06
ENSG00000111331	2.04216	8.51826e-12	2.68879e-10
ENSG00000111335	2.1611	2.06205e-11	5.85207e-10
ENSG00000111341	-3.02644	6.95712e-13	2.72839e-11
ENSG00000111405	-3.32505	2.22543e-07	2.36072e-06
ENSG00000111445	1.02334	9.7082e-08	1.12179e-06
ENSG00000111452	-1.78241	7.43965e-05	0.000395813
ENSG00000111602	1.35252	2.19172e-11	6.11422e-10
ENSG00000111665	1.80861	5.95976e-18	7.71293e-16
ENSG00000111666	-1.67722	2.39855e-06	1.94718e-05
ENSG00000111674	2.7803	1.67783e-14	9.72266e-13
ENSG00000111700	4.50105	4.77921e-09	7.67539e-08
ENSG00000111799	3.09291	3.78493e-15	2.53362e-13
ENSG00000111860	-1.6333	3.99057e-09	6.57894e-08
ENSG00000111863	2.85296	9.27916e-13	3.56696e-11
ENSG00000111907	-1.04752	2.3371e-06	1.90626e-05
ENSG00000111911	-1.23154	3.02692e-15	2.08e-13
ENSG00000111912	-1.09783	3.73446e-05	0.000216889
ENSG00000111961	-1.68851	4.5627e-07	4.47636e-06
ENSG00000112029	1.06274	4.02355e-08	5.12598e-07
ENSG00000112039	1.0655	5.57613e-07	5.30946e-06
ENSG00000112118	1.00089	3.85863e-07	3.85367e-06
ENSG00000112183	-3.27639	4.38362e-07	4.31417e-06
ENSG00000112186	-3.01288	1.21886e-13	5.58374e-12
ENSG00000112276	-1.39638	0.000487617	0.00201667
ENSG00000112294	-1.20169	0.00136627	0.00485988
ENSG00000112312	1.16646	1.05424e-07	1.20478e-06
ENSG00000112319	-2.20452	6.85818e-05	0.000369049
ENSG00000112320	-2.17592	1.29207e-08	1.8528e-07
ENSG00000112379	-2.90174	4.69675e-09	7.57789e-08
ENSG00000112425	-2.598	4.04661e-23	2.16703e-20
ENSG00000112655	1.97368	3.81207e-20	8.33823e-18
ENSG00000112699	-1.84872	2.26647e-20	5.41511e-18
ENSG00000112742	1.38619	2.41522e-10	5.224e-09
ENSG00000112761	2.5356	4.85388e-05	0.000272822
ENSG00000112782	-4.22222	6.57832e-14	3.28493e-12
ENSG00000112874	-1.00087	2.24626e-06	1.84184e-05
ENSG00000112877	1.24665	1.58501e-08	2.21959e-07
ENSG00000112936	-3.54774	3.45955e-07	3.4933e-06
ENSG00000112984	1.57902	2.2903e-10	4.98156e-09
ENSG00000112992	-1.88318	1.85547e-11	5.32633e-10
ENSG00000113070	-1.18397	0.00127566	0.00457685
ENSG00000113083	2.28444	5.90871e-09	9.32033e-08
ENSG00000113140	1.49686	0.000142145	0.000695402
ENSG00000113231	-1.10353	1.09011e-06	9.66846e-06
ENSG00000113296	-1.9446	0.0019592	0.00662307
ENSG00000113328	-1.34623	3.99756e-13	1.63037e-11
ENSG00000113430	1.56391	0.00109967	0.00405074
ENSG00000113448	-1.48603	1.54296e-08	2.16724e-07
ENSG00000113594	-1.65057	0.000152229	0.00073948
ENSG00000113721	1.13765	0.00192805	0.00653627
ENSG00000113739	2.16127	2.38191e-09	4.12386e-08
ENSG00000113742	-1.46292	2.15119e-08	2.9101e-07
ENSG00000113810	1.2011	2.0949e-06	1.7296e-05
ENSG00000113811	-1.08638	7.45044e-12	2.39555e-10
ENSG00000113851	-1.03479	7.03701e-11	1.75982e-09
ENSG00000114115	2.19801	3.56734e-09	5.97635e-08
ENSG00000114166	-2.08333	5.01324e-14	2.55264e-12
ENSG00000114268	1.2438	2.00252e-05	0.000127005
ENSG00000114270	2.24811	1.64726e-14	9.58123e-13
ENSG00000114346	1.6922	9.35739e-14	4.51305e-12
ENSG00000114423	1.16907	4.66087e-09	7.54542e-08
ENSG00000114473	2.36156	2.21001e-10	4.82722e-09
ENSG00000114554	1.27369	8.73707e-10	1.68137e-08
ENSG00000114737	-2.04208	2.92671e-20	6.78385e-18
ENSG00000114738	-1.44244	2.59334e-16	2.23748e-14
ENSG00000114770	1.16739	0.000613875	0.00245962
ENSG00000114853	-2.08512	6.56247e-15	4.22885e-13
ENSG00000114854	-4.48815	8.65572e-08	1.01913e-06
ENSG00000114923	1.01977	0.00142094	0.00502784
ENSG00000114942	-1.05498	7.02088e-09	1.07981e-07
ENSG00000115008	2.18432	2.23423e-05	0.00013879
ENSG00000115009	2.04495	0.000316452	0.0013926
ENSG00000115112	-1.15261	0.00140878	0.00499279
ENSG00000115163	2.07306	3.48096e-21	1.11521e-18
ENSG00000115226	-1.68206	1.01198e-06	9.04258e-06
ENSG00000115232	1.25118	0.0024009	0.00789456
ENSG00000115252	-1.82556	2.8402e-08	3.73166e-07
ENSG00000115266	1.0357	0.000606218	0.00243396
ENSG00000115267	1.70298	1.1908e-08	1.71869e-07
ENSG00000115286	-1.22134	1.24733e-09	2.31711e-08
ENSG00000115290	-2.98028	1.59299e-08	2.22875e-07
ENSG00000115363	1.54694	0.000473278	0.00196524
ENSG00000115414	3.20482	1.20928e-09	2.25993e-08
ENSG00000115415	1.65939	9.28478e-10	1.77577e-08
ENSG00000115468	-1.39388	0.000294473	0.00130749
ENSG00000115523	2.24153	3.40693e-07	3.44913e-06
ENSG00000115556	-1.5117	1.83543e-08	2.5225e-07
ENSG00000115592	-2.79484	0.000180434	0.00085353
ENSG00000115593	-4.65816	2.15396e-05	0.000134341
ENSG00000115648	-2.53933	7.49619e-09	1.14133e-07
ENSG00000115718	3.705	7.58875e-14	3.71777e-12
ENSG00000115738	-1.04748	0.000834081	0.00320309
ENSG00000115840	-1.44711	2.72424e-20	6.41022e-18
ENSG00000115844	2.18151	1.59652e-05	0.000104793
ENSG00000115896	-2.19144	3.07406e-09	5.24041e-08
ENSG00000115902	1.00678	0.000132399	0.000653371
ENSG00000115919	1.56644	0.000611507	0.00245203
ENSG00000116017	1.19981	9.84863e-08	1.13632e-06
ENSG00000116032	2.66989	1.32764e-07	1.4876e-06
ENSG00000116039	-1.66711	0.00106611	0.00395054
ENSG00000116194	-4.08484	2.2712e-13	9.93572e-12
ENSG00000116299	-3.77328	1.45645e-10	3.32627e-09
ENSG00000116574	-1.71057	1.3294e-07	1.48851e-06
ENSG00000116661	1.4288	0.000593911	0.00239321
ENSG00000116678	-1.40873	1.92499e-05	0.000122968
ENSG00000116701	1.35209	6.23835e-07	5.86095e-06
ENSG00000116717	-1.13902	8.50985e-07	7.76486e-06
ENSG00000116741	-1.30596	4.56676e-06	3.43115e-05
ENSG00000116745	3.89064	8.67495e-07	7.89233e-06
ENSG00000116748	-4.94453	3.92526e-10	8.05275e-09
ENSG00000116819	1.52477	0.000145831	0.000710845
ENSG00000116962	2.08427	2.29377e-08	3.08151e-07
ENSG00000116985	1.4045	2.57992e-05	0.000157493
ENSG00000117009	1.27032	0.000675882	0.00267017
ENSG00000117013	-1.995	9.74378e-07	8.75193e-06
ENSG00000117054	-1.85839	1.02372e-20	2.74109e-18
ENSG00000117115	-3.89732	1.24495e-10	2.87281e-09
ENSG00000117122	2.67235	6.30394e-15	4.09624e-13
ENSG00000117152	2.16293	3.92363e-07	3.90853e-06
ENSG00000117228	1.46248	7.12195e-05	0.000382052
ENSG00000117385	1.52278	8.48512e-09	1.27195e-07
ENSG00000117394	1.66057	2.20561e-09	3.84866e-08
ENSG00000117399	1.76953	3.11009e-15	2.12774e-13
ENSG00000117407	2.86467	1.65086e-13	7.38845e-12
ENSG00000117479	-1.39406	3.11085e-09	5.28571e-08
ENSG00000117586	2.12561	3.83561e-08	4.9229e-07
ENSG00000117632	1.17139	7.86884e-07	7.23952e-06
ENSG00000117640	-1.46674	2.95987e-23	1.91528e-20
ENSG00000117643	-1.50642	7.79862e-06	5.51766e-05
ENSG00000117650	1.79082	1.83535e-14	1.04026e-12
ENSG00000117724	1.72903	2.06417e-12	7.40336e-11
ENSG00000117791	-1.76203	3.42701e-07	3.46494e-06
ENSG00000117971	1.57544	0.00224999	0.00746633
ENSG00000118193	2.16246	1.7651e-20	4.49376e-18
ENSG00000118263	1.58696	1.22656e-09	2.28742e-08
ENSG00000118308	-1.41138	0.0015614	0.00544786
ENSG00000118407	-2.87632	1.00234e-09	1.89834e-08
ENSG00000118473	1.37715	9.37015e-05	0.000485547
ENSG00000118503	1.01061	0.000396628	0.0016825
ENSG00000118557	1.53784	2.12188e-05	0.000132981
ENSG00000118596	-2.18445	1.77602e-07	1.93691e-06
ENSG00000118655	1.15561	7.12675e-13	2.7739e-11
ENSG00000118729	-2.31964	0.00199733	0.00673582
ENSG00000118785	4.0291	2.31979e-12	8.13235e-11
ENSG00000118804	-2.54306	1.44791e-14	8.68184e-13
ENSG00000118898	-1.89326	2.09084e-07	2.24245e-06
ENSG00000119138	-1.62113	6.81047e-08	8.22447e-07
ENSG00000119397	1.05443	1.04967e-06	9.35252e-06
ENSG00000119411	-1.71741	4.72782e-05	0.000266508
ENSG00000119471	-1.40035	1.82312e-14	1.03711e-12
ENSG00000119508	-2.32833	1.57271e-07	1.73099e-06
ENSG00000119514	-1.77	8.0677e-07	7.40931e-06
ENSG00000119547	4.23245	6.61269e-15	4.24072e-13
ENSG00000119630	1.70832	2.01588e-06	1.67147e-05
ENSG00000119681	1.06902	0.0011092	0.00407907
ENSG00000119698	2.90987	5.71849e-10	1.13276e-08
ENSG00000119711	-1.65977	3.53331e-11	9.46075e-10
ENSG00000119714	1.48277	1.4417e-05	9.56824e-05
ENSG00000119729	-1.22123	1.64778e-08	2.29506e-07
ENSG00000119862	-1.21512	0.000909422	0.00345025
ENSG00000119917	2.56876	1.20691e-09	2.25824e-08
ENSG00000119922	2.26954	1.135e-07	1.28661e-06
ENSG00000119929	-1.78676	1.04915e-18	1.56666e-16
ENSG00000119938	-2.57107	1.1482e-06	1.01086e-05
ENSG00000119969	1.26401	9.23611e-07	8.33935e-06
ENSG00000120053	-1.80424	1.08593e-19	1.96099e-17
ENSG00000120129	-1.48457	1.80024e-05	0.000115911
ENSG00000120156	-1.31366	3.56437e-05	0.000208807
ENSG00000120162	1.38987	2.35071e-06	1.91434e-05
ENSG00000120254	1.03392	2.78852e-06	2.22195e-05
ENSG00000120306	-1.42273	2.88611e-08	3.78878e-07
ENSG00000120332	-1.69941	0.00104061	0.00387269
ENSG00000120334	1.1636	1.15351e-10	2.68173e-09
ENSG00000120539	1.08927	3.19123e-08	4.14726e-07
ENSG00000120647	1.07157	1.53317e-08	2.16239e-07
ENSG00000120659	1.60395	0.000329706	0.00143951
ENSG00000120693	-2.41533	4.52572e-12	1.5018e-10
ENSG00000120708	3.98421	4.5422e-21	1.32051e-18
ENSG00000120729	-4.45661	1.47194e-08	2.08569e-07
ENSG00000120738	-1.66002	6.67782e-07	6.23611e-06
ENSG00000120756	-1.19198	0.00147844	0.00520168
ENSG00000120885	-1.90904	5.5263e-05	0.000305966
ENSG00000120913	-1.24173	2.20527e-06	1.81014e-05
ENSG00000120915	-1.75881	1.95436e-07	2.11066e-06
ENSG00000121057	-1.05748	1.79936e-08	2.47951e-07
ENSG00000121068	1.06557	0.0016968	0.00584415
ENSG00000121152	1.68583	1.21875e-16	1.1541e-14
ENSG00000121207	2.57209	0.000293215	0.0013029
ENSG00000121211	1.43808	2.46875e-08	3.28532e-07
ENSG00000121297	1.14928	0.000263382	0.00118905
ENSG00000121413	-1.41475	0.000160919	0.000776349
ENSG00000121440	-1.27554	0.000381187	0.00162411
ENSG00000121552	-1.64579	0.000278248	0.00124653
ENSG00000121577	-3.42174	8.09234e-15	5.08802e-13
ENSG00000121594	2.14441	6.82474e-09	1.05566e-07
ENSG00000121621	1.70339	3.40155e-13	1.41246e-11
ENSG00000121653	-1.3345	4.34747e-05	0.00024677
ENSG00000121671	-1.59481	3.96654e-21	1.18462e-18
ENSG00000121690	1.08428	2.28559e-05	0.000141641
ENSG00000121691	-1.17165	3.44894e-07	3.48484e-06
ENSG00000121716	1.77604	5.96314e-07	5.62963e-06
ENSG00000121769	-3.98002	1.22539e-14	7.46287e-13
ENSG00000121858	1.21401	3.85431e-05	0.000222023
ENSG00000121904	3.25737	1.01014e-11	3.11877e-10
ENSG00000122033	-1.03761	1.51204e-11	4.44733e-10
ENSG00000122035	-1.31841	7.43525e-05	0.000395714
ENSG00000122042	-1.55121	2.32146e-16	2.07197e-14
ENSG00000122133	5.78063	2.56357e-15	1.79334e-13
ENSG00000122367	-5.22425	8.69966e-12	2.73493e-10
ENSG00000122420	-2.23631	1.24666e-05	8.3885e-05
ENSG00000122477	-4.05809	2.20911e-12	7.83277e-11
ENSG00000122592	2.61222	1.86949e-06	1.56345e-05
ENSG00000122641	3.83154	6.22056e-16	5.03152e-14
ENSG00000122642	1.17707	1.0526e-07	1.20478e-06
ENSG00000122679	-1.42503	2.67677e-06	2.1439e-05
ENSG00000122707	-1.15127	0.000565592	0.00229818
ENSG00000122733	2.1737	4.39569e-06	3.32028e-05
ENSG00000122756	-3.0366	2.34566e-07	2.46469e-06
ENSG00000122861	2.02133	3.78222e-10	7.79017e-09
ENSG00000122884	1.34256	2.20801e-08	2.97919e-07
ENSG00000122952	1.22915	9.55109e-08	1.10693e-06
ENSG00000122966	1.4616	7.91848e-09	1.19741e-07
ENSG00000122971	-1.65698	6.84833e-14	3.4088e-12
ENSG00000123096	-1.5025	5.1654e-05	0.000288972
ENSG00000123191	-1.32941	3.56987e-05	0.00020905
ENSG00000123219	1.0291	0.000272317	0.0012244
ENSG00000123342	1.11868	0.000963109	0.0036242
ENSG00000123358	-2.56156	4.94537e-11	1.27577e-09
ENSG00000123360	-1.19867	0.000146804	0.000715366
ENSG00000123364	2.24713	2.94974e-06	2.3408e-05
ENSG00000123388	3.99876	3.38254e-14	1.799e-12
ENSG00000123472	-1.25761	3.85268e-17	4.12635e-15
ENSG00000123473	1.54661	9.85141e-11	2.3322e-09
ENSG00000123485	1.94986	1.0557e-16	1.03113e-14
ENSG00000123500	5.49286	7.90568e-21	2.19241e-18
ENSG00000123612	1.17304	0.000531746	0.00217316
ENSG00000123975	1.11498	8.48362e-06	5.95499e-05
ENSG00000124104	-1.01517	1.63992e-06	1.38714e-05
ENSG00000124134	2.36061	0.000262379	0.00118486
ENSG00000124191	1.60138	1.70737e-05	0.000110808
ENSG00000124212	-2.1842	0.000142727	0.000697685
ENSG00000124215	-1.94629	1.62644e-05	0.000106397
ENSG00000124225	2.13001	1.51443e-09	2.75078e-08
ENSG00000124243	1.52975	1.60936e-07	1.76632e-06
ENSG00000124256	2.11234	1.57249e-06	1.33959e-05
ENSG00000124374	-2.49244	1.6771e-18	2.41161e-16
ENSG00000124406	-2.33645	1.97309e-09	3.48999e-08
ENSG00000124466	-1.19633	0.00163123	0.00564837
ENSG00000124570	-1.01475	0.000109371	0.000553086
ENSG00000124635	1.63318	1.85523e-05	0.000119106
ENSG00000124701	-3.95772	3.63312e-06	2.81128e-05
ENSG00000124731	2.34489	4.13838e-06	3.15664e-05
ENSG00000124743	-3.45051	3.10275e-10	6.54697e-09
ENSG00000125246	-1.94156	3.07899e-13	1.29585e-11
ENSG00000125319	1.44595	9.33206e-09	1.38421e-07
ENSG00000125414	-4.68713	8.97382e-05	0.000467192
ENSG00000125531	2.13928	5.38849e-07	5.16244e-06
ENSG00000125538	1.56053	0.000959395	0.00361373
ENSG00000125648	-1.48457	2.12048e-06	1.74645e-05
ENSG00000125652	-1.0472	2.41066e-06	1.95293e-05
ENSG00000125675	2.07844	7.40149e-05	0.000394431
ENSG00000125726	2.84331	5.46679e-08	6.75412e-07
ENSG00000125733	-1.24222	1.02317e-10	2.40755e-09
ENSG00000125740	-2.05656	5.35311e-05	0.000298196
ENSG00000125744	-2.49688	1.06682e-16	1.03548e-14
ENSG00000125780	-3.33965	0.000154088	0.00074664
ENSG00000125848	1.77875	0.00202366	0.00681577
ENSG00000125864	1.46318	1.05096e-06	9.35861e-06
ENSG00000125869	2.69546	5.91811e-10	1.16932e-08
ENSG00000125871	1.05058	7.84596e-12	2.50715e-10
ENSG00000126016	-3.40392	6.60902e-10	1.28781e-08
ENSG00000126091	-1.11081	1.633e-06	1.3828e-05
ENSG00000126215	1.36755	1.1838e-13	5.4879e-12
ENSG00000126217	-1.12622	0.00142504	0.00503892
ENSG00000126218	-2.4721	2.19293e-11	6.11422e-10
ENSG00000126233	-2.61949	0.000882098	0.00336171
ENSG00000126467	2.0512	0.000644384	0.00256597
ENSG00000126709	3.27935	6.93799e-15	4.39784e-13
ENSG00000126759	-1.61442	1.28363e-05	8.59557e-05
ENSG00000126778	-1.87634	1.67129e-08	2.32364e-07
ENSG00000126785	-1.12283	5.64713e-05	0.000311767
ENSG00000126787	1.77232	2.10941e-15	1.50271e-13
ENSG00000126790	1.12723	3.79706e-06	2.92067e-05
ENSG00000126878	-1.67406	1.96524e-05	0.000125083
ENSG00000126947	-1.18685	0.000486999	0.00201502
ENSG00000127184	-1.19748	4.99194e-10	1.00161e-08
ENSG00000127249	-1.99772	0.00132264	0.0047296
ENSG00000127252	-2.0212	0.000185357	0.000874154
ENSG00000127325	-3.37282	1.09759e-05	7.48266e-05
ENSG00000127423	1.93106	9.16541e-20	1.69451e-17
ENSG00000127507	1.33675	2.63123e-05	0.000160247
ENSG00000127528	-1.76652	6.98356e-09	1.07594e-07
ENSG00000127561	2.7555	3.33468e-08	4.32284e-07
ENSG00000127564	2.08555	2.79861e-17	3.10446e-15
ENSG00000127586	1.42314	3.37884e-10	7.05287e-09
ENSG00000127863	-1.73862	2.85852e-06	2.2719e-05
ENSG00000127920	-1.3028	7.80712e-07	7.19552e-06
ENSG00000127928	4.1603	2.14357e-15	1.51316e-13
ENSG00000127951	-1.28839	0.000922047	0.00348913
ENSG00000128011	1.08016	0.00223147	0.00741276
ENSG00000128016	-1.83959	6.54026e-10	1.27601e-08
ENSG00000128045	1.33955	0.000975342	0.00366846
ENSG00000128203	1.04982	4.71694e-05	0.000265992
ENSG00000128298	1.13303	0.00265004	0.00858709
ENSG00000128340	1.7438	1.89477e-09	3.37064e-08
ENSG00000128408	1.99725	9.99501e-06	6.86218e-05
ENSG00000128591	-3.28571	1.66996e-07	1.82895e-06
ENSG00000128595	1.01744	1.38989e-05	9.25206e-05
ENSG00000128609	-1.26401	1.67273e-16	1.52809e-14
ENSG00000128641	1.39454	1.28981e-06	1.12217e-05
ENSG00000128656	1.2067	4.28845e-05	0.000243866
ENSG00000128683	2.77788	4.19373e-09	6.8701e-08
ENSG00000128709	1.35185	4.18817e-05	0.000238687
ENSG00000128710	4.37149	1.13342e-20	2.93366e-18
ENSG00000128713	4.40401	1.12766e-16	1.08562e-14
ENSG00000128714	3.77098	1.01488e-08	1.49111e-07
ENSG00000128739	-1.74602	8.13751e-10	1.57183e-08
ENSG00000128833	-1.73405	9.40409e-05	0.000486656
ENSG00000128849	-2.83426	2.30787e-10	5.01276e-09
ENSG00000128918	-1.86903	9.78172e-06	6.73659e-05
ENSG00000128944	1.1541	7.91816e-11	1.93652e-09
ENSG00000128965	-1.21564	0.000591004	0.00238397
ENSG00000129195	1.85894	1.03313e-11	3.18344e-10
ENSG00000129226	1.03076	0.000792943	0.00307246
ENSG00000129250	-1.49339	5.6589e-13	2.2362e-11
ENSG00000129474	1.15966	4.80597e-06	3.59695e-05
ENSG00000129521	1.47462	0.00106237	0.0039412
ENSG00000129595	-1.48231	3.77647e-05	0.00021843
ENSG00000129675	-1.1818	0.000381533	0.00162468
ENSG00000129682	-2.15181	9.85474e-06	6.77486e-05
ENSG00000129810	1.09778	8.10275e-06	5.71981e-05
ENSG00000129910	-2.61038	1.88489e-05	0.00012081
ENSG00000130005	-2.74147	7.72989e-14	3.77501e-12
ENSG00000130055	2.80215	2.77772e-06	2.21448e-05
ENSG00000130176	-1.78626	0.000135929	0.000669304
ENSG00000130208	2.14025	4.17376e-05	0.000238128
ENSG00000130222	-2.88924	4.60422e-14	2.36767e-12
ENSG00000130270	1.9295	5.54987e-09	8.82185e-08
ENSG00000130303	2.78501	3.97259e-13	1.62782e-11
ENSG00000130307	-1.02749	4.27059e-06	3.24632e-05
ENSG00000130309	1.43838	6.49152e-20	1.30926e-17
ENSG00000130429	1.22165	5.09318e-07	4.91591e-06
ENSG00000130475	1.7342	6.2785e-06	4.54569e-05
ENSG00000130487	4.37483	2.03734e-15	1.47162e-13
ENSG00000130508	1.86372	9.37584e-07	8.46059e-06
ENSG00000130517	-1.43325	1.18278e-06	1.03777e-05
ENSG00000130528	-3.72115	4.05732e-07	4.02107e-06
ENSG00000130589	1.39873	2.54317e-07	2.64892e-06
ENSG00000130595	-4.02306	8.95213e-08	1.04801e-06
ENSG00000130598	-4.46708	3.58452e-09	5.99866e-08
ENSG00000130635	2.87023	2.25676e-11	6.26968e-10
ENSG00000130653	-2.30848	4.38714e-13	1.76967e-11
ENSG00000130720	5.10545	1.53519e-14	9.09982e-13
ENSG00000130813	1.11101	1.1155e-08	1.62056e-07
ENSG00000130816	1.13659	1.72863e-08	2.3884e-07
ENSG00000130822	3.58393	1.48489e-09	2.70344e-08
ENSG00000130829	3.26717	1.89017e-11	5.40595e-10
ENSG00000130844	-1.10361	0.00022786	0.00104683
ENSG00000131015	1.74985	4.89585e-07	4.74906e-06
ENSG00000131018	-1.10932	0.00118739	0.0043125
ENSG00000131037	-1.35868	0.000441131	0.00184657
ENSG00000131055	-1.12229	0.000523434	0.00214258
ENSG00000131080	-1.72847	2.37136e-05	0.00014643
ENSG00000131094	3.36996	4.3294e-12	1.44593e-10
ENSG00000131153	1.53321	4.13571e-10	8.45099e-09
ENSG00000131203	2.62706	7.41818e-06	5.2701e-05
ENSG00000131351	1.23043	8.51843e-11	2.05741e-09
ENSG00000131470	1.49905	1.18639e-12	4.46117e-11
ENSG00000131471	-2.23387	8.66767e-11	2.0902e-09
ENSG00000131477	-1.22423	1.32092e-06	1.14731e-05
ENSG00000131620	1.97173	2.16002e-05	0.000134611
ENSG00000131626	1.57998	1.34106e-05	8.95773e-05
ENSG00000131650	2.71192	3.50836e-09	5.91584e-08
ENSG00000131730	-4.65206	1.24406e-10	2.87281e-09
ENSG00000131747	1.52283	3.62756e-10	7.51146e-09
ENSG00000131771	-4.15434	5.8142e-08	7.13227e-07
ENSG00000131773	-1.22784	0.000454643	0.0018975
ENSG00000131781	-1.4822	1.45464e-06	1.24948e-05
ENSG00000131791	-1.18468	6.48382e-08	7.8667e-07
ENSG00000131831	-1.54227	6.60806e-05	0.000357448
ENSG00000131944	1.32292	6.31326e-14	3.16274e-12
ENSG00000132031	2.96226	1.64046e-09	2.94523e-08
ENSG00000132122	-1.55827	1.25792e-06	1.09812e-05
ENSG00000132141	-1.23364	2.13769e-06	1.75839e-05
ENSG00000132170	-2.47435	2.40413e-08	3.21033e-07
ENSG00000132326	-1.14452	8.49282e-07	7.75844e-06
ENSG00000132386	-1.12915	0.00144195	0.00508751
ENSG00000132432	1.14042	0.00143527	0.00507046
ENSG00000132470	1.47191	5.88916e-09	9.30403e-08
ENSG00000132514	-1.59177	0.000153983	0.000746366
ENSG00000132517	1.5628	2.22074e-05	0.000138008
ENSG00000132530	2.14418	4.18745e-10	8.53426e-09
ENSG00000132570	-1.15668	4.85965e-10	9.78864e-09
ENSG00000132688	-1.35499	0.00170185	0.00585767
ENSG00000132698	-1.08225	0.000470746	0.00195578
ENSG00000132749	1.07349	0.00159544	0.00553803
ENSG00000132932	1.63211	0.000202968	0.000947839
ENSG00000133026	1.03423	0.000263697	0.00119013
ENSG00000133063	4.80616	2.14852e-11	6.01199e-10
ENSG00000133083	-1.62965	0.00133384	0.00476636
ENSG00000133101	2.30665	0.000224438	0.00103275
ENSG00000133106	2.37584	6.43275e-11	1.6244e-09
ENSG00000133110	3.1422	6.43621e-10	1.26524e-08
ENSG00000133112	-1.49046	7.46069e-14	3.67824e-12
ENSG00000133216	1.90615	4.24611e-08	5.36396e-07
ENSG00000133247	1.03217	3.00613e-07	3.07544e-06
ENSG00000133315	-1.93698	1.64845e-11	4.76729e-10
ENSG00000133392	-2.96283	8.42628e-08	9.97409e-07
ENSG00000133454	-3.69078	5.29043e-07	5.0779e-06
ENSG00000133466	2.99752	6.45063e-18	8.2701e-16
ENSG00000133710	-2.87315	9.17997e-08	1.07031e-06
ENSG00000133800	-2.3139	1.94054e-08	2.65054e-07
ENSG00000133816	1.77243	1.028e-07	1.17977e-06
ENSG00000133878	-4.19186	1.61649e-08	2.25959e-07
ENSG00000133943	-1.8213	3.69849e-20	8.20537e-18
ENSG00000133985	-1.50505	7.84536e-05	0.000415264
ENSG00000134013	3.11064	5.40988e-16	4.44526e-14
ENSG00000134028	2.74215	2.18076e-07	2.32126e-06
ENSG00000134057	1.27353	1.33074e-08	1.90474e-07
ENSG00000134138	-1.15561	7.89436e-07	7.25869e-06
ENSG00000134201	-2.47856	1.47492e-09	2.68844e-08
ENSG00000134222	1.52261	4.37558e-12	1.45822e-10
ENSG00000134243	-1.28519	3.62531e-07	3.64645e-06
ENSG00000134245	1.63731	5.21274e-05	0.000291201
ENSG00000134247	1.3853	1.93007e-10	4.28201e-09
ENSG00000134259	1.63414	0.00242103	0.00794728
ENSG00000134321	3.11304	7.92749e-12	2.52801e-10
ENSG00000134324	-1.80978	2.45892e-13	1.05781e-11
ENSG00000134326	2.02524	2.07847e-07	2.23103e-06
ENSG00000134352	-1.03861	2.99525e-07	3.06633e-06
ENSG00000134363	1.85669	5.74274e-07	5.45274e-06
ENSG00000134460	1.28514	0.000571859	0.00232122
ENSG00000134463	-1.41144	0.00164932	0.00570338
ENSG00000134531	-2.82609	3.11306e-20	7.10968e-18
ENSG00000134533	-1.73141	3.85044e-05	0.000221965
ENSG00000134668	1.75585	7.82938e-05	0.00041466
ENSG00000134690	1.7689	6.4676e-17	6.60801e-15
ENSG00000134716	-1.65876	6.81065e-07	6.33948e-06
ENSG00000134765	2.84372	9.44714e-05	0.000488558
ENSG00000134769	-3.26171	5.79242e-10	1.14594e-08
ENSG00000134780	-1.3766	0.000267616	0.00120664
ENSG00000134824	2.48957	7.81837e-10	1.51585e-08
ENSG00000134827	-3.38527	7.38403e-07	6.82583e-06
ENSG00000134871	1.74651	6.58034e-09	1.02295e-07
ENSG00000134873	-3.09626	7.60136e-05	0.000403587
ENSG00000134901	1.49646	1.48178e-10	3.35941e-09
ENSG00000134986	1.06427	0.000355564	0.00153472
ENSG00000135046	-1.97089	8.75338e-08	1.02907e-06
ENSG00000135063	-2.74299	8.93299e-08	1.04701e-06
ENSG00000135074	1.595	2.62261e-05	0.000159785
ENSG00000135097	1.67444	0.00310082	0.00981567
ENSG00000135111	-1.3897	1.31728e-07	1.47813e-06
ENSG00000135114	2.60238	4.70748e-10	9.51917e-09
ENSG00000135218	-1.78887	0.000491576	0.00202929
ENSG00000135253	1.34521	0.000381023	0.00162411
ENSG00000135314	1.55528	2.52876e-11	7.00029e-10
ENSG00000135318	2.06105	2.39998e-06	1.94732e-05
ENSG00000135362	1.29296	4.26718e-06	3.24531e-05
ENSG00000135363	-1.27906	7.34397e-07	6.79689e-06
ENSG00000135373	-1.56616	3.87432e-05	0.000222845
ENSG00000135374	-2.79357	8.77874e-05	0.000459191
ENSG00000135424	-2.19916	1.63806e-06	1.38632e-05
ENSG00000135451	1.79326	5.70882e-15	3.72513e-13
ENSG00000135454	1.42689	0.000646496	0.00257043
ENSG00000135469	-2.80555	2.36382e-25	2.44734e-22
ENSG00000135519	1.93576	3.50956e-05	0.000205906
ENSG00000135605	-1.60349	2.27674e-08	3.06129e-07
ENSG00000135617	-1.39705	1.07266e-11	3.29869e-10
ENSG00000135622	1.66015	1.59091e-12	5.81336e-11
ENSG00000135636	-1.20358	0.0012758	0.00457685
ENSG00000135744	-2.54847	7.2956e-06	5.19251e-05
ENSG00000135821	-1.09603	0.000787398	0.00305402
ENSG00000135862	1.0145	1.94274e-05	0.000123854
ENSG00000135899	1.28146	8.22807e-07	7.53431e-06
ENSG00000135919	1.80138	3.88523e-05	0.00022339
ENSG00000136059	-1.13304	0.000226636	0.00104193
ENSG00000136108	1.00482	2.04732e-07	2.20368e-06
ENSG00000136114	1.83627	1.4049e-07	1.56852e-06
ENSG00000136122	1.47246	3.74614e-09	6.24222e-08
ENSG00000136143	-1.04176	2.26102e-07	2.38706e-06
ENSG00000136153	-1.46201	1.20291e-05	8.11519e-05
ENSG00000136155	-2.30008	1.50026e-05	9.88088e-05
ENSG00000136158	-1.166	6.69384e-05	0.000361332
ENSG00000136160	-1.94795	3.87526e-08	4.96558e-07
ENSG00000136193	1.3971	9.98546e-11	2.36034e-09
ENSG00000136231	2.74453	4.76308e-09	7.67161e-08
ENSG00000136235	1.70077	9.41645e-08	1.09296e-06
ENSG00000136244	-2.41016	1.25416e-05	8.4353e-05
ENSG00000136286	1.19454	0.000845856	0.00324109
ENSG00000136295	1.83559	3.32322e-14	1.7864e-12
ENSG00000136378	1.51132	7.88578e-06	5.57425e-05
ENSG00000136383	-3.08075	6.528e-11	1.64311e-09
ENSG00000136404	-1.53425	3.96433e-06	3.03132e-05
ENSG00000136444	-1.02601	2.14316e-12	7.63379e-11
ENSG00000136492	1.14711	1.6029e-05	0.000105034
ENSG00000136514	1.84351	3.63219e-07	3.65099e-06
ENSG00000136518	1.15629	1.89062e-09	3.36713e-08
ENSG00000136542	-1.70849	0.00127902	0.00458629
ENSG00000136689	-1.86123	9.79204e-06	6.74071e-05
ENSG00000136694	-3.01281	0.000384399	0.00163644
ENSG00000136717	-2.60495	7.28449e-11	1.80428e-09
ENSG00000136732	-1.85874	1.41336e-08	2.01371e-07
ENSG00000136824	1.03884	2.17831e-06	1.79085e-05
ENSG00000136826	-1.38457	1.47339e-05	9.73421e-05
ENSG00000136842	-3.71582	2.78425e-10	5.93949e-09
ENSG00000136883	2.07108	2.70119e-05	0.000163737
ENSG00000136943	2.75048	9.2629e-16	7.22879e-14
ENSG00000136944	3.00742	6.37138e-08	7.74844e-07
ENSG00000136982	1.15837	1.22931e-08	1.77098e-07
ENSG00000137033	-2.67585	5.13872e-08	6.38434e-07
ENSG00000137070	-1.50994	1.52591e-07	1.68773e-06
ENSG00000137094	-1.05221	0.00123469	0.00445514
ENSG00000137103	-1.33843	9.4737e-06	6.54477e-05
ENSG00000137135	1.84424	6.57955e-12	2.13767e-10
ENSG00000137198	-2.69067	5.69125e-11	1.44894e-09
ENSG00000137273	1.37094	1.28025e-05	8.58843e-05
ENSG00000137310	1.32452	2.72073e-07	2.81686e-06
ENSG00000137404	1.29491	1.61315e-12	5.85331e-11
ENSG00000137462	1.35805	5.63862e-05	0.000311518
ENSG00000137474	1.58429	2.40097e-08	3.20886e-07
ENSG00000137496	1.02958	0.000516045	0.00211623
ENSG00000137501	-1.69805	2.31001e-07	2.43216e-06
ENSG00000137571	-3.12637	4.15605e-09	6.83138e-08
ENSG00000137573	1.9627	5.61285e-06	4.11945e-05
ENSG00000137628	2.1647	1.54892e-10	3.49126e-09
ENSG00000137727	-1.33779	0.00157939	0.00549339
ENSG00000137745	5.41538	2.36594e-14	1.29834e-12
ENSG00000137804	1.40163	1.53548e-08	2.16239e-07
ENSG00000137807	1.62533	2.71791e-15	1.88433e-13
ENSG00000137809	2.23968	1.6555e-05	0.00010798
ENSG00000137812	1.43515	2.24158e-09	3.90267e-08
ENSG00000137825	1.4575	4.89375e-05	0.000274964
ENSG00000137831	-1.15309	1.98054e-10	4.38652e-09
ENSG00000137857	-1.03193	0.000676811	0.00267248
ENSG00000137868	2.30291	9.00752e-08	1.05336e-06
ENSG00000137878	-1.82985	0.000613255	0.00245827
ENSG00000137959	2.29293	9.68885e-08	1.12122e-06
ENSG00000137965	2.56796	2.90684e-13	1.23342e-11
ENSG00000138028	-1.44578	0.00300048	0.00955454
ENSG00000138029	-1.55467	1.2238e-26	2.18365e-23
ENSG00000138092	1.43827	1.0949e-18	1.61941e-16
ENSG00000138100	-3.70191	2.13505e-06	1.75715e-05
ENSG00000138111	1.00522	3.00739e-05	0.000179772
ENSG00000138135	-1.83458	8.69883e-06	6.07978e-05
ENSG00000138160	1.13169	2.12205e-07	2.26658e-06
ENSG00000138162	-1.31961	6.09252e-10	1.20072e-08
ENSG00000138166	-1.67558	8.53667e-08	1.00817e-06
ENSG00000138180	1.81487	1.86655e-15	1.37381e-13
ENSG00000138316	1.78336	4.06887e-07	4.02995e-06
ENSG00000138346	1.31894	3.04323e-09	5.19355e-08
ENSG00000138347	-3.93149	3.38274e-06	2.64255e-05
ENSG00000138356	-1.92778	6.64525e-06	4.77564e-05
ENSG00000138378	1.04154	0.000360071	0.00155029
ENSG00000138448	1.04083	1.73829e-05	0.000112482
ENSG00000138496	1.0054	1.64862e-05	0.000107666
ENSG00000138593	-1.0887	8.31275e-10	1.6017e-08
ENSG00000138615	-3.23142	5.25717e-08	6.52629e-07
ENSG00000138640	-1.17162	1.62793e-06	1.37925e-05
ENSG00000138646	1.88276	1.07466e-07	1.2234e-06
ENSG00000138658	1.54565	2.93734e-12	1.01146e-10
ENSG00000138678	-1.40205	0.000495854	0.00204423
ENSG00000138722	-2.73548	1.52689e-07	1.68773e-06
ENSG00000138744	-1.12349	5.44078e-08	6.7327e-07
ENSG00000138755	3.39552	2.1613e-09	3.7841e-08
ENSG00000138768	-1.03275	4.16291e-12	1.39332e-10
ENSG00000138771	-1.65493	2.42718e-07	2.54003e-06
ENSG00000138778	1.59715	1.17974e-12	4.44692e-11
ENSG00000138796	-1.47215	1.19894e-13	5.52387e-12
ENSG00000138798	-3.26323	7.10192e-11	1.7732e-09
ENSG00000138829	3.26925	3.31008e-09	5.59973e-08
ENSG00000138944	2.48877	7.47648e-08	8.95909e-07
ENSG00000139211	2.53724	6.46944e-10	1.27017e-08
ENSG00000139219	4.87128	7.2293e-16	5.72811e-14
ENSG00000139292	1.76113	0.00126896	0.00455914
ENSG00000139329	1.44142	0.00021074	0.000978997
ENSG00000139547	2.45858	1.63862e-08	2.28436e-07
ENSG00000139572	1.13498	0.0011258	0.00413227
ENSG00000139618	1.51369	1.99302e-08	2.71505e-07
ENSG00000139629	1.29826	0.00153102	0.00536236
ENSG00000139679	-1.06645	4.11013e-05	0.000234929
ENSG00000139714	2.08973	5.40681e-05	0.000300852
ENSG00000139725	1.10758	0.00159033	0.00552153
ENSG00000139734	1.19508	2.87121e-07	2.95493e-06
ENSG00000139737	-1.76978	4.51928e-05	0.000255681
ENSG00000139800	5.00366	2.70344e-19	4.56352e-17
ENSG00000139880	1.50361	4.14116e-12	1.38903e-10
ENSG00000140022	1.25094	1.35112e-06	1.16831e-05
ENSG00000140092	-1.08718	0.00223015	0.00741157
ENSG00000140105	2.12237	1.06866e-07	1.21819e-06
ENSG00000140285	-2.72944	4.42413e-08	5.5678e-07
ENSG00000140297	-2.49532	5.30529e-06	3.92339e-05
ENSG00000140323	1.81593	0.000129919	0.000642971
ENSG00000140403	-1.38	1.06487e-08	1.55573e-07
ENSG00000140416	-2.31082	7.02952e-09	1.07981e-07
ENSG00000140451	2.12268	3.59188e-14	1.88452e-12
ENSG00000140519	-2.51001	2.14266e-05	0.000133959
ENSG00000140525	1.42353	2.26579e-12	7.97906e-11
ENSG00000140534	1.37924	4.93405e-07	4.78015e-06
ENSG00000140543	-1.02327	4.97618e-06	3.71182e-05
ENSG00000140600	-1.39004	0.000654487	0.00259887
ENSG00000140740	-1.19317	3.68942e-19	6.03122e-17
ENSG00000140853	1.27017	1.58868e-07	1.74485e-06
ENSG00000140937	1.99799	2.99168e-06	2.37045e-05
ENSG00000140986	-4.66185	8.96059e-17	8.86357e-15
ENSG00000141012	1.39029	3.51127e-10	7.2901e-09
ENSG00000141161	-3.8886	2.11887e-06	1.74645e-05
ENSG00000141314	1.86028	0.000582375	0.00235528
ENSG00000141337	-1.04452	3.27916e-06	2.57184e-05
ENSG00000141338	-2.86283	3.04861e-07	3.11071e-06
ENSG00000141391	1.92933	4.1295e-13	1.67883e-11
ENSG00000141485	2.56117	4.23968e-05	0.000241357
ENSG00000141576	-3.12412	1.97768e-17	2.29204e-15
ENSG00000141577	1.05337	6.23016e-09	9.72406e-08
ENSG00000141655	-1.98351	4.42755e-09	7.21509e-08
ENSG00000141696	1.35072	6.45921e-07	6.0538e-06
ENSG00000141756	1.3488	0.000882958	0.00336417
ENSG00000141905	-1.22608	4.15689e-09	6.83138e-08
ENSG00000141965	-2.36595	1.05282e-22	5.07273e-20
ENSG00000142156	1.81086	3.00381e-06	2.37885e-05
ENSG00000142173	1.23413	0.00181512	0.00619127
ENSG00000142185	1.19274	0.00147796	0.00520117
ENSG00000142192	1.15854	9.21311e-08	1.07256e-06
ENSG00000142197	-1.12209	4.93335e-09	7.91477e-08
ENSG00000142494	-1.4911	0.00098759	0.00370582
ENSG00000142552	2.12438	4.13207e-08	5.24274e-07
ENSG00000142583	-1.75917	3.27276e-06	2.56957e-05
ENSG00000142619	2.9481	1.49146e-07	1.65445e-06
ENSG00000142621	2.7496	2.35662e-08	3.15231e-07
ENSG00000142623	-3.1832	7.58917e-08	9.07312e-07
ENSG00000142657	-1.10673	8.20831e-05	0.000432266
ENSG00000142661	-3.15024	1.09389e-08	1.59213e-07
ENSG00000142700	3.26116	0.000150898	0.000733931
ENSG00000142731	1.30526	3.78144e-10	7.79017e-09
ENSG00000142875	-1.06649	3.64794e-05	0.000212979
ENSG00000142945	2.13452	4.63573e-25	4.23488e-22
ENSG00000142973	-3.27333	4.0326e-07	4.00168e-06
ENSG00000143028	-4.4107	1.61322e-10	3.62566e-09
ENSG00000143036	-1.41304	2.98409e-07	3.05692e-06
ENSG00000143147	1.27639	5.84274e-06	4.26399e-05
ENSG00000143149	-1.3259	3.92524e-14	2.03876e-12
ENSG00000143164	-1.37494	5.19054e-16	4.28772e-14
ENSG00000143196	-2.69495	4.12822e-08	5.24213e-07
ENSG00000143226	1.11533	0.000541712	0.00221098
ENSG00000143228	1.43976	1.4457e-09	2.64387e-08
ENSG00000143322	1.0418	4.6275e-06	3.47174e-05
ENSG00000143324	1.10913	5.57743e-08	6.87441e-07
ENSG00000143333	-2.03324	5.78209e-08	7.10411e-07
ENSG00000143365	-3.42503	1.80238e-14	1.02908e-12
ENSG00000143369	-1.30903	0.00117215	0.00427113
ENSG00000143375	-1.36263	0.000536508	0.00219147
ENSG00000143409	-1.42379	3.57121e-12	1.21094e-10
ENSG00000143412	-1.94636	2.85792e-06	2.2719e-05
ENSG00000143416	-2.76132	1.38752e-13	6.3191e-12
ENSG00000143434	-3.10693	2.41477e-13	1.04461e-11
ENSG00000143476	1.91264	1.37127e-15	1.03882e-13
ENSG00000143536	-4.05028	2.24466e-05	0.000139383
ENSG00000143549	-1.45444	3.79539e-16	3.2209e-14
ENSG00000143632	-4.77302	5.85026e-07	5.54329e-06
ENSG00000143819	-1.05878	0.000268268	0.00120865
ENSG00000143845	-1.11931	0.00120743	0.00437502
ENSG00000143847	-2.069	5.55043e-07	5.29507e-06
ENSG00000143850	-1.64674	1.06166e-05	7.25364e-05
ENSG00000143851	1.23944	0.00183795	0.00626087
ENSG00000143867	-2.42024	2.72742e-07	2.8219e-06
ENSG00000144063	-1.10861	0.00175106	0.00599778
ENSG00000144354	1.04364	0.000313787	0.00138284
ENSG00000144355	2.43229	2.62646e-08	3.46845e-07
ENSG00000144357	-1.20196	3.22762e-12	1.09683e-10
ENSG00000144366	-2.11159	1.46848e-07	1.63247e-06
ENSG00000144395	1.74595	1.69943e-08	2.35435e-07
ENSG00000144451	-1.22347	1.96312e-05	0.00012502
ENSG00000144476	1.19387	0.000883345	0.0033644
ENSG00000144488	2.12243	0.000163885	0.000789121
ENSG00000144596	-1.5162	9.46409e-05	0.000489109
ENSG00000144642	-1.12088	0.000282186	0.00126038
ENSG00000144649	-1.50909	0.000767042	0.00298251
ENSG00000144655	-1.79811	1.97054e-12	7.08392e-11
ENSG00000144668	-1.15545	0.000638374	0.002544
ENSG00000144674	-1.11811	1.27221e-10	2.92704e-09
ENSG00000144712	-3.36656	8.28139e-11	2.00953e-09
ENSG00000144730	-1.33997	1.58066e-06	1.34361e-05
ENSG00000144746	-1.07974	9.20363e-09	1.36647e-07
ENSG00000144749	-1.28723	6.11704e-05	0.00033497
ENSG00000144810	1.88766	1.8921e-05	0.000121222
ENSG00000144824	1.41065	1.02765e-06	9.17731e-06
ENSG00000144857	-1.62438	6.66012e-07	6.22332e-06
ENSG00000144908	-3.07305	8.50673e-07	7.76486e-06
ENSG00000145014	1.42452	1.3205e-07	1.48068e-06
ENSG00000145040	2.31159	2.86086e-10	6.06128e-09
ENSG00000145107	2.37957	1.38574e-07	1.54935e-06
ENSG00000145247	1.09886	5.60857e-05	0.000310079
ENSG00000145358	-3.14843	1.13768e-05	7.72189e-05
ENSG00000145362	-3.30968	8.28887e-13	3.20214e-11
ENSG00000145386	1.34101	3.01873e-09	5.16309e-08
ENSG00000145476	-1.00676	0.000293165	0.0013029
ENSG00000145506	1.71893	2.21472e-06	1.81694e-05
ENSG00000145555	1.35583	2.53964e-08	3.37099e-07
ENSG00000145604	1.15347	6.35487e-08	7.73442e-07
ENSG00000145675	-1.3202	7.19935e-06	5.13091e-05
ENSG00000145681	4.17192	3.02791e-26	4.27486e-23
ENSG00000145687	-1.17328	2.48943e-05	0.000152628
ENSG00000145743	-1.31783	2.06499e-11	5.85207e-10
ENSG00000145824	1.65348	0.00225913	0.00749024
ENSG00000145879	-3.10154	0.000172123	0.00082122
ENSG00000145911	-1.01737	0.000200317	0.000937871
ENSG00000145916	-1.17535	1.72504e-08	2.38556e-07
ENSG00000145934	2.48524	1.09888e-07	1.2484e-06
ENSG00000145936	-1.92764	1.12609e-11	3.44254e-10
ENSG00000145949	-2.9839	2.82194e-13	1.20068e-11
ENSG00000146054	-1.08758	8.77737e-05	0.000459191
ENSG00000146070	2.1579	5.7084e-10	1.1322e-08
ENSG00000146143	1.38736	3.37908e-16	2.88336e-14
ENSG00000146147	-3.39309	8.15571e-11	1.98524e-09
ENSG00000146197	2.25241	0.000132011	0.000652079
ENSG00000146242	1.66084	7.13078e-14	3.52678e-12
ENSG00000146243	-1.13866	2.93448e-05	0.000176159
ENSG00000146263	1.21364	4.75159e-10	9.5835e-09
ENSG00000146374	-2.4832	1.56985e-07	1.72906e-06
ENSG00000146410	1.68295	1.29618e-14	7.80218e-13
ENSG00000146535	1.40708	9.82395e-14	4.70882e-12
ENSG00000146555	1.42811	3.73319e-05	0.000216889
ENSG00000146648	1.48968	0.000136992	0.000673683
ENSG00000146670	2.10219	1.53667e-23	1.03759e-20
ENSG00000146674	1.28475	0.00186681	0.00634667
ENSG00000146729	-1.30369	2.46368e-05	0.000151589
ENSG00000146839	4.15604	1.70923e-13	7.60585e-12
ENSG00000146918	1.19194	5.99741e-10	1.18348e-08
ENSG00000146938	2.25192	0.000433101	0.00181638
ENSG00000147027	-1.63906	3.744e-06	2.88263e-05
ENSG00000147041	-1.84189	0.00107787	0.00398745
ENSG00000147065	1.22744	1.51396e-07	1.67822e-06
ENSG00000147119	1.43474	3.39293e-06	2.64918e-05
ENSG00000147381	8.28794	2.4026e-13	1.04225e-11
ENSG00000147394	-1.19158	0.000356843	0.00153895
ENSG00000147536	1.51056	2.84753e-07	2.93835e-06
ENSG00000147576	-3.43994	1.28915e-16	1.21336e-14
ENSG00000147650	1.10204	0.000275946	0.00123785
ENSG00000147804	1.34193	2.47612e-06	2.00073e-05
ENSG00000147853	-1.0638	7.23018e-08	8.6975e-07
ENSG00000147862	-1.1389	0.00016895	0.000809064
ENSG00000147872	-1.29194	0.000312305	0.00137787
ENSG00000147889	3.51214	1.86832e-08	2.56091e-07
ENSG00000147912	-1.46871	4.38417e-09	7.16696e-08
ENSG00000148180	-1.11698	5.46851e-10	1.08879e-08
ENSG00000148225	-1.03805	5.64173e-05	0.000311579
ENSG00000148339	-1.8363	1.37149e-11	4.11182e-10
ENSG00000148357	-2.72639	8.12551e-08	9.66967e-07
ENSG00000148408	4.20822	5.49019e-10	1.09171e-08
ENSG00000148516	-1.15392	0.000437814	0.00183466
ENSG00000148541	-2.36859	3.69056e-08	4.75639e-07
ENSG00000148677	-3.1674	0.000188161	0.000886572
ENSG00000148680	2.61498	1.46344e-08	2.07642e-07
ENSG00000148773	1.44452	3.6188e-08	4.67165e-07
ENSG00000148848	3.57512	1.70607e-15	1.27099e-13
ENSG00000148942	2.94954	5.09036e-07	4.91591e-06
ENSG00000149150	-1.25489	6.7973e-05	0.000366027
ENSG00000149243	2.01829	2.98324e-05	0.000178603
ENSG00000149257	2.00366	1.00168e-11	3.09882e-10
ENSG00000149260	-2.00004	6.79968e-09	1.05283e-07
ENSG00000149380	2.53128	8.46549e-09	1.27023e-07
ENSG00000149451	-1.29379	0.000656241	0.00260315
ENSG00000149483	1.00552	2.22753e-12	7.88007e-11
ENSG00000149485	2.08591	1.79397e-10	4.00869e-09
ENSG00000149554	1.3197	1.26472e-11	3.82869e-10
ENSG00000149557	2.01857	2.17177e-07	2.31328e-06
ENSG00000149575	-3.0024	2.27287e-08	3.05873e-07
ENSG00000149596	-3.03371	1.9445e-07	2.10293e-06
ENSG00000149636	1.19012	4.27961e-09	7.00341e-08
ENSG00000149716	1.5476	7.30226e-06	5.19487e-05
ENSG00000149809	-1.62579	2.31776e-05	0.000143406
ENSG00000149948	4.30822	9.43075e-15	5.81188e-13
ENSG00000149968	3.90863	1.21693e-10	2.82072e-09
ENSG00000150054	-1.48742	2.34833e-07	2.46583e-06
ENSG00000150510	-1.72265	4.26328e-08	5.37845e-07
ENSG00000150540	-1.23006	8.95134e-05	0.000466178
ENSG00000150551	1.71008	9.12687e-06	6.33335e-05
ENSG00000150593	-1.25658	1.37765e-09	2.53493e-08
ENSG00000150630	2.07587	2.79335e-06	2.22351e-05
ENSG00000150672	-2.77773	8.74354e-12	2.74317e-10
ENSG00000150768	-1.04231	1.11601e-09	2.10336e-08
ENSG00000150995	-1.18586	3.92309e-06	3.00422e-05
ENSG00000151006	2.14789	1.91886e-09	3.40275e-08
ENSG00000151012	1.59941	0.00213063	0.00712812
ENSG00000151023	1.34962	0.00210362	0.0070499
ENSG00000151025	5.01175	1.47637e-16	1.36476e-14
ENSG00000151090	-1.55367	1.49089e-05	9.83161e-05
ENSG00000151150	-1.08625	6.40046e-05	0.000347915
ENSG00000151276	-1.44695	1.40826e-11	4.17371e-10
ENSG00000151320	-2.22231	1.1048e-05	7.52558e-05
ENSG00000151376	-1.79558	3.98925e-08	5.09064e-07
ENSG00000151388	3.24676	1.18955e-12	4.46223e-11
ENSG00000151623	-2.8674	2.13928e-07	2.28181e-06
ENSG00000151651	1.5383	1.58058e-06	1.34361e-05
ENSG00000151715	-1.56754	0.00233375	0.00770313
ENSG00000151726	-1.32652	5.68857e-08	7.00028e-07
ENSG00000151729	-3.98197	1.97585e-26	3.0685e-23
ENSG00000151789	-2.24678	1.7373e-07	1.89868e-06
ENSG00000151790	1.38472	0.00123444	0.00445514
ENSG00000151849	1.11628	2.08121e-06	1.71921e-05
ENSG00000151882	-3.80135	1.07791e-22	5.07273e-20
ENSG00000151892	-2.12205	3.96714e-05	0.000227646
ENSG00000151917	1.55364	1.08877e-06	9.66207e-06
ENSG00000151967	-2.34317	5.7805e-12	1.89791e-10
ENSG00000152078	-2.29968	9.02372e-07	8.16657e-06
ENSG00000152128	1.36528	0.00211348	0.00707989
ENSG00000152137	-2.45367	2.00779e-09	3.54732e-08
ENSG00000152207	1.71462	1.22656e-06	1.07375e-05
ENSG00000152234	-1.30067	8.37893e-17	8.39515e-15
ENSG00000152253	1.28588	2.14128e-09	3.75689e-08
ENSG00000152503	1.17857	6.99269e-05	0.000375896
ENSG00000152556	-2.74791	2.0132e-22	8.68473e-20
ENSG00000152580	-1.83713	0.00227587	0.00753931
ENSG00000152583	-1.72291	1.06916e-07	1.21819e-06
ENSG00000152642	-3.15116	2.09985e-24	1.63054e-21
ENSG00000152661	1.56794	2.24996e-06	1.8439e-05
ENSG00000152700	-1.1804	2.94183e-18	4.04307e-16
ENSG00000152894	1.09058	9.10097e-07	8.2269e-06
ENSG00000152952	1.6331	5.41934e-08	6.71151e-07
ENSG00000153234	-1.89162	6.42957e-07	6.02967e-06
ENSG00000153292	-2.37756	6.4903e-05	0.000352182
ENSG00000153395	1.56903	4.63934e-09	7.52077e-08
ENSG00000153404	3.36312	1.91517e-14	1.07763e-12
ENSG00000153531	-3.56052	1.58881e-16	1.46001e-14
ENSG00000153902	-1.48856	5.5585e-06	4.08149e-05
ENSG00000153904	-1.48143	4.9831e-06	3.7152e-05
ENSG00000153956	-2.18642	9.84501e-07	8.82245e-06
ENSG00000154040	1.34777	0.00058395	0.00236042
ENSG00000154096	1.97037	2.51636e-07	2.62452e-06
ENSG00000154102	1.16231	9.71271e-05	0.000498969
ENSG00000154153	-2.05644	4.03156e-07	4.00168e-06
ENSG00000154175	-2.00549	8.44761e-05	0.000443514
ENSG00000154188	-1.54236	0.000249826	0.00113544
ENSG00000154258	-1.83055	6.41238e-06	4.62752e-05
ENSG00000154262	-1.26579	0.000758384	0.00295402
ENSG00000154274	-2.05002	0.00111379	0.00409401
ENSG00000154330	-2.87901	1.37239e-09	2.52826e-08
ENSG00000154358	-3.89219	3.4814e-19	5.75172e-17
ENSG00000154429	1.09865	4.51322e-11	1.17997e-09
ENSG00000154451	3.91547	9.75685e-15	5.98909e-13
ENSG00000154553	-3.18977	9.14022e-08	1.06647e-06
ENSG00000154556	-2.54462	6.79385e-10	1.32216e-08
ENSG00000154721	-1.45884	8.51391e-06	5.97082e-05
ENSG00000154734	-1.63901	5.90604e-06	4.30614e-05
ENSG00000154764	2.43155	1.40646e-06	1.2101e-05
ENSG00000154822	-1.63491	2.33857e-06	1.90646e-05
ENSG00000154839	1.39899	2.96472e-09	5.0763e-08
ENSG00000154864	1.49209	0.000307582	0.00135896
ENSG00000154920	2.17096	3.59051e-21	1.11521e-18
ENSG00000154928	-1.60023	0.00150473	0.00528232
ENSG00000154978	1.22657	0.000202995	0.000947839
ENSG00000155016	-1.05896	0.000438813	0.00183743
ENSG00000155093	-1.6293	8.52478e-06	5.97427e-05
ENSG00000155254	1.51208	3.53911e-09	5.95475e-08
ENSG00000155324	-1.19125	1.76346e-07	1.92456e-06
ENSG00000155380	1.21443	1.93654e-06	1.61084e-05
ENSG00000155465	1.11305	0.00103795	0.00386464
ENSG00000155657	-4.42509	3.98241e-09	6.57246e-08
ENSG00000155660	1.12893	2.65564e-11	7.31244e-10
ENSG00000155792	-3.50733	7.64627e-18	9.57633e-16
ENSG00000155886	2.06826	3.34912e-05	0.000197989
ENSG00000155893	1.26329	0.000850625	0.00325455
ENSG00000156049	-3.08395	1.0698e-19	1.95458e-17
ENSG00000156218	-2.08243	8.97285e-06	6.24041e-05
ENSG00000156234	2.16748	4.92257e-06	3.6736e-05
ENSG00000156265	-1.86102	7.3971e-08	8.87081e-07
ENSG00000156282	-3.31899	7.19364e-05	0.000385365
ENSG00000156284	-2.88385	0.000369142	0.00158182
ENSG00000156413	-2.19344	0.00118316	0.00430314
ENSG00000156453	-1.44544	2.06807e-06	1.712e-05
ENSG00000156510	4.17414	4.50675e-12	1.49871e-10
ENSG00000156587	1.48777	1.63675e-08	2.28381e-07
ENSG00000156675	-1.28774	0.000226238	0.00104072
ENSG00000156787	1.15415	5.46075e-15	3.59345e-13
ENSG00000156802	1.77777	5.63683e-16	4.60736e-14
ENSG00000156885	-5.00468	1.90337e-07	2.0642e-06
ENSG00000156966	-1.82641	1.56075e-07	1.72025e-06
ENSG00000156968	-1.50155	0.00236187	0.00778103
ENSG00000156970	1.5853	2.16283e-12	7.6862e-11
ENSG00000157107	-1.09466	8.35395e-09	1.25471e-07
ENSG00000157110	-1.19065	4.00714e-07	3.98405e-06
ENSG00000157119	-4.26106	3.40821e-05	0.000200947
ENSG00000157168	1.43286	0.000483017	0.00200033
ENSG00000157227	1.38223	9.1952e-08	1.07128e-06
ENSG00000157399	1.48788	0.00100779	0.00376949
ENSG00000157445	-1.68358	2.67578e-06	2.1439e-05
ENSG00000157456	1.62174	2.0218e-14	1.12944e-12
ENSG00000157500	-1.09985	3.26805e-11	8.78078e-10
ENSG00000157502	-2.41004	0.000222871	0.00102614
ENSG00000157601	1.80153	1.89832e-06	1.58499e-05
ENSG00000157657	1.10616	0.000312803	0.00137928
ENSG00000157680	1.5927	0.000516626	0.00211806
ENSG00000157766	2.06239	6.0441e-06	4.39236e-05
ENSG00000158022	-4.46369	1.09384e-08	1.59213e-07
ENSG00000158023	2.32038	8.39808e-15	5.23784e-13
ENSG00000158050	-1.20198	0.00118824	0.00431253
ENSG00000158055	-1.21038	0.0017681	0.00605215
ENSG00000158163	1.59058	1.04576e-07	1.19857e-06
ENSG00000158169	1.15357	2.67961e-08	3.53563e-07
ENSG00000158186	-1.11787	0.00145804	0.00513572
ENSG00000158301	-1.15384	1.11902e-06	9.89659e-06
ENSG00000158373	1.58967	2.05379e-08	2.79539e-07
ENSG00000158402	1.99973	2.13711e-15	1.51316e-13
ENSG00000158406	1.31354	0.00058878	0.00237602
ENSG00000158481	-1.44955	0.000207581	0.000965768
ENSG00000158714	1.58816	5.17257e-06	3.83254e-05
ENSG00000158828	-1.58502	2.82366e-11	7.70037e-10
ENSG00000158887	-2.64348	9.81339e-09	1.44731e-07
ENSG00000159173	-3.58634	5.46351e-07	5.23109e-06
ENSG00000159184	4.89998	2.09226e-08	2.83859e-07
ENSG00000159214	1.13899	1.1837e-05	8.00305e-05
ENSG00000159217	5.88621	3.30816e-15	2.25332e-13
ENSG00000159239	1.41523	3.53929e-06	2.74551e-05
ENSG00000159259	1.06297	1.54055e-06	1.3131e-05
ENSG00000159374	2.27053	0.000843349	0.00323468
ENSG00000159388	-2.14535	1.45994e-14	8.72031e-13
ENSG00000159423	-1.04116	1.21576e-06	1.0655e-05
ENSG00000159450	-3.8115	2.07001e-08	2.81253e-07
ENSG00000159761	-1.03125	3.6814e-05	0.00021453
ENSG00000159921	-1.81702	3.68401e-09	6.14897e-08
ENSG00000160097	-5.10495	2.83499e-17	3.12251e-15
ENSG00000160111	-1.13818	0.000213679	0.000988196
ENSG00000160117	2.32042	3.69467e-06	2.85039e-05
ENSG00000160145	-1.62195	2.34473e-08	3.13911e-07
ENSG00000160161	2.32149	5.26751e-06	3.8973e-05
ENSG00000160180	-3.65675	9.03646e-08	1.05516e-06
ENSG00000160190	-1.3541	5.53693e-07	5.2916e-06
ENSG00000160207	1.92097	3.77405e-09	6.27527e-08
ENSG00000160213	-1.68554	1.90419e-05	0.000121896
ENSG00000160233	1.1971	2.66534e-05	0.000162007
ENSG00000160293	1.61823	8.4361e-12	2.67373e-10
ENSG00000160298	1.54437	1.02494e-08	1.50163e-07
ENSG00000160299	-1.13079	6.75155e-07	6.29739e-06
ENSG00000160307	-1.27384	0.000203985	0.000951891
ENSG00000160326	1.71813	1.0557e-07	1.20552e-06
ENSG00000160471	2.09484	1.28134e-05	8.59209e-05
ENSG00000160539	-3.53712	1.09473e-13	5.13629e-12
ENSG00000160678	-4.67897	7.55846e-17	7.67209e-15
ENSG00000160862	-2.30197	0.00220386	0.00733981
ENSG00000160867	1.13332	0.00168913	0.00582551
ENSG00000160886	2.79121	1.19748e-16	1.14091e-14
ENSG00000160932	1.55031	3.48707e-07	3.51879e-06
ENSG00000160949	1.76608	1.7047e-14	9.84166e-13
ENSG00000160957	1.72451	6.85205e-13	2.69398e-11
ENSG00000160999	-1.22599	1.12562e-05	7.65363e-05
ENSG00000161281	-4.3679	2.41813e-21	8.22686e-19
ENSG00000161558	-2.34003	3.40039e-20	7.65333e-18
ENSG00000161638	2.18696	1.73266e-09	3.1036e-08
ENSG00000161647	1.01297	4.60168e-05	0.000259964
ENSG00000161653	1.68864	1.67708e-08	2.32962e-07
ENSG00000161664	-3.06694	1.32533e-12	4.91225e-11
ENSG00000161692	1.44732	1.61654e-14	9.47355e-13
ENSG00000161791	1.26975	3.36443e-09	5.68549e-08
ENSG00000161798	-4.99684	3.07826e-09	5.24183e-08
ENSG00000161800	1.02531	4.47757e-09	7.27371e-08
ENSG00000161835	-1.04393	0.00133809	0.00477713
ENSG00000161888	1.65565	4.12369e-12	1.38617e-10
ENSG00000161896	-3.32304	8.40995e-07	7.69632e-06
ENSG00000161955	-1.18348	9.0681e-06	6.29819e-05
ENSG00000162004	1.54459	0.000917754	0.00347797
ENSG00000162062	2.16339	5.52142e-20	1.12826e-17
ENSG00000162063	1.54064	5.3832e-14	2.72747e-12
ENSG00000162069	-1.24592	0.00265022	0.00858709
ENSG00000162073	1.10031	6.4775e-07	6.06728e-06
ENSG00000162078	-5.01295	1.08134e-11	3.31882e-10
ENSG00000162105	1.88435	0.000413486	0.00174259
ENSG00000162244	-1.06707	5.34553e-08	6.63068e-07
ENSG00000162341	1.16104	0.000175649	0.000834198
ENSG00000162378	-1.32014	5.55804e-18	7.25347e-16
ENSG00000162407	-1.27724	5.19039e-05	0.000290266
ENSG00000162409	-3.79605	4.73304e-11	1.22507e-09
ENSG00000162444	-1.61518	0.000142792	0.000697787
ENSG00000162461	-3.49072	1.70692e-10	3.8307e-09
ENSG00000162493	1.96948	7.94857e-09	1.20079e-07
ENSG00000162520	-1.95959	1.77018e-06	1.48921e-05
ENSG00000162572	1.9436	9.37842e-05	0.000485814
ENSG00000162595	-1.5308	2.77215e-05	0.00016745
ENSG00000162599	-1.02269	1.53401e-06	1.31041e-05
ENSG00000162614	-2.64192	8.50716e-09	1.2728e-07
ENSG00000162639	1.25203	6.04379e-06	4.39236e-05
ENSG00000162676	2.10527	8.79414e-09	1.30942e-07
ENSG00000162688	-2.16436	4.96616e-20	1.02833e-17
ENSG00000162702	1.11395	4.52071e-08	5.67097e-07
ENSG00000162706	-1.7391	0.000144416	0.000704614
ENSG00000162723	1.81571	0.00118908	0.00431457
ENSG00000162772	-1.30309	0.000897807	0.00341404
ENSG00000162782	2.60551	0.00118783	0.00431253
ENSG00000162804	-1.29416	0.000815089	0.00314415
ENSG00000162817	-2.01851	5.91372e-09	9.32033e-08
ENSG00000162849	2.52588	3.82712e-14	1.99447e-12
ENSG00000162892	2.97533	2.91805e-08	3.82592e-07
ENSG00000162896	-4.5474	1.16117e-06	1.02054e-05
ENSG00000162998	-3.19882	2.12396e-11	5.9864e-10
ENSG00000163013	1.70707	2.64647e-09	4.56156e-08
ENSG00000163017	-1.96046	0.000108503	0.000549413
ENSG00000163050	-3.58093	2.38188e-19	4.0649e-17
ENSG00000163064	3.48587	6.53136e-10	1.27587e-08
ENSG00000163069	-1.10441	9.84933e-06	6.77414e-05
ENSG00000163071	-1.82329	2.75941e-08	3.63783e-07
ENSG00000163072	-3.19018	7.09293e-37	5.50766e-33
ENSG00000163092	-4.42574	3.90643e-05	0.000224442
ENSG00000163110	-1.32842	1.41444e-13	6.42289e-12
ENSG00000163126	-3.72171	1.55518e-13	7.02092e-12
ENSG00000163209	-2.93911	0.000149738	0.000728518
ENSG00000163293	-1.21964	7.40352e-05	0.000394431
ENSG00000163297	1.07827	0.00194217	0.00657553
ENSG00000163359	2.44646	2.19184e-08	2.95994e-07
ENSG00000163380	-3.91593	3.5869e-06	2.77828e-05
ENSG00000163406	-1.61241	3.50575e-05	0.000205761
ENSG00000163412	-1.72381	3.29471e-13	1.37445e-11
ENSG00000163431	-3.30641	2.04918e-17	2.35732e-15
ENSG00000163462	1.76462	2.54476e-09	4.39601e-08
ENSG00000163464	1.99574	0.000219586	0.00101252
ENSG00000163485	-1.47887	0.00012983	0.000642733
ENSG00000163507	1.83934	1.34706e-15	1.02548e-13
ENSG00000163535	1.21266	9.3955e-10	1.79474e-08
ENSG00000163568	4.29783	6.60085e-31	2.56278e-27
ENSG00000163577	1.71447	2.80589e-11	7.67175e-10
ENSG00000163590	-1.75059	5.15039e-07	4.96189e-06
ENSG00000163596	-1.26668	3.03244e-05	0.00018113
ENSG00000163599	1.46483	5.46309e-05	0.000303007
ENSG00000163600	1.14768	0.00274873	0.00885354
ENSG00000163606	-2.51807	3.01096e-11	8.16061e-10
ENSG00000163638	-1.57827	6.42037e-06	4.63114e-05
ENSG00000163644	-1.06275	3.96804e-05	0.000227646
ENSG00000163661	-2.3131	9.67114e-05	0.000497117
ENSG00000163684	-1.1532	4.36489e-20	9.36605e-18
ENSG00000163687	-1.8175	0.000158425	0.00076551
ENSG00000163694	-1.41953	3.98455e-08	5.08882e-07
ENSG00000163735	1.94501	0.00142806	0.00504729
ENSG00000163754	-1.37152	2.14334e-09	3.75689e-08
ENSG00000163781	1.04568	6.5837e-08	7.96921e-07
ENSG00000163808	1.12023	1.0227e-05	7.00906e-05
ENSG00000163815	-3.40277	4.86834e-20	1.02169e-17
ENSG00000163820	-2.29322	3.72828e-18	5.0348e-16
ENSG00000163827	-4.55492	1.71281e-11	4.93507e-10
ENSG00000163840	1.15778	1.20435e-08	1.73663e-07
ENSG00000163872	1.51665	2.42857e-18	3.36748e-16
ENSG00000163888	3.06796	2.00576e-15	1.45558e-13
ENSG00000163918	1.89141	4.60364e-14	2.36767e-12
ENSG00000163923	1.76357	1.47361e-05	9.73421e-05
ENSG00000163960	1.05221	1.33879e-09	2.47274e-08
ENSG00000163975	2.2185	1.84733e-09	3.30138e-08
ENSG00000163995	-1.85712	1.15036e-06	1.01219e-05
ENSG00000164035	-2.04872	4.4165e-11	1.15663e-09
ENSG00000164056	-1.62348	2.86485e-11	7.7918e-10
ENSG00000164068	-1.57651	2.76493e-17	3.10446e-15
ENSG00000164078	1.01814	0.000210843	0.000979183
ENSG00000164093	-1.50671	0.00251173	0.00818445
ENSG00000164109	1.22944	5.18226e-09	8.28841e-08
ENSG00000164120	-3.36076	1.496e-10	3.3818e-09
ENSG00000164122	-3.15369	0.000829866	0.00318847
ENSG00000164197	-2.16538	1.83499e-11	5.2773e-10
ENSG00000164211	1.59552	1.87669e-10	4.17551e-09
ENSG00000164220	2.30388	1.69051e-08	2.34407e-07
ENSG00000164283	2.25917	3.9318e-10	8.05552e-09
ENSG00000164294	1.29896	4.35311e-07	4.28959e-06
ENSG00000164309	-4.69008	6.44598e-11	1.6251e-09
ENSG00000164400	3.78288	3.35562e-10	7.02329e-09
ENSG00000164411	4.17815	1.43687e-09	2.63144e-08
ENSG00000164430	1.57019	2.44432e-16	2.1326e-14
ENSG00000164440	-3.86211	6.50792e-10	1.2745e-08
ENSG00000164465	2.15284	1.27227e-12	4.73821e-11
ENSG00000164484	1.4298	0.00180744	0.00616912
ENSG00000164520	-1.9078	5.19676e-05	0.000290517
ENSG00000164591	-4.79099	1.01056e-10	2.3851e-09
ENSG00000164611	1.04719	0.000166869	0.000800332
ENSG00000164626	-1.38643	1.79029e-05	0.000115462
ENSG00000164649	1.02731	3.30116e-07	3.35078e-06
ENSG00000164684	-1.31626	0.00076253	0.0029672
ENSG00000164692	2.27932	2.77001e-06	2.2106e-05
ENSG00000164707	-1.29355	0.00267096	0.00864708
ENSG00000164736	-2.23267	1.84882e-12	6.67724e-11
ENSG00000164742	-1.19097	0.00284095	0.00910254
ENSG00000164776	-4.09268	2.33482e-13	1.01853e-11
ENSG00000164778	3.53846	6.281e-11	1.58866e-09
ENSG00000164825	-2.02646	0.000303989	0.001345
ENSG00000164849	-1.10733	4.84572e-05	0.000272561
ENSG00000164850	1.13404	0.000722653	0.00283404
ENSG00000164879	-6.05345	7.98352e-16	6.29361e-14
ENSG00000164898	-1.18494	1.53309e-07	1.69218e-06
ENSG00000164920	1.07441	6.79071e-05	0.000365798
ENSG00000164930	1.11818	8.7115e-07	7.92093e-06
ENSG00000164932	1.87288	1.98683e-05	0.000126302
ENSG00000164953	1.05196	5.07773e-08	6.32375e-07
ENSG00000165046	1.27301	0.000662166	0.00262266
ENSG00000165078	2.4716	3.86492e-06	2.96846e-05
ENSG00000165092	-2.00202	0.00136472	0.00485547
ENSG00000165113	-2.08168	4.1808e-09	6.85615e-08
ENSG00000165124	-1.26803	0.000279751	0.00125166
ENSG00000165125	-4.06158	5.70625e-11	1.45038e-09
ENSG00000165181	2.06332	2.4684e-08	3.28532e-07
ENSG00000165244	1.07842	0.000220252	0.00101529
ENSG00000165272	-1.63573	0.000278282	0.00124653
ENSG00000165304	1.76072	1.2947e-12	4.81022e-11
ENSG00000165410	-2.97277	9.38534e-18	1.15678e-15
ENSG00000165424	-1.24035	4.25703e-05	0.000242167
ENSG00000165449	-1.5712	0.000912359	0.00345837
ENSG00000165475	-1.33164	5.97938e-09	9.39877e-08
ENSG00000165480	1.24361	8.95497e-08	1.04801e-06
ENSG00000165490	1.46037	7.12243e-09	1.09192e-07
ENSG00000165495	-2.96837	1.91596e-08	2.62389e-07
ENSG00000165507	-1.61342	1.26819e-05	8.51806e-05
ENSG00000165521	1.68101	0.000603216	0.00242379
ENSG00000165526	-1.16913	7.36824e-13	2.85359e-11
ENSG00000165568	1.67508	6.27648e-06	4.54569e-05
ENSG00000165591	-1.0619	0.000529437	0.00216429
ENSG00000165626	-1.99538	1.81029e-06	1.52048e-05
ENSG00000165661	1.05991	3.11351e-10	6.56075e-09
ENSG00000165775	-1.08308	3.08374e-10	6.5246e-09
ENSG00000165795	-3.39043	3.67059e-21	1.11773e-18
ENSG00000165816	-1.55166	0.000205917	0.000959461
ENSG00000165887	-3.24881	1.80439e-08	2.48424e-07
ENSG00000165891	2.30012	2.10446e-15	1.50271e-13
ENSG00000165905	1.04685	0.000200745	0.000939593
ENSG00000165912	-1.06745	4.6591e-07	4.55354e-06
ENSG00000165917	-2.84302	3.53006e-06	2.73972e-05
ENSG00000165923	1.57765	2.41959e-07	2.5338e-06
ENSG00000165929	-1.05517	0.000334609	0.00145764
ENSG00000165935	1.38309	1.86264e-05	0.000119532
ENSG00000165949	2.65367	3.3312e-14	1.7864e-12
ENSG00000166033	1.25161	0.000291887	0.00129848
ENSG00000166046	-1.32872	1.00537e-06	8.98869e-06
ENSG00000166073	2.54412	5.80702e-12	1.90068e-10
ENSG00000166123	-1.63422	3.22198e-09	5.45664e-08
ENSG00000166183	-1.56011	0.00149346	0.00524855
ENSG00000166250	1.28888	0.000676795	0.00267248
ENSG00000166257	-1.99429	6.08919e-07	5.7347e-06
ENSG00000166278	1.19208	0.000181113	0.00085622
ENSG00000166313	-1.8644	1.3782e-08	1.96903e-07
ENSG00000166317	-3.69059	2.83508e-08	3.72809e-07
ENSG00000166343	-1.52258	5.47731e-09	8.7423e-08
ENSG00000166349	2.09348	7.51714e-08	9.00086e-07
ENSG00000166402	-1.42398	0.000351196	0.00152092
ENSG00000166405	-1.76448	0.000647763	0.0025748
ENSG00000166446	1.09004	0.00028205	0.00126014
ENSG00000166451	1.12434	1.46953e-10	3.34088e-09
ENSG00000166482	-1.96382	5.45238e-05	0.000302628
ENSG00000166508	1.34601	2.84287e-10	6.03139e-09
ENSG00000166535	-1.61601	0.00280342	0.00899527
ENSG00000166557	-1.17504	7.14961e-08	8.60724e-07
ENSG00000166592	-2.59539	6.97177e-07	6.47557e-06
ENSG00000166670	4.21807	1.43044e-11	4.22334e-10
ENSG00000166689	-1.26192	6.36215e-05	0.000346195
ENSG00000166741	-2.30473	1.07551e-07	1.2234e-06
ENSG00000166780	-1.60483	7.68961e-08	9.18613e-07
ENSG00000166801	1.17804	3.92285e-10	8.05275e-09
ENSG00000166803	1.28049	1.44469e-07	1.60947e-06
ENSG00000166816	-2.66918	1.93835e-12	6.98436e-11
ENSG00000166831	-1.37491	3.75284e-05	0.000217565
ENSG00000166845	1.54738	1.92773e-10	4.28201e-09
ENSG00000166851	1.87887	7.96503e-20	1.52712e-17
ENSG00000166881	1.5846	3.43542e-13	1.42272e-11
ENSG00000166897	3.05579	5.05886e-07	4.89496e-06
ENSG00000166912	-1.09807	2.46587e-10	5.29667e-09
ENSG00000166922	3.2637	3.28196e-13	1.37382e-11
ENSG00000166923	1.45645	0.00148164	0.00521176
ENSG00000166971	-1.09315	3.35027e-10	7.02155e-09
ENSG00000166974	-1.0304	8.96039e-06	6.23542e-05
ENSG00000166979	-1.20841	0.000241713	0.00110373
ENSG00000167034	-1.27173	0.000401806	0.00170214
ENSG00000167077	1.70952	0.00268692	0.00868788
ENSG00000167080	2.45051	0.000754411	0.00294298
ENSG00000167103	1.07716	0.000356733	0.00153895
ENSG00000167105	1.82307	1.10485e-05	7.52558e-05
ENSG00000167123	1.45231	5.31118e-05	0.000296061
ENSG00000167183	-2.09584	8.93281e-05	0.000465369
ENSG00000167191	-1.84676	1.29267e-06	1.12403e-05
ENSG00000167306	-1.19745	0.000490468	0.00202525
ENSG00000167315	-1.71808	3.38171e-08	4.3765e-07
ENSG00000167363	-1.36114	2.53656e-05	0.000155334
ENSG00000167393	-1.06121	5.22196e-05	0.000291506
ENSG00000167476	-2.99417	1.93259e-08	2.642e-07
ENSG00000167513	1.68581	3.10195e-11	8.3905e-10
ENSG00000167549	-2.84624	9.69666e-08	1.12129e-06
ENSG00000167550	2.14083	1.20223e-13	5.52387e-12
ENSG00000167601	1.12975	0.00125706	0.00452355
ENSG00000167614	-1.31102	0.00234059	0.0077224
ENSG00000167634	3.71847	4.66426e-09	7.54542e-08
ENSG00000167641	-1.11947	0.000246992	0.00112453
ENSG00000167646	1.49009	0.000131321	0.000649082
ENSG00000167653	-3.22052	1.1515e-08	1.66838e-07
ENSG00000167670	1.08013	1.8272e-07	1.98575e-06
ENSG00000167676	-4.89623	1.03667e-18	1.56306e-16
ENSG00000167701	-3.16873	2.05794e-13	9.10535e-12
ENSG00000167702	1.15502	8.81538e-05	0.000460642
ENSG00000167705	-1.34144	5.35168e-11	1.36922e-09
ENSG00000167723	2.01481	1.87521e-05	0.00012024
ENSG00000167741	-1.67269	6.1228e-05	0.000335168
ENSG00000167759	-1.98396	0.00246884	0.00806503
ENSG00000167769	-2.4281	0.000374803	0.00160041
ENSG00000167771	1.75682	3.15164e-05	0.000187314
ENSG00000167815	-1.11132	9.2822e-06	6.42964e-05
ENSG00000167861	-2.17501	8.59549e-09	1.28354e-07
ENSG00000167874	-1.27366	0.000116316	0.000583459
ENSG00000167880	-1.31509	0.000128977	0.000639123
ENSG00000167889	2.0113	2.54068e-05	0.000155525
ENSG00000167895	1.20595	0.000317673	0.00139701
ENSG00000167900	1.83953	9.56635e-16	7.42827e-14
ENSG00000168003	1.06146	1.48427e-06	1.27212e-05
ENSG00000168005	1.40663	5.25191e-13	2.09134e-11
ENSG00000168040	2.09821	1.01772e-08	1.49388e-07
ENSG00000168062	1.70783	0.00021589	0.000996957
ENSG00000168067	1.32248	5.97698e-14	3.00397e-12
ENSG00000168079	-2.72194	2.78481e-07	2.87745e-06
ENSG00000168209	1.08002	0.00202254	0.00681347
ENSG00000168273	-1.30523	1.26752e-09	2.349e-08
ENSG00000168280	-1.57144	1.74415e-05	0.000112767
ENSG00000168291	-1.30894	1.09144e-24	9.41666e-22
ENSG00000168301	-1.11924	2.24528e-10	4.89049e-09
ENSG00000168306	-2.52574	7.1626e-16	5.70437e-14
ENSG00000168309	-3.7691	1.00899e-18	1.53623e-16
ENSG00000168329	-2.04496	4.84815e-06	3.62153e-05
ENSG00000168334	-5.02133	1.55821e-11	4.55724e-10
ENSG00000168394	1.57482	8.29819e-09	1.24754e-07
ENSG00000168411	1.0316	5.25219e-11	1.34821e-09
ENSG00000168427	-3.10195	1.70318e-07	1.86402e-06
ENSG00000168447	-1.80346	0.000627528	0.00250591
ENSG00000168461	1.14644	3.92255e-07	3.90853e-06
ENSG00000168477	-2.74293	6.35053e-08	7.73442e-07
ENSG00000168487	1.67533	4.58398e-13	1.83477e-11
ENSG00000168490	-1.79739	1.13778e-05	7.72189e-05
ENSG00000168496	1.36798	1.01131e-13	4.8177e-12
ENSG00000168497	-2.41246	8.47836e-12	2.68165e-10
ENSG00000168509	-4.74271	7.51803e-06	5.33615e-05
ENSG00000168528	1.05557	0.000298901	0.00132627
ENSG00000168530	-4.49792	5.70532e-05	0.000314309
ENSG00000168542	2.38634	7.86193e-07	7.23952e-06
ENSG00000168564	-1.00759	8.97163e-10	1.72224e-08
ENSG00000168679	-1.17852	0.000438829	0.00183743
ENSG00000168685	1.68126	2.83706e-06	2.25715e-05
ENSG00000168734	-1.00282	0.000271846	0.00122264
ENSG00000168743	1.56132	1.00298e-06	8.97405e-06
ENSG00000168779	2.2464	2.3347e-09	4.05117e-08
ENSG00000168874	-2.85826	2.25317e-13	9.91267e-12
ENSG00000168899	-1.15357	2.96013e-06	2.34665e-05
ENSG00000169021	-1.22275	5.23793e-11	1.34677e-09
ENSG00000169031	-1.56568	0.00291125	0.00930473
ENSG00000169071	2.07191	3.14869e-07	3.2065e-06
ENSG00000169083	-2.23986	4.23431e-06	3.22272e-05
ENSG00000169122	-1.8013	1.52622e-06	1.30519e-05
ENSG00000169129	1.39198	4.75411e-08	5.94456e-07
ENSG00000169174	3.48917	1.75745e-14	1.01086e-12
ENSG00000169213	3.38289	7.13703e-09	1.09308e-07
ENSG00000169245	3.14598	1.3905e-07	1.55356e-06
ENSG00000169248	3.8371	8.20071e-10	1.58207e-08
ENSG00000169258	2.21158	2.19044e-20	5.31524e-18
ENSG00000169271	-2.55214	6.13981e-05	0.000335862
ENSG00000169282	-1.87777	2.3692e-16	2.08896e-14
ENSG00000169418	-1.11796	0.00285208	0.00913065
ENSG00000169436	3.81647	4.72121e-11	1.22405e-09
ENSG00000169550	-2.17936	0.000115419	0.000579334
ENSG00000169583	-1.47207	0.00302631	0.00962496
ENSG00000169594	1.40072	4.73381e-06	3.54807e-05
ENSG00000169607	1.56006	2.80365e-10	5.97267e-09
ENSG00000169679	1.61398	2.60422e-15	1.81361e-13
ENSG00000169744	-1.14201	2.29726e-05	0.000142307
ENSG00000169750	1.61267	1.48957e-05	9.8271e-05
ENSG00000169764	-1.47148	6.9657e-21	1.96686e-18
ENSG00000169884	1.21688	0.00267847	0.00866595
ENSG00000169902	1.06655	2.5677e-05	0.00015687
ENSG00000169946	-1.37183	0.000174978	0.000831774
ENSG00000169994	2.96979	3.17865e-07	3.23151e-06
ENSG00000170049	1.56512	5.36035e-06	3.95845e-05
ENSG00000170153	-2.44093	1.54001e-05	0.000101298
ENSG00000170175	-1.41441	1.27259e-05	8.54076e-05
ENSG00000170231	1.60327	0.0012347	0.00445514
ENSG00000170271	-1.76943	1.53574e-08	2.16239e-07
ENSG00000170276	-3.12024	1.81848e-10	4.05762e-09
ENSG00000170290	-4.1	7.41603e-06	5.2701e-05
ENSG00000170312	1.28884	1.76625e-08	2.43821e-07
ENSG00000170345	-1.65221	1.7557e-05	0.00011342
ENSG00000170364	-1.13949	8.09594e-08	9.64187e-07
ENSG00000170412	-1.16811	0.000517334	0.00211984
ENSG00000170417	-2.95644	5.94262e-17	6.11185e-15
ENSG00000170423	-3.54634	3.53893e-07	3.56418e-06
ENSG00000170456	-1.45916	1.56915e-05	0.000103083
ENSG00000170477	-4.57962	5.74416e-07	5.45274e-06
ENSG00000170522	-1.13005	0.000110467	0.000558265
ENSG00000170537	1.25407	3.12111e-05	0.000185854
ENSG00000170545	-1.28974	2.33761e-08	3.13498e-07
ENSG00000170581	1.24343	1.04358e-10	2.44817e-09
ENSG00000170624	-1.81769	0.00070755	0.00278325
ENSG00000170627	3.83852	4.8562e-08	6.06732e-07
ENSG00000170634	-1.87174	1.85505e-22	8.23113e-20
ENSG00000170681	-2.99252	7.18834e-06	5.12557e-05
ENSG00000170689	6.95073	2.68991e-17	3.04922e-15
ENSG00000170779	1.22403	9.43764e-11	2.24108e-09
ENSG00000170801	1.31694	0.00153218	0.00536524
ENSG00000170807	-4.77366	6.24049e-06	4.52239e-05
ENSG00000170871	-1.10084	5.08158e-12	1.68266e-10
ENSG00000170891	-1.43857	9.39034e-05	0.000486107
ENSG00000170906	-1.08375	3.67976e-08	4.7464e-07
ENSG00000170915	-1.34756	0.000114793	0.000577125
ENSG00000170954	-1.52982	0.000183395	0.000865427
ENSG00000170955	1.09946	0.000411493	0.00173513
ENSG00000170962	-2.23176	5.11256e-10	1.02317e-08
ENSG00000170965	4.87934	1.782e-18	2.53894e-16
ENSG00000170989	-1.67582	3.93559e-09	6.51149e-08
ENSG00000171016	-1.61486	0.000194933	0.000914045
ENSG00000171033	-3.90727	8.6029e-14	4.1751e-12
ENSG00000171121	1.469	1.92118e-05	0.000122883
ENSG00000171124	-1.52645	0.000934965	0.00353285
ENSG00000171130	-1.83909	3.97963e-07	3.95923e-06
ENSG00000171174	-1.04177	8.14057e-09	1.22622e-07
ENSG00000171208	1.90968	4.98465e-17	5.19541e-15
ENSG00000171224	1.03933	0.000209765	0.000975343
ENSG00000171241	1.6654	8.41245e-16	6.59825e-14
ENSG00000171310	1.99379	1.0323e-12	3.93897e-11
ENSG00000171320	1.10904	8.91077e-05	0.000464533
ENSG00000171388	1.16109	0.00143811	0.00507818
ENSG00000171401	-3.36259	9.41609e-06	6.51077e-05
ENSG00000171403	1.91896	1.63034e-05	0.000106607
ENSG00000171408	-1.27629	1.70867e-05	0.000110842
ENSG00000171476	-2.81648	6.58708e-09	1.02297e-07
ENSG00000171488	1.14911	3.54211e-06	2.74633e-05
ENSG00000171503	-1.82513	2.99733e-22	1.25807e-19
ENSG00000171517	1.26094	1.94215e-05	0.000123854
ENSG00000171522	-1.24619	8.43011e-05	0.000442745
ENSG00000171587	4.71977	2.06419e-11	5.85207e-10
ENSG00000171608	1.33951	4.4607e-08	5.60928e-07
ENSG00000171766	-1.75846	1.83464e-05	0.000117979
ENSG00000171812	1.11669	0.00249099	0.00812541
ENSG00000171848	1.07756	9.72233e-06	6.70461e-05
ENSG00000171867	1.19408	5.46844e-06	4.02488e-05
ENSG00000171877	2.20897	1.07404e-05	7.33108e-05
ENSG00000171992	-1.3428	5.62918e-06	4.12949e-05
ENSG00000172005	-4.04653	3.17949e-07	3.23151e-06
ENSG00000172061	1.72922	0.00247416	0.008079
ENSG00000172156	3.06977	1.25896e-09	2.33592e-08
ENSG00000172159	-2.64408	9.68313e-14	4.6557e-12
ENSG00000172164	-2.07251	1.20903e-12	4.52439e-11
ENSG00000172167	1.81739	8.67609e-20	1.62337e-17
ENSG00000172201	-1.77566	1.08597e-06	9.64274e-06
ENSG00000172243	1.91656	2.12664e-08	2.88192e-07
ENSG00000172244	1.24337	1.28408e-05	8.59557e-05
ENSG00000172322	1.68052	0.000213171	0.000986751
ENSG00000172340	-1.38142	1.25381e-19	2.23812e-17
ENSG00000172348	-2.89262	1.13323e-13	5.28502e-12
ENSG00000172382	-2.3501	1.98777e-05	0.00012631
ENSG00000172399	-3.91687	1.98261e-05	0.000126085
ENSG00000172403	-2.96671	9.04178e-07	8.17815e-06
ENSG00000172478	-2.53923	1.85742e-06	1.55503e-05
ENSG00000172508	-3.48943	8.89911e-14	4.30539e-12
ENSG00000172551	4.1662	1.55835e-07	1.71883e-06
ENSG00000172578	1.4479	1.14113e-05	7.73875e-05
ENSG00000172602	-1.58699	4.74385e-05	0.000267315
ENSG00000172613	1.03513	1.92035e-07	2.08116e-06
ENSG00000172731	-2.41662	6.77721e-15	4.31353e-13
ENSG00000172738	-1.32438	1.79271e-06	1.50654e-05
ENSG00000172782	-2.17244	0.000845794	0.00324109
ENSG00000172831	-1.04861	7.42628e-05	0.000395373
ENSG00000172893	1.48421	0.000176421	0.000836842
ENSG00000172915	-2.42142	6.53077e-08	7.91748e-07
ENSG00000172995	-3.26275	0.000821414	0.00316305
ENSG00000173193	1.69481	1.31335e-13	5.99894e-12
ENSG00000173198	-1.3656	0.000171976	0.000820771
ENSG00000173207	1.43381	7.50568e-12	2.40833e-10
ENSG00000173210	-1.10573	0.00142011	0.00502605
ENSG00000173212	-1.37467	0.00316733	0.00999768
ENSG00000173281	-1.00729	0.0010119	0.00378396
ENSG00000173376	-1.73927	0.00127277	0.00456916
ENSG00000173391	1.98047	8.05721e-05	0.000424885
ENSG00000173546	1.71332	0.000111656	0.000563173
ENSG00000173598	-1.43166	3.70486e-23	2.16703e-20
ENSG00000173638	1.15372	2.59108e-07	2.69521e-06
ENSG00000173641	-3.53667	6.94121e-06	4.96303e-05
ENSG00000173805	2.71047	2.38693e-09	4.12796e-08
ENSG00000173868	-1.51333	0.000177562	0.000841739
ENSG00000173894	1.31781	8.97918e-06	6.24202e-05
ENSG00000173926	-1.54273	1.57641e-07	1.73383e-06
ENSG00000173950	1.07245	5.08918e-07	4.91591e-06
ENSG00000173991	-4.76569	1.38154e-08	1.97191e-07
ENSG00000174007	1.3065	4.34081e-06	3.28522e-05
ENSG00000174059	-1.19881	4.10639e-06	3.13531e-05
ENSG00000174080	-1.11892	0.000204631	0.000954328
ENSG00000174099	-1.37443	0.000231498	0.00106177
ENSG00000174130	1.5713	2.18655e-07	2.32584e-06
ENSG00000174226	-3.54806	3.10908e-09	5.28571e-08
ENSG00000174326	-1.66752	2.72864e-05	0.000165159
ENSG00000174332	2.20259	1.01352e-07	1.16506e-06
ENSG00000174348	-1.88908	0.000130305	0.000644675
ENSG00000174371	1.83396	1.13246e-16	1.08562e-14
ENSG00000174428	-1.2594	7.86099e-09	1.19336e-07
ENSG00000174437	-1.38306	1.01565e-10	2.39349e-09
ENSG00000174469	2.91319	1.46243e-06	1.25548e-05
ENSG00000174502	-2.17066	0.000187438	0.000883435
ENSG00000174669	-1.0098	0.00228728	0.00756899
ENSG00000174721	-1.02228	0.00295406	0.0094183
ENSG00000174804	-2.01226	7.12044e-13	2.7739e-11
ENSG00000174808	-2.03863	2.48342e-05	0.000152441
ENSG00000174837	2.15474	3.80904e-05	0.000219905
ENSG00000174871	1.63249	2.01386e-05	0.00012755
ENSG00000175040	2.17397	1.14843e-07	1.30089e-06
ENSG00000175063	1.8977	9.34538e-19	1.43697e-16
ENSG00000175084	-3.81175	1.7237e-05	0.000111678
ENSG00000175130	1.14796	4.80495e-07	4.67196e-06
ENSG00000175198	-1.23509	5.44457e-11	1.38841e-09
ENSG00000175265	1.46635	0.000737928	0.0028852
ENSG00000175305	1.31271	3.11026e-05	0.00018528
ENSG00000175352	2.63778	6.26626e-12	2.04015e-10
ENSG00000175395	-1.2955	2.43732e-10	5.26448e-09
ENSG00000175445	-2.8133	9.89696e-09	1.45687e-07
ENSG00000175455	1.37199	7.48061e-11	1.8499e-09
ENSG00000175556	-1.37923	0.000549368	0.00223811
ENSG00000175564	-3.63473	1.54725e-12	5.66718e-11
ENSG00000175591	-1.00067	0.000802646	0.00310243
ENSG00000175600	1.45309	6.32395e-05	0.000344358
ENSG00000175643	1.82786	1.16313e-11	3.5488e-10
ENSG00000175701	-1.45141	8.45745e-08	1.00034e-06
ENSG00000175806	-1.24226	8.73549e-07	7.93159e-06
ENSG00000175874	2.35294	5.82584e-06	4.25942e-05
ENSG00000175879	1.39996	8.14188e-08	9.68121e-07
ENSG00000175899	-1.01041	0.00153033	0.00536116
ENSG00000175920	-2.03108	1.46878e-05	9.71885e-05
ENSG00000176092	-1.0939	0.00108551	0.00400998
ENSG00000176208	1.24429	1.3301e-08	1.90474e-07
ENSG00000176225	1.43018	1.40742e-07	1.5702e-06
ENSG00000176293	-1.43262	0.00057432	0.00232824
ENSG00000176383	2.0169	2.8223e-09	4.84848e-08
ENSG00000176387	-1.96093	2.44721e-10	5.27117e-09
ENSG00000176406	2.35815	2.38584e-06	1.93787e-05
ENSG00000176435	-1.00881	7.18692e-05	0.000385138
ENSG00000176485	-2.39802	5.97269e-09	9.39776e-08
ENSG00000176490	-2.29159	2.90577e-05	0.000174774
ENSG00000176533	-2.83347	2.1978e-14	1.21035e-12
ENSG00000176678	1.83404	5.85705e-05	0.000321982
ENSG00000176692	1.74098	0.000412483	0.00173883
ENSG00000176749	1.09574	0.000101637	0.000518705
ENSG00000176788	1.91827	1.93947e-07	2.09895e-06
ENSG00000176887	3.36878	3.33845e-10	7.00623e-09
ENSG00000176890	1.1145	9.88402e-06	6.79199e-05
ENSG00000176909	-1.90798	1.58413e-09	2.86127e-08
ENSG00000176920	-1.42766	3.80048e-05	0.000219574
ENSG00000177238	-3.12349	9.79698e-06	6.74112e-05
ENSG00000177354	-3.98208	0.000222086	0.00102283
ENSG00000177363	-2.65299	4.01718e-12	1.35329e-10
ENSG00000177409	1.48604	6.53897e-06	4.71012e-05
ENSG00000177602	1.45536	3.63996e-11	9.69614e-10
ENSG00000177666	-1.29797	2.38084e-16	2.08896e-14
ENSG00000177674	1.03167	5.38276e-06	3.97123e-05
ENSG00000177685	-3.02707	1.88076e-15	1.37775e-13
ENSG00000177694	-1.46197	0.00199884	0.00673946
ENSG00000177732	1.14755	9.57064e-07	8.62135e-06
ENSG00000177791	-5.26206	3.12244e-10	6.57067e-09
ENSG00000177839	1.45378	1.18371e-05	8.00305e-05
ENSG00000177981	-1.46735	1.31728e-21	4.98959e-19
ENSG00000178033	1.29677	0.00036872	0.00158052
ENSG00000178093	1.05408	2.04576e-05	0.000128991
ENSG00000178104	-3.10242	2.40877e-17	2.7506e-15
ENSG00000178150	3.8532	4.92715e-16	4.09191e-14
[truncated: 465 more rows]

## Sheet: S56_COAD_Young
GENEID	log2FoldChange	pvalue	FDR
ENSG00000000460	1.03233	1.4805e-11	2.11155e-10
ENSG00000000971	-1.20558	0.000402106	0.00120333
ENSG00000001460	-1.0754	1.10102e-12	1.98357e-11
ENSG00000001497	1.00265	1.32001e-09	1.30444e-08
ENSG00000001617	1.07159	1.36768e-05	5.80869e-05
ENSG00000002726	-1.70381	2.19457e-09	2.0744e-08
ENSG00000002746	1.8781	3.95754e-06	1.88817e-05
ENSG00000003137	-1.44944	0.000180523	0.000585587
ENSG00000003249	2.68731	1.28213e-22	1.11496e-20
ENSG00000004776	-2.72918	1.0487e-06	5.64642e-06
ENSG00000004799	-3.50252	3.91658e-21	2.7277e-19
ENSG00000005001	4.28476	3.81939e-45	2.67158e-42
ENSG00000005249	-1.96996	2.32546e-08	1.78323e-07
ENSG00000005448	1.13376	7.79862e-09	6.57225e-08
ENSG00000005469	-1.19622	4.86824e-09	4.27513e-08
ENSG00000005844	-1.17957	0.00053551	0.00155483
ENSG00000006015	1.16124	2.80635e-05	0.000110903
ENSG00000006118	2.66991	3.63984e-28	6.16397e-26
ENSG00000006327	2.24915	2.77268e-23	2.67107e-21
ENSG00000006377	4.96007	1.78547e-10	2.06652e-09
ENSG00000006555	-1.58177	6.90257e-13	1.28976e-11
ENSG00000006625	1.09505	9.86759e-10	9.96546e-09
ENSG00000006634	1.07024	6.96873e-10	7.21912e-09
ENSG00000006704	2.2964	9.39207e-34	2.56101e-31
ENSG00000006740	-2.32368	5.01689e-16	1.63054e-14
ENSG00000006747	-2.41637	5.26019e-09	4.59424e-08
ENSG00000007216	-2.12627	0.000214551	0.000682899
ENSG00000007237	-1.26327	3.83638e-05	0.000146429
ENSG00000007306	-3.91472	2.39767e-11	3.26896e-10
ENSG00000007312	-2.2042	3.0495e-07	1.84576e-06
ENSG00000007376	1.03789	7.5416e-07	4.20406e-06
ENSG00000007933	1.34495	8.89331e-05	0.00031009
ENSG00000008300	2.71183	2.4381e-16	8.38225e-15
ENSG00000008382	-1.05151	4.34478e-09	3.86395e-08
ENSG00000008516	-1.11688	0.000540141	0.00156657
ENSG00000009790	-1.09153	0.00125088	0.00328237
ENSG00000009950	3.0913	1.95374e-19	1.09901e-17
ENSG00000010030	1.3446	1.18594e-06	6.29947e-06
ENSG00000010318	-1.01568	1.5527e-08	1.23146e-07
ENSG00000010319	-1.45242	0.000103327	0.000354593
ENSG00000010327	-1.66105	5.96434e-08	4.19747e-07
ENSG00000010610	-1.0087	0.000564636	0.00163085
ENSG00000010671	-1.58707	2.98037e-06	1.4605e-05
ENSG00000011052	1.68429	1.37298e-08	1.10003e-07
ENSG00000011198	-1.11317	1.42613e-12	2.50749e-11
ENSG00000011201	3.14728	9.88961e-14	2.1825e-12
ENSG00000011347	1.71056	2.84189e-09	2.63215e-08
ENSG00000011426	1.89853	2.25911e-22	1.8449e-20
ENSG00000011465	-1.5065	8.66565e-05	0.000302853
ENSG00000012048	1.05914	4.69999e-09	4.14547e-08
ENSG00000012124	-2.44395	1.04102e-05	4.53996e-05
ENSG00000012504	-3.36881	4.26218e-07	2.50713e-06
ENSG00000012660	1.30396	1.34362e-09	1.3229e-08
ENSG00000013297	-1.52534	0.000745115	0.00207934
ENSG00000015285	-1.03764	0.000405044	0.00121099
ENSG00000015413	6.6359	1.63471e-39	8.48361e-37
ENSG00000015475	1.15946	7.27828e-08	5.01254e-07
ENSG00000015520	4.24875	5.58306e-10	5.89372e-09
ENSG00000016402	1.35266	1.04651e-07	7.00632e-07
ENSG00000016490	-2.46782	0.00288157	0.00690068
ENSG00000016602	-4.50023	1.07509e-07	7.17976e-07
ENSG00000017483	1.92298	1.83442e-06	9.38682e-06
ENSG00000018236	-2.15766	0.000448096	0.00132737
ENSG00000018280	2.24478	1.78545e-09	1.72209e-08
ENSG00000018625	-3.63386	8.40231e-09	7.0258e-08
ENSG00000018869	-1.14589	0.000379498	0.00114291
ENSG00000019102	-2.81504	8.90497e-07	4.88286e-06
ENSG00000021300	1.55048	1.10983e-05	4.81913e-05
ENSG00000021826	2.97124	3.60615e-06	1.73752e-05
ENSG00000022267	-2.58112	1.86464e-11	2.61082e-10
ENSG00000023839	3.69986	1.22812e-12	2.18563e-11
ENSG00000025772	1.78404	1.92831e-20	1.22619e-18
ENSG00000026036	2.07869	6.12872e-10	6.43596e-09
ENSG00000026103	-1.31723	1.00939e-06	5.46033e-06
ENSG00000026508	1.34339	7.50813e-16	2.38246e-14
ENSG00000026751	-1.81439	1.41193e-06	7.39907e-06
ENSG00000027869	1.10189	4.76345e-08	3.4319e-07
ENSG00000028277	-1.44187	3.03829e-05	0.000118958
ENSG00000029153	2.4266	8.90054e-31	1.90922e-28
ENSG00000029559	5.80696	1.40274e-14	3.59926e-13
ENSG00000035499	1.02186	3.47318e-07	2.0772e-06
ENSG00000036672	-3.57686	5.68192e-22	4.48092e-20
ENSG00000037897	1.44085	1.14618e-20	7.49583e-19
ENSG00000038427	1.74443	1.30765e-05	5.57725e-05
ENSG00000039139	2.39608	1.06821e-12	1.92877e-11
ENSG00000039987	-4.01498	3.74581e-08	2.7442e-07
ENSG00000040199	-2.43691	1.37676e-32	3.46083e-30
ENSG00000040608	1.34715	2.35261e-06	1.17288e-05
ENSG00000042445	-1.79741	9.35208e-26	1.23325e-23
ENSG00000042832	4.3824	2.09527e-22	1.72418e-20
ENSG00000042980	-1.52757	1.27136e-05	5.44413e-05
ENSG00000043039	-1.85118	8.08859e-05	0.000285121
ENSG00000043355	5.61215	4.57864e-14	1.07221e-12
ENSG00000043591	-1.31641	0.00365737	0.00853245
ENSG00000046653	-2.00822	2.26775e-11	3.11559e-10
ENSG00000046889	-1.18217	0.000596324	0.00171163
ENSG00000047346	-1.26811	8.95903e-12	1.33456e-10
ENSG00000047457	-2.86735	6.61851e-09	5.65773e-08
ENSG00000047597	-1.0713	1.40879e-05	5.96595e-05
ENSG00000047634	1.44249	7.38953e-10	7.61581e-09
ENSG00000048052	-1.51606	1.03103e-05	4.50494e-05
ENSG00000048162	1.10497	3.51552e-11	4.66263e-10
ENSG00000048462	-3.12791	6.6055e-09	5.64961e-08
ENSG00000048540	-2.31814	4.3738e-05	0.000164329
ENSG00000049130	-1.02567	0.000111227	0.000379276
ENSG00000049192	2.24897	1.75949e-11	2.4722e-10
ENSG00000049246	-1.25402	7.59949e-06	3.42659e-05
ENSG00000049449	1.33798	2.73867e-14	6.72427e-13
ENSG00000049759	-1.41555	4.22433e-20	2.53586e-18
ENSG00000049768	1.43839	5.00774e-07	2.89737e-06
ENSG00000050344	2.79806	1.646e-42	9.80775e-40
ENSG00000050405	-1.33511	1.12248e-08	9.1343e-08
ENSG00000050438	1.57919	3.47847e-07	2.07958e-06
ENSG00000050555	-1.29581	0.000450433	0.00133381
ENSG00000050767	-1.14216	0.000602755	0.00172854
ENSG00000051341	1.02829	9.34128e-08	6.32236e-07
ENSG00000052749	1.35527	4.83082e-18	2.1709e-16
ENSG00000052795	-1.09888	4.06716e-09	3.63918e-08
ENSG00000053254	-1.11447	1.05277e-09	1.05856e-08
ENSG00000053372	1.04968	6.94108e-11	8.69012e-10
ENSG00000054277	-1.63534	4.46312e-15	1.25092e-13
ENSG00000055044	1.15368	1.33787e-14	3.44676e-13
ENSG00000056277	1.19261	8.89769e-13	1.63222e-11
ENSG00000056998	1.16813	0.000395897	0.00118762
ENSG00000057593	3.67914	7.24437e-09	6.14054e-08
ENSG00000057704	-2.34462	2.89034e-17	1.16249e-15
ENSG00000058085	1.04096	2.33193e-06	1.16437e-05
ENSG00000058668	-1.45089	4.52056e-07	2.63694e-06
ENSG00000059588	1.03501	2.18266e-10	2.46811e-09
ENSG00000059728	-1.75727	3.13208e-12	5.15014e-11
ENSG00000059915	-2.35238	5.41809e-09	4.71424e-08
ENSG00000060140	-1.79952	5.18523e-12	8.09117e-11
ENSG00000060558	1.4883	6.34775e-06	2.90947e-05
ENSG00000060566	-2.91493	1.55071e-07	9.99915e-07
ENSG00000060656	1.66193	5.37491e-05	0.000197559
ENSG00000060718	6.91154	2.45098e-39	1.19489e-36
ENSG00000060762	-1.11771	6.31136e-10	6.6019e-09
ENSG00000061337	2.0164	8.50709e-10	8.67313e-09
ENSG00000061455	-1.23147	0.00182194	0.00458607
ENSG00000062038	6.46382	1.51931e-136	2.44427e-132
ENSG00000062282	2.19484	9.22171e-19	4.59315e-17
ENSG00000062524	-2.18643	4.36889e-07	2.56147e-06
ENSG00000063438	-1.35946	1.50681e-05	6.34001e-05
ENSG00000064102	1.19676	2.77135e-13	5.6012e-12
ENSG00000064195	3.98202	1.89364e-08	1.47601e-07
ENSG00000064205	-3.26372	2.58404e-07	1.59341e-06
ENSG00000064545	1.32114	4.9099e-12	7.70639e-11
ENSG00000064651	1.28412	6.72081e-08	4.66255e-07
ENSG00000064652	-1.33389	1.71845e-08	1.35256e-07
ENSG00000064655	-2.35512	1.59989e-05	6.68198e-05
ENSG00000064666	1.12229	3.61587e-15	1.01878e-13
ENSG00000064692	1.53405	0.00027976	0.000866867
ENSG00000064787	-2.47405	1.52879e-09	1.49333e-08
ENSG00000065057	1.23003	3.08949e-07	1.86716e-06
ENSG00000065150	1.02061	4.16655e-12	6.63678e-11
ENSG00000065320	-2.574	1.18476e-13	2.57573e-12
ENSG00000065325	-3.7916	8.91081e-26	1.18477e-23
ENSG00000065328	1.48507	3.7571e-13	7.38927e-12
ENSG00000065534	-2.33778	6.73584e-09	5.75192e-08
ENSG00000065600	1.68241	7.46176e-25	8.69889e-23
ENSG00000065809	-1.42419	3.01474e-08	2.25692e-07
ENSG00000065833	1.2245	1.47327e-05	6.2112e-05
ENSG00000065911	1.44407	5.35896e-15	1.48508e-13
ENSG00000065923	1.38209	2.58264e-06	1.27923e-05
ENSG00000066230	-3.42656	1.01618e-10	1.23105e-09
ENSG00000066279	1.18532	2.15999e-08	1.66427e-07
ENSG00000066468	-1.99058	2.18574e-07	1.36826e-06
ENSG00000066629	-1.59251	3.42713e-07	2.05118e-06
ENSG00000067082	-1.0536	1.7796e-08	1.39592e-07
ENSG00000067113	-1.747	4.86013e-19	2.53863e-17
ENSG00000067141	-1.22218	3.02622e-12	4.9832e-11
ENSG00000067177	1.17871	1.41444e-07	9.20527e-07
ENSG00000067191	-1.10964	3.4402e-07	2.05824e-06
ENSG00000067840	-2.34034	1.26745e-07	8.33298e-07
ENSG00000067955	1.21097	5.10413e-19	2.64888e-17
ENSG00000068366	1.00505	3.64731e-06	1.75525e-05
ENSG00000068438	1.17183	3.08604e-17	1.22892e-15
ENSG00000068489	1.14973	6.83037e-11	8.57822e-10
ENSG00000068650	2.12632	6.48942e-18	2.85251e-16
ENSG00000068831	-1.41962	3.95527e-05	0.00015036
ENSG00000068976	-3.02949	9.99198e-12	1.47749e-10
ENSG00000069011	1.36663	1.29071e-07	8.47898e-07
ENSG00000069482	1.78373	8.15467e-05	0.000287199
ENSG00000069535	-1.69898	0.000160494	0.000527914
ENSG00000069702	-1.0609	0.000332433	0.00101349
ENSG00000069764	-1.3533	0.000802688	0.0022177
ENSG00000069974	-1.73278	9.59073e-17	3.53079e-15
ENSG00000070404	1.31727	2.30399e-05	9.29222e-05
ENSG00000070501	1.16732	3.72477e-08	2.73127e-07
ENSG00000070526	-1.51691	0.000206214	0.000658641
ENSG00000070669	1.49962	5.32943e-12	8.27604e-11
ENSG00000070759	-1.41436	6.86623e-17	2.56297e-15
ENSG00000070778	-1.49871	1.25833e-22	1.10623e-20
ENSG00000070814	1.02035	2.00463e-10	2.29378e-09
ENSG00000070882	1.72582	4.48403e-29	8.29185e-27
ENSG00000070961	-1.03679	2.77863e-10	3.08719e-09
ENSG00000071073	-1.2406	2.34535e-12	3.95513e-11
ENSG00000071203	-5.07777	6.60008e-11	8.32148e-10
ENSG00000071539	2.15991	1.01217e-31	2.35997e-29
ENSG00000071967	-1.44688	2.13481e-05	8.662e-05
ENSG00000072133	-1.33363	0.00257531	0.00625004
ENSG00000072163	-1.73633	3.56493e-07	2.12574e-06
ENSG00000072195	-1.93316	5.67551e-05	0.000206859
ENSG00000072571	1.1276	1.89685e-06	9.67548e-06
ENSG00000072657	-2.25956	6.60937e-08	4.58919e-07
ENSG00000072858	-1.14059	0.00015754	0.000519258
ENSG00000072952	-1.07111	0.000657724	0.00186302
ENSG00000073067	3.886	1.28563e-09	1.27516e-08
ENSG00000073111	1.15461	5.98071e-09	5.16466e-08
ENSG00000073417	-1.30344	3.89342e-22	3.11628e-20
ENSG00000073464	1.77732	1.94933e-07	1.23419e-06
ENSG00000073536	1.26226	1.4097e-12	2.48676e-11
ENSG00000073711	-1.93426	1.55868e-17	6.42976e-16
ENSG00000073712	-1.02538	0.00314471	0.00746968
ENSG00000073737	-2.72494	6.40441e-06	2.93461e-05
ENSG00000074181	1.57056	3.43725e-08	2.55067e-07
ENSG00000074211	2.09717	9.76569e-05	0.000337219
ENSG00000074276	-1.60413	0.000118926	0.000402542
ENSG00000074370	-1.76232	4.51693e-08	3.26746e-07
ENSG00000074410	-2.40998	1.56177e-11	2.21567e-10
ENSG00000074416	-1.30691	1.04024e-10	1.25453e-09
ENSG00000074527	-1.07984	6.47534e-06	2.96121e-05
ENSG00000074706	-1.01113	0.00288365	0.00690462
ENSG00000074755	-1.73118	4.55443e-19	2.3867e-17
ENSG00000075073	-2.46583	3.91275e-06	1.86846e-05
ENSG00000075142	-1.44926	2.38846e-12	4.01941e-11
ENSG00000075218	1.2139	5.47984e-13	1.04455e-11
ENSG00000075239	-1.27866	7.61637e-14	1.70184e-12
ENSG00000075240	-1.06291	2.33091e-08	1.78655e-07
ENSG00000075275	2.12547	2.28289e-15	6.59374e-14
ENSG00000075426	-1.19886	1.85296e-11	2.59673e-10
ENSG00000075461	3.89951	7.25511e-09	6.1464e-08
ENSG00000075568	-1.16857	7.49085e-18	3.24832e-16
ENSG00000075618	1.45335	1.61725e-05	6.74573e-05
ENSG00000075651	-1.18528	7.05749e-10	7.29229e-09
ENSG00000075702	1.57284	5.33951e-13	1.02252e-11
ENSG00000075884	-1.23034	1.63702e-05	6.81803e-05
ENSG00000075914	1.15296	1.81976e-12	3.12447e-11
ENSG00000076043	1.0309	4.86862e-11	6.29633e-10
ENSG00000076258	-1.58126	9.92395e-14	2.18708e-12
ENSG00000076351	-1.34468	9.17834e-08	6.21731e-07
ENSG00000076356	-1.20868	1.19048e-10	1.42186e-09
ENSG00000076513	-1.02236	3.94307e-19	2.0936e-17
ENSG00000076555	-1.67212	8.99738e-12	1.33904e-10
ENSG00000076641	-1.75027	7.94877e-13	1.46819e-11
ENSG00000076662	-1.65394	9.97918e-06	4.37214e-05
ENSG00000077063	1.21473	0.000751431	0.00209479
ENSG00000077152	1.425	3.50284e-13	6.95724e-12
ENSG00000077157	-1.83517	3.61515e-08	2.66059e-07
ENSG00000077348	1.44758	5.66165e-13	1.07538e-11
ENSG00000077420	-1.263	0.000117901	0.000399829
ENSG00000077942	-1.61949	1.44877e-05	6.12206e-05
ENSG00000077943	-1.89789	2.55018e-12	4.26036e-11
ENSG00000078098	4.25033	3.21161e-21	2.24645e-19
ENSG00000078114	2.16578	7.20318e-24	7.52499e-22
ENSG00000078295	-1.60842	9.04638e-06	4.01263e-05
ENSG00000078399	1.04368	0.00204544	0.00508768
ENSG00000078589	-1.67672	1.19634e-05	5.15719e-05
ENSG00000078596	-2.12602	2.1607e-10	2.44758e-09
ENSG00000078804	-2.38284	9.05933e-18	3.91792e-16
ENSG00000078814	1.50409	0.00071343	0.00199855
ENSG00000078900	2.00204	6.52087e-08	4.53361e-07
ENSG00000079257	-1.1739	1.73192e-06	8.9219e-06
ENSG00000079263	-1.41674	0.000101372	0.000348701
ENSG00000079308	-1.66345	4.79341e-05	0.000178428
ENSG00000079335	-1.77665	3.17732e-20	1.9436e-18
ENSG00000079385	-1.99782	1.30497e-11	1.88629e-10
ENSG00000079462	1.62899	4.55662e-12	7.16588e-11
ENSG00000079739	-1.46312	2.22896e-14	5.5596e-13
ENSG00000080031	-1.92034	2.83327e-12	4.69913e-11
ENSG00000080493	-4.54268	1.64293e-16	5.82191e-15
ENSG00000080573	1.60277	1.63687e-06	8.46209e-06
ENSG00000080608	1.0344	5.6555e-14	1.2998e-12
ENSG00000080644	-1.51942	0.00103674	0.00277616
ENSG00000080823	1.00098	0.000159671	0.000525636
ENSG00000080839	1.25124	1.03865e-10	1.25391e-09
ENSG00000081026	-1.16563	8.37924e-13	1.54593e-11
ENSG00000081041	2.28686	2.71574e-09	2.52694e-08
ENSG00000081059	1.66173	1.56962e-12	2.74479e-11
ENSG00000081181	1.80126	1.84031e-10	2.12084e-09
ENSG00000081189	-1.32876	8.24357e-06	3.68908e-05
ENSG00000081237	-1.19397	0.00143393	0.00371064
ENSG00000081277	3.81803	1.81622e-15	5.29336e-14
ENSG00000081320	-1.05789	2.89954e-08	2.17777e-07
ENSG00000081818	-1.0656	0.0041117	0.00944042
ENSG00000081923	-1.67535	2.30652e-19	1.28399e-17
ENSG00000082175	-2.1629	2.23089e-07	1.39489e-06
ENSG00000082397	-2.56218	2.15685e-10	2.44707e-09
ENSG00000082512	1.42959	1.63483e-11	2.31524e-10
ENSG00000083635	1.29089	2.82499e-13	5.70244e-12
ENSG00000083807	1.90539	7.27973e-07	4.07219e-06
ENSG00000083814	-1.32815	2.23143e-06	1.11871e-05
ENSG00000084207	1.29054	2.26136e-08	1.73655e-07
ENSG00000084774	1.33193	1.03185e-13	2.27091e-12
ENSG00000085465	1.47818	1.48582e-10	1.73216e-09
ENSG00000085552	-1.75961	2.83621e-11	3.82473e-10
ENSG00000085741	3.01884	7.62343e-08	5.23456e-07
ENSG00000085999	1.2867	6.80928e-11	8.55841e-10
ENSG00000086289	1.25927	1.59289e-05	6.65447e-05
ENSG00000086548	1.54186	1.26941e-05	5.44001e-05
ENSG00000086696	-3.3877	1.60049e-12	2.79269e-11
ENSG00000086712	1.08181	8.21074e-10	8.40295e-09
ENSG00000086991	3.8718	1.05549e-18	5.19289e-17
ENSG00000087077	1.26495	2.87564e-05	0.000113251
ENSG00000087116	2.4586	8.08764e-11	9.97806e-10
ENSG00000087258	-2.47666	1.41842e-07	9.22375e-07
ENSG00000087303	1.00346	0.000701694	0.00197185
ENSG00000087495	1.56062	0.00253839	0.00617535
ENSG00000087586	1.5143	4.92849e-14	1.14415e-12
ENSG00000088002	3.70848	2.4387e-30	5.02998e-28
ENSG00000088256	-1.60215	2.42185e-21	1.73168e-19
ENSG00000088280	-1.81916	2.61413e-16	8.96142e-15
ENSG00000088305	1.69622	7.39952e-11	9.22817e-10
ENSG00000088325	1.75109	3.65357e-19	1.94631e-17
ENSG00000088356	1.50895	3.56751e-11	4.71991e-10
ENSG00000088451	1.16627	1.94168e-10	2.22967e-09
ENSG00000088727	1.04019	8.56495e-09	7.15065e-08
ENSG00000088826	2.51067	1.03464e-21	7.81469e-20
ENSG00000088827	-1.7366	1.31332e-05	5.59758e-05
ENSG00000088836	3.87474	1.43373e-20	9.18956e-19
ENSG00000088854	-1.3403	7.11378e-05	0.000254083
ENSG00000088882	2.2866	1.30011e-12	2.30608e-11
ENSG00000088899	2.29055	6.38936e-14	1.44403e-12
ENSG00000088992	4.57298	2.63231e-31	5.88174e-29
ENSG00000089199	-2.65523	1.38434e-05	5.87501e-05
ENSG00000089327	1.97082	9.04425e-19	4.53283e-17
ENSG00000089351	1.53968	1.65298e-16	5.84466e-15
ENSG00000089356	-1.46211	4.26659e-07	2.5088e-06
ENSG00000089685	1.46353	9.45911e-13	1.72538e-11
ENSG00000089723	1.77288	3.19981e-11	4.29345e-10
ENSG00000090006	-1.54958	1.96384e-09	1.87838e-08
ENSG00000090020	-1.4307	5.08239e-13	9.78055e-12
ENSG00000090382	1.54736	0.00386436	0.00895303
ENSG00000090402	-2.24799	0.00120612	0.0031763
ENSG00000090447	1.53309	7.75224e-24	7.99475e-22
ENSG00000090530	-1.26553	0.000676982	0.00191075
ENSG00000090659	-2.57081	3.36128e-11	4.48394e-10
ENSG00000090889	1.10031	1.31772e-10	1.55764e-09
ENSG00000090971	1.27027	1.54009e-07	9.93461e-07
ENSG00000091127	1.66869	1.08298e-25	1.40508e-23
ENSG00000091129	1.45941	0.00376317	0.00874378
ENSG00000091138	-4.46813	2.1421e-12	3.63525e-11
ENSG00000091157	-1.09345	2.7767e-11	3.75392e-10
ENSG00000091622	-1.38266	5.64227e-06	2.61292e-05
ENSG00000091651	1.79912	2.27821e-20	1.43172e-18
ENSG00000091879	1.35311	1.15766e-08	9.39208e-08
ENSG00000092096	-1.46594	3.63231e-06	1.74855e-05
ENSG00000092421	-2.28524	6.95068e-12	1.05692e-10
ENSG00000092445	1.98637	1.54274e-12	2.70072e-11
ENSG00000092621	1.98598	2.84272e-07	1.7343e-06
ENSG00000092758	3.43026	4.34362e-10	4.66801e-09
ENSG00000092969	1.24725	0.00178743	0.00451218
ENSG00000093009	1.46931	2.38237e-10	2.66905e-09
ENSG00000093010	1.31094	3.93871e-08	2.87504e-07
ENSG00000093072	-1.25365	0.000196063	0.000630725
ENSG00000094755	3.62607	2.71805e-08	2.05875e-07
ENSG00000094804	1.43756	2.6572e-12	4.42996e-11
ENSG00000095110	-2.28221	2.56951e-05	0.000102297
ENSG00000095203	-1.4078	3.29919e-12	5.3831e-11
ENSG00000095303	-2.41724	4.04866e-16	1.34855e-14
ENSG00000095539	-1.29583	2.44328e-09	2.29332e-08
ENSG00000095637	-1.25779	0.000169159	0.000553699
ENSG00000095739	1.56291	0.00023704	0.000747014
ENSG00000095752	4.20443	8.41048e-17	3.11769e-15
ENSG00000095917	-1.87839	0.00208143	0.00516998
ENSG00000095932	1.10251	0.0016777	0.00426868
ENSG00000095970	1.3505	0.00143096	0.00370534
ENSG00000099139	-2.46623	8.77803e-16	2.72627e-14
ENSG00000099194	2.58975	9.22567e-22	7.03424e-20
ENSG00000099625	2.23133	3.58493e-08	2.64319e-07
ENSG00000099834	-2.14125	1.65248e-10	1.92089e-09
ENSG00000099864	-1.20247	0.00183046	0.00460347
ENSG00000099866	-2.52915	6.70878e-10	6.97678e-09
ENSG00000099889	1.19972	2.579e-08	1.96311e-07
ENSG00000099901	1.04662	1.40896e-10	1.65213e-09
ENSG00000099937	3.94731	6.60965e-10	6.8826e-09
ENSG00000099953	4.52989	5.57052e-31	1.21106e-28
ENSG00000099954	2.09601	0.000241626	0.000760124
ENSG00000099958	-1.1547	0.000158312	0.000521482
ENSG00000099985	1.85306	7.95971e-05	0.000281256
ENSG00000100003	2.3554	2.85316e-25	3.47739e-23
ENSG00000100014	-1.08982	4.8162e-21	3.26933e-19
ENSG00000100036	1.5715	1.73933e-08	1.36699e-07
ENSG00000100078	5.35139	6.9956e-11	8.75157e-10
ENSG00000100079	-2.87006	2.70705e-12	4.50372e-11
ENSG00000100154	-1.1789	5.30572e-05	0.000195328
ENSG00000100170	1.10431	3.39725e-05	0.000131256
ENSG00000100196	1.13725	7.64836e-06	3.44476e-05
ENSG00000100228	2.12448	4.16502e-17	1.61462e-15
ENSG00000100266	-1.12203	4.47688e-19	2.35373e-17
ENSG00000100292	-1.48502	1.24682e-09	1.23973e-08
ENSG00000100302	-1.7062	4.01806e-06	1.9159e-05
ENSG00000100307	-1.51041	1.06391e-14	2.78313e-13
ENSG00000100321	-1.43194	0.00040004	0.00119804
ENSG00000100342	1.2558	0.000165768	0.000543373
ENSG00000100344	4.24026	4.79284e-13	9.27885e-12
ENSG00000100350	1.00582	1.18289e-06	6.28686e-06
ENSG00000100351	-1.05715	0.000244899	0.000769517
ENSG00000100368	-1.34239	0.000118467	0.000401328
ENSG00000100373	2.57006	2.45116e-05	9.80954e-05
ENSG00000100401	1.03975	2.24216e-11	3.08571e-10
ENSG00000100412	-1.05427	3.52448e-11	4.67066e-10
ENSG00000100433	-1.95542	1.132e-06	6.04637e-06
ENSG00000100453	3.16856	6.50997e-12	9.92724e-11
ENSG00000100473	1.25472	0.00241987	0.00592014
ENSG00000100479	1.02323	1.64484e-06	8.50056e-06
ENSG00000100485	-1.03194	6.88738e-11	8.63634e-10
ENSG00000100490	-1.87182	1.28963e-22	1.11546e-20
ENSG00000100505	-1.86978	3.98123e-05	0.000151275
ENSG00000100526	1.14539	2.3248e-07	1.44967e-06
ENSG00000100593	3.59434	2.53899e-08	1.93589e-07
ENSG00000100604	-4.46321	1.15683e-08	9.39007e-08
ENSG00000100625	2.94531	1.0255e-11	1.5136e-10
ENSG00000100626	-1.96858	2.2898e-05	9.24425e-05
ENSG00000100628	-2.24443	2.88211e-09	2.66287e-08
ENSG00000100665	8.10626	9.38324e-23	8.3402e-21
ENSG00000100739	-1.49915	9.66444e-08	6.51914e-07
ENSG00000100814	1.10754	4.03277e-11	5.29194e-10
ENSG00000100867	3.89023	1.41761e-18	6.78764e-17
ENSG00000100985	1.71327	4.11751e-05	0.000155535
ENSG00000101000	1.18309	1.35372e-05	5.75545e-05
ENSG00000101003	1.72227	1.80998e-13	3.80867e-12
ENSG00000101049	-1.665	4.47276e-07	2.61285e-06
ENSG00000101057	1.98214	4.63043e-14	1.08277e-12
ENSG00000101074	1.75317	0.000166932	0.000546743
ENSG00000101082	-1.10435	0.00026135	0.000815004
ENSG00000101084	1.02545	1.31346e-05	5.59758e-05
ENSG00000101104	2.93836	4.81022e-16	1.56971e-14
ENSG00000101115	4.56168	1.42362e-28	2.51683e-26
ENSG00000101132	1.3676	1.56001e-09	1.52014e-08
ENSG00000101144	3.53575	7.3724e-13	1.3696e-11
ENSG00000101146	1.34201	8.58609e-15	2.30222e-13
ENSG00000101150	1.08557	1.03895e-10	1.25391e-09
ENSG00000101158	1.45377	1.76765e-12	3.04476e-11
ENSG00000101181	1.10768	3.97504e-09	3.56668e-08
ENSG00000101182	1.45559	1.44512e-10	1.69331e-09
ENSG00000101187	3.41552	4.55662e-36	1.55972e-33
ENSG00000101189	1.6883	3.2054e-21	2.24645e-19
ENSG00000101190	1.40328	9.3054e-11	1.13413e-09
ENSG00000101194	2.26694	6.59602e-11	8.32148e-10
ENSG00000101199	1.21449	1.31759e-08	1.05934e-07
ENSG00000101210	-1.56089	0.000533835	0.0015508
ENSG00000101220	1.39641	4.04635e-08	2.95094e-07
ENSG00000101224	2.23492	1.2604e-27	1.94975e-25
ENSG00000101230	1.92315	9.25932e-05	0.000321228
ENSG00000101255	3.94121	1.20774e-40	6.70005e-38
ENSG00000101265	-1.08198	0.000610299	0.00174675
ENSG00000101294	1.36078	1.0192e-12	1.84442e-11
ENSG00000101311	1.27062	3.169e-08	2.36579e-07
ENSG00000101333	1.17736	0.000321607	0.000983279
ENSG00000101335	-2.12728	3.35687e-08	2.49678e-07
ENSG00000101361	1.44804	1.69498e-17	6.93865e-16
ENSG00000101391	1.07646	2.65608e-10	2.95717e-09
ENSG00000101407	1.16176	2.93376e-12	4.84582e-11
ENSG00000101412	1.66235	2.26632e-12	3.82989e-11
ENSG00000101442	1.07567	1.9939e-10	2.28475e-09
ENSG00000101444	1.74314	3.30545e-12	5.38785e-11
ENSG00000101445	-1.605	2.46204e-06	1.22592e-05
ENSG00000101447	1.47209	3.22389e-13	6.42701e-12
ENSG00000101457	1.36158	8.04077e-09	6.76214e-08
ENSG00000101470	1.46225	0.00347096	0.00814838
ENSG00000101596	-1.10705	3.50341e-07	2.09294e-06
ENSG00000101605	-2.59018	1.51687e-11	2.15959e-10
ENSG00000101670	1.35532	8.15825e-08	5.5851e-07
ENSG00000101680	-2.41494	2.30277e-10	2.58527e-09
ENSG00000101695	-1.45646	1.20212e-06	6.37855e-06
ENSG00000101782	-1.46978	5.15344e-13	9.90544e-12
ENSG00000101825	1.32228	0.00110465	0.00293405
ENSG00000101850	2.23791	9.7401e-07	5.28139e-06
ENSG00000101898	1.39818	2.57958e-08	1.96311e-07
ENSG00000101938	-2.25356	0.000312722	0.00095903
ENSG00000101945	1.12308	2.11724e-08	1.63682e-07
ENSG00000101955	-2.38998	4.45505e-12	7.02323e-11
ENSG00000102003	-1.90816	1.04371e-13	2.29389e-12
ENSG00000102010	-2.40222	4.88018e-11	6.30621e-10
ENSG00000102024	1.32581	7.95134e-11	9.82497e-10
ENSG00000102030	1.39039	8.16765e-10	8.3695e-09
ENSG00000102048	2.06879	5.63437e-11	7.20554e-10
ENSG00000102221	1.34082	1.2108e-16	4.37739e-15
ENSG00000102245	-1.36572	0.000429847	0.00127826
ENSG00000102265	2.31013	1.76034e-23	1.74817e-21
ENSG00000102287	2.14452	1.3393e-09	1.31945e-08
ENSG00000102349	-1.18042	0.000157575	0.000519269
ENSG00000102359	3.29555	5.35623e-17	2.03233e-15
ENSG00000102384	1.35085	2.61872e-13	5.32618e-12
ENSG00000102393	1.15537	1.11087e-12	1.99504e-11
ENSG00000102409	-1.67839	4.34649e-07	2.55019e-06
ENSG00000102445	1.41848	0.000218874	0.000694938
ENSG00000102595	1.14163	4.98606e-11	6.43786e-10
ENSG00000102678	-1.71446	0.000479337	0.00140979
ENSG00000102760	1.02554	0.000472103	0.00139055
ENSG00000102854	2.79001	4.35828e-07	2.55618e-06
ENSG00000102878	1.86261	3.29117e-09	3.00331e-08
ENSG00000102886	-1.80101	1.58093e-07	1.01859e-06
ENSG00000102898	1.11858	8.70885e-11	1.06871e-09
ENSG00000102981	1.13437	2.77621e-05	0.000109766
ENSG00000103021	1.80166	1.65527e-14	4.20695e-13
ENSG00000103056	-1.44283	3.42892e-08	2.54566e-07
ENSG00000103064	1.05378	8.10033e-10	8.3111e-09
ENSG00000103148	1.08035	9.17617e-10	9.30862e-09
ENSG00000103222	1.1666	2.93329e-17	1.17683e-15
ENSG00000103241	-1.41227	1.44724e-07	9.38462e-07
ENSG00000103253	3.48515	1.07312e-20	7.04667e-19
ENSG00000103257	3.19989	4.63122e-32	1.1289e-29
ENSG00000103269	1.78545	2.30828e-07	1.43992e-06
ENSG00000103355	4.34332	4.47221e-11	5.82582e-10
ENSG00000103375	-6.62073	3.66327e-17	1.44448e-15
ENSG00000103449	-1.35244	3.70443e-05	0.000141931
ENSG00000103494	1.27065	9.22457e-22	7.03424e-20
ENSG00000103544	-1.26938	2.89101e-06	1.41974e-05
ENSG00000103569	1.64917	0.00182059	0.00458464
ENSG00000103647	-1.97204	7.05878e-07	3.95823e-06
ENSG00000103811	1.26536	1.76309e-08	1.38364e-07
ENSG00000103855	1.02358	9.7306e-11	1.18148e-09
ENSG00000103888	5.3238	1.22246e-64	2.45837e-61
ENSG00000104043	-1.02986	0.000226482	0.000715983
ENSG00000104044	2.18779	0.000192033	0.000618999
ENSG00000104059	-2.0781	0.000197657	0.000634964
ENSG00000104154	-1.47708	1.46427e-12	2.57175e-11
ENSG00000104267	-4.73007	3.74086e-23	3.51947e-21
ENSG00000104290	1.5098	6.03525e-09	5.2006e-08
ENSG00000104312	1.54817	4.6329e-21	3.17166e-19
ENSG00000104313	2.67557	2.62294e-05	0.000104218
ENSG00000104332	-3.88058	2.88334e-09	2.66287e-08
ENSG00000104341	1.64444	1.04944e-09	1.05587e-08
ENSG00000104356	1.44357	3.38098e-14	8.16715e-13
ENSG00000104369	1.55413	1.53395e-12	2.68826e-11
ENSG00000104371	6.66699	1.62084e-18	7.64696e-17
ENSG00000104375	1.02735	5.85533e-10	6.169e-09
ENSG00000104415	3.13758	1.93744e-17	7.91103e-16
ENSG00000104419	-1.30565	1.06412e-06	5.72559e-06
ENSG00000104435	-3.32343	9.19368e-12	1.36699e-10
ENSG00000104522	1.52945	3.52793e-10	3.84534e-09
ENSG00000104524	1.83675	4.11758e-12	6.57832e-11
ENSG00000104549	1.77664	4.29698e-13	8.37938e-12
ENSG00000104723	-1.02307	0.00241449	0.00590789
ENSG00000104738	1.08103	2.75846e-08	2.08642e-07
ENSG00000104756	-1.29331	8.35238e-10	8.52621e-09
ENSG00000104783	1.44393	2.7724e-06	1.36524e-05
ENSG00000104808	1.30698	0.000215636	0.000685602
ENSG00000104814	-1.426	2.3995e-05	9.61953e-05
ENSG00000104880	-1.19739	1.19515e-11	1.73534e-10
ENSG00000104881	1.08442	1.35754e-07	8.8745e-07
ENSG00000104889	1.38777	7.9454e-11	9.82497e-10
ENSG00000104894	-1.55985	2.39467e-05	9.60257e-05
ENSG00000104899	3.41449	3.07091e-08	2.29683e-07
ENSG00000104907	1.29308	1.22798e-11	1.77979e-10
ENSG00000104951	1.06836	0.00247737	0.00604702
ENSG00000105048	4.34204	2.07259e-11	2.86706e-10
ENSG00000105088	1.12811	0.00215141	0.00532244
ENSG00000105173	1.47261	3.15948e-12	5.17087e-11
ENSG00000105185	1.12821	4.81514e-13	9.31081e-12
ENSG00000105219	4.66191	1.42033e-29	2.72028e-27
ENSG00000105246	-1.30711	3.17682e-05	0.00012378
ENSG00000105270	-1.1929	0.000150092	0.00049644
ENSG00000105281	1.03259	2.51186e-07	1.55366e-06
ENSG00000105289	-1.1111	1.27476e-06	6.72627e-06
ENSG00000105290	-1.32417	3.99669e-05	0.000151755
ENSG00000105366	-2.63764	1.08677e-10	1.30673e-09
ENSG00000105369	-2.4368	1.59152e-06	8.25415e-06
ENSG00000105383	-1.05773	0.00126271	0.00330963
ENSG00000105464	5.35095	8.4643e-76	2.72347e-72
ENSG00000105519	1.18624	0.000863941	0.00236701
ENSG00000105609	-2.84061	1.386e-15	4.11401e-14
ENSG00000105650	-1.20125	0.00249547	0.00608659
ENSG00000105664	6.92476	9.3614e-27	1.3328e-24
ENSG00000105677	1.10837	3.51369e-08	2.59781e-07
ENSG00000105707	3.05859	5.87651e-06	2.71125e-05
ENSG00000105717	1.63515	2.28831e-11	3.14116e-10
ENSG00000105737	-1.96492	3.28594e-05	0.000127599
ENSG00000105755	-1.58477	1.40732e-11	2.01791e-10
ENSG00000105784	-2.28117	1.79785e-10	2.07936e-09
ENSG00000105821	1.09532	6.05628e-12	9.29708e-11
ENSG00000105851	-1.99261	6.00879e-08	4.22691e-07
ENSG00000105855	1.17513	4.65568e-06	2.18688e-05
ENSG00000105865	1.05834	1.39437e-10	1.63981e-09
ENSG00000105894	-2.37593	4.28431e-12	6.81761e-11
ENSG00000105926	1.68329	3.31219e-11	4.42947e-10
ENSG00000105948	1.66793	1.09772e-25	1.41281e-23
ENSG00000105974	-1.55475	6.96909e-08	4.81403e-07
ENSG00000105976	1.71894	1.37411e-22	1.16966e-20
ENSG00000105982	1.19468	3.46841e-08	2.56905e-07
ENSG00000105989	6.9272	6.95437e-68	1.8647e-64
ENSG00000106034	-1.89039	1.99789e-09	1.90528e-08
ENSG00000106038	2.68341	4.7983e-07	2.78783e-06
ENSG00000106089	1.99767	1.03509e-18	5.10812e-17
ENSG00000106105	1.19562	1.16498e-18	5.67946e-17
ENSG00000106125	1.18265	2.83266e-08	2.13651e-07
ENSG00000106178	1.85803	1.88639e-05	7.72614e-05
ENSG00000106236	3.17112	1.8944e-06	9.66606e-06
ENSG00000106263	1.15207	9.76931e-15	2.57654e-13
ENSG00000106268	1.18312	7.15123e-09	6.06799e-08
ENSG00000106299	-1.05196	2.80071e-14	6.85811e-13
ENSG00000106327	2.78029	1.67581e-17	6.87766e-16
ENSG00000106348	1.68666	9.22035e-17	3.41005e-15
ENSG00000106351	-1.20319	4.35635e-12	6.89813e-11
ENSG00000106366	1.54141	0.000517017	0.00150521
ENSG00000106397	1.23175	2.70992e-08	2.05357e-07
ENSG00000106462	1.12603	9.20274e-14	2.03931e-12
ENSG00000106483	4.04471	1.69858e-12	2.94153e-11
ENSG00000106536	4.26084	6.10802e-07	3.46911e-06
ENSG00000106538	-1.2157	3.75745e-05	0.000143757
ENSG00000106628	1.22842	2.0936e-10	2.38879e-09
ENSG00000106683	1.02841	8.46008e-11	1.04136e-09
ENSG00000106686	1.12137	1.78615e-05	7.35868e-05
ENSG00000106688	-1.75125	6.04467e-07	3.43871e-06
ENSG00000106809	-3.47909	3.59843e-07	2.14413e-06
ENSG00000106819	1.43051	0.00360414	0.00842414
ENSG00000106829	-1.06523	3.62994e-06	1.74794e-05
ENSG00000106927	2.04456	7.19982e-06	3.26008e-05
ENSG00000107159	5.88729	1.13787e-23	1.15132e-21
ENSG00000107165	-1.554	0.000612776	0.00175228
ENSG00000107242	-1.09763	4.38545e-09	3.89796e-08
ENSG00000107282	-1.60107	5.08184e-10	5.41657e-09
ENSG00000107317	-1.32296	0.00225272	0.00554409
ENSG00000107338	1.17041	6.67733e-13	1.2535e-11
ENSG00000107562	-2.33412	7.70735e-11	9.56758e-10
ENSG00000107719	2.20862	1.16273e-15	3.50301e-14
ENSG00000107736	-1.34838	5.12958e-05	0.000189752
ENSG00000107738	-1.4718	5.17655e-11	6.6571e-10
ENSG00000107807	4.49266	3.42576e-22	2.75568e-20
ENSG00000107815	1.42639	7.02705e-23	6.31571e-21
ENSG00000107819	1.19752	1.68918e-14	4.28636e-13
ENSG00000107833	1.6232	2.24346e-10	2.53278e-09
ENSG00000107864	-1.45933	9.14982e-19	4.5715e-17
ENSG00000107937	1.03195	3.43276e-19	1.85543e-17
ENSG00000107954	-1.63185	0.000530323	0.00154143
ENSG00000107984	3.45208	3.65232e-08	2.68549e-07
ENSG00000108106	1.67649	2.62548e-16	8.96142e-15
ENSG00000108187	-2.10736	1.86047e-15	5.41252e-14
ENSG00000108242	-1.37571	0.00134197	0.0035014
ENSG00000108244	7.15775	9.66054e-34	2.59031e-31
ENSG00000108342	2.1896	7.85937e-05	0.000278077
ENSG00000108352	-1.10593	3.55868e-05	0.000136934
ENSG00000108370	-1.77763	1.42061e-07	9.23427e-07
ENSG00000108375	2.14145	9.15763e-15	2.4392e-13
ENSG00000108379	2.39707	8.74424e-21	5.76547e-19
ENSG00000108405	-2.3818	5.48908e-14	1.26335e-12
ENSG00000108479	1.6359	7.98214e-12	1.19903e-10
ENSG00000108641	1.46956	4.79669e-09	4.21459e-08
ENSG00000108700	-2.71963	9.09714e-08	6.1701e-07
ENSG00000108773	1.52501	1.75392e-20	1.11972e-18
ENSG00000108813	2.73624	2.57077e-11	3.49017e-10
ENSG00000108821	3.05702	6.63042e-14	1.49189e-12
ENSG00000108823	-1.68924	0.000291262	0.000899562
ENSG00000108852	-1.6469	3.29047e-07	1.976e-06
ENSG00000108924	-1.85405	3.94402e-09	3.54477e-08
ENSG00000109065	1.11268	2.24737e-11	3.09022e-10
ENSG00000109084	1.64606	1.30839e-15	3.90074e-14
ENSG00000109089	1.55544	1.64922e-09	1.60318e-08
ENSG00000109107	1.005	0.000515018	0.00150047
ENSG00000109182	-3.92693	3.98077e-09	3.56983e-08
ENSG00000109205	3.36206	1.0218e-08	8.38281e-08
ENSG00000109255	2.93258	1.69158e-10	1.96209e-09
ENSG00000109265	-1.93845	3.53871e-09	3.21461e-08
ENSG00000109321	1.59438	4.4364e-05	0.000166472
ENSG00000109339	-1.98411	1.01524e-09	1.02274e-08
ENSG00000109436	-1.29924	9.7635e-07	5.29229e-06
ENSG00000109458	-1.23344	9.95921e-17	3.65808e-15
ENSG00000109501	1.16239	7.97484e-05	0.000281667
ENSG00000109576	1.14697	3.05701e-05	0.000119633
ENSG00000109674	1.07674	9.7699e-07	5.29397e-06
ENSG00000109705	-1.33177	0.00129153	0.00337746
ENSG00000109805	1.13534	2.82865e-09	2.6229e-08
ENSG00000109814	-1.72959	9.555e-18	4.1212e-16
ENSG00000109819	-1.95732	1.0774e-09	1.07995e-08
ENSG00000109846	-1.67785	2.0644e-05	8.40384e-05
ENSG00000110002	-1.53857	5.45902e-08	3.87576e-07
ENSG00000110013	-1.577	5.77377e-14	1.32131e-12
ENSG00000110077	-1.26493	6.65391e-05	0.000238761
ENSG00000110079	-1.50964	4.35139e-05	0.00016364
ENSG00000110090	-1.35584	1.08658e-15	3.31077e-14
ENSG00000110092	1.65582	4.10946e-21	2.83747e-19
ENSG00000110104	1.31839	5.15294e-18	2.29007e-16
ENSG00000110195	4.36017	9.6731e-13	1.76042e-11
ENSG00000110324	-1.3939	1.6747e-05	6.95294e-05
ENSG00000110427	2.58524	1.59226e-06	8.25531e-06
ENSG00000110492	1.0814	0.000359704	0.0010882
ENSG00000110777	-1.95985	3.8172e-05	0.000145766
ENSG00000110848	-1.36529	0.000230168	0.000727352
ENSG00000110881	2.10431	2.62733e-16	8.96142e-15
ENSG00000110900	-1.36409	1.39419e-05	5.91345e-05
ENSG00000110911	1.03503	2.8915e-09	2.66735e-08
ENSG00000110934	-1.24317	1.05372e-08	8.6183e-08
ENSG00000110944	2.51739	7.56316e-13	1.4018e-11
ENSG00000111012	1.74373	5.14677e-17	1.97616e-15
ENSG00000111110	2.28277	1.79176e-32	4.43474e-30
ENSG00000111199	1.72821	7.46421e-07	4.16815e-06
ENSG00000111206	1.07723	1.50303e-08	1.19529e-07
ENSG00000111247	1.05455	9.0996e-07	4.97771e-06
ENSG00000111424	-1.12265	1.16747e-11	1.70129e-10
ENSG00000111432	3.04516	2.04442e-05	8.33097e-05
ENSG00000111490	1.24245	1.17419e-11	1.70799e-10
ENSG00000111641	1.27408	2.03185e-19	1.13897e-17
ENSG00000111665	1.39356	7.7892e-13	1.44037e-11
ENSG00000111670	-1.0968	4.45902e-14	1.04878e-12
ENSG00000111684	-1.18994	2.50017e-13	5.11739e-12
ENSG00000111700	6.20238	1.86653e-15	5.42036e-14
ENSG00000111728	-1.15854	0.00067547	0.00190715
ENSG00000111796	-1.90074	6.29161e-08	4.39702e-07
ENSG00000111799	2.32136	6.33042e-10	6.61753e-09
ENSG00000111802	-1.75018	4.74227e-16	1.55384e-14
ENSG00000111846	-3.83948	2.08504e-23	2.04537e-21
ENSG00000111859	-1.15253	3.97686e-07	2.35393e-06
ENSG00000111860	-1.01912	0.00142721	0.00369623
ENSG00000111863	-2.97849	2.2467e-09	2.11994e-08
ENSG00000111885	-1.19228	6.29417e-07	3.56426e-06
ENSG00000111907	1.33916	1.41395e-06	7.40726e-06
ENSG00000111913	-1.40792	0.000200104	0.000641186
ENSG00000112175	-2.75382	9.57422e-08	6.46642e-07
ENSG00000112182	-1.45858	0.00221101	0.00545229
ENSG00000112183	-2.0615	8.26436e-07	4.56426e-06
ENSG00000112186	-1.52286	1.46102e-06	7.62403e-06
ENSG00000112214	-1.26249	0.000209965	0.000669425
ENSG00000112245	-1.18451	3.56254e-10	3.88045e-09
ENSG00000112276	-1.90624	7.27689e-07	4.07202e-06
ENSG00000112299	1.61081	0.00141067	0.00366165
ENSG00000112378	1.23222	5.59647e-09	4.85893e-08
ENSG00000112425	-1.18853	1.16495e-10	1.39656e-09
ENSG00000112494	3.91325	4.92425e-13	9.49897e-12
ENSG00000112541	1.54539	7.97677e-05	0.000281673
ENSG00000112559	3.8355	6.86998e-48	6.14023e-45
ENSG00000112578	1.40833	2.61017e-24	2.83732e-22
ENSG00000112655	1.89572	8.16738e-10	8.3695e-09
ENSG00000112715	1.23424	2.10799e-11	2.90853e-10
ENSG00000112742	1.16777	4.62029e-08	3.33473e-07
ENSG00000112759	1.33722	1.80255e-14	4.56685e-13
ENSG00000112773	-1.17791	1.20421e-06	6.38539e-06
ENSG00000112782	-1.89657	7.47768e-11	9.31843e-10
ENSG00000112799	-1.06718	0.00173361	0.00439426
ENSG00000112818	-2.11623	1.19916e-06	6.36702e-06
ENSG00000112837	1.92963	0.000442311	0.00131169
ENSG00000112877	1.92349	6.6137e-20	3.86913e-18
ENSG00000112936	-2.88055	7.98815e-07	4.42997e-06
ENSG00000112964	-2.28067	2.26887e-07	1.41589e-06
ENSG00000112984	1.50956	1.36371e-17	5.69852e-16
ENSG00000113083	1.2979	0.000659639	0.0018677
ENSG00000113140	1.82328	3.44654e-08	2.55638e-07
ENSG00000113303	-3.16177	1.19868e-10	1.42847e-09
ENSG00000113356	1.60776	6.99076e-09	5.93809e-08
ENSG00000113361	1.12037	2.20832e-05	8.93995e-05
ENSG00000113448	-1.34124	1.36389e-07	8.90875e-07
ENSG00000113460	1.16455	2.9481e-11	3.96895e-10
ENSG00000113552	1.06286	4.51525e-12	7.10776e-11
ENSG00000113580	-1.65786	5.37345e-08	3.82175e-07
ENSG00000113594	-3.05134	1.44206e-14	3.69425e-13
ENSG00000113721	1.11177	0.000243389	0.000765222
ENSG00000113739	4.33398	7.17665e-27	1.03087e-24
ENSG00000113790	-1.18049	6.73365e-10	6.99813e-09
ENSG00000113805	-3.00742	2.19211e-08	1.6874e-07
ENSG00000113924	-1.11541	0.00123493	0.00324475
ENSG00000113946	2.51141	9.18229e-09	7.60683e-08
ENSG00000114019	1.0172	1.22086e-08	9.86001e-08
ENSG00000114023	-1.07464	7.51128e-11	9.35306e-10
ENSG00000114113	2.16345	8.25724e-05	0.000290143
ENSG00000114115	1.817	0.000157397	0.000518895
ENSG00000114166	-1.54999	6.76585e-11	8.51676e-10
ENSG00000114248	-1.7432	2.42813e-09	2.28176e-08
ENSG00000114251	1.53186	4.92946e-08	3.53883e-07
ENSG00000114270	3.07879	1.19925e-14	3.10686e-13
ENSG00000114346	1.64875	1.93036e-16	6.76593e-15
ENSG00000114455	-2.60556	7.38875e-12	1.11406e-10
ENSG00000114541	-1.17524	7.591e-09	6.40734e-08
ENSG00000114554	1.43119	8.17928e-17	3.03899e-15
ENSG00000114631	1.56297	1.71582e-09	1.6609e-08
ENSG00000114656	3.162	5.74713e-27	8.32971e-25
ENSG00000114698	-1.4947	2.89257e-12	4.78761e-11
ENSG00000114767	1.44986	6.67546e-14	1.49993e-12
ENSG00000114790	-1.36338	7.53888e-07	4.204e-06
ENSG00000114812	-1.77438	9.53198e-11	1.16073e-09
ENSG00000114854	1.5219	0.000954689	0.0025857
ENSG00000114859	-1.33708	2.9738e-08	2.22834e-07
ENSG00000114993	1.09503	1.08196e-13	2.37471e-12
ENSG00000115008	2.69342	3.68364e-08	2.70604e-07
ENSG00000115009	1.63766	5.76991e-05	0.000209493
ENSG00000115112	-1.64687	5.06104e-08	3.62198e-07
ENSG00000115129	-1.02702	4.61523e-09	4.07518e-08
ENSG00000115163	1.37789	1.2511e-12	2.22406e-11
ENSG00000115232	-1.00661	0.000938597	0.0025464
ENSG00000115233	1.00343	9.80032e-13	1.77954e-11
ENSG00000115252	-1.0362	0.00268566	0.00648753
ENSG00000115255	2.11567	3.47618e-11	4.61937e-10
ENSG00000115257	1.16513	0.000334918	0.00102049
ENSG00000115295	-1.51924	4.0148e-05	0.000152335
ENSG00000115363	4.10398	2.50214e-28	4.32843e-26
ENSG00000115368	1.04613	5.15018e-18	2.29007e-16
ENSG00000115386	6.25516	1.9867e-13	4.12414e-12
ENSG00000115507	5.63761	4.80229e-30	9.42187e-28
ENSG00000115556	-1.11163	6.8098e-07	3.82796e-06
ENSG00000115590	-2.49647	4.76994e-09	4.19628e-08
ENSG00000115602	-1.18637	0.00186116	0.00467412
ENSG00000115616	-2.32834	5.47806e-11	7.01681e-10
ENSG00000115657	1.33567	4.81958e-08	3.46891e-07
ENSG00000115828	1.56257	3.40795e-05	0.000131575
ENSG00000115841	-1.94763	8.71208e-19	4.38e-17
ENSG00000115946	1.10461	3.42363e-14	8.25778e-13
ENSG00000115993	-1.06482	7.79456e-17	2.90275e-15
ENSG00000116016	-1.18154	1.3615e-08	1.09191e-07
ENSG00000116017	2.24789	4.31987e-12	6.8471e-11
ENSG00000116031	-1.27521	0.00341715	0.00804435
ENSG00000116132	1.86236	6.18572e-06	2.84331e-05
ENSG00000116171	-1.05356	2.71252e-14	6.67264e-13
ENSG00000116176	-2.31544	1.16297e-05	5.02546e-05
ENSG00000116194	-3.27077	1.76307e-08	1.38364e-07
ENSG00000116337	1.08047	3.54536e-14	8.50042e-13
ENSG00000116455	1.46494	4.9931e-15	1.39218e-13
ENSG00000116574	-1.38352	3.0187e-10	3.3355e-09
ENSG00000116649	1.57056	5.77265e-12	8.89564e-11
ENSG00000116661	2.65458	2.49702e-07	1.54567e-06
ENSG00000116667	-1.10599	4.93994e-06	2.31096e-05
ENSG00000116670	1.45923	3.45808e-14	8.32838e-13
ENSG00000116678	-1.27509	5.12372e-06	2.39067e-05
ENSG00000116704	-1.32913	1.9887e-12	3.39281e-11
ENSG00000116741	-1.55518	1.21516e-05	5.23257e-05
ENSG00000116819	1.07884	0.00256559	0.00623021
ENSG00000116833	-2.352	4.89918e-17	1.8856e-15
ENSG00000116852	1.10842	1.03351e-05	4.51333e-05
ENSG00000116857	1.13818	2.45078e-08	1.87485e-07
ENSG00000116991	-1.35554	1.08053e-08	8.82416e-08
ENSG00000117054	-1.26601	1.02615e-10	1.24032e-09
ENSG00000117069	1.25971	0.00342145	0.00805094
ENSG00000117090	-1.32896	9.29542e-06	4.10837e-05
ENSG00000117091	-1.81277	4.11415e-08	2.99495e-07
ENSG00000117115	-3.39991	2.83577e-16	9.56432e-15
ENSG00000117122	2.88456	9.50918e-19	4.72172e-17
ENSG00000117226	-1.09529	7.44733e-05	0.000264896
ENSG00000117322	-2.44422	0.000430132	0.00127887
ENSG00000117335	1.03181	4.56857e-09	4.04286e-08
ENSG00000117385	1.32739	2.25441e-12	3.81377e-11
ENSG00000117394	1.44949	5.39559e-07	3.09683e-06
ENSG00000117399	1.18588	7.13904e-08	4.92719e-07
ENSG00000117472	-2.02467	3.90778e-09	3.5181e-08
ENSG00000117528	-1.06119	1.61579e-12	2.81352e-11
ENSG00000117586	1.36853	9.70204e-05	0.000335453
ENSG00000117592	-1.50388	6.68295e-28	1.08601e-25
ENSG00000117650	1.36699	2.07432e-14	5.20618e-13
ENSG00000117682	-1.21483	2.83425e-21	2.00869e-19
ENSG00000117707	1.71389	5.20108e-08	3.71192e-07
ENSG00000117724	1.29157	2.89061e-09	2.66735e-08
ENSG00000117791	-1.01386	5.19893e-06	2.42366e-05
ENSG00000117877	1.75955	1.80955e-24	2.05014e-22
ENSG00000118193	1.56788	2.48827e-12	4.16125e-11
ENSG00000118194	1.84899	5.52211e-05	0.000201909
ENSG00000118308	-2.54194	3.96615e-09	3.56068e-08
ENSG00000118407	-1.46937	0.000182443	0.000591168
ENSG00000118420	1.19961	3.969e-14	9.43181e-13
ENSG00000118473	1.30519	1.11715e-05	4.84834e-05
ENSG00000118507	-1.05346	0.00255402	0.00620535
ENSG00000118515	-2.90178	1.78518e-21	1.30546e-19
ENSG00000118526	-2.17932	2.74187e-14	6.72427e-13
ENSG00000118557	1.25326	0.000293499	0.000905317
ENSG00000118690	1.18278	1.55437e-05	6.51386e-05
ENSG00000118705	1.03223	1.38984e-12	2.45594e-11
ENSG00000118707	1.95895	2.83809e-23	2.70173e-21
ENSG00000118729	-3.11527	1.22271e-05	5.2609e-05
ENSG00000118777	-4.34726	3.56169e-24	3.84567e-22
ENSG00000118785	4.35104	1.79814e-13	3.79142e-12
ENSG00000118804	-1.78388	9.79378e-22	7.43219e-20
ENSG00000118939	1.03718	1.67305e-07	1.07321e-06
ENSG00000118946	1.28963	2.66482e-05	0.000105699
ENSG00000118965	1.00852	1.17796e-07	7.79557e-07
ENSG00000119042	-1.07851	0.000213443	0.000679707
ENSG00000119121	-4.14727	2.20928e-20	1.39831e-18
ENSG00000119138	-1.8883	2.07734e-10	2.3736e-09
ENSG00000119227	-1.8342	5.85953e-10	6.16937e-09
ENSG00000119403	1.01139	2.01155e-09	1.91717e-08
ENSG00000119508	-2.36056	1.60273e-07	1.03056e-06
ENSG00000119514	-1.50852	2.82182e-11	3.8117e-10
ENSG00000119547	3.17536	9.53805e-11	1.16073e-09
ENSG00000119630	1.61662	7.31615e-09	6.19485e-08
ENSG00000119681	1.12891	0.00190621	0.00477458
ENSG00000119686	-1.71972	8.77522e-10	8.92953e-09
ENSG00000119771	1.36671	1.73144e-07	1.10713e-06
ENSG00000119782	-1.13039	0.00224441	0.00552721
ENSG00000119865	-1.19917	1.74818e-05	7.21704e-05
ENSG00000119919	-2.51279	3.49324e-19	1.87957e-17
ENSG00000119938	-1.38877	0.000605918	0.00173668
ENSG00000119950	-1.54718	4.08099e-23	3.79509e-21
ENSG00000119969	1.13091	4.60421e-09	4.06768e-08
ENSG00000119986	-1.11128	1.47952e-08	1.17718e-07
ENSG00000120068	2.65736	5.08921e-09	4.45943e-08
ENSG00000120129	-1.14236	0.000482424	0.00141758
ENSG00000120137	-1.09003	1.17087e-09	1.17073e-08
ENSG00000120149	5.35228	5.75364e-36	1.92843e-33
ENSG00000120156	-1.12189	0.000224783	0.000711451
ENSG00000120162	-1.46852	4.59751e-13	8.93294e-12
ENSG00000120254	2.46977	4.64583e-53	5.74939e-50
ENSG00000120262	1.51722	2.00049e-05	8.16229e-05
ENSG00000120279	-1.0392	0.000362674	0.00109634
ENSG00000120280	-1.19571	0.000312608	0.000958862
ENSG00000120526	1.482	1.02317e-14	2.68528e-13
ENSG00000120659	1.50287	7.10825e-06	3.22316e-05
ENSG00000120685	1.0002	5.36361e-07	3.08068e-06
ENSG00000120694	1.37162	1.25552e-10	1.49069e-09
ENSG00000120699	1.06966	1.14657e-11	1.67538e-10
ENSG00000120708	3.39254	1.84475e-24	2.07541e-22
ENSG00000120756	-1.23103	2.094e-09	1.99104e-08
ENSG00000120833	-1.18044	7.71847e-07	4.29373e-06
ENSG00000120875	3.19901	7.16491e-12	1.08438e-10
ENSG00000120885	-1.90237	4.82016e-07	2.79851e-06
ENSG00000120889	1.19577	2.22765e-09	2.10443e-08
ENSG00000120899	-1.22018	5.12377e-09	4.48484e-08
ENSG00000120915	-1.39279	2.39816e-07	1.49022e-06
ENSG00000121152	1.05911	6.35266e-10	6.63646e-09
ENSG00000121211	1.25018	8.95943e-09	7.44906e-08
ENSG00000121413	-1.20393	0.00102509	0.0027506
ENSG00000121440	-1.17367	0.000108664	0.00037134
ENSG00000121577	-2.43531	3.00892e-09	2.76772e-08
ENSG00000121621	1.30475	8.05862e-12	1.20827e-10
ENSG00000121716	1.36289	0.000175107	0.000570384
ENSG00000121807	-1.98479	1.98784e-06	1.00916e-05
ENSG00000121858	-1.09406	2.00911e-07	1.26755e-06
ENSG00000121895	-1.59007	1.5747e-05	6.58878e-05
ENSG00000121900	-1.06624	3.39199e-05	0.000131116
ENSG00000121904	1.93013	1.41693e-05	5.99724e-05
ENSG00000121905	-1.31596	6.89829e-06	3.13791e-05
ENSG00000121933	-2.22575	5.30121e-12	8.24018e-11
ENSG00000121957	1.35774	7.0304e-10	7.26896e-09
ENSG00000122034	1.83202	7.90143e-15	2.13285e-13
ENSG00000122122	-1.20806	4.37e-05	0.000164225
ENSG00000122188	-1.40533	0.000610071	0.00174641
ENSG00000122224	-2.21628	3.35346e-08	2.49539e-07
ENSG00000122367	-2.99943	2.4796e-09	2.32335e-08
ENSG00000122490	-1.08173	1.59192e-08	1.26099e-07
ENSG00000122547	1.05505	3.13818e-07	1.89303e-06
ENSG00000122565	1.20139	3.87533e-14	9.25019e-13
ENSG00000122641	5.90497	4.61225e-50	4.94679e-47
ENSG00000122691	2.47082	1.17531e-09	1.17444e-08
ENSG00000122694	-1.63658	2.356e-11	3.22582e-10
ENSG00000122707	-1.09123	4.32333e-05	0.000162775
ENSG00000122756	-3.39292	2.12979e-06	1.07411e-05
ENSG00000122778	2.21571	1.5531e-31	3.56946e-29
ENSG00000122861	1.88305	2.38563e-11	3.2553e-10
ENSG00000122971	-2.18988	1.35262e-22	1.1575e-20
ENSG00000122986	-1.32195	3.36073e-07	2.01443e-06
ENSG00000123096	-1.31619	5.43209e-05	0.00019916
ENSG00000123131	1.35497	1.29071e-11	1.86735e-10
ENSG00000123136	1.0757	7.89957e-09	6.65383e-08
ENSG00000123179	1.0586	7.00657e-10	7.24899e-09
ENSG00000123243	-1.52663	3.71929e-06	1.78508e-05
ENSG00000123329	-1.02902	0.000461364	0.00136341
ENSG00000123338	-1.05658	0.000921437	0.00250618
ENSG00000123358	-1.02778	0.00384811	0.00891794
ENSG00000123473	1.06695	2.14209e-08	1.65365e-07
ENSG00000123485	1.54408	4.07979e-21	2.82912e-19
ENSG00000123496	1.74024	0.000101679	0.000349608
ENSG00000123500	8.04873	3.82407e-36	1.33743e-33
ENSG00000123570	-1.4641	3.00977e-05	0.00011787
ENSG00000123610	1.55609	0.000399649	0.00119731
ENSG00000123612	-1.51098	8.16301e-06	3.65405e-05
ENSG00000123643	-2.02342	1.33337e-33	3.45987e-31
ENSG00000123838	1.61081	0.000501056	0.00146537
ENSG00000123843	1.94838	2.99811e-07	1.81877e-06
ENSG00000123975	1.55677	2.6305e-11	3.56525e-10
ENSG00000123989	1.73355	2.84977e-17	1.14905e-15
ENSG00000124102	1.63395	0.00303794	0.00724171
ENSG00000124116	1.60573	8.07649e-05	0.000284757
ENSG00000124181	1.04018	2.00864e-07	1.26755e-06
ENSG00000124191	-1.05514	0.000186406	0.000602431
ENSG00000124203	-1.35031	0.00314633	0.0074702
ENSG00000124205	-3.15516	3.92042e-10	4.2387e-09
ENSG00000124207	1.57419	2.32423e-19	1.28939e-17
ENSG00000124216	1.57045	1.31984e-09	1.30444e-08
ENSG00000124217	1.06866	3.06838e-07	1.85509e-06
ENSG00000124225	1.98836	2.84185e-10	3.15526e-09
ENSG00000124228	1.10783	1.23054e-08	9.92331e-08
ENSG00000124249	1.97378	0.000181938	0.000589888
ENSG00000124253	-3.21883	2.00095e-13	4.14837e-12
ENSG00000124406	-1.32575	6.43486e-06	2.94688e-05
ENSG00000124440	-1.80612	0.000184145	0.000596082
ENSG00000124466	1.15865	0.000250311	0.000784686
ENSG00000124491	-2.18346	1.35194e-05	5.74941e-05
ENSG00000124571	1.16096	1.22131e-18	5.9098e-17
ENSG00000124588	1.12755	1.77498e-10	2.05585e-09
ENSG00000124602	2.67671	8.16874e-20	4.72729e-18
ENSG00000124615	-1.64615	4.71713e-11	6.13494e-10
ENSG00000124731	2.27012	1.96544e-06	9.99052e-06
ENSG00000124743	1.57725	1.93163e-07	1.22588e-06
ENSG00000124749	-1.32969	0.000997289	0.00268525
ENSG00000124762	-1.01623	0.000176224	0.000573672
ENSG00000124766	1.64628	5.0232e-19	2.61532e-17
ENSG00000124772	-1.95328	4.30707e-12	6.84029e-11
ENSG00000124787	1.36898	5.15994e-16	1.67365e-14
ENSG00000124802	1.13409	9.79162e-13	1.77954e-11
ENSG00000124875	2.81	6.80676e-10	7.06498e-09
ENSG00000124882	3.25727	1.90558e-10	2.18978e-09
ENSG00000124942	-1.36146	2.64936e-07	1.6296e-06
ENSG00000125144	-2.38841	2.90996e-07	1.76951e-06
ENSG00000125148	-1.45737	1.63712e-05	6.81803e-05
ENSG00000125207	3.47141	5.85123e-07	3.33456e-06
ENSG00000125319	1.28239	4.05002e-12	6.48326e-11
ENSG00000125355	-2.14376	1.07356e-07	7.17482e-07
ENSG00000125378	1.77223	1.1373e-08	9.23619e-08
ENSG00000125398	1.59758	4.41911e-14	1.04092e-12
ENSG00000125508	1.68643	1.29446e-05	5.52834e-05
ENSG00000125531	2.35577	7.95515e-09	6.69364e-08
ENSG00000125630	1.1648	5.74351e-20	3.39712e-18
ENSG00000125648	-1.62589	5.96997e-21	4.00187e-19
ENSG00000125657	3.19259	9.37467e-13	1.71191e-11
ENSG00000125726	1.41824	0.000691496	0.00194638
ENSG00000125740	-1.96414	7.73682e-05	0.000274223
ENSG00000125743	1.02535	1.05206e-07	7.04055e-07
ENSG00000125772	1.18046	1.1703e-05	5.0531e-05
ENSG00000125775	-2.21726	3.57823e-10	3.8949e-09
ENSG00000125798	1.04359	1.60069e-05	6.68359e-05
ENSG00000125821	1.14804	1.7614e-09	1.70093e-08
ENSG00000125835	1.13222	4.47596e-08	3.23928e-07
ENSG00000125845	-2.1097	1.1606e-13	2.52662e-12
ENSG00000125864	2.01766	3.59156e-13	7.0984e-12
ENSG00000125895	3.20475	2.10546e-15	6.10317e-14
ENSG00000125931	2.75496	3.06526e-09	2.81407e-08
ENSG00000125977	1.20293	3.25977e-15	9.26557e-14
ENSG00000125995	1.18586	0.000351506	0.00106538
ENSG00000126003	1.13557	9.7052e-06	4.26838e-05
ENSG00000126226	1.03031	8.70418e-11	1.06871e-09
ENSG00000126249	1.64359	2.3956e-23	2.32171e-21
ENSG00000126353	-1.42799	0.000858643	0.0023549
ENSG00000126368	1.13815	1.33526e-07	8.7517e-07
ENSG00000126453	1.15213	1.07052e-10	1.28911e-09
ENSG00000126457	1.33465	2.12781e-08	1.6442e-07
ENSG00000126583	3.64199	2.95134e-09	2.71787e-08
ENSG00000126602	1.22487	8.71119e-13	1.59984e-11
ENSG00000126709	1.9056	8.41671e-07	4.63726e-06
ENSG00000126759	-1.50447	1.6691e-07	1.0711e-06
ENSG00000126787	1.06628	3.88352e-07	2.30631e-06
ENSG00000126803	-1.47143	6.738e-05	0.000241428
ENSG00000126821	-1.00051	5.91335e-08	4.16706e-07
ENSG00000126860	-1.28764	0.000197107	0.000633453
ENSG00000126947	-1.32809	2.93963e-05	0.000115404
ENSG00000126950	-3.20073	1.66461e-11	2.35534e-10
ENSG00000127083	-1.92261	0.00291938	0.00698395
ENSG00000127129	-2.10161	7.90377e-07	4.38771e-06
ENSG00000127241	-2.058	0.00100088	0.00269281
ENSG00000127249	-2.8989	8.22736e-11	1.01427e-09
ENSG00000127334	-1.00974	1.17087e-12	2.09067e-11
ENSG00000127399	1.01125	1.86424e-06	9.53334e-06
ENSG00000127418	2.09923	9.71847e-12	1.43969e-10
ENSG00000127423	2.10523	1.32813e-24	1.51539e-22
ENSG00000127472	-1.45666	0.00107811	0.00287497
ENSG00000127564	1.66466	1.93999e-11	2.70925e-10
ENSG00000127586	1.62938	1.28729e-10	1.52503e-09
ENSG00000127914	-1.28616	1.12417e-11	1.64714e-10
ENSG00000127951	-2.63456	3.6783e-15	1.03455e-13
ENSG00000127955	-1.31283	1.24459e-06	6.59082e-06
ENSG00000127990	-1.24101	0.00011015	0.000376002
ENSG00000127995	-1.46735	1.06455e-15	3.24981e-14
ENSG00000128045	1.68038	4.20091e-05	0.000158351
ENSG00000128050	1.2335	2.08554e-13	4.30709e-12
ENSG00000128059	1.59447	2.41717e-20	1.50727e-18
ENSG00000128165	1.0787	2.11285e-05	8.58372e-05
ENSG00000128311	-1.43892	1.93597e-11	2.70598e-10
ENSG00000128342	1.45102	7.48386e-10	7.70809e-09
ENSG00000128383	-2.1423	1.06721e-07	7.136e-07
ENSG00000128422	5.59845	6.83063e-24	7.18243e-22
ENSG00000128487	-1.29959	1.9889e-09	1.89882e-08
ENSG00000128524	1.09541	1.52352e-10	1.77355e-09
ENSG00000128564	2.26124	3.11614e-07	1.88185e-06
ENSG00000128573	-1.91268	4.03869e-05	0.000153025
ENSG00000128578	2.51526	7.47726e-21	4.97083e-19
ENSG00000128581	1.00778	9.00684e-10	9.15942e-09
ENSG00000128591	-2.1242	1.91401e-06	9.75686e-06
ENSG00000128595	1.04512	7.45841e-09	6.30536e-08
ENSG00000128610	8.29518	1.00216e-17	4.27657e-16
ENSG00000128683	4.91792	6.96177e-20	4.05801e-18
ENSG00000128714	2.1421	0.000386479	0.00116262
ENSG00000128815	-1.28364	0.000391166	0.00117474
ENSG00000128944	1.19359	7.78034e-11	9.64331e-10
ENSG00000128965	1.99288	3.51713e-12	5.68108e-11
ENSG00000129038	1.14376	0.000118269	0.000400909
ENSG00000129195	1.14614	1.59739e-07	1.02754e-06
ENSG00000129244	-2.05555	1.33946e-07	8.7741e-07
ENSG00000129295	1.54607	1.04142e-08	8.52639e-08
ENSG00000129451	4.79412	4.84416e-20	2.8864e-18
ENSG00000129455	9.17234	2.26218e-27	3.36981e-25
ENSG00000129474	2.97496	6.95716e-58	1.11927e-54
ENSG00000129538	-1.0625	9.52381e-05	0.000329645
ENSG00000129595	-1.93732	4.54781e-08	3.28833e-07
ENSG00000129667	1.55964	3.53992e-19	1.89834e-17
ENSG00000129675	-1.10714	0.000215297	0.000684662
ENSG00000129991	5.41846	3.31828e-20	2.02214e-18
ENSG00000130055	-2.80923	2.09951e-09	1.99509e-08
ENSG00000130176	-2.67303	4.28605e-07	2.5184e-06
ENSG00000130193	1.27327	1.46732e-07	9.50659e-07
ENSG00000130208	1.20713	0.0026455	0.00640204
ENSG00000130224	-1.61195	2.21934e-05	8.97782e-05
ENSG00000130294	-2.36933	0.00014156	0.000471224
ENSG00000130305	1.00867	3.00964e-10	3.32917e-09
ENSG00000130332	1.28773	2.19511e-06	1.10223e-05
ENSG00000130449	-1.14516	1.62851e-15	4.78967e-14
ENSG00000130475	1.53825	3.87139e-07	2.29996e-06
ENSG00000130511	1.00493	8.16474e-08	5.58717e-07
ENSG00000130513	2.38534	6.04625e-14	1.38139e-12
ENSG00000130518	-2.1837	1.57566e-10	1.83292e-09
ENSG00000130529	-1.16382	3.97526e-07	2.35384e-06
ENSG00000130558	-1.47217	0.000214688	0.000682992
ENSG00000130589	1.05696	2.3079e-06	1.15381e-05
ENSG00000130590	1.37249	5.37533e-09	4.68718e-08
ENSG00000130592	-1.41807	6.56535e-07	3.70089e-06
ENSG00000130635	1.86072	1.39054e-07	9.0571e-07
ENSG00000130653	-1.06649	0.000415523	0.00123956
ENSG00000130701	1.39246	9.83537e-08	6.62611e-07
ENSG00000130706	1.13737	3.90454e-09	3.51715e-08
ENSG00000130713	1.08678	2.6549e-15	7.58651e-14
ENSG00000130720	1.93949	0.00254009	0.00617855
ENSG00000130731	1.44737	3.34942e-09	3.053e-08
ENSG00000130748	1.56783	9.74852e-05	0.000336843
ENSG00000130821	-1.02218	0.00274522	0.00660758
ENSG00000130822	-2.29311	1.84095e-05	7.56043e-05
ENSG00000130826	1.43779	1.92397e-24	2.1495e-22
ENSG00000130827	1.12297	2.80788e-07	1.71435e-06
ENSG00000130844	-1.07426	0.00186877	0.00468883
ENSG00000131015	3.96198	1.39929e-17	5.83205e-16
ENSG00000131016	-1.45522	0.000520417	0.00151428
ENSG00000131018	-1.22926	0.000370529	0.00111798
ENSG00000131019	2.07644	8.99113e-16	2.77946e-14
ENSG00000131096	-6.38487	6.00686e-19	3.06788e-17
ENSG00000131187	1.55574	1.67485e-07	1.07394e-06
ENSG00000131188	3.5388	2.32881e-23	2.27066e-21
ENSG00000131386	-1.57162	0.000569376	0.00164337
ENSG00000131389	3.05954	1.7158e-31	3.88785e-29
ENSG00000131409	-1.21923	1.06114e-05	4.61771e-05
ENSG00000131471	-1.75498	3.35453e-05	0.000129917
ENSG00000131650	1.92208	8.69596e-07	4.77966e-06
ENSG00000131730	4.12493	3.69959e-11	4.87461e-10
ENSG00000131746	2.98934	7.74058e-16	2.43224e-14
ENSG00000131747	1.22477	1.66647e-09	1.61701e-08
ENSG00000131781	-1.87498	4.32986e-09	3.85281e-08
ENSG00000131845	-1.08483	0.00306044	0.00728996
ENSG00000131910	2.66177	2.26884e-08	1.74147e-07
ENSG00000131981	-1.05168	5.97426e-06	2.7524e-05
ENSG00000132000	1.72854	1.01073e-08	8.30044e-08
ENSG00000132003	1.45567	1.3475e-16	4.83896e-15
ENSG00000132031	3.15953	1.7133e-11	2.41573e-10
ENSG00000132182	1.06839	2.65399e-05	0.000105348
ENSG00000132185	-2.75033	5.37955e-06	2.49917e-05
ENSG00000132196	1.00837	3.71484e-09	3.36132e-08
ENSG00000132330	1.37651	1.81106e-13	3.80867e-12
ENSG00000132341	1.05179	5.48676e-13	1.04463e-11
ENSG00000132436	1.07327	6.12978e-11	7.77728e-10
ENSG00000132465	-3.78727	6.76831e-11	8.51676e-10
ENSG00000132514	-2.57568	4.56705e-10	4.88854e-09
ENSG00000132517	-2.0226	8.21699e-07	4.54122e-06
ENSG00000132561	-1.48448	3.95511e-06	1.88757e-05
ENSG00000132563	-1.69568	8.33957e-06	3.72893e-05
ENSG00000132635	1.1555	2.16255e-06	1.0896e-05
ENSG00000132640	-1.14464	1.42246e-11	2.03599e-10
ENSG00000132661	1.43969	5.25679e-09	4.59377e-08
ENSG00000132704	-2.28258	5.73981e-05	0.000208802
ENSG00000132746	4.37485	4.28432e-14	1.01423e-12
ENSG00000132821	1.70864	0.00326415	0.00771804
ENSG00000132823	1.0487	3.08805e-06	1.50913e-05
ENSG00000132840	-1.54664	0.000749255	0.00208981
ENSG00000132879	1.09222	6.06983e-06	2.79324e-05
ENSG00000132915	-3.72527	3.02706e-14	7.3564e-13
ENSG00000132963	1.07584	2.96658e-09	2.73034e-08
ENSG00000133048	4.39583	4.82593e-25	5.70879e-23
ENSG00000133063	2.52524	9.21936e-05	0.000320071
ENSG00000133067	2.11213	3.23965e-05	0.000125984
ENSG00000133083	-2.4427	3.52318e-08	2.60079e-07
ENSG00000133104	-1.08831	0.00130655	0.00341564
ENSG00000133106	1.18651	5.27586e-05	0.000194447
ENSG00000133116	-1.5233	0.000331991	0.00101233
ENSG00000133119	1.64641	3.02369e-17	1.20707e-15
ENSG00000133131	1.23889	1.37164e-09	1.34883e-08
ENSG00000133315	1.20261	4.03276e-05	0.000152837
ENSG00000133316	1.24501	1.86958e-13	3.91639e-12
ENSG00000133328	-2.3422	5.25488e-07	3.02254e-06
ENSG00000133392	-3.23019	2.92961e-08	2.19728e-07
ENSG00000133424	-1.13	5.84026e-12	8.98261e-11
ENSG00000133561	-1.21974	3.43285e-05	0.000132472
ENSG00000133574	-1.06682	0.000221367	0.000702298
ENSG00000133612	1.12575	5.69962e-12	8.79151e-11
ENSG00000133627	1.19508	5.73935e-14	1.31718e-12
ENSG00000133687	-1.27544	0.000741863	0.00207135
ENSG00000133710	-1.74337	4.02525e-05	0.000152617
ENSG00000133740	1.47725	9.75711e-14	2.15621e-12
ENSG00000133742	-6.97112	2.28611e-18	1.05991e-16
ENSG00000133800	-3.67769	5.03653e-14	1.16587e-12
ENSG00000133985	1.60091	5.77469e-07	3.29444e-06
ENSG00000134013	1.8984	1.30207e-12	2.30702e-11
ENSG00000134028	-3.96453	1.32764e-27	2.0342e-25
ENSG00000134057	1.45373	2.02535e-12	3.44802e-11
ENSG00000134061	-1.6039	7.72928e-06	3.47731e-05
ENSG00000134070	1.89353	1.7853e-12	3.07186e-11
ENSG00000134107	1.1171	2.04546e-07	1.28645e-06
ENSG00000134121	-2.26067	1.1846e-07	7.83304e-07
ENSG00000134138	-1.32136	0.000897875	0.00244872
ENSG00000134193	3.08264	8.18112e-05	0.000287869
ENSG00000134198	-1.01944	0.00433158	0.00989162
ENSG00000134201	-2.82956	8.20717e-16	2.55886e-14
ENSG00000134222	1.37336	2.61288e-12	4.36059e-11
ENSG00000134240	-2.55446	7.11654e-07	3.98923e-06
ENSG00000134245	-1.5734	4.44468e-12	7.01727e-11
ENSG00000134256	-1.38811	7.63632e-09	6.44222e-08
ENSG00000134317	2.4895	5.63641e-19	2.88785e-17
ENSG00000134323	1.80963	7.60907e-06	3.42994e-05
ENSG00000134339	3.64724	2.57411e-10	2.87187e-09
ENSG00000134352	-1.1115	1.93312e-07	1.22634e-06
ENSG00000134443	3.25698	3.6161e-09	3.27751e-08
ENSG00000134516	-1.29334	0.000192551	0.000620545
ENSG00000134531	-1.60079	2.36193e-07	1.47009e-06
ENSG00000134532	-1.35476	0.000363019	0.00109717
ENSG00000134533	-1.33705	0.00105397	0.00281712
ENSG00000134668	2.38785	2.0089e-11	2.79335e-10
ENSG00000134755	-1.57021	1.71035e-12	2.95554e-11
ENSG00000134757	5.61752	4.45288e-17	1.71793e-15
ENSG00000134762	4.94825	1.03566e-14	2.71362e-13
ENSG00000134812	4.20337	3.32109e-10	3.63962e-09
ENSG00000134815	1.26655	1.02044e-11	1.50751e-10
ENSG00000134824	2.67292	1.14846e-09	1.14975e-08
ENSG00000134827	8.17164	1.65172e-28	2.88835e-26
ENSG00000134901	1.35343	4.5242e-10	4.84913e-09
ENSG00000134917	-1.44645	0.000762886	0.00212267
ENSG00000134955	-1.42193	4.55241e-05	0.000170245
ENSG00000135052	-1.24663	1.43522e-07	9.31796e-07
ENSG00000135063	-2.12678	2.35437e-07	1.4664e-06
ENSG00000135069	2.96591	1.61325e-25	2.01194e-23
ENSG00000135083	-1.68737	1.10087e-08	8.96293e-08
ENSG00000135114	-1.056	0.00230911	0.00567419
ENSG00000135119	1.92431	1.382e-11	1.99047e-10
ENSG00000135124	-1.22731	1.38196e-11	1.99047e-10
ENSG00000135218	-2.36962	1.45545e-08	1.16205e-07
ENSG00000135220	-3.08008	1.67408e-06	8.63779e-06
ENSG00000135245	2.51688	4.21052e-27	6.15807e-25
ENSG00000135253	2.28534	1.95644e-11	2.72985e-10
ENSG00000135333	-3.53409	1.62884e-12	2.82989e-11
ENSG00000135362	-1.12496	1.18757e-10	1.41944e-09
ENSG00000135363	-1.10522	3.41166e-06	1.65221e-05
ENSG00000135372	1.02247	2.19329e-14	5.48766e-13
ENSG00000135374	9.07447	1.6441e-17	6.76478e-16
ENSG00000135414	1.08206	2.63331e-06	1.30113e-05
ENSG00000135423	2.27558	6.5389e-16	2.09141e-14
ENSG00000135424	-1.25043	4.19332e-05	0.000158102
ENSG00000135426	-1.61466	1.70195e-05	7.04968e-05
ENSG00000135437	-2.00559	2.3409e-15	6.74917e-14
ENSG00000135446	1.27657	4.33803e-16	1.42429e-14
ENSG00000135451	1.7686	3.28641e-18	1.49778e-16
ENSG00000135476	1.00982	1.17061e-07	7.75648e-07
ENSG00000135480	3.25012	9.08298e-15	2.42736e-13
ENSG00000135540	-1.01904	3.32074e-08	2.47219e-07
ENSG00000135549	-3.791	4.16083e-23	3.82511e-21
ENSG00000135632	1.06238	9.03673e-16	2.78511e-14
ENSG00000135678	-2.35254	1.16991e-11	1.7033e-10
ENSG00000135702	-2.63509	2.73187e-06	1.34734e-05
ENSG00000135709	-1.76604	1.69213e-11	2.39008e-10
ENSG00000135744	2.34886	6.11925e-12	9.3848e-11
ENSG00000135749	1.1787	2.18451e-10	2.46811e-09
ENSG00000135763	1.07451	8.43888e-16	2.62601e-14
ENSG00000135773	-1.67578	0.00107166	0.00285966
ENSG00000135828	-1.26306	6.74057e-12	1.02594e-10
ENSG00000135842	-2.40818	7.09069e-11	8.85676e-10
ENSG00000135905	-1.45178	2.28623e-06	1.14404e-05
ENSG00000135912	1.04463	9.28221e-12	1.37887e-10
ENSG00000135916	-2.20874	7.40823e-14	1.65994e-12
ENSG00000135919	1.64183	4.59613e-08	3.31879e-07
ENSG00000135960	2.46378	8.17494e-07	4.52109e-06
ENSG00000136011	-2.3353	2.29996e-12	3.88266e-11
ENSG00000136044	-1.78625	8.93684e-32	2.11435e-29
ENSG00000136048	1.07336	4.11095e-07	2.42972e-06
ENSG00000136052	-1.59758	3.40689e-11	4.53726e-10
ENSG00000136059	-1.44952	1.09336e-06	5.86137e-06
ENSG00000136068	-1.1472	2.16186e-10	2.44758e-09
ENSG00000136108	1.44778	1.43021e-15	4.22965e-14
ENSG00000136144	1.02807	1.90358e-10	2.18904e-09
ENSG00000136160	-1.40406	7.21239e-08	4.97355e-07
ENSG00000136231	3.84471	1.12508e-07	7.48566e-07
ENSG00000136271	1.03542	2.96676e-17	1.18729e-15
ENSG00000136274	-1.61461	1.17549e-06	6.25578e-06
ENSG00000136295	1.54528	2.79445e-16	9.48188e-15
ENSG00000136378	1.17584	9.62084e-06	4.23823e-05
ENSG00000136383	2.09853	5.80447e-06	2.68032e-05
ENSG00000136457	-3.14648	8.16491e-16	2.55455e-14
ENSG00000136546	-4.00496	1.22197e-09	1.21728e-08
ENSG00000136573	-2.43511	4.01813e-05	0.00015239
ENSG00000136689	1.90595	1.61782e-06	8.37434e-06
ENSG00000136732	-1.3162	9.40291e-06	4.14869e-05
ENSG00000136826	-2.68125	6.72188e-21	4.4872e-19
ENSG00000136842	-2.08925	5.28541e-07	3.03685e-06
ENSG00000136854	1.18263	5.73131e-05	0.000208656
ENSG00000136856	1.14854	4.67992e-06	2.19762e-05
ENSG00000136867	-1.14673	6.1854e-06	2.84331e-05
ENSG00000136872	2.78938	1.46897e-06	7.66302e-06
ENSG00000136877	1.00823	2.13729e-08	1.65073e-07
ENSG00000136883	1.50803	3.84331e-05	0.00014665
ENSG00000136943	1.47431	1.03594e-06	5.58518e-06
ENSG00000136960	-1.55347	4.43726e-06	2.09468e-05
ENSG00000136982	1.82862	1.41843e-16	5.08233e-15
ENSG00000136997	1.65336	1.95841e-12	3.34468e-11
ENSG00000137033	1.36958	0.00250195	0.00609962
ENSG00000137077	-1.92749	0.000199593	0.00063978
ENSG00000137094	-1.67185	2.50953e-07	1.55282e-06
ENSG00000137135	1.05779	9.07039e-09	7.52187e-08
ENSG00000137168	1.25957	1.97506e-14	4.98038e-13
ENSG00000137198	1.51235	5.77307e-05	0.00020956
ENSG00000137203	3.60962	6.31481e-13	1.1924e-11
ENSG00000137251	-1.39485	0.000520853	0.00151528
ENSG00000137265	-2.4916	1.92174e-09	1.84359e-08
ENSG00000137266	-1.6305	3.37527e-14	8.16561e-13
ENSG00000137269	-1.1254	2.23026e-16	7.71624e-15
ENSG00000137273	-2.05912	2.27768e-13	4.68584e-12
ENSG00000137309	1.27411	9.1767e-10	9.30862e-09
ENSG00000137440	-1.24794	0.00104292	0.00279038
ENSG00000137474	1.23687	3.84663e-05	0.000146715
ENSG00000137501	-1.32895	7.50752e-08	5.15937e-07
ENSG00000137558	-1.66635	0.000836837	0.00230295
ENSG00000137563	1.28151	8.94164e-05	0.000311491
ENSG00000137571	2.03514	3.24108e-09	2.96096e-08
ENSG00000137573	2.55392	1.87334e-09	1.80037e-08
ENSG00000137574	1.01109	1.26061e-10	1.49562e-09
ENSG00000137628	-1.43873	1.6479e-06	8.51363e-06
ENSG00000137634	-2.99277	5.00845e-07	2.89737e-06
ENSG00000137672	-1.00043	0.0017896	0.00451625
ENSG00000137673	8.66801	5.65041e-56	7.57532e-53
ENSG00000137691	1.04496	0.00345211	0.00811241
ENSG00000137692	1.52719	2.93622e-20	1.80988e-18
ENSG00000137699	3.98156	4.33232e-24	4.61579e-22
ENSG00000137726	-1.76283	2.57363e-06	1.27556e-05
ENSG00000137727	-2.26174	8.23284e-09	6.89484e-08
ENSG00000137745	5.56501	9.55397e-15	2.52803e-13
ENSG00000137747	3.54519	1.66862e-16	5.88702e-15
ENSG00000137757	-1.35707	0.000420325	0.00125202
ENSG00000137767	-1.37966	3.65601e-11	4.82114e-10
ENSG00000137807	1.21489	1.65359e-12	2.86869e-11
ENSG00000137809	2.33354	1.17746e-08	9.54308e-08
ENSG00000137819	-2.14257	1.66304e-13	3.52968e-12
ENSG00000137825	-1.69661	5.87165e-08	4.1413e-07
ENSG00000137857	1.39901	0.000125722	0.00042323
ENSG00000137868	5.70021	2.27019e-29	4.29681e-27
ENSG00000137872	-2.86359	1.28647e-15	3.85415e-14
ENSG00000137877	2.80038	2.48941e-13	5.10187e-12
ENSG00000137878	-1.24145	8.85709e-05	0.000308961
ENSG00000137936	-1.443	7.09129e-22	5.51134e-20
ENSG00000137941	-1.17544	0.00312284	0.00741991
ENSG00000137965	1.29215	0.000221851	0.000703694
ENSG00000138028	3.8849	2.17483e-39	1.0934e-36
ENSG00000138030	1.02989	1.73736e-05	7.17802e-05
ENSG00000138031	1.04421	7.81008e-08	5.35586e-07
ENSG00000138050	1.01539	1.79629e-15	5.25431e-14
ENSG00000138074	1.83684	2.98061e-14	7.26042e-13
ENSG00000138079	-1.35999	0.000472413	0.00139096
ENSG00000138100	3.02082	1.34811e-05	5.73464e-05
ENSG00000138101	1.31196	1.46797e-08	1.16972e-07
ENSG00000138131	-1.2045	0.000569	0.00164287
ENSG00000138152	3.37362	3.99731e-17	1.55711e-15
ENSG00000138180	1.46183	5.3452e-13	1.02252e-11
ENSG00000138193	-2.20788	6.50806e-23	5.88314e-21
ENSG00000138346	1.09388	1.20323e-08	9.73233e-08
ENSG00000138356	-1.60966	0.000165143	0.000541766
ENSG00000138411	1.5685	1.88802e-06	9.63658e-06
ENSG00000138435	-1.75771	8.80746e-06	3.91746e-05
ENSG00000138442	1.04713	7.91793e-15	2.13373e-13
ENSG00000138600	-1.4543	5.52521e-18	2.44875e-16
ENSG00000138606	1.19742	0.00196082	0.00489689
ENSG00000138615	-2.28157	0.000194739	0.000626969
ENSG00000138641	-1.00772	4.03677e-10	4.34987e-09
ENSG00000138669	-4.10289	8.288e-37	3.1747e-34
ENSG00000138678	-2.4601	4.99095e-18	2.2304e-16
ENSG00000138685	-1.19179	0.00258539	0.00627005
ENSG00000138722	-3.19839	7.70381e-10	7.92955e-09
ENSG00000138735	-1.52534	3.45845e-08	2.56403e-07
ENSG00000138744	-1.9469	3.33608e-19	1.8132e-17
ENSG00000138755	2.33518	4.61818e-07	2.68901e-06
ENSG00000138771	-1.07377	3.64227e-09	3.29938e-08
ENSG00000138772	1.71051	3.28866e-13	6.54801e-12
ENSG00000138778	1.22813	9.26469e-08	6.27316e-07
ENSG00000138795	1.8362	8.09058e-09	6.79693e-08
ENSG00000138823	3.57231	1.26731e-06	6.69571e-06
ENSG00000138944	-2.34346	9.9101e-08	6.67086e-07
ENSG00000139055	3.20406	3.23816e-10	3.55359e-09
ENSG00000139117	-2.00523	2.52033e-11	3.42748e-10
ENSG00000139132	-1.03593	8.82941e-08	6.0037e-07
ENSG00000139146	1.04345	3.31678e-08	2.47039e-07
ENSG00000139193	-1.78129	2.06293e-06	1.04334e-05
ENSG00000139194	-1.15962	3.15369e-05	0.000123087
ENSG00000139209	-2.13355	2.31825e-05	9.3427e-05
ENSG00000139289	1.98094	1.71392e-12	2.95854e-11
ENSG00000139292	2.57354	4.8395e-11	6.26371e-10
ENSG00000139343	1.14936	3.19625e-10	3.51238e-09
ENSG00000139433	-1.56011	7.03411e-34	1.95112e-31
ENSG00000139438	1.28511	1.48585e-05	6.25932e-05
ENSG00000139508	-1.15764	2.0475e-06	1.03661e-05
ENSG00000139514	1.00613	2.56064e-07	1.5814e-06
ENSG00000139515	4.5682	1.60624e-41	9.22898e-39
ENSG00000139540	-1.14984	0.00178479	0.00450622
ENSG00000139567	-1.53432	4.01794e-10	4.33248e-09
ENSG00000139572	1.3038	0.000411188	0.00122708
ENSG00000139618	1.52672	1.08257e-14	2.82275e-13
ENSG00000139626	-1.54045	2.44922e-06	1.22029e-05
ENSG00000139629	1.98005	2.0373e-18	9.55571e-17
ENSG00000139725	-1.32864	1.26406e-05	5.42011e-05
ENSG00000139734	1.37749	3.91365e-14	9.32783e-13
ENSG00000139874	-1.47089	0.000128457	0.000431623
ENSG00000139880	1.00934	1.83124e-05	7.52516e-05
ENSG00000139890	1.58726	2.33892e-07	1.4579e-06
ENSG00000139946	-1.04831	0.000355444	0.0010759
ENSG00000139970	-1.22488	0.00113386	0.00300223
ENSG00000139998	1.19542	6.49272e-09	5.56796e-08
ENSG00000140092	-1.10992	0.000528019	0.00153529
ENSG00000140093	2.11311	0.00108523	0.0028882
ENSG00000140104	1.27759	1.11624e-13	2.43665e-12
ENSG00000140254	2.11248	2.94345e-06	1.44417e-05
ENSG00000140263	1.51439	4.60148e-15	1.28522e-13
ENSG00000140274	4.9875	6.39079e-14	1.44403e-12
ENSG00000140279	2.91889	1.88367e-06	9.61742e-06
ENSG00000140287	-1.46195	0.000218708	0.000694581
ENSG00000140297	-1.74368	0.000254659	0.000796607
ENSG00000140323	-2.39565	5.06952e-12	7.91829e-11
ENSG00000140450	-1.52107	3.59679e-11	4.75474e-10
ENSG00000140451	1.56876	3.47716e-11	4.61937e-10
ENSG00000140479	-1.12291	4.40256e-07	2.57869e-06
ENSG00000140497	-1.01579	1.22486e-13	2.65574e-12
ENSG00000140511	1.93783	9.22466e-11	1.126e-09
ENSG00000140519	2.51525	6.91316e-08	4.78148e-07
ENSG00000140525	1.02732	2.26138e-10	2.54358e-09
ENSG00000140534	1.30516	2.08444e-10	2.38002e-09
ENSG00000140675	1.64058	7.76915e-07	4.31964e-06
ENSG00000140678	1.0335	0.00169269	0.00430342
ENSG00000140807	4.73303	7.53335e-20	4.37533e-18
ENSG00000140832	-1.12123	7.85865e-11	9.73286e-10
ENSG00000140835	4.45678	2.14527e-09	2.03137e-08
ENSG00000140859	1.50271	6.36263e-09	5.46222e-08
ENSG00000140937	1.73172	3.55313e-07	2.11986e-06
ENSG00000140939	1.02382	4.84019e-08	3.48096e-07
ENSG00000140988	1.03792	1.28806e-05	5.50444e-05
ENSG00000141052	-2.02755	5.41567e-06	2.51377e-05
ENSG00000141076	1.24762	2.4384e-16	8.38225e-15
ENSG00000141101	1.25125	9.18464e-15	2.44236e-13
ENSG00000141293	1.09118	0.00162697	0.00415467
ENSG00000141338	-4.5197	5.60033e-17	2.11498e-15
ENSG00000141391	1.86653	1.44992e-17	5.99648e-16
ENSG00000141401	-1.00909	2.27441e-06	1.13883e-05
ENSG00000141404	-1.10641	2.45765e-05	9.83303e-05
ENSG00000141431	-1.94779	8.32419e-05	0.000292146
ENSG00000141447	-1.53025	9.03647e-09	7.50535e-08
ENSG00000141497	1.12287	1.7939e-06	9.20289e-06
ENSG00000141505	2.6744	7.82332e-12	1.17628e-10
ENSG00000141506	-1.08943	0.000866639	0.00237198
ENSG00000141519	1.27501	6.27661e-07	3.55682e-06
ENSG00000141527	2.84686	2.40496e-20	1.50548e-18
ENSG00000141552	1.14631	0.000195458	0.000628906
ENSG00000141570	1.64799	2.80531e-23	2.68642e-21
ENSG00000141574	-2.55197	6.97012e-12	1.05888e-10
ENSG00000141582	1.46204	3.88937e-17	1.52262e-15
ENSG00000141655	-1.0198	0.000736761	0.00205853
ENSG00000141682	1.78101	4.08661e-17	1.58805e-15
ENSG00000141698	1.33529	3.72038e-10	4.04142e-09
ENSG00000141738	1.51375	4.51393e-09	4.0011e-08
ENSG00000141756	2.04584	6.39122e-09	5.48384e-08
ENSG00000141837	-1.2903	0.00056109	0.00162149
ENSG00000141934	1.07435	9.94867e-06	4.36115e-05
ENSG00000141968	-1.11141	5.82105e-05	0.000211207
ENSG00000142089	1.8673	2.18825e-13	4.51341e-12
ENSG00000142102	2.77407	1.41455e-13	3.03027e-12
ENSG00000142185	1.52058	9.86468e-07	5.34173e-06
ENSG00000142235	2.56596	3.43683e-19	1.85543e-17
ENSG00000142494	-1.31568	0.000189223	0.000610432
ENSG00000142512	-1.00343	0.0018569	0.00466632
ENSG00000142530	1.25802	1.76076e-07	1.12499e-06
ENSG00000142544	1.4671	5.68544e-06	2.63064e-05
ENSG00000142583	-1.06451	0.00162538	0.00415223
ENSG00000142621	1.17209	0.000482701	0.00141813
ENSG00000142623	1.38359	0.000798413	0.00220778
ENSG00000142632	1.29469	2.55939e-08	1.95052e-07
ENSG00000142661	2.24029	2.40985e-09	2.2659e-08
ENSG00000142684	1.15842	1.53842e-07	9.92785e-07
ENSG00000142748	1.82826	5.04789e-10	5.38531e-09
ENSG00000142867	-1.02103	8.05266e-09	6.76861e-08
ENSG00000142875	-1.88105	8.2416e-10	8.42917e-09
ENSG00000142945	1.32088	4.52414e-14	1.061e-12
ENSG00000142949	-1.00285	3.76046e-08	2.75117e-07
ENSG00000142959	-6.31255	1.85599e-56	2.71447e-53
ENSG00000143001	-1.70642	0.000177022	0.000575904
ENSG00000143061	-1.19065	2.12597e-10	2.41684e-09
ENSG00000143067	1.05916	1.03998e-07	6.97133e-07
ENSG00000143126	1.10555	3.36902e-06	1.63476e-05
ENSG00000143167	-1.80748	2.91595e-09	2.68836e-08
ENSG00000143196	-3.18703	2.1846e-10	2.46811e-09
ENSG00000143217	2.18662	5.21306e-14	1.20154e-12
ENSG00000143228	1.57435	3.20995e-13	6.40715e-12
ENSG00000143256	1.14581	9.21449e-11	1.12578e-09
ENSG00000143297	-1.65205	0.00142616	0.00369471
ENSG00000143320	2.17969	2.07322e-06	1.04755e-05
ENSG00000143333	2.18301	3.79496e-13	7.45461e-12
ENSG00000143375	-1.23211	1.74775e-10	2.02578e-09
ENSG00000143382	-1.705	8.48908e-09	7.09098e-08
ENSG00000143416	-1.86914	2.56143e-06	1.27029e-05
ENSG00000143476	1.01346	1.38173e-07	9.01062e-07
ENSG00000143494	1.59539	7.56756e-09	6.39427e-08
ENSG00000143498	1.10898	7.12123e-10	7.35342e-09
ENSG00000143590	1.65297	8.09975e-09	6.80108e-08
ENSG00000143603	-1.77193	2.65755e-09	2.47566e-08
ENSG00000143786	1.5919	6.58286e-09	5.63325e-08
ENSG00000143816	-1.43485	0.00011765	0.000399147
ENSG00000143847	1.42705	0.000294422	0.000907755
ENSG00000143867	-1.96653	5.67974e-05	0.000206919
ENSG00000143882	2.35465	1.72673e-11	2.43254e-10
ENSG00000143995	-1.3912	2.58843e-05	0.000102999
ENSG00000144063	-2.22365	2.51271e-13	5.13652e-12
ENSG00000144136	-1.5691	1.85304e-22	1.53669e-20
ENSG00000144218	-2.82082	1.49941e-11	2.13662e-10
ENSG00000144354	1.43416	4.79564e-11	6.22074e-10
ENSG00000144381	1.20229	1.2521e-13	2.71115e-12
ENSG00000144395	1.87648	3.23899e-11	4.34241e-10
ENSG00000144426	-1.53207	6.5879e-14	1.4844e-12
ENSG00000144485	2.01503	1.06321e-11	1.56495e-10
ENSG00000144619	-2.49681	7.52376e-13	1.3961e-11
ENSG00000144642	-1.40558	1.03137e-05	4.50521e-05
ENSG00000144648	-2.32442	3.49386e-11	4.63773e-10
ENSG00000144712	-1.62327	2.93586e-08	2.20094e-07
ENSG00000144810	2.42294	5.31614e-08	3.78602e-07
ENSG00000144821	-1.91578	4.05992e-12	6.49265e-11
ENSG00000144837	1.17087	0.000470515	0.00138663
ENSG00000145012	-1.07895	1.19057e-07	7.86932e-07
ENSG00000145088	-1.05539	8.6894e-09	7.24327e-08
ENSG00000145194	1.60828	3.8235e-11	5.03376e-10
ENSG00000145220	1.3057	1.72366e-13	3.64872e-12
ENSG00000145244	3.43222	7.1283e-16	2.2754e-14
ENSG00000145287	-2.52024	1.78781e-08	1.4003e-07
ENSG00000145293	1.06964	8.81143e-14	1.9607e-12
ENSG00000145362	-2.42891	1.20104e-08	9.72435e-08
ENSG00000145384	-2.48307	1.44533e-06	7.55193e-06
ENSG00000145386	1.02475	1.0326e-07	6.92767e-07
ENSG00000145506	4.38475	2.5473e-25	3.12832e-23
ENSG00000145649	-1.13975	0.00269775	0.00650793
ENSG00000145681	-2.82671	2.53183e-13	5.16249e-12
ENSG00000145687	-1.75362	3.52474e-09	3.20373e-08
ENSG00000145703	-1.68447	9.08903e-08	6.1672e-07
ENSG00000145861	-1.55344	6.39487e-11	8.10012e-10
ENSG00000145936	-2.31888	3.18893e-07	1.92004e-06
ENSG00000146039	-3.48138	5.97775e-15	1.64113e-13
ENSG00000146054	1.80375	0.000564042	0.00162943
ENSG00000146122	-1.71852	1.83141e-09	1.76429e-08
ENSG00000146197	1.8939	0.000173465	0.000565836
ENSG00000146233	1.39313	1.67341e-06	8.6371e-06
ENSG00000146263	1.00105	1.17797e-09	1.17625e-08
ENSG00000146410	1.35373	1.69807e-11	2.39636e-10
ENSG00000146411	2.55374	2.52769e-10	2.824e-09
ENSG00000146469	-3.05125	2.85845e-08	2.15001e-07
ENSG00000146477	2.28063	5.09095e-14	1.17508e-12
ENSG00000146670	1.34587	3.56201e-15	1.0089e-13
ENSG00000146700	1.44015	2.2492e-10	2.53397e-09
ENSG00000146731	1.13243	1.22325e-18	5.9098e-17
ENSG00000146733	1.35952	1.80157e-11	2.52912e-10
ENSG00000146858	1.94415	6.05748e-18	2.66994e-16
ENSG00000146859	-1.02037	9.53308e-08	6.44134e-07
ENSG00000146904	1.2464	9.14786e-08	6.19928e-07
ENSG00000146918	1.05108	6.50869e-12	9.92724e-11
ENSG00000146938	-1.95981	3.30111e-07	1.98091e-06
ENSG00000146966	-1.33285	9.75677e-10	9.85973e-09
ENSG00000147027	-1.06773	0.00135094	0.00352195
ENSG00000147036	-1.71168	1.04059e-07	6.97251e-07
ENSG00000147383	1.08187	6.91383e-09	5.88517e-08
ENSG00000147536	1.12745	1.11841e-07	7.44432e-07
ENSG00000147592	1.11357	2.07113e-06	1.04682e-05
ENSG00000147614	-2.27888	3.0109e-10	3.32917e-09
ENSG00000147689	3.29208	5.12379e-10	5.45182e-09
ENSG00000147799	1.08469	1.42994e-06	7.47883e-06
ENSG00000147883	-3.13934	5.03524e-23	4.60267e-21
ENSG00000147889	3.02773	1.33713e-13	2.88749e-12
ENSG00000147955	1.28596	7.61039e-11	9.46183e-10
ENSG00000148180	-1.73589	2.33521e-11	3.20281e-10
ENSG00000148335	1.32736	1.51998e-15	4.47865e-14
ENSG00000148346	2.97884	3.48821e-10	3.80463e-09
ENSG00000148357	-1.28947	0.000789758	0.00218761
ENSG00000148483	-3.61691	4.88939e-18	2.1911e-16
ENSG00000148541	-1.3649	3.37414e-05	0.000130551
ENSG00000148584	-1.43259	1.55689e-06	8.08497e-06
ENSG00000148734	3.16894	3.97411e-17	1.55183e-15
ENSG00000148735	2.7577	5.1854e-17	1.98154e-15
ENSG00000148842	-1.87094	1.10426e-46	9.35017e-44
ENSG00000148848	4.42058	1.65124e-19	9.35392e-18
ENSG00000148935	2.11519	1.71424e-08	1.34992e-07
ENSG00000149043	1.98517	1.32956e-05	5.66173e-05
ENSG00000149090	-1.63363	3.35663e-10	3.67607e-09
ENSG00000149150	1.23036	3.29251e-07	1.97649e-06
ENSG00000149218	-1.75765	1.25482e-27	1.94975e-25
ENSG00000149243	3.47536	6.5092e-23	5.88314e-21
ENSG00000149256	1.24778	0.00174901	0.0044277
ENSG00000149257	1.27947	9.01763e-11	1.10492e-09
ENSG00000149260	-1.37579	3.87183e-10	4.19179e-09
ENSG00000149289	-1.32451	1.4532e-06	7.58567e-06
ENSG00000149294	-2.62958	1.14864e-12	2.05554e-11
ENSG00000149295	2.88097	3.32492e-06	1.61654e-05
ENSG00000149380	2.46656	3.09166e-10	3.40909e-09
ENSG00000149451	-1.88114	2.9462e-06	1.44508e-05
ENSG00000149485	2.12736	1.07162e-09	1.07535e-08
ENSG00000149534	-2.21165	8.29838e-08	5.67138e-07
ENSG00000149554	1.09619	6.39934e-11	8.10012e-10
ENSG00000149591	-1.5679	0.000153863	0.000507869
ENSG00000149596	-2.1128	2.7911e-06	1.3736e-05
ENSG00000149599	2.51717	5.20797e-08	3.71391e-07
ENSG00000149634	1.50639	2.11064e-05	8.5769e-05
ENSG00000149636	1.15787	6.30471e-13	1.19189e-11
ENSG00000149658	1.00509	8.42581e-12	1.26214e-10
ENSG00000149809	1.32094	1.87258e-08	1.46102e-07
ENSG00000149948	1.18315	0.000573791	0.00165463
ENSG00000149968	5.48286	1.77897e-26	2.46724e-24
ENSG00000150337	1.92893	2.06164e-06	1.04301e-05
ENSG00000150456	1.09135	2.97704e-08	2.22973e-07
ENSG00000150471	-2.501	2.00508e-11	2.79046e-10
ENSG00000150556	1.41665	0.000254928	0.000797295
ENSG00000150593	-2.10778	2.92847e-34	8.72466e-32
ENSG00000150594	-1.4216	0.000452416	0.00133895
ENSG00000150672	-1.49049	1.26241e-05	5.41591e-05
ENSG00000150681	-1.16383	0.00120057	0.00316325
ENSG00000150764	-1.05478	1.3705e-06	7.19365e-06
ENSG00000150995	-1.06589	0.000111824	0.000381148
ENSG00000151012	2.51872	7.7195e-16	2.43036e-14
ENSG00000151090	-2.32537	2.03818e-09	1.94026e-08
ENSG00000151136	1.27274	0.00264033	0.00639146
ENSG00000151150	-1.83796	1.46038e-21	1.07773e-19
ENSG00000151224	3.47934	1.83282e-09	1.76459e-08
ENSG00000151229	-1.52723	2.48742e-11	3.38559e-10
ENSG00000151287	1.32798	8.63086e-12	1.28926e-10
ENSG00000151320	-1.42345	5.4141e-06	2.51377e-05
ENSG00000151338	-1.56568	1.17707e-06	6.258e-06
ENSG00000151364	1.29202	2.60624e-09	2.43208e-08
ENSG00000151388	3.84642	1.72475e-26	2.41286e-24
ENSG00000151617	2.39707	1.51871e-10	1.76923e-09
ENSG00000151623	-2.66697	7.40948e-18	3.22172e-16
ENSG00000151650	4.12239	9.13216e-10	9.281e-09
ENSG00000151702	-1.20528	2.67343e-05	0.000105962
ENSG00000151746	1.31169	7.03991e-11	8.80017e-10
ENSG00000151790	2.04447	2.17892e-06	1.09579e-05
ENSG00000151846	1.82775	5.9037e-06	2.72223e-05
ENSG00000151882	-2.07452	5.80525e-08	4.09806e-07
ENSG00000151892	-2.52141	4.95647e-08	3.55505e-07
ENSG00000152056	1.39281	7.58041e-11	9.43183e-10
ENSG00000152078	-1.50236	1.00161e-07	6.7338e-07
ENSG00000152137	-2.42775	6.07183e-08	4.26008e-07
ENSG00000152207	-1.23366	0.000684445	0.00192776
ENSG00000152217	-1.81278	1.36506e-07	8.91278e-07
ENSG00000152284	-1.15348	7.47742e-07	4.17263e-06
ENSG00000152413	2.06861	6.29741e-19	3.2061e-17
ENSG00000152455	1.06985	3.8245e-12	6.14058e-11
ENSG00000152495	-1.20596	0.000672086	0.0018988
ENSG00000152503	-1.50668	1.67824e-07	1.07509e-06
ENSG00000152527	-1.09329	0.000361223	0.00109257
ENSG00000152580	-2.64215	6.86269e-09	5.84473e-08
ENSG00000152583	-1.55259	4.05739e-05	0.000153589
ENSG00000152642	-1.49084	3.88716e-23	3.63585e-21
ENSG00000152669	3.6072	2.72181e-35	8.42087e-33
ENSG00000152749	1.0578	4.3729e-12	6.91752e-11
ENSG00000152763	-2.38892	1.4182e-19	8.09076e-18
ENSG00000152785	-5.01663	1.32579e-15	3.94259e-14
ENSG00000152953	-1.42011	0.000160321	0.000527452
ENSG00000153044	1.15885	3.7318e-10	4.05109e-09
ENSG00000153064	-1.62071	3.1626e-05	0.000123315
ENSG00000153094	-1.13852	4.17886e-13	8.16883e-12
ENSG00000153162	-1.92775	1.0974e-07	7.31965e-07
ENSG00000153233	-1.67097	3.90146e-05	0.00014849
ENSG00000153234	-1.27028	3.77755e-05	0.000144423
ENSG00000153283	-1.37667	5.24292e-05	0.000193459
ENSG00000153291	1.10199	0.000487095	0.00143
ENSG00000153303	-1.8606	3.0016e-05	0.00011763
ENSG00000153395	1.30803	6.18748e-08	4.328e-07
ENSG00000153446	-3.34515	1.24414e-10	1.47827e-09
ENSG00000153551	1.38046	3.81858e-12	6.13719e-11
ENSG00000153790	-1.86408	5.96853e-16	1.92044e-14
ENSG00000153814	-1.30463	2.10365e-06	1.06159e-05
ENSG00000153823	-1.40616	2.74866e-05	0.000108703
ENSG00000153898	-1.75356	2.60169e-05	0.000103501
ENSG00000153902	-1.66516	5.53396e-05	0.00020225
ENSG00000153956	-1.22589	0.00240869	0.00589547
ENSG00000153993	-2.19623	0.000139082	0.000463358
ENSG00000154040	1.45467	1.24599e-06	6.59609e-06
ENSG00000154096	1.73033	1.45897e-08	1.16375e-07
ENSG00000154153	-1.3943	6.10889e-07	3.46911e-06
ENSG00000154165	-3.75716	3.56653e-09	3.2344e-08
ENSG00000154175	-2.93695	1.191e-12	2.12425e-11
ENSG00000154252	-1.1352	0.00272427	0.00656502
ENSG00000154258	-2.318	4.16909e-07	2.45957e-06
ENSG00000154262	-2.19241	4.19567e-07	2.47253e-06
ENSG00000154263	-1.61195	1.65106e-05	6.8672e-05
ENSG00000154265	-1.28058	3.01108e-07	1.82594e-06
ENSG00000154274	-1.73109	2.70414e-16	9.1975e-15
ENSG00000154330	-2.66897	9.57476e-09	7.89133e-08
ENSG00000154553	-1.44493	4.64042e-05	0.000173294
ENSG00000154556	-1.24073	5.49014e-05	0.000200968
ENSG00000154582	1.00923	3.87603e-09	3.49538e-08
ENSG00000154678	-1.62468	1.74679e-08	1.37219e-07
ENSG00000154721	-2.2047	2.11195e-10	2.4046e-09
ENSG00000154734	-2.29541	1.3877e-11	1.99511e-10
ENSG00000154822	-2.41722	9.18296e-13	1.68242e-11
ENSG00000154856	2.6197	2.97305e-07	1.80629e-06
ENSG00000154889	-1.00297	2.14792e-09	2.03269e-08
ENSG00000154917	-1.17037	0.000133503	0.0004469
ENSG00000154920	1.54873	2.52608e-14	6.24264e-13
ENSG00000154928	1.97838	6.00916e-06	2.76769e-05
ENSG00000155066	-1.27521	0.00266008	0.00643347
ENSG00000155100	1.01857	1.18387e-07	7.83145e-07
ENSG00000155265	2.57767	4.80675e-16	1.56971e-14
ENSG00000155324	-1.58771	1.23428e-22	1.09105e-20
ENSG00000155367	1.14584	1.0855e-05	4.71858e-05
ENSG00000155545	-1.8943	1.16093e-20	7.53106e-19
ENSG00000155659	-1.41188	0.000576617	0.00166158
ENSG00000155846	-1.48812	7.72306e-13	1.42979e-11
ENSG00000155850	-4.05756	1.97102e-16	6.89342e-15
ENSG00000155918	3.9685	4.22263e-16	1.39781e-14
ENSG00000155962	-1.17063	8.59294e-05	0.000300574
ENSG00000155980	-1.96687	1.58598e-05	6.63077e-05
ENSG00000156006	-1.53083	3.88078e-05	0.000147877
ENSG00000156030	-1.13792	1.40709e-13	3.01831e-12
ENSG00000156050	-1.34639	1.37201e-13	2.94698e-12
ENSG00000156076	3.50963	9.26066e-05	0.000321228
ENSG00000156113	-2.19579	1.71217e-06	8.82298e-06
ENSG00000156127	1.09847	0.00149759	0.003858
ENSG00000156218	-2.53811	3.48243e-08	2.57706e-07
ENSG00000156219	1.91242	0.00156262	0.00400885
ENSG00000156234	-1.90528	0.000476705	0.00140231
ENSG00000156298	-2.79622	6.77156e-17	2.53351e-15
ENSG00000156299	-1.33584	0.000398372	0.00119371
ENSG00000156381	-1.30058	5.8644e-09	5.07785e-08
ENSG00000156427	1.97223	1.39444e-08	1.11611e-07
ENSG00000156469	1.22218	1.90661e-13	3.98357e-12
ENSG00000156510	1.31361	3.15211e-07	1.90072e-06
ENSG00000156697	1.32849	7.65207e-16	2.41385e-14
ENSG00000156738	-2.41007	0.000470006	0.00138539
ENSG00000156795	1.07674	3.12845e-10	3.44494e-09
ENSG00000156802	1.44784	5.04983e-12	7.89521e-11
ENSG00000156804	-1.41097	2.44572e-06	1.21892e-05
ENSG00000156966	-3.76564	2.79953e-16	9.48188e-15
ENSG00000156970	1.04785	5.00653e-08	3.58775e-07
ENSG00000157103	1.39642	1.7161e-05	7.10336e-05
ENSG00000157111	-2.3835	3.47547e-14	8.35775e-13
ENSG00000157168	-1.79458	1.26991e-05	5.44001e-05
ENSG00000157184	-1.47048	9.53105e-26	1.24663e-23
ENSG00000157193	2.97262	1.00482e-38	4.49045e-36
ENSG00000157227	1.27793	2.87055e-06	1.41055e-05
ENSG00000157350	1.05435	2.55068e-10	2.8477e-09
ENSG00000157388	1.219	5.13604e-07	2.96009e-06
ENSG00000157404	-1.7042	3.71405e-06	1.78363e-05
ENSG00000157514	-1.38056	2.00134e-07	1.26364e-06
ENSG00000157551	1.89789	0.000100786	0.000347054
ENSG00000157766	3.69592	1.79144e-34	5.43786e-32
ENSG00000157778	1.03417	1.29627e-08	1.04272e-07
ENSG00000157823	-1.21915	7.26539e-25	8.5318e-23
ENSG00000157833	-1.00595	8.99155e-05	0.000312838
ENSG00000158006	-1.10602	9.6439e-13	1.75709e-11
ENSG00000158014	3.68495	1.33032e-09	1.31302e-08
ENSG00000158023	2.67303	2.04774e-21	1.47731e-19
ENSG00000158042	1.35724	3.3074e-19	1.80371e-17
ENSG00000158055	4.03419	6.41829e-28	1.05365e-25
ENSG00000158062	1.05797	2.79053e-07	1.70441e-06
ENSG00000158106	3.31293	8.60611e-25	9.9608e-23
ENSG00000158125	-1.84961	2.1343e-06	1.07604e-05
ENSG00000158158	-1.71119	2.45764e-21	1.74949e-19
ENSG00000158201	-1.82988	2.56767e-15	7.36341e-14
ENSG00000158246	-1.97425	4.13159e-07	2.44102e-06
ENSG00000158270	-1.56882	0.000214684	0.000682992
ENSG00000158296	4.97101	7.26135e-16	2.30871e-14
ENSG00000158315	-1.84146	2.55966e-06	1.26981e-05
ENSG00000158352	1.91252	4.8718e-14	1.13262e-12
ENSG00000158402	1.05003	1.09518e-08	8.93018e-08
ENSG00000158423	1.05753	1.65471e-05	6.87703e-05
ENSG00000158467	-2.72062	3.95795e-22	3.13672e-20
ENSG00000158473	-1.88573	1.28534e-13	2.77938e-12
ENSG00000158481	-1.71232	3.36456e-06	1.63334e-05
ENSG00000158517	-1.64774	1.13686e-06	6.0703e-06
ENSG00000158555	2.79623	1.01892e-16	3.71708e-15
ENSG00000158806	1.64557	6.27944e-07	3.55717e-06
ENSG00000158828	-1.38925	1.33902e-14	3.44676e-13
ENSG00000158887	-2.42481	8.36155e-14	1.86575e-12
ENSG00000159167	1.67408	5.1371e-07	2.96009e-06
ENSG00000159176	-1.39215	2.38453e-11	3.2553e-10
ENSG00000159184	-2.07758	1.18815e-05	5.12604e-05
ENSG00000159189	-1.1072	0.000538222	0.00156157
ENSG00000159200	-1.24333	6.57118e-11	8.29805e-10
ENSG00000159216	1.33173	4.40628e-13	8.5821e-12
ENSG00000159217	4.63499	4.76032e-09	4.19408e-08
ENSG00000159259	1.19039	4.21825e-11	5.51652e-10
ENSG00000159261	3.59648	5.3946e-13	1.03074e-11
ENSG00000159263	4.39554	7.46878e-36	2.40315e-33
ENSG00000159307	-2.10324	3.22063e-10	3.53676e-09
ENSG00000159337	1.33412	0.0031101	0.00739729
ENSG00000159399	-1.15119	5.08965e-07	2.93906e-06
ENSG00000159423	1.93622	8.54339e-13	1.57081e-11
ENSG00000159674	1.37114	1.1046e-07	7.3646e-07
ENSG00000159685	1.3084	1.48523e-10	1.73216e-09
ENSG00000159708	3.21657	6.20987e-15	1.69991e-13
ENSG00000159733	-1.31006	1.05673e-10	1.27346e-09
ENSG00000159784	1.46096	0.00232635	0.00571219
ENSG00000159871	1.52376	1.94484e-06	9.90143e-06
ENSG00000159921	-1.05234	0.00104214	0.00278876
ENSG00000159958	-1.87436	1.24787e-05	5.36212e-05
ENSG00000160072	1.26928	1.83107e-07	1.16713e-06
ENSG00000160111	-1.39538	2.6782e-06	1.32249e-05
ENSG00000160161	3.01711	8.10914e-09	6.80215e-08
ENSG00000160183	2.53152	8.27057e-10	8.45342e-09
ENSG00000160191	-2.48613	4.50436e-14	1.0579e-12
ENSG00000160193	1.45885	1.75023e-11	2.46134e-10
ENSG00000160214	1.22312	5.74793e-14	1.31728e-12
ENSG00000160307	-1.73224	1.11979e-06	5.99305e-06
ENSG00000160345	2.01071	7.09097e-13	1.31884e-11
ENSG00000160401	1.72687	1.49189e-16	5.32186e-15
ENSG00000160408	-2.79343	1.13168e-17	4.78057e-16
ENSG00000160445	-1.08887	7.84193e-16	2.45928e-14
ENSG00000160593	-1.72805	4.50508e-09	3.99547e-08
ENSG00000160606	1.37246	2.88425e-07	1.75631e-06
ENSG00000160654	-1.0839	0.00116612	0.00307903
ENSG00000160685	-1.44811	2.1036e-17	8.54616e-16
ENSG00000160712	-2.68854	2.65728e-22	2.14826e-20
ENSG00000160746	-1.06675	5.70727e-15	1.57493e-13
ENSG00000160796	1.16844	1.47868e-07	9.56531e-07
ENSG00000160813	1.20985	5.50573e-08	3.90375e-07
ENSG00000160856	-2.14692	8.97985e-05	0.000312498
ENSG00000160862	3.15262	1.57536e-18	7.45425e-17
ENSG00000160867	1.2449	9.86525e-06	4.32812e-05
ENSG00000160932	2.1991	4.53865e-10	4.86137e-09
ENSG00000160949	1.23502	4.84439e-08	3.48242e-07
ENSG00000160957	2.0663	3.9474e-14	9.39435e-13
ENSG00000161016	1.1127	2.37809e-05	9.54796e-05
ENSG00000161091	1.59145	7.20398e-19	3.64458e-17
ENSG00000161179	1.29165	6.21248e-09	5.34472e-08
ENSG00000161249	1.59015	0.000183804	0.000595096
ENSG00000161405	-1.22661	0.000482256	0.00141734
ENSG00000161533	-1.50112	1.6015e-22	1.34192e-20
ENSG00000161647	1.27592	1.46783e-07	9.50659e-07
ENSG00000161692	1.0819	7.76303e-09	6.54568e-08
ENSG00000161714	-1.66617	7.916e-11	9.79636e-10
ENSG00000161835	-1.1307	3.57857e-06	1.7263e-05
ENSG00000161888	1.07567	1.35221e-07	8.84684e-07
ENSG00000161929	-1.10121	0.00111285	0.00295293
ENSG00000161996	1.35475	2.3853e-08	1.82737e-07
ENSG00000162004	3.3806	1.40288e-15	4.15645e-14
ENSG00000162062	1.60149	5.2445e-13	1.00684e-11
ENSG00000162063	1.41879	2.02606e-14	5.093e-13
ENSG00000162073	1.59898	1.13215e-17	4.78057e-16
ENSG00000162104	-1.36454	5.27746e-12	8.2112e-11
ENSG00000162129	1.14683	1.02377e-10	1.23838e-09
ENSG00000162344	8.32581	3.21987e-19	1.76195e-17
ENSG00000162366	1.47438	1.6768e-05	6.95986e-05
ENSG00000162367	-1.02724	0.00134562	0.00350979
ENSG00000162390	-1.00516	9.5176e-06	4.19505e-05
ENSG00000162391	-2.16779	3.86321e-18	1.75074e-16
ENSG00000162407	-1.62501	2.19048e-19	1.22363e-17
ENSG00000162437	-1.12277	9.23149e-13	1.68769e-11
ENSG00000162458	-1.16428	1.01262e-14	2.66193e-13
ENSG00000162460	-2.97462	1.10295e-10	1.32419e-09
ENSG00000162461	-4.03891	2.67377e-37	1.07539e-34
ENSG00000162493	2.14667	5.83301e-11	7.43005e-10
ENSG00000162520	-1.47299	0.000200987	0.000643862
ENSG00000162545	-1.23343	2.4227e-08	1.85514e-07
ENSG00000162591	1.6626	1.08653e-06	5.83255e-06
ENSG00000162614	-1.38827	0.000987803	0.00266339
ENSG00000162639	1.24107	2.63438e-09	2.4555e-08
ENSG00000162706	-4.22695	3.45166e-12	5.58727e-11
ENSG00000162733	-1.37789	0.00081425	0.00224771
ENSG00000162745	2.02768	3.2583e-08	2.42908e-07
ENSG00000162814	1.56119	2.15139e-08	1.65844e-07
ENSG00000162817	-2.10543	9.28733e-16	2.85688e-14
ENSG00000162849	3.62698	1.14154e-16	4.14561e-15
ENSG00000162894	-1.7167	2.17878e-06	1.09579e-05
ENSG00000162896	-1.87268	0.000333077	0.00101526
ENSG00000162909	-1.23743	1.52456e-11	2.16863e-10
ENSG00000162910	1.07891	8.27197e-05	0.000290567
ENSG00000162949	-1.87294	7.96749e-07	4.42003e-06
ENSG00000162998	-1.24046	0.000713222	0.00199831
ENSG00000163013	1.84349	7.29003e-12	1.10124e-10
ENSG00000163017	-2.68007	6.9986e-07	3.92722e-06
ENSG00000163032	2.71794	2.06146e-16	7.17853e-15
ENSG00000163040	1.24587	1.98993e-09	1.89882e-08
ENSG00000163083	1.87076	9.83079e-06	4.31536e-05
ENSG00000163106	-3.0398	5.18208e-17	1.98154e-15
ENSG00000163131	-1.09711	6.56287e-09	5.62212e-08
ENSG00000163132	3.4651	1.07238e-16	3.90326e-15
ENSG00000163145	-2.45305	4.42268e-08	3.20332e-07
ENSG00000163191	1.99349	2.87997e-28	4.92904e-26
ENSG00000163219	-1.09459	7.74401e-05	0.000274418
ENSG00000163235	-1.12416	9.19614e-09	7.61438e-08
ENSG00000163249	-1.19021	2.80824e-14	6.86611e-13
ENSG00000163251	-1.16617	2.43645e-12	4.08735e-11
ENSG00000163293	-1.38956	4.29e-12	6.81992e-11
ENSG00000163295	-3.61618	1.27106e-10	1.50692e-09
ENSG00000163297	-1.02606	1.04367e-05	4.54904e-05
ENSG00000163347	4.90868	2.77818e-59	4.96615e-56
ENSG00000163359	1.22266	0.00105573	0.00282136
ENSG00000163393	1.07781	0.000267357	0.000832767
ENSG00000163412	-1.65985	4.62844e-11	6.02446e-10
ENSG00000163431	-2.45934	9.07103e-08	6.15758e-07
ENSG00000163453	1.02795	0.000137521	0.000458727
ENSG00000163462	1.07795	0.000648384	0.00184227
ENSG00000163507	1.17917	5.09304e-09	4.46036e-08
ENSG00000163531	-1.26185	4.70084e-05	0.000175306
ENSG00000163577	1.50668	1.09274e-17	4.65078e-16
ENSG00000163584	2.13077	7.72466e-10	7.94085e-09
ENSG00000163586	-2.60208	8.62423e-06	3.84021e-05
ENSG00000163599	1.08456	0.00160808	0.00411431
ENSG00000163606	-1.56678	3.29997e-06	1.60538e-05
ENSG00000163618	2.12558	4.08258e-09	3.6489e-08
ENSG00000163629	1.20417	0.00186789	0.00468848
ENSG00000163637	-1.20751	9.77021e-05	0.000337303
ENSG00000163683	-1.79652	2.09023e-16	7.26299e-15
ENSG00000163687	-3.16958	2.77461e-09	2.57428e-08
ENSG00000163689	1.7304	2.97567e-06	1.45864e-05
ENSG00000163694	-1.30374	5.62835e-17	2.12058e-15
ENSG00000163710	-2.60207	3.16019e-05	0.000123251
ENSG00000163734	2.78072	1.95605e-13	4.07629e-12
ENSG00000163735	6.01744	2.49074e-20	1.54714e-18
ENSG00000163736	4.69856	5.12009e-10	5.45149e-09
ENSG00000163737	2.21131	5.84317e-05	0.000211866
ENSG00000163739	3.02938	4.0562e-15	1.13885e-13
ENSG00000163751	-1.78563	4.52423e-05	0.000169309
ENSG00000163811	1.13735	2.03756e-17	8.29879e-16
ENSG00000163815	-4.08799	1.05253e-44	6.77326e-42
ENSG00000163817	4.38987	4.42422e-20	2.64598e-18
ENSG00000163873	-2.82853	5.38687e-09	4.69469e-08
ENSG00000163898	-1.2413	9.60724e-07	5.21802e-06
ENSG00000163900	1.12825	7.45575e-19	3.76013e-17
ENSG00000163918	1.13255	2.19604e-12	3.71893e-11
ENSG00000163931	1.1579	2.41053e-12	4.04808e-11
ENSG00000163938	1.11843	2.80704e-16	9.48731e-15
ENSG00000163959	-3.85944	1.61725e-35	5.10162e-33
ENSG00000163975	1.34029	4.44924e-05	0.000166813
ENSG00000163993	2.51927	1.61592e-12	2.81352e-11
ENSG00000163995	1.02586	0.000204627	0.000654363
ENSG00000164038	1.19753	5.09504e-08	3.64145e-07
ENSG00000164070	1.14798	0.00198804	0.00495716
ENSG00000164099	-1.10673	8.17114e-05	0.000287709
ENSG00000164107	-2.85935	5.23743e-07	3.01506e-06
ENSG00000164109	1.3952	6.69691e-12	1.02026e-10
ENSG00000164120	-2.29598	3.61097e-08	2.65995e-07
ENSG00000164128	-2.26447	6.73774e-06	3.06986e-05
ENSG00000164161	-2.21007	1.67613e-07	1.07433e-06
ENSG00000164171	1.19516	9.38961e-10	9.5126e-09
ENSG00000164176	-2.10102	7.17213e-12	1.08445e-10
ENSG00000164220	2.00289	1.73684e-09	1.67922e-08
ENSG00000164236	-1.96405	1.24828e-08	1.00562e-07
ENSG00000164237	-1.71024	3.51835e-08	2.60005e-07
ENSG00000164251	-1.30014	1.67034e-11	2.36138e-10
ENSG00000164283	6.53401	2.01243e-82	8.09399e-79
ENSG00000164284	1.00374	8.68641e-11	1.06759e-09
ENSG00000164294	1.16416	0.000150957	0.000498994
ENSG00000164330	-1.30019	8.43599e-05	0.000295618
ENSG00000164342	-1.89863	3.00804e-10	3.32917e-09
ENSG00000164362	1.49341	0.000166822	0.000546574
ENSG00000164379	6.14574	2.07563e-67	4.77039e-64
ENSG00000164398	4.19017	5.62454e-16	1.82067e-14
ENSG00000164406	-1.16917	4.33504e-06	2.05064e-05
ENSG00000164430	1.11192	4.81011e-05	0.000178966
ENSG00000164442	-1.6399	1.33443e-22	1.14804e-20
ENSG00000164542	1.66614	5.0343e-14	1.16587e-12
ENSG00000164611	1.17288	9.15954e-10	9.30295e-09
ENSG00000164620	2.20174	7.59992e-12	1.14483e-10
ENSG00000164690	2.1161	6.18045e-14	1.40638e-12
ENSG00000164691	-1.46569	9.98394e-06	4.37304e-05
ENSG00000164692	1.94598	5.56106e-07	3.18386e-06
ENSG00000164694	1.59752	0.00152602	0.00392307
ENSG00000164736	-1.11198	0.000409949	0.00122384
ENSG00000164761	1.77338	4.43842e-05	0.000166485
ENSG00000164764	2.02267	5.45986e-05	0.000199905
ENSG00000164816	5.38498	1.36775e-09	1.34584e-08
ENSG00000164822	5.39788	5.59343e-10	5.90079e-09
ENSG00000164825	-2.00751	2.18188e-05	8.83959e-05
ENSG00000164850	-1.9593	5.94295e-08	4.18426e-07
ENSG00000164932	4.07602	3.75859e-24	4.03122e-22
ENSG00000164933	1.04409	1.23516e-10	1.46868e-09
ENSG00000164934	1.38062	8.70477e-15	2.33015e-13
ENSG00000164938	-1.09667	1.7738e-06	9.11138e-06
ENSG00000164946	2.26776	2.14667e-05	8.70352e-05
ENSG00000164953	1.10179	1.17859e-09	1.17625e-08
ENSG00000164976	-1.32665	3.51065e-12	5.67632e-11
ENSG00000165072	-4.46255	1.74021e-16	6.12614e-15
ENSG00000165124	-1.45151	8.70358e-05	0.000304068
ENSG00000165152	-1.03852	0.000512518	0.00149373
ENSG00000165171	1.07977	0.00413049	0.00947951
ENSG00000165188	3.60664	4.31068e-26	5.87713e-24
ENSG00000165269	-1.55614	2.12201e-05	8.61875e-05
ENSG00000165271	1.0366	9.18588e-14	2.03838e-12
ENSG00000165304	1.25522	1.44039e-11	2.05799e-10
ENSG00000165376	6.78853	5.02183e-39	2.30832e-36
ENSG00000165406	-1.36365	1.13902e-17	4.79701e-16
ENSG00000165410	-1.71923	4.16948e-09	3.71832e-08
ENSG00000165443	1.95648	0.00415585	0.00953228
ENSG00000165449	-2.4149	6.66858e-10	6.93947e-09
ENSG00000165457	-2.1326	1.05858e-07	7.08126e-07
ENSG00000165480	1.91399	4.19122e-19	2.21076e-17
ENSG00000165490	1.87437	9.59678e-19	4.75055e-17
ENSG00000165548	-1.39294	0.00120296	0.00316851
ENSG00000165568	1.55146	4.30077e-06	2.03562e-05
ENSG00000165655	1.12971	0.000100024	0.000344581
ENSG00000165661	1.03469	2.76447e-12	4.59451e-11
ENSG00000165689	1.20125	1.22111e-16	4.40474e-15
ENSG00000165724	1.29195	1.172e-15	3.52432e-14
ENSG00000165730	1.03863	0.00127792	0.00334567
ENSG00000165752	1.10383	0.000136456	0.000455741
ENSG00000165795	-1.39958	2.04563e-12	3.4752e-11
ENSG00000165802	1.21889	1.32308e-07	8.68805e-07
ENSG00000165806	-1.50281	8.96353e-14	1.99179e-12
ENSG00000165807	-1.30977	5.93677e-06	2.73591e-05
ENSG00000165810	1.2855	0.0007864	0.00218094
ENSG00000165816	4.03782	1.52548e-27	2.29363e-25
ENSG00000165821	-1.44652	0.000131231	0.000439933
ENSG00000165886	1.57912	4.99542e-11	6.44478e-10
ENSG00000165891	1.58262	4.68879e-12	7.36652e-11
ENSG00000165895	-1.08029	1.1356e-07	7.54626e-07
ENSG00000165905	4.48301	5.8666e-34	1.65582e-31
ENSG00000165912	1.60608	4.47644e-06	2.11131e-05
ENSG00000165959	-1.61528	1.46802e-19	8.34542e-18
[truncated: 1,006 more rows]

## Sheet: S57_LIHC_Young
GENEID	log2FoldChange	pvalue	FDR
ENSG00000001617	1.22479	1.75017e-10	4.07355e-09
ENSG00000002549	-1.16631	1.19604e-05	7.43316e-05
ENSG00000003249	1.04701	0.00178122	0.00534649
ENSG00000003987	2.02357	3.97692e-05	0.000208931
ENSG00000003989	-1.44984	0.000228425	0.000930882
ENSG00000004777	1.70965	1.17383e-11	3.60085e-10
ENSG00000004799	-1.72084	2.18475e-05	0.000123942
ENSG00000004975	1.11304	7.78007e-11	1.98953e-09
ENSG00000005187	-2.19088	5.68678e-08	6.90203e-07
ENSG00000005189	1.45141	1.26429e-06	1.07891e-05
ENSG00000005249	-1.71566	3.45542e-05	0.000185149
ENSG00000005421	-1.76694	2.23776e-05	0.000126569
ENSG00000005884	1.54307	0.00087032	0.00291371
ENSG00000006016	1.56304	1.62017e-05	9.62266e-05
ENSG00000006025	1.01214	0.000755654	0.002595
ENSG00000006042	1.1744	0.000186606	0.000781933
ENSG00000006118	2.69107	6.03837e-11	1.59561e-09
ENSG00000006432	1.58884	2.19862e-12	8.01829e-11
ENSG00000006611	2.77071	0.00019116	0.000799349
ENSG00000006634	1.02273	1.52506e-07	1.68901e-06
ENSG00000006638	-1.85643	2.4362e-11	7.05655e-10
ENSG00000006704	1.11095	6.97167e-08	8.28133e-07
ENSG00000006756	-1.03572	2.07415e-05	0.000118516
ENSG00000007047	1.03705	2.03004e-09	3.54305e-08
ENSG00000007171	1.7891	1.1619e-05	7.25865e-05
ENSG00000007202	1.03692	3.57413e-10	7.47796e-09
ENSG00000007314	1.77923	1.36774e-06	1.15866e-05
ENSG00000007545	1.1747	1.31195e-11	3.98398e-10
ENSG00000007933	-1.36449	0.00126051	0.00399785
ENSG00000007968	3.09166	1.4932e-15	1.11893e-13
ENSG00000008277	1.81143	2.36789e-05	0.000132634
ENSG00000008300	3.44379	2.62725e-18	3.16573e-16
ENSG00000008311	-1.40343	0.00217283	0.00633266
ENSG00000008394	-1.01433	0.00155693	0.00477101
ENSG00000008735	3.07935	3.73852e-11	1.04084e-09
ENSG00000009765	-1.76727	0.000142212	0.000618894
ENSG00000010292	1.55209	1.53338e-10	3.63141e-09
ENSG00000010327	-1.20327	1.08399e-05	6.83423e-05
ENSG00000010610	-1.93698	6.42363e-12	2.09421e-10
ENSG00000010810	-1.03333	2.94416e-05	0.000160496
ENSG00000010932	1.83741	0.00267505	0.00758787
ENSG00000011426	3.65215	1.08737e-21	2.6849e-19
ENSG00000011465	-2.05577	0.000118698	0.000532566
ENSG00000012171	1.57636	0.000563378	0.0020199
ENSG00000013016	-2.2192	5.81029e-15	3.85527e-13
ENSG00000013573	1.29046	3.25595e-07	3.34295e-06
ENSG00000013810	2.172	1.0225e-14	6.36401e-13
ENSG00000014138	1.15284	2.36666e-08	3.13515e-07
ENSG00000014164	1.11195	7.25199e-09	1.09668e-07
ENSG00000014914	2.02483	2.06506e-07	2.22013e-06
ENSG00000015413	2.52364	0.000112168	0.000506283
ENSG00000017427	-1.56366	0.00116526	0.00374101
ENSG00000017483	1.16821	0.0030142	0.00839339
ENSG00000019169	-4.78292	3.16514e-12	1.10868e-10
ENSG00000019549	1.17094	0.00295743	0.0082567
ENSG00000019991	-1.77062	0.000425957	0.00158885
ENSG00000021461	-1.82657	0.000646666	0.00227891
ENSG00000021852	-1.53186	2.02497e-05	0.000116233
ENSG00000022267	-1.02381	0.0012326	0.00392336
ENSG00000022567	2.66491	4.67696e-10	9.50666e-09
ENSG00000023330	-1.62359	1.47077e-07	1.63731e-06
ENSG00000024526	3.60885	6.06094e-19	8.61226e-17
ENSG00000025039	1.17338	0.000123854	0.000550942
ENSG00000025423	-1.63844	0.000229572	0.000934544
ENSG00000025770	1.05998	6.76632e-09	1.0284e-07
ENSG00000026036	1.07597	0.000185255	0.000777679
ENSG00000026652	1.49037	4.62744e-05	0.000237473
ENSG00000034152	-1.20933	1.81336e-09	3.20197e-08
ENSG00000034510	1.47584	1.90068e-06	1.53501e-05
ENSG00000035499	3.33317	2.17347e-15	1.58916e-13
ENSG00000035664	1.54	1.74128e-05	0.00010217
ENSG00000036448	-1.88401	6.65058e-06	4.52444e-05
ENSG00000036473	-1.54474	0.00147627	0.00456653
ENSG00000036672	-1.09992	0.00255888	0.00730374
ENSG00000038427	2.84092	3.27925e-07	3.36458e-06
ENSG00000038945	-1.0103	0.00122601	0.00390487
ENSG00000039537	-2.1769	2.77755e-06	2.14102e-05
ENSG00000040275	1.91597	1.79713e-18	2.31353e-16
ENSG00000041515	-1.23038	0.00152997	0.00470389
ENSG00000042062	-2.71613	8.69265e-11	2.19289e-09
ENSG00000042493	2.19737	1.37938e-10	3.30305e-09
ENSG00000043355	7.35307	6.38718e-28	1.58775e-24
ENSG00000044090	1.07063	8.13962e-12	2.61405e-10
ENSG00000047457	-1.85561	4.61709e-07	4.51576e-06
ENSG00000048052	-1.01171	0.00104824	0.00341671
ENSG00000049089	2.07712	1.79768e-06	1.46598e-05
ENSG00000049130	1.30965	6.25822e-05	0.000308144
ENSG00000049192	1.31216	0.000754784	0.0025926
ENSG00000049249	1.57231	0.00308084	0.00855839
ENSG00000050165	1.44458	0.00183824	0.0054892
ENSG00000050344	1.04414	0.000817305	0.00276697
ENSG00000051128	1.296	1.33739e-05	8.16531e-05
ENSG00000051180	2.4009	5.0299e-15	3.38216e-13
ENSG00000051341	2.73589	1.51651e-13	7.4891e-12
ENSG00000052795	-1.4942	4.20389e-08	5.26342e-07
ENSG00000053108	4.18514	1.72445e-12	6.47723e-11
ENSG00000053702	1.1181	1.09563e-05	6.89613e-05
ENSG00000053747	1.5872	0.000246672	0.000995029
ENSG00000054148	1.39195	3.54675e-08	4.51956e-07
ENSG00000054179	1.76539	1.71921e-05	0.000101033
ENSG00000054690	1.43432	8.83381e-07	7.89396e-06
ENSG00000055118	3.71338	2.09606e-08	2.82387e-07
ENSG00000055957	-1.13243	0.00163331	0.00496486
ENSG00000058404	-1.81911	0.00159673	0.00487235
ENSG00000059377	-1.07844	5.87161e-05	0.000291107
ENSG00000059588	1.88013	1.01271e-14	6.32925e-13
ENSG00000059769	-1.33904	7.57918e-10	1.45609e-08
ENSG00000060642	-1.01019	2.37245e-07	2.51293e-06
ENSG00000060718	3.43308	2.72832e-06	2.10738e-05
ENSG00000060762	-1.42722	4.96997e-09	7.78956e-08
ENSG00000060971	-1.55598	5.31382e-09	8.28538e-08
ENSG00000060982	1.63821	2.23041e-06	1.76256e-05
ENSG00000061337	1.6445	1.09701e-07	1.25747e-06
ENSG00000061656	1.24033	0.000326127	0.00126438
ENSG00000062282	-1.19586	0.000415557	0.00155661
ENSG00000062524	-1.36701	0.0011248	0.0036278
ENSG00000062822	1.39379	5.4925e-12	1.8182e-10
ENSG00000064225	-1.72489	3.70705e-09	6.01677e-08
ENSG00000064300	-1.5553	0.000786838	0.00268191
ENSG00000064490	1.23282	2.29235e-10	5.09321e-09
ENSG00000064547	1.20762	0.00201471	0.00593138
ENSG00000064787	3.20634	1.27358e-08	1.80797e-07
ENSG00000065328	2.83825	9.60652e-13	3.95337e-11
ENSG00000065534	-1.23881	7.05062e-06	4.74939e-05
ENSG00000065600	1.30468	6.13543e-12	2.01333e-10
ENSG00000065621	1.29885	0.00133787	0.00420953
ENSG00000066185	-1.1233	0.00140732	0.00439134
ENSG00000066230	3.96608	2.18702e-09	3.78196e-08
ENSG00000066279	3.37722	9.20438e-21	1.80047e-18
ENSG00000066583	-1.11785	1.09978e-09	2.03001e-08
ENSG00000067057	2.00743	1.12144e-05	7.04789e-05
ENSG00000067082	-1.34027	5.19066e-07	4.99883e-06
ENSG00000067191	1.44739	1.79584e-06	1.46527e-05
ENSG00000067225	2.18901	2.24334e-08	2.99655e-07
ENSG00000067798	2.59134	3.1649e-06	2.39426e-05
ENSG00000068024	1.13912	2.1026e-08	2.82763e-07
ENSG00000068366	1.57758	0.000858837	0.00288379
ENSG00000068489	2.70636	1.56688e-15	1.16258e-13
ENSG00000068885	1.0653	1.22982e-06	1.05247e-05
ENSG00000069011	8.09672	9.84165e-25	4.94116e-22
ENSG00000069431	-1.9104	9.7326e-07	8.54766e-06
ENSG00000069535	-1.113	1.92957e-05	0.00011161
ENSG00000069667	-1.08284	1.04315e-05	6.61553e-05
ENSG00000069702	-1.30646	4.50104e-05	0.000231935
ENSG00000069849	1.04978	0.00013456	0.000590717
ENSG00000070019	3.1071	3.51272e-06	2.60347e-05
ENSG00000070182	1.30028	0.0013283	0.0041832
ENSG00000070669	1.84196	1.89142e-05	0.00010974
ENSG00000070718	1.06852	1.18286e-07	1.34463e-06
ENSG00000070756	1.08311	1.51803e-05	9.12028e-05
ENSG00000070814	1.07917	4.17401e-13	1.87668e-11
ENSG00000070882	1.96434	4.7356e-12	1.6101e-10
ENSG00000071205	-1.49075	7.75358e-06	5.14469e-05
ENSG00000071539	3.58916	5.75646e-21	1.20422e-18
ENSG00000071564	1.30439	2.76503e-12	9.89239e-11
ENSG00000071859	1.05118	3.10831e-06	2.35588e-05
ENSG00000071894	1.00052	1.19259e-08	1.70425e-07
ENSG00000071991	-1.9986	0.00289978	0.00812436
ENSG00000072071	1.62357	5.39362e-05	0.000270525
ENSG00000072571	2.9966	4.25045e-18	4.92464e-16
ENSG00000072682	1.35184	2.08239e-07	2.23238e-06
ENSG00000072694	-2.29119	8.17871e-07	7.37651e-06
ENSG00000072832	1.14385	0.00117256	0.00375946
ENSG00000073111	2.27746	2.91973e-12	1.04211e-10
ENSG00000073712	-1.09445	6.64783e-09	1.01141e-07
ENSG00000073754	-3.05764	1.25827e-06	1.07497e-05
ENSG00000073756	-2.01098	1.15158e-06	9.94554e-06
ENSG00000073792	2.42603	3.5565e-07	3.61946e-06
ENSG00000074181	2.11289	1.48173e-11	4.47251e-10
ENSG00000074211	5.26436	5.27413e-11	1.41602e-09
ENSG00000074219	1.47358	4.57832e-07	4.48823e-06
ENSG00000074410	3.26849	2.21869e-06	1.75606e-05
ENSG00000074527	-1.51051	1.71431e-06	1.40737e-05
ENSG00000074657	1.1435	6.16855e-05	0.000304027
ENSG00000074706	-1.02917	0.00099594	0.00327172
ENSG00000074935	-1.93959	3.52861e-16	3.07213e-14
ENSG00000075218	3.59671	1.31123e-21	3.13488e-19
ENSG00000075239	-1.42949	4.17343e-08	5.22964e-07
ENSG00000075461	4.46861	2.57257e-09	4.36353e-08
ENSG00000075702	2.54452	1.70734e-14	1.02864e-12
ENSG00000076003	1.66342	1.14481e-10	2.77668e-09
ENSG00000076258	-1.22691	9.08834e-05	0.000423541
ENSG00000076382	1.4231	3.08925e-07	3.19138e-06
ENSG00000076555	-1.22771	3.83131e-05	0.000201703
ENSG00000076706	1.55095	3.58579e-10	7.48049e-09
ENSG00000076864	1.11326	0.00261879	0.00745496
ENSG00000077152	2.9641	4.95131e-25	2.98307e-22
ENSG00000077522	1.90114	0.00072628	0.00250842
ENSG00000077942	2.23713	9.20757e-08	1.06927e-06
ENSG00000078098	3.09294	9.98694e-10	1.86398e-08
ENSG00000078401	-1.52059	1.58267e-05	9.44463e-05
ENSG00000078699	1.35734	4.59962e-14	2.51926e-12
ENSG00000078898	4.1254	4.03493e-07	4.04622e-06
ENSG00000078900	3.24667	8.70634e-11	2.19289e-09
ENSG00000079215	1.61096	6.00797e-06	4.13583e-05
ENSG00000079462	2.26897	7.54459e-10	1.4513e-08
ENSG00000079482	1.01291	0.00246725	0.0070796
ENSG00000079557	-2.19796	4.72847e-07	4.60674e-06
ENSG00000079689	2.0415	0.000498669	0.00182128
ENSG00000079739	-1.26781	7.19341e-08	8.51116e-07
ENSG00000080493	-1.5917	0.000257885	0.00103195
ENSG00000080503	-1.1803	1.32713e-07	1.49396e-06
ENSG00000080618	-1.17012	0.000169306	0.000720362
ENSG00000080709	-3.49722	5.68354e-11	1.51514e-09
ENSG00000080839	1.3713	1.53821e-07	1.69982e-06
ENSG00000080986	3.029	5.60259e-21	1.18854e-18
ENSG00000081041	-1.58689	0.000299297	0.00117518
ENSG00000081051	6.51949	4.32028e-16	3.71841e-14
ENSG00000081181	2.07484	6.1573e-05	0.000303671
ENSG00000081377	-1.23669	1.42425e-05	8.64306e-05
ENSG00000081760	1.20865	1.52316e-07	1.68814e-06
ENSG00000082014	1.30778	0.000224461	0.00091671
ENSG00000082196	1.57577	7.9383e-05	0.000378376
ENSG00000082438	-1.40535	1.70222e-07	1.86059e-06
ENSG00000082512	1.69194	7.37687e-11	1.89608e-09
ENSG00000082684	2.24669	5.98757e-14	3.20942e-12
ENSG00000083123	-1.62868	4.95495e-11	1.34471e-09
ENSG00000083457	1.21762	3.48057e-05	0.000186166
ENSG00000083720	2.17718	6.29154e-06	4.30155e-05
ENSG00000083807	-1.70626	0.000301054	0.00118116
ENSG00000083845	1.14554	9.54081e-06	6.1333e-05
ENSG00000084674	-1.08117	0.000121829	0.00054354
ENSG00000084734	-1.28253	6.599e-05	0.000322499
ENSG00000084774	1.35142	5.81594e-13	2.5465e-11
ENSG00000085276	1.14562	0.000686989	0.00239571
ENSG00000085644	1.08848	1.18578e-06	1.02058e-05
ENSG00000085831	3.26901	5.11227e-12	1.71494e-10
ENSG00000085840	2.7802	3.13372e-15	2.16514e-13
ENSG00000085999	3.35641	6.83822e-16	5.41613e-14
ENSG00000086015	1.20032	4.46644e-11	1.22762e-09
ENSG00000086205	-1.39242	0.000136465	0.000597682
ENSG00000086991	3.50715	4.22305e-21	9.0868e-19
ENSG00000087088	1.03543	4.52746e-08	5.62181e-07
ENSG00000087237	-3.17318	6.7649e-19	9.34798e-17
ENSG00000087258	-2.4294	2.85678e-06	2.18879e-05
ENSG00000087494	3.29053	7.12182e-08	8.43308e-07
ENSG00000087586	2.34473	5.54153e-16	4.51171e-14
ENSG00000087589	-1.5501	1.42005e-07	1.59024e-06
ENSG00000088305	1.82616	2.23723e-08	2.99264e-07
ENSG00000088325	2.38924	5.54772e-13	2.44327e-11
ENSG00000088827	-1.58745	6.07342e-07	5.73889e-06
ENSG00000088836	3.28003	4.81913e-10	9.76929e-09
ENSG00000088882	2.8325	8.96183e-10	1.69327e-08
ENSG00000088926	-1.60101	5.27876e-06	3.68779e-05
ENSG00000088992	3.3981	4.22657e-10	8.67311e-09
ENSG00000089127	-1.1966	8.51689e-05	0.00040113
ENSG00000089351	1.57088	8.06879e-11	2.05987e-09
ENSG00000089356	2.88868	1.0815e-05	6.82141e-05
ENSG00000089685	3.98614	1.87902e-26	2.02155e-23
ENSG00000089723	1.27147	1.54255e-07	1.70337e-06
ENSG00000089820	1.08128	0.000258182	0.00103287
ENSG00000090097	1.18557	1.16337e-08	1.66724e-07
ENSG00000090382	1.99788	0.000256007	0.00102635
ENSG00000090512	-1.66225	0.0034056	0.00928756
ENSG00000090530	-1.35528	0.000777681	0.00265852
ENSG00000090889	3.85153	2.17769e-25	1.49092e-22
ENSG00000090924	1.37032	1.15271e-08	1.6567e-07
ENSG00000090971	1.81269	3.68675e-07	3.74695e-06
ENSG00000091129	3.10469	1.05609e-06	9.20532e-06
ENSG00000091317	-1.05972	3.10923e-09	5.169e-08
ENSG00000091409	1.34161	4.23855e-07	4.20797e-06
ENSG00000091513	-1.16501	0.000341497	0.00131349
ENSG00000091651	2.73827	6.6094e-14	3.5177e-12
ENSG00000091831	-3.07019	4.18872e-09	6.68332e-08
ENSG00000091947	1.00495	5.55888e-08	6.7741e-07
ENSG00000091972	2.00399	2.15258e-10	4.86089e-09
ENSG00000091986	2.13444	4.5254e-05	0.000232951
ENSG00000092068	-1.7379	1.18971e-07	1.35037e-06
ENSG00000092445	1.6992	1.6648e-05	9.82185e-05
ENSG00000092470	2.15623	3.1957e-11	9.08181e-10
ENSG00000092607	-1.72018	0.000639056	0.0022595
ENSG00000092621	-1.34794	0.00123964	0.00394191
ENSG00000092853	2.53665	4.57836e-09	7.22844e-08
ENSG00000093009	2.68041	4.09034e-15	2.77517e-13
ENSG00000094804	2.93802	2.54182e-17	2.73463e-15
ENSG00000095002	1.34303	4.89645e-13	2.18196e-11
ENSG00000095203	-1.4099	1.26732e-06	1.08088e-05
ENSG00000095397	1.46458	1.75819e-08	2.41183e-07
ENSG00000095596	-4.12893	7.24014e-11	1.86731e-09
ENSG00000095794	-1.02145	3.83453e-09	6.20362e-08
ENSG00000095970	1.98417	5.54856e-07	5.31293e-06
ENSG00000096088	8.76864	3.76476e-18	4.39572e-16
ENSG00000096433	1.88556	0.000152069	0.000655166
ENSG00000097046	1.99721	6.22097e-11	1.63526e-09
ENSG00000097096	-1.1538	0.000262933	0.00105048
ENSG00000099256	1.50961	5.49965e-06	3.82967e-05
ENSG00000099282	1.45968	3.56179e-05	0.000189971
ENSG00000099284	1.32511	0.00206617	0.00606764
ENSG00000099308	1.02661	1.17055e-07	1.33264e-06
ENSG00000099364	1.19984	4.86152e-11	1.32413e-09
ENSG00000099769	-3.09362	3.61759e-08	4.60204e-07
ENSG00000099812	4.19426	4.62236e-08	5.7302e-07
ENSG00000099822	2.87759	3.57155e-09	5.82194e-08
ENSG00000099860	-1.83423	4.66056e-07	4.5494e-06
ENSG00000099953	3.96707	2.45593e-23	8.04156e-21
ENSG00000099958	1.4985	0.000516229	0.00187541
ENSG00000099998	-1.15207	0.00319148	0.00880889
ENSG00000100003	-1.25083	0.00291526	0.00816315
ENSG00000100034	1.04067	2.29265e-10	5.09321e-09
ENSG00000100036	1.67777	4.24005e-10	8.68894e-09
ENSG00000100162	3.46406	8.18003e-20	1.38435e-17
ENSG00000100167	3.03216	3.64139e-10	7.57181e-09
ENSG00000100196	1.11083	0.00163071	0.00496098
ENSG00000100241	1.26276	5.8133e-10	1.15059e-08
ENSG00000100288	1.09279	1.78847e-05	0.000104654
ENSG00000100290	2.30624	7.71302e-06	5.13134e-05
ENSG00000100292	-1.38219	1.29246e-05	7.91767e-05
ENSG00000100297	1.47474	9.44766e-10	1.76771e-08
ENSG00000100302	2.66883	8.74055e-20	1.44671e-17
ENSG00000100321	1.26495	0.0033263	0.00910758
ENSG00000100342	-1.33511	2.94278e-06	2.24654e-05
ENSG00000100373	5.89994	1.25941e-14	7.7743e-13
ENSG00000100376	1.0241	0.000100448	0.000460983
ENSG00000100379	2.0666	2.35352e-08	3.12541e-07
ENSG00000100385	-1.27525	0.000768429	0.00263047
ENSG00000100416	1.00903	2.86573e-08	3.7146e-07
ENSG00000100473	4.38725	3.88625e-14	2.16795e-12
ENSG00000100479	1.65512	9.53103e-09	1.40604e-07
ENSG00000100522	-1.11063	1.94738e-07	2.10563e-06
ENSG00000100526	3.76866	1.19745e-28	3.6072e-25
ENSG00000100577	-1.78901	2.10275e-06	1.67664e-05
ENSG00000100625	4.08784	3.03525e-14	1.73829e-12
ENSG00000100714	-1.47148	4.0612e-06	2.94794e-05
ENSG00000100767	1.70989	7.00517e-05	0.000340141
ENSG00000100889	-1.48121	2.28057e-05	0.000128411
ENSG00000100968	1.55109	6.57599e-06	4.47976e-05
ENSG00000100985	3.03305	3.9929e-10	8.23293e-09
ENSG00000100994	1.4507	1.42474e-08	1.99252e-07
ENSG00000101003	2.52705	2.54538e-13	1.20561e-11
ENSG00000101057	4.72833	5.37484e-27	8.09558e-24
ENSG00000101104	2.09993	5.03101e-12	1.69524e-10
ENSG00000101115	1.93775	0.00109745	0.00355403
ENSG00000101134	1.26202	0.00342485	0.00933497
ENSG00000101210	2.66853	0.000538645	0.00194533
ENSG00000101224	1.00668	2.76454e-05	0.000152303
ENSG00000101236	1.25648	2.45964e-08	3.23838e-07
ENSG00000101276	1.59645	0.00159654	0.00487235
ENSG00000101298	1.38237	0.000123955	0.000551065
ENSG00000101311	2.23221	3.13756e-06	2.37597e-05
ENSG00000101323	-1.64067	3.11885e-05	0.000168645
ENSG00000101333	1.31906	0.00137752	0.00431357
ENSG00000101342	2.52927	3.12743e-12	1.09946e-10
ENSG00000101412	3.42933	1.87767e-17	2.04938e-15
ENSG00000101447	2.35187	2.3588e-16	2.14026e-14
ENSG00000101464	1.2032	2.02755e-12	7.48502e-11
ENSG00000101577	-1.14819	4.23574e-05	0.000220452
ENSG00000101670	-1.31187	0.000324935	0.00126041
ENSG00000101695	-1.91649	4.58908e-09	7.23777e-08
ENSG00000101955	-1.46768	0.00356346	0.00964818
ENSG00000101974	-1.58904	8.48623e-08	9.89316e-07
ENSG00000101981	-2.20977	2.25958e-05	0.000127515
ENSG00000102003	1.59293	1.6006e-06	1.32681e-05
ENSG00000102007	1.90824	2.68965e-08	3.51053e-07
ENSG00000102098	1.45523	1.62571e-06	1.34319e-05
ENSG00000102109	3.47987	7.23422e-06	4.85527e-05
ENSG00000102125	1.02524	1.0473e-08	1.52705e-07
ENSG00000102225	1.01512	5.26881e-10	1.04972e-08
ENSG00000102287	3.01826	2.80983e-11	8.06126e-10
ENSG00000102302	1.40377	9.00461e-09	1.33887e-07
ENSG00000102384	2.93063	1.11684e-15	8.53903e-14
ENSG00000102393	1.20325	2.72858e-07	2.84414e-06
ENSG00000102743	-1.19622	0.00167452	0.00507648
ENSG00000102780	1.07458	3.00565e-06	2.29105e-05
ENSG00000102878	1.83887	9.37065e-09	1.38509e-07
ENSG00000102886	1.87197	5.26064e-08	6.46295e-07
ENSG00000102910	-1.17539	1.81596e-09	3.2028e-08
ENSG00000102967	-1.69999	3.46298e-06	2.57578e-05
ENSG00000103047	-1.209	1.11371e-09	2.05321e-08
ENSG00000103056	-1.78299	1.07023e-05	6.76436e-05
ENSG00000103064	1.98048	1.31237e-09	2.37013e-08
ENSG00000103150	-1.48871	1.68271e-09	2.98879e-08
ENSG00000103222	1.04634	0.00265243	0.00753648
ENSG00000103241	-1.30847	0.000410952	0.0015432
ENSG00000103253	2.9783	8.28548e-11	2.10804e-09
ENSG00000103269	1.51044	2.5288e-06	1.96973e-05
ENSG00000103375	4.27816	3.45002e-09	5.65443e-08
ENSG00000103490	1.10396	0.00110643	0.00357697
ENSG00000103534	3.32537	6.89043e-07	6.36319e-06
ENSG00000103710	2.33538	1.84481e-18	2.35479e-16
ENSG00000103742	3.7599	3.50754e-11	9.85367e-10
ENSG00000103888	3.29016	5.03739e-11	1.36462e-09
ENSG00000103995	1.39154	6.45207e-08	7.73734e-07
ENSG00000104043	-1.06108	3.67509e-05	0.000194978
ENSG00000104081	1.17147	0.00061044	0.00217004
ENSG00000104147	2.31642	1.66127e-12	6.25552e-11
ENSG00000104154	-1.0668	0.00103801	0.00338997
ENSG00000104177	2.42797	6.73692e-06	4.57697e-05
ENSG00000104213	1.61892	1.67232e-06	1.37868e-05
ENSG00000104267	-1.28693	0.000678674	0.00237174
ENSG00000104332	-2.55317	1.3256e-06	1.12739e-05
ENSG00000104341	2.20978	1.00017e-10	2.48182e-09
ENSG00000104369	2.27334	8.89581e-05	0.000416114
ENSG00000104381	1.19111	3.66235e-05	0.000194576
ENSG00000104419	1.72642	9.59783e-08	1.11031e-06
ENSG00000104537	1.88923	0.000436758	0.0016267
ENSG00000104549	2.6706	7.05806e-14	3.70909e-12
ENSG00000104635	-1.56033	1.32091e-07	1.48919e-06
ENSG00000104738	1.64483	1.08829e-10	2.65669e-09
ENSG00000104783	1.19558	0.000813071	0.00275568
ENSG00000104833	2.29433	0.000323642	0.00125637
ENSG00000104883	-1.09633	0.000323961	0.00125728
ENSG00000104889	2.0408	2.63339e-15	1.87095e-13
ENSG00000104897	1.07126	6.558e-09	9.99762e-08
ENSG00000104951	1.45184	0.00019208	0.000802528
ENSG00000104953	1.3684	0.00125422	0.00397959
ENSG00000104972	-1.3079	9.65907e-05	0.00044641
ENSG00000105011	2.84507	9.14245e-16	7.09812e-14
ENSG00000105173	3.81586	1.94713e-15	1.43062e-13
ENSG00000105202	1.24805	1.97734e-05	0.000114022
ENSG00000105227	1.18373	5.65874e-07	5.40812e-06
ENSG00000105281	1.18986	0.00324112	0.00892463
ENSG00000105290	2.64929	4.22975e-07	4.20518e-06
ENSG00000105327	1.00712	1.09204e-05	6.87964e-05
ENSG00000105372	1.24276	2.09899e-05	0.000119708
ENSG00000105398	-1.76712	0.000140368	0.000611931
ENSG00000105464	1.494	0.000478907	0.00175848
ENSG00000105486	1.267	2.4382e-10	5.34557e-09
ENSG00000105499	1.04372	0.000725592	0.00250662
ENSG00000105514	1.84758	1.3606e-06	1.15391e-05
ENSG00000105519	1.14113	1.86902e-05	0.000108776
ENSG00000105607	-1.39122	1.02792e-05	6.53274e-05
ENSG00000105609	-2.21257	3.00567e-11	8.59041e-10
ENSG00000105613	1.3126	0.00352372	0.00955362
ENSG00000105643	1.21401	0.000485161	0.00177928
ENSG00000105647	1.34494	7.72197e-06	5.13502e-05
ENSG00000105650	1.73722	1.14227e-07	1.30339e-06
ENSG00000105664	3.31644	1.68358e-06	1.38568e-05
ENSG00000105697	-3.56297	1.61061e-06	1.33365e-05
ENSG00000105738	1.23531	3.28427e-07	3.36744e-06
ENSG00000105750	1.45998	7.90598e-05	0.000377074
ENSG00000105771	1.34145	2.78432e-09	4.67529e-08
ENSG00000105784	-1.47871	9.91077e-05	0.000455944
ENSG00000105825	-1.76999	5.01998e-05	0.000254582
ENSG00000105835	-1.56475	5.27436e-06	3.68643e-05
ENSG00000105852	-1.55783	7.67913e-06	5.12464e-05
ENSG00000105997	2.35365	2.40886e-06	1.88675e-05
ENSG00000106012	1.09563	1.05209e-08	1.5296e-07
ENSG00000106031	7.30951	1.80041e-21	4.23716e-19
ENSG00000106034	-2.41199	4.56712e-09	7.21825e-08
ENSG00000106049	-1.06935	7.39522e-06	4.95053e-05
ENSG00000106089	1.95466	5.73039e-11	1.52493e-09
ENSG00000106211	1.56572	8.5214e-10	1.62057e-08
ENSG00000106236	2.87716	0.000123575	0.000550027
ENSG00000106268	1.91719	4.13732e-14	2.29104e-12
ENSG00000106327	-1.20862	0.000359795	0.00137222
ENSG00000106348	1.12826	0.000718105	0.00248589
ENSG00000106366	-1.75844	5.22205e-05	0.000263059
ENSG00000106404	1.74929	6.24621e-06	4.27444e-05
ENSG00000106462	2.42314	4.52712e-19	6.65491e-17
ENSG00000106483	3.33349	4.5757e-11	1.25536e-09
ENSG00000106511	1.56365	0.000488872	0.00179009
ENSG00000106605	1.1727	1.71459e-06	1.40737e-05
ENSG00000106617	-1.12447	4.52923e-06	3.23134e-05
ENSG00000106665	1.19699	0.000462257	0.0017065
ENSG00000106683	1.2377	8.11916e-07	7.33598e-06
ENSG00000106688	-1.54992	0.00120646	0.00385074
ENSG00000106689	-2.39668	1.43451e-10	3.41876e-09
ENSG00000106701	1.56672	4.16471e-10	8.56951e-09
ENSG00000106804	-1.10773	1.59416e-05	9.49438e-05
ENSG00000106823	-1.14682	0.000687284	0.00239571
ENSG00000106853	-1.04036	0.00261047	0.00743267
ENSG00000106976	1.39462	0.00142432	0.00443705
ENSG00000106993	-1.75459	3.0876e-15	2.14311e-13
ENSG00000107021	1.03114	6.68416e-07	6.20533e-06
ENSG00000107130	1.09978	0.00284217	0.00798514
ENSG00000107159	2.33581	0.00168193	0.00509474
ENSG00000107186	-1.53889	2.53838e-06	1.97518e-05
ENSG00000107317	1.93858	0.00302252	0.00841191
ENSG00000107485	-1.274	0.00156513	0.00478755
ENSG00000107562	-2.41913	3.58193e-10	7.48049e-09
ENSG00000107566	-1.28436	2.80457e-10	6.03463e-09
ENSG00000107807	2.46467	1.60405e-06	1.32895e-05
ENSG00000107816	1.10812	9.50956e-09	1.40425e-07
ENSG00000107821	1.72921	3.61595e-06	2.66428e-05
ENSG00000107833	1.2397	3.60091e-06	2.65513e-05
ENSG00000107864	-2.6435	3.46314e-18	4.10723e-16
ENSG00000107984	6.15003	3.06701e-15	2.13867e-13
ENSG00000108106	1.99912	3.62665e-12	1.25863e-10
ENSG00000108107	1.04345	9.88539e-05	0.000455193
ENSG00000108187	-1.86599	4.70457e-09	7.40441e-08
ENSG00000108244	2.19198	0.00312203	0.00864254
ENSG00000108262	1.06145	5.35804e-12	1.77759e-10
ENSG00000108381	-2.0693	7.67306e-09	1.15116e-07
ENSG00000108439	-1.04817	1.23617e-05	7.62455e-05
ENSG00000108515	-1.45455	0.00336862	0.00920002
ENSG00000108602	4.03789	3.88107e-08	4.89998e-07
ENSG00000108641	1.16046	8.67201e-06	5.6618e-05
ENSG00000108773	1.53498	1.46024e-13	7.25877e-12
ENSG00000108797	1.87717	1.694e-07	1.85294e-06
ENSG00000108821	1.93906	2.24706e-05	0.000126951
ENSG00000109065	1.28258	1.44465e-13	7.20506e-12
ENSG00000109113	1.64792	6.83363e-06	4.63015e-05
ENSG00000109181	-2.34452	4.51644e-06	3.22401e-05
ENSG00000109445	-1.26474	1.66649e-14	1.00806e-12
ENSG00000109466	-1.00061	4.26062e-06	3.06464e-05
ENSG00000109472	1.26242	0.000850995	0.00286493
ENSG00000109511	-1.92238	0.000210452	0.000868686
ENSG00000109576	-3.17377	1.47602e-15	1.11159e-13
ENSG00000109618	-1.03237	4.36177e-07	4.30235e-06
ENSG00000109674	3.60974	1.86544e-18	2.36111e-16
ENSG00000109685	1.28727	3.07724e-09	5.12147e-08
ENSG00000109736	1.33953	2.86414e-07	2.97515e-06
ENSG00000109794	-1.50388	2.98578e-07	3.09085e-06
ENSG00000109805	3.44546	6.60549e-21	1.3629e-18
ENSG00000109819	-1.42114	0.00146723	0.00454346
ENSG00000109881	1.59665	1.74453e-10	4.06751e-09
ENSG00000109927	-1.23537	0.000110782	0.000500929
ENSG00000109929	-1.05969	2.07833e-05	0.000118669
ENSG00000110077	-1.94661	1.03362e-09	1.9244e-08
ENSG00000110169	-1.68948	4.115e-05	0.000214985
ENSG00000110243	-1.45177	0.00253324	0.0072443
ENSG00000110400	1.5508	2.11779e-10	4.81117e-09
ENSG00000110492	3.58179	2.7811e-16	2.49082e-14
ENSG00000110583	1.11139	3.34762e-10	7.03235e-09
ENSG00000110651	-1.06125	4.36508e-05	0.000226334
ENSG00000110660	1.45736	0.00130157	0.00411076
ENSG00000110693	-1.63708	3.70305e-05	0.000196116
ENSG00000110721	1.20167	3.83545e-07	3.87975e-06
ENSG00000110723	-2.12568	1.48496e-05	8.94656e-05
ENSG00000110756	-1.47205	1.07265e-07	1.23143e-06
ENSG00000110799	1.50665	4.34283e-05	0.000225557
ENSG00000110848	-1.09964	0.00315382	0.00872091
ENSG00000110881	3.48113	5.25066e-12	1.74968e-10
ENSG00000110887	-1.37157	0.00322925	0.00889521
ENSG00000111012	2.05618	7.90545e-07	7.17301e-06
ENSG00000111087	1.78378	4.04837e-07	4.05699e-06
ENSG00000111181	-1.59841	4.24333e-05	0.000220745
ENSG00000111206	3.44299	2.427e-21	5.62391e-19
ENSG00000111247	2.09481	2.05711e-10	4.68747e-09
ENSG00000111275	-1.77967	2.01225e-08	2.72069e-07
ENSG00000111331	-1.09455	0.00023288	0.000945966
ENSG00000111335	-1.8025	2.17582e-06	1.72576e-05
ENSG00000111339	-1.40944	0.00071934	0.00248845
ENSG00000111341	1.46521	0.000292255	0.00115144
ENSG00000111344	2.21644	0.000170013	0.00072276
ENSG00000111412	1.08145	2.74438e-06	2.1187e-05
ENSG00000111424	1.27995	0.000974149	0.00320924
ENSG00000111665	3.24587	1.20483e-22	3.55825e-20
ENSG00000111671	1.56374	5.13695e-14	2.79324e-12
ENSG00000111700	-2.70148	0.000286684	0.0011317
ENSG00000111713	-2.60824	2.08772e-06	1.66612e-05
ENSG00000111817	-1.3224	4.619e-05	0.000237121
ENSG00000111885	-1.10291	3.77434e-05	0.000199051
ENSG00000112039	1.80032	1.087e-12	4.3894e-11
ENSG00000112118	1.48252	1.089e-11	3.40302e-10
ENSG00000112139	1.34207	0.00166008	0.00503812
ENSG00000112175	-2.1781	0.000859086	0.00288379
ENSG00000112182	-1.54969	8.53507e-06	5.58693e-05
ENSG00000112183	2.45459	4.5265e-08	5.62181e-07
ENSG00000112186	1.89318	1.44639e-12	5.58602e-11
ENSG00000112294	-1.17953	3.64187e-06	2.67972e-05
ENSG00000112297	-1.24181	0.000100667	0.000461709
ENSG00000112303	1.70206	0.000726986	0.00250971
ENSG00000112312	1.98332	2.8454e-15	2.00268e-13
ENSG00000112337	-1.19836	0.00332467	0.00910641
ENSG00000112379	3.47834	2.42463e-11	7.05015e-10
ENSG00000112414	-1.22994	0.000531633	0.00192348
ENSG00000112425	-1.15036	1.31754e-10	3.17009e-09
ENSG00000112559	2.91817	8.85302e-10	1.67729e-08
ENSG00000112562	1.30919	0.00229199	0.00663756
ENSG00000112655	2.9002	6.91601e-11	1.78996e-09
ENSG00000112742	3.632	2.23731e-22	6.48045e-20
ENSG00000112769	1.71384	9.26299e-13	3.83295e-11
ENSG00000112773	-1.37314	2.34542e-06	1.84185e-05
ENSG00000112782	1.38154	0.00156769	0.00479443
ENSG00000112818	5.31938	1.57214e-12	5.96462e-11
ENSG00000112877	1.55742	9.05706e-10	1.70522e-08
ENSG00000112964	-2.76953	8.44776e-12	2.69007e-10
ENSG00000112984	3.43404	7.62719e-22	1.91468e-19
ENSG00000113083	1.24066	0.00196408	0.00579718
ENSG00000113296	5.63964	7.37901e-28	1.58775e-24
ENSG00000113303	3.3686	3.43632e-06	2.55974e-05
ENSG00000113319	1.8885	3.84259e-11	1.06588e-09
ENSG00000113361	1.2609	0.00268015	0.00759949
ENSG00000113368	1.40726	2.8698e-07	2.97897e-06
ENSG00000113369	-1.0538	1.83275e-05	0.00010683
ENSG00000113492	-1.77646	0.000219723	0.000901026
ENSG00000113594	-2.95564	5.95514e-15	3.93188e-13
ENSG00000113600	-2.69612	3.84349e-05	0.000202273
ENSG00000113721	1.37969	1.93271e-06	1.55755e-05
ENSG00000113739	2.23412	1.73051e-08	2.37819e-07
ENSG00000113742	-1.08527	1.20192e-05	7.45298e-05
ENSG00000113758	2.0575	1.16845e-09	2.14102e-08
ENSG00000113790	-1.7272	1.88762e-07	2.04837e-06
ENSG00000113810	1.30987	7.06162e-05	0.000342662
ENSG00000114019	-1.26484	8.85068e-06	5.76596e-05
ENSG00000114200	-1.7475	0.000714672	0.00247699
ENSG00000114268	1.53989	2.42831e-06	1.8996e-05
ENSG00000114270	2.5504	1.43946e-10	3.42514e-09
ENSG00000114279	1.49367	0.00313784	0.0086831
ENSG00000114346	2.5312	5.02356e-16	4.15741e-14
ENSG00000114541	-1.47621	1.09091e-13	5.55112e-12
ENSG00000114554	1.43466	7.20001e-10	1.39457e-08
ENSG00000114631	2.23829	0.000131225	0.000578095
ENSG00000114646	2.21316	2.7315e-08	3.55591e-07
ENSG00000114698	-1.72934	3.94203e-09	6.35025e-08
ENSG00000114737	-1.25078	2.29396e-05	0.000128888
ENSG00000114770	1.07938	1.05746e-10	2.59404e-09
ENSG00000114771	-1.06742	0.00254796	0.00727533
ENSG00000114790	-1.39563	5.83931e-05	0.000289792
ENSG00000114812	-3.55192	1.61029e-13	7.92623e-12
ENSG00000114923	3.01246	6.60081e-07	6.14851e-06
ENSG00000114948	2.10205	4.7289e-05	0.000242268
ENSG00000115009	1.8944	0.000218585	0.000897336
ENSG00000115041	2.1332	5.16081e-06	3.62154e-05
ENSG00000115042	-1.21642	1.40172e-09	2.52243e-08
ENSG00000115107	-1.83413	5.41399e-08	6.60822e-07
ENSG00000115129	1.5247	3.0302e-08	3.8976e-07
ENSG00000115163	3.96078	1.49395e-23	5.35759e-21
ENSG00000115226	-1.09308	0.00185291	0.00552317
ENSG00000115255	-1.10672	0.000543076	0.00195736
ENSG00000115266	1.06949	4.80808e-05	0.000245989
ENSG00000115361	-1.98575	0.000476139	0.00175045
ENSG00000115363	-1.17347	0.000105559	0.000481506
ENSG00000115419	1.22277	1.70189e-06	1.39847e-05
ENSG00000115468	-1.95912	8.289e-06	5.44241e-05
ENSG00000115507	4.48854	6.69549e-15	4.36569e-13
ENSG00000115526	1.58425	5.48838e-06	3.82359e-05
ENSG00000115556	1.0509	3.05559e-05	0.00016585
ENSG00000115604	-1.60092	2.67813e-06	2.07393e-05
ENSG00000115607	-1.02821	0.00120462	0.00384734
ENSG00000115738	-1.53171	5.02382e-10	1.00892e-08
ENSG00000115841	-1.28473	2.44626e-09	4.19654e-08
ENSG00000115963	-2.40257	5.2836e-16	4.34872e-14
ENSG00000116017	2.94732	5.18866e-11	1.39806e-09
ENSG00000116128	1.5648	2.71955e-09	4.58187e-08
ENSG00000116132	3.24193	1.02445e-12	4.17635e-11
ENSG00000116157	1.22826	0.000270018	0.00107451
ENSG00000116161	1.14902	6.91644e-11	1.78996e-09
ENSG00000116171	-1.6383	2.61601e-08	3.42034e-07
ENSG00000116194	-1.75848	0.000186017	0.000780007
ENSG00000116285	-1.4178	4.86272e-06	3.43377e-05
ENSG00000116299	2.33425	2.80331e-06	2.15646e-05
ENSG00000116521	1.25676	4.07247e-13	1.84203e-11
ENSG00000116584	1.32987	4.06178e-07	4.06502e-06
ENSG00000116675	2.72296	1.17191e-12	4.64508e-11
ENSG00000116690	-1.52031	0.00268942	0.00762236
ENSG00000116704	-1.54291	1.7147e-11	5.09405e-10
ENSG00000116717	-1.36949	6.20904e-07	5.84139e-06
ENSG00000116771	-1.03043	2.57167e-05	0.000142999
ENSG00000116774	-1.26893	0.00138135	0.00432466
ENSG00000116785	-1.93777	0.000924468	0.00306974
ENSG00000116830	1.06361	6.92092e-06	4.68508e-05
ENSG00000116852	1.77921	5.96755e-06	4.11742e-05
ENSG00000116882	-2.60537	6.23429e-05	0.000307066
ENSG00000116991	1.35037	0.000327665	0.00126937
ENSG00000117009	-1.90745	2.0569e-05	0.000117709
ENSG00000117016	1.34078	2.93396e-05	0.000159998
ENSG00000117054	-1.54398	3.01391e-10	6.43908e-09
ENSG00000117122	2.51153	4.58008e-07	4.48823e-06
ENSG00000117151	-1.33809	1.02593e-12	4.17635e-11
ENSG00000117228	-1.23606	0.000171893	0.000729106
ENSG00000117305	-1.281	1.48222e-06	1.23754e-05
ENSG00000117360	1.14612	4.05559e-11	1.11673e-09
ENSG00000117399	4.2829	9.25221e-26	7.74204e-23
ENSG00000117586	1.99987	1.67522e-07	1.83374e-06
ENSG00000117616	1.03748	2.41542e-06	1.89091e-05
ENSG00000117632	2.09933	3.67926e-14	2.0678e-12
ENSG00000117643	-1.85229	3.12303e-07	3.21965e-06
ENSG00000117650	3.89232	5.27846e-27	8.09558e-24
ENSG00000117724	3.82562	4.23184e-27	7.9675e-24
ENSG00000117791	-1.0619	3.61735e-06	2.66428e-05
ENSG00000117983	5.42927	1.90508e-08	2.58741e-07
ENSG00000118004	-1.45977	0.00018434	0.000775174
ENSG00000118137	-1.34969	0.0028194	0.00793161
ENSG00000118193	2.98345	2.49924e-17	2.70817e-15
ENSG00000118271	-1.52473	0.003273	0.00899104
ENSG00000118473	1.39907	0.00169517	0.00512722
ENSG00000118514	-1.87976	6.68028e-07	6.20533e-06
ENSG00000118526	-1.5417	7.73628e-05	0.000370034
ENSG00000118557	2.51562	4.05303e-11	1.11673e-09
ENSG00000118785	4.23389	9.81169e-11	2.45081e-09
ENSG00000118849	1.96891	4.40197e-05	0.000227531
ENSG00000118946	1.26092	4.11132e-06	2.97858e-05
ENSG00000119138	-1.23158	5.02182e-05	0.00025459
ENSG00000119227	1.24722	9.07619e-06	5.88234e-05
ENSG00000119403	1.68332	1.39019e-11	4.21308e-10
ENSG00000119508	-2.41304	2.96636e-08	3.83184e-07
ENSG00000119630	1.42243	2.07892e-07	2.23025e-06
ENSG00000119632	1.07827	0.00159658	0.00487235
ENSG00000119640	1.2833	2.83614e-09	4.75172e-08
ENSG00000119681	1.63237	1.45363e-05	8.80007e-05
ENSG00000119703	-1.08513	6.8312e-06	4.63015e-05
ENSG00000119711	-1.98044	1.04233e-08	1.52275e-07
ENSG00000119772	1.3222	2.53874e-09	4.31586e-08
ENSG00000119917	-1.52418	2.54999e-07	2.68587e-06
ENSG00000119922	-1.57987	3.45392e-07	3.52459e-06
ENSG00000119946	2.31351	0.000139981	0.000610419
ENSG00000119969	2.33064	3.04464e-12	1.07649e-10
ENSG00000119986	-1.06805	0.000110543	0.00050009
ENSG00000120129	-1.44643	4.18316e-05	0.000218167
ENSG00000120156	-1.49232	0.000113617	0.000512211
ENSG00000120158	-1.76819	3.62695e-09	5.89947e-08
ENSG00000120254	1.59041	1.10949e-11	3.45272e-10
ENSG00000120262	1.83167	6.27092e-05	0.000308568
ENSG00000120279	-1.10615	7.01118e-06	4.73129e-05
ENSG00000120334	2.45025	3.21171e-19	4.88633e-17
ENSG00000120457	2.52709	2.81344e-10	6.03669e-09
ENSG00000120738	-2.65829	1.0373e-12	4.21128e-11
ENSG00000120833	-2.20292	1.84667e-08	2.51715e-07
ENSG00000120907	-3.50074	8.30159e-10	1.58277e-08
ENSG00000120915	-1.60496	5.72887e-07	5.46474e-06
ENSG00000121152	3.13684	1.45916e-19	2.36322e-17
ENSG00000121207	-3.33616	3.17938e-17	3.3488e-15
ENSG00000121210	-1.08914	4.65758e-07	4.5494e-06
ENSG00000121211	2.43643	6.34631e-13	2.73891e-11
ENSG00000121236	1.18119	0.00228446	0.00662085
ENSG00000121410	-1.36262	0.00145443	0.00451404
ENSG00000121454	2.73785	1.88825e-11	5.57664e-10
ENSG00000121621	3.27565	1.08976e-18	1.46553e-16
ENSG00000121690	-1.52731	8.91573e-07	7.95549e-06
ENSG00000121691	-1.61787	1.76142e-09	3.11756e-08
ENSG00000121895	1.60935	0.00346893	0.00942953
ENSG00000121904	3.09994	1.88864e-09	3.3271e-08
ENSG00000121933	-1.28857	0.000139583	0.000609039
ENSG00000121957	1.7077	2.43799e-10	5.34557e-09
ENSG00000122194	-1.87258	4.62093e-06	3.28614e-05
ENSG00000122254	2.14326	7.72208e-07	7.02355e-06
ENSG00000122420	1.8605	0.00223462	0.00648775
ENSG00000122641	-1.64794	2.22512e-05	0.000125948
ENSG00000122679	-1.31037	0.000491713	0.00179849
ENSG00000122778	1.51091	0.000718481	0.00248652
ENSG00000122787	-2.18492	0.0001585	0.000680346
ENSG00000122861	1.38353	2.15574e-06	1.71254e-05
ENSG00000122862	-1.06544	0.000712797	0.00247206
ENSG00000122877	-2.17172	1.9617e-07	2.11807e-06
ENSG00000122952	2.27395	6.77222e-14	3.59166e-12
ENSG00000122966	1.22729	3.21491e-05	0.000173248
ENSG00000122971	-1.6172	3.23134e-09	5.34254e-08
ENSG00000123080	2.28286	2.86438e-13	1.3357e-11
ENSG00000123136	1.58486	7.35124e-15	4.69171e-13
ENSG00000123143	1.03232	3.00914e-07	3.11076e-06
ENSG00000123219	2.58172	8.41732e-15	5.32696e-13
ENSG00000123352	1.62263	1.14314e-18	1.52371e-16
ENSG00000123358	-2.61763	7.1329e-11	1.84281e-09
ENSG00000123416	1.11348	2.89708e-05	0.00015833
ENSG00000123453	-1.51107	2.68703e-06	2.07847e-05
ENSG00000123454	-3.30215	1.74989e-14	1.04591e-12
ENSG00000123473	2.58376	7.79839e-17	7.77877e-15
ENSG00000123485	3.73765	1.14322e-24	5.51831e-22
ENSG00000123612	-1.95056	1.04254e-06	9.10831e-06
ENSG00000123643	1.08049	1.56169e-07	1.72072e-06
ENSG00000123689	-1.98484	0.00012644	0.000560461
ENSG00000123836	1.21042	7.94723e-06	5.25005e-05
ENSG00000123908	1.46012	7.91651e-12	2.54783e-10
ENSG00000123975	1.30613	1.1807e-06	1.01737e-05
ENSG00000124102	4.07456	7.63013e-09	1.14696e-07
ENSG00000124120	-1.02708	8.09598e-05	0.000384674
ENSG00000124140	1.25926	0.00150971	0.00465301
ENSG00000124145	-1.17788	1.05722e-06	9.20983e-06
ENSG00000124225	1.44229	0.00071039	0.00246598
ENSG00000124243	1.85717	2.18331e-08	2.93093e-07
ENSG00000124253	-2.17475	0.000228755	0.000931973
ENSG00000124374	-1.23295	0.00156439	0.00478626
ENSG00000124466	1.34039	0.00035379	0.00135386
ENSG00000124491	1.92573	0.000140492	0.000612294
ENSG00000124507	2.41979	7.34102e-06	4.91643e-05
ENSG00000124574	1.34081	3.75229e-13	1.71784e-11
ENSG00000124613	1.92995	4.82976e-05	0.000246763
ENSG00000124614	1.00553	7.77257e-05	0.000371299
ENSG00000124635	1.36546	0.000357839	0.00136692
ENSG00000124713	-1.73661	0.00107005	0.0034765
ENSG00000124749	1.2493	0.00111147	0.00359
ENSG00000124766	1.74886	9.41449e-07	8.33634e-06
ENSG00000124920	1.31702	1.42511e-05	8.64478e-05
ENSG00000125046	3.64403	6.79173e-11	1.76679e-09
ENSG00000125148	-1.94361	0.000478535	0.00175754
ENSG00000125166	-1.17335	1.45368e-06	1.21776e-05
ENSG00000125249	1.10834	1.61671e-06	1.33649e-05
ENSG00000125257	1.46236	0.00017289	0.000732717
ENSG00000125319	2.1128	9.09147e-13	3.79323e-11
ENSG00000125378	1.31951	0.00212883	0.00621887
ENSG00000125398	1.66308	0.000124061	0.00055121
ENSG00000125430	-1.35106	0.000231691	0.000941643
ENSG00000125459	1.64611	1.7327e-19	2.72814e-17
ENSG00000125551	-2.22716	2.70054e-08	3.51875e-07
ENSG00000125618	1.3262	0.000110362	0.000499481
ENSG00000125633	1.10725	3.45731e-12	1.20263e-10
ENSG00000125731	1.28011	0.00175093	0.00527344
ENSG00000125740	-2.96488	1.99072e-08	2.69885e-07
ENSG00000125743	1.03024	8.2595e-06	5.43014e-05
ENSG00000125780	4.83155	8.25412e-18	9.34764e-16
ENSG00000125835	1.19405	2.42631e-10	5.33504e-09
ENSG00000125841	1.45837	2.62389e-05	0.000145619
ENSG00000125864	1.44379	4.9534e-07	4.79302e-06
ENSG00000125885	1.32778	2.70913e-07	2.82583e-06
ENSG00000125895	1.66097	4.30118e-06	3.08791e-05
ENSG00000125967	1.37776	9.25592e-10	1.73615e-08
ENSG00000125968	-2.17142	3.05158e-10	6.51032e-09
ENSG00000126001	1.09251	5.06841e-12	1.70403e-10
ENSG00000126215	1.77526	7.18101e-15	4.62224e-13
ENSG00000126231	-1.684	0.000142332	0.000619238
ENSG00000126249	1.03183	1.24274e-05	7.65567e-05
ENSG00000126453	1.0252	8.64599e-06	5.64726e-05
ENSG00000126562	3.68386	6.69994e-11	1.74593e-09
ENSG00000126603	1.21145	0.000691242	0.00240672
ENSG00000126709	-1.59171	0.000107376	0.000488165
ENSG00000126759	-3.54136	6.21347e-20	1.07572e-17
ENSG00000126787	3.68096	4.36657e-23	1.34223e-20
ENSG00000126838	-3.20387	8.2457e-06	5.42818e-05
ENSG00000126878	1.22389	0.00108585	0.00351822
ENSG00000127191	1.27399	2.00229e-12	7.4282e-11
ENSG00000127241	-1.83068	4.13772e-09	6.62298e-08
ENSG00000127324	2.08331	1.30675e-05	7.99677e-05
ENSG00000127329	-1.07559	0.000343694	0.00132093
ENSG00000127415	1.16724	6.93217e-07	6.39782e-06
ENSG00000127423	1.05592	0.0016	0.00488036
ENSG00000127533	2.44147	8.71845e-08	1.0156e-06
ENSG00000127564	3.07434	2.05004e-18	2.53096e-16
ENSG00000127585	1.75074	0.00252608	0.0072293
ENSG00000127586	1.84127	1.19913e-13	6.04059e-12
ENSG00000127616	1.00467	2.13969e-11	6.28226e-10
ENSG00000127831	1.45244	0.00352193	0.0095535
ENSG00000127863	2.3347	3.64764e-05	0.000194
ENSG00000127884	-1.22841	2.12295e-07	2.26779e-06
ENSG00000127951	-1.42094	9.73195e-06	6.23225e-05
ENSG00000128016	-2.06713	3.72171e-12	1.2857e-10
ENSG00000128165	2.1089	1.94752e-08	2.64267e-07
ENSG00000128228	1.13005	7.77818e-06	5.15647e-05
ENSG00000128242	2.29472	1.1874e-06	1.0214e-05
ENSG00000128266	3.79947	6.99149e-19	9.57326e-17
ENSG00000128268	1.97564	6.11358e-06	4.19481e-05
ENSG00000128298	3.30283	4.16227e-12	1.42807e-10
ENSG00000128408	3.05917	9.63525e-11	2.41073e-09
ENSG00000128422	2.64205	2.39578e-06	1.87748e-05
ENSG00000128487	1.41714	0.000187304	0.000784529
ENSG00000128567	1.49813	4.26123e-07	4.21699e-06
ENSG00000128578	2.52291	3.83832e-08	4.85007e-07
ENSG00000128591	3.10047	3.16237e-07	3.25131e-06
ENSG00000128594	-1.98722	1.0416e-10	2.55932e-09
ENSG00000128641	-1.34999	1.06764e-09	1.97796e-08
ENSG00000128709	4.4585	2.47233e-13	1.17843e-11
ENSG00000128805	1.32738	1.14338e-05	7.15777e-05
ENSG00000128917	1.24759	1.90868e-07	2.06825e-06
ENSG00000128928	-1.31135	8.20812e-10	1.56693e-08
ENSG00000129151	-1.80551	0.00245063	0.0070388
ENSG00000129173	3.43523	9.9048e-17	9.5023e-15
ENSG00000129195	3.52443	2.54392e-15	1.8246e-13
ENSG00000129354	2.46904	0.000662797	0.00232488
ENSG00000129450	-1.26342	5.04917e-05	0.000255546
ENSG00000129595	-1.16991	0.0013081	0.00412966
ENSG00000129646	1.56659	3.43249e-08	4.37765e-07
ENSG00000129667	1.00831	1.45633e-05	8.80939e-05
ENSG00000129682	1.95967	1.19197e-05	7.4207e-05
ENSG00000129810	3.07873	1.36801e-18	1.79174e-16
ENSG00000129993	-1.93143	6.01325e-08	7.27483e-07
ENSG00000130054	2.33587	2.15847e-06	1.7138e-05
ENSG00000130164	-1.56851	1.75253e-10	4.07355e-09
ENSG00000130176	1.31287	0.000953066	0.00314942
ENSG00000130294	1.94749	0.00241363	0.00694311
ENSG00000130300	3.11608	8.47715e-35	4.2561e-31
ENSG00000130520	1.12883	2.43607e-08	3.21861e-07
ENSG00000130653	-1.60053	5.33676e-08	6.52984e-07
ENSG00000130702	1.07747	0.000135917	0.000595802
ENSG00000130707	-1.43078	0.000354085	0.00135464
ENSG00000130768	1.51523	0.00271021	0.00766451
ENSG00000130775	-1.06857	0.00029984	0.00117701
ENSG00000130812	-3.05266	3.36526e-15	2.29355e-13
ENSG00000130816	1.35981	2.90156e-08	3.75458e-07
ENSG00000130821	2.94139	9.36957e-10	1.75528e-08
ENSG00000130827	1.82112	7.22165e-10	1.39457e-08
ENSG00000130829	4.94907	6.88061e-18	7.91113e-16
ENSG00000130948	1.25566	0.00224744	0.00651858
ENSG00000130962	-1.00197	8.32988e-06	5.46449e-05
ENSG00000130988	-1.34095	7.5618e-05	0.000363285
ENSG00000131018	-1.3465	1.34496e-09	2.42609e-08
ENSG00000131042	-1.00815	0.00107497	0.00348868
ENSG00000131055	2.88941	5.60634e-15	3.7364e-13
ENSG00000131094	4.60141	2.26238e-12	8.21054e-11
ENSG00000131097	3.50118	1.70002e-24	7.31592e-22
ENSG00000131142	4.00929	6.51026e-09	9.93491e-08
ENSG00000131153	1.73624	3.89189e-08	4.90793e-07
ENSG00000131188	1.2396	0.00010057	0.000461401
ENSG00000131242	2.07295	2.17075e-12	7.9552e-11
ENSG00000131470	1.85798	1.95531e-10	4.49632e-09
ENSG00000131620	-1.36204	0.00250145	0.00716971
ENSG00000131711	1.209	6.77983e-05	0.000330693
ENSG00000131747	3.80955	1.35017e-24	5.98126e-22
ENSG00000131910	-1.23933	0.000656467	0.00230698
ENSG00000131944	1.34233	2.31322e-08	3.07789e-07
ENSG00000131979	-1.30828	0.000161798	0.000691542
ENSG00000132016	1.14436	0.000609035	0.00216607
ENSG00000132141	-1.05866	0.00110537	0.00357507
ENSG00000132164	3.09541	5.02619e-05	0.000254726
ENSG00000132182	1.02431	1.03398e-05	6.56567e-05
ENSG00000132205	1.00589	0.00078102	0.00266744
ENSG00000132274	-1.46596	2.7218e-05	0.000150443
ENSG00000132436	1.08448	1.23799e-06	1.05886e-05
ENSG00000132470	1.65199	4.30507e-06	3.08923e-05
ENSG00000132481	1.0716	0.000131001	0.000577279
ENSG00000132530	-1.26842	0.000722518	0.00249772
ENSG00000132541	-1.2541	0.000516058	0.00187524
ENSG00000132639	1.73608	0.000662308	0.00232371
ENSG00000132646	1.02569	1.87601e-06	1.51924e-05
ENSG00000132677	2.53781	0.000577202	0.00206455
ENSG00000132680	1.45666	5.89021e-13	2.57155e-11
ENSG00000132688	1.388	2.15857e-07	2.30095e-06
ENSG00000132692	4.28835	1.549e-12	5.90713e-11
ENSG00000132694	1.16315	8.97434e-09	1.33569e-07
ENSG00000132749	2.27328	8.2609e-12	2.63614e-10
ENSG00000132837	-1.90077	5.14696e-07	4.9631e-06
ENSG00000132840	-1.0424	0.000863484	0.00289597
ENSG00000132855	-1.50305	3.16631e-05	0.000170752
ENSG00000133027	-1.37322	5.76775e-07	5.49486e-06
ENSG00000133065	1.2567	7.01871e-06	4.73268e-05
ENSG00000133083	1.54778	0.000327338	0.00126842
ENSG00000133106	-1.47399	0.000153684	0.000661935
ENSG00000133110	1.70366	0.00299765	0.00835505
ENSG00000133119	1.0351	8.82672e-06	5.75284e-05
ENSG00000133134	2.86639	6.68653e-07	6.20533e-06
ENSG00000133216	2.38287	4.42136e-06	3.16213e-05
ENSG00000133246	-1.46326	4.34123e-07	4.28592e-06
ENSG00000133247	1.58238	2.98584e-13	1.38805e-11
ENSG00000133401	1.14556	0.00125418	0.00397959
ENSG00000133466	1.29363	3.02511e-06	2.30239e-05
ENSG00000133477	-2.16364	0.000606003	0.00215579
ENSG00000133619	1.43484	1.14866e-06	9.92608e-06
ENSG00000133665	3.4388	1.90109e-09	3.34487e-08
ENSG00000133740	1.25215	3.35152e-06	2.50898e-05
ENSG00000133800	-3.44438	9.0506e-17	8.83815e-15
ENSG00000134013	1.66282	5.01379e-10	1.00892e-08
ENSG00000134028	2.37791	5.18667e-05	0.000261451
ENSG00000134042	-3.01864	9.51853e-17	9.19026e-15
ENSG00000134057	3.1971	1.10188e-23	4.14911e-21
ENSG00000134061	-1.09102	0.000478123	0.00175646
ENSG00000134107	-1.33102	5.34684e-06	3.73189e-05
ENSG00000134201	-2.00194	0.00014654	0.000634797
ENSG00000134222	2.02397	1.93708e-11	5.69848e-10
ENSG00000134240	-1.26909	0.000229051	0.000932674
ENSG00000134243	1.34636	4.49898e-07	4.42321e-06
ENSG00000134245	1.2465	2.87103e-05	0.000157135
ENSG00000134253	2.32016	8.66531e-14	4.48512e-12
ENSG00000134291	1.42652	4.00773e-08	5.03876e-07
ENSG00000134294	-1.77089	1.98402e-12	7.37858e-11
ENSG00000134321	-2.31878	2.7409e-09	4.61267e-08
ENSG00000134323	3.81425	1.90817e-10	4.40135e-09
ENSG00000134326	-1.75584	7.81271e-07	7.10169e-06
ENSG00000134352	-1.10657	3.34902e-09	5.50687e-08
ENSG00000134532	-1.14003	9.05933e-05	0.000422843
ENSG00000134538	-1.28187	0.00325909	0.0089647
ENSG00000134539	-1.54903	4.17161e-05	0.00021764
ENSG00000134569	1.70308	0.000834805	0.00281861
ENSG00000134690	3.06231	6.40321e-20	1.09597e-17
ENSG00000134716	-1.33506	0.000130511	0.000576128
ENSG00000134769	1.56087	7.70615e-05	0.000368998
ENSG00000134780	1.20746	0.00301203	0.00839045
ENSG00000134815	1.2367	3.79138e-13	1.73048e-11
ENSG00000134871	1.76972	1.27562e-09	2.30653e-08
ENSG00000135069	-1.43887	4.17438e-06	3.01701e-05
ENSG00000135097	3.43193	1.1726e-09	2.14342e-08
ENSG00000135114	-1.65841	3.98431e-05	0.000209246
ENSG00000135119	3.08761	9.50427e-16	7.3412e-14
ENSG00000135127	2.19301	1.24098e-08	1.76503e-07
ENSG00000135144	-1.40449	0.00149	0.00460169
ENSG00000135253	2.58623	3.17454e-10	6.73449e-09
ENSG00000135324	4.11274	1.0244e-12	4.17635e-11
ENSG00000135373	1.77	0.000263321	0.00105104
ENSG00000135423	-2.00004	0.00160565	0.00489265
ENSG00000135437	-1.52434	0.000104128	0.000475554
ENSG00000135451	4.05657	8.46531e-27	1.06254e-23
ENSG00000135454	3.67256	5.39403e-13	2.38956e-11
ENSG00000135476	2.29844	3.51309e-11	9.85367e-10
ENSG00000135547	-1.19256	0.000161039	0.000689082
ENSG00000135596	1.22351	1.35717e-05	8.26725e-05
ENSG00000135604	-1.41504	1.1903e-05	7.41454e-05
ENSG00000135622	1.29371	5.13472e-06	3.60555e-05
ENSG00000135637	1.03414	1.24431e-09	2.26351e-08
ENSG00000135749	1.63408	1.15126e-05	7.20113e-05
ENSG00000135821	1.72795	0.00127384	0.00403249
ENSG00000135835	2.09569	5.22866e-10	1.0431e-08
ENSG00000135845	1.11393	1.04581e-11	3.28168e-10
ENSG00000135862	1.53872	1.25711e-10	3.03438e-09
ENSG00000135912	1.6573	2.33583e-08	3.10523e-07
ENSG00000135917	-1.61187	9.40913e-06	6.06061e-05
ENSG00000135919	1.26928	0.00293677	0.00821272
ENSG00000135931	1.155	9.3455e-06	6.0334e-05
ENSG00000136010	1.2505	0.00222043	0.0064514
ENSG00000136011	-4.90881	5.94803e-22	1.56436e-19
ENSG00000136026	1.05926	1.14648e-07	1.30722e-06
ENSG00000136040	1.92567	5.18474e-09	8.1093e-08
ENSG00000136052	-1.43062	7.89588e-07	7.17296e-06
ENSG00000136108	1.02679	2.58219e-05	0.000143517
ENSG00000136122	1.05512	7.01656e-05	0.000340585
ENSG00000136158	-1.4645	3.49823e-09	5.72099e-08
ENSG00000136160	-1.38725	3.02203e-06	2.30121e-05
ENSG00000136231	4.96355	7.88664e-13	3.33676e-11
ENSG00000136383	2.40445	3.26242e-09	5.3821e-08
ENSG00000136425	1.80656	6.29697e-06	4.30331e-05
ENSG00000136492	1.24853	3.75532e-05	0.000198396
ENSG00000136631	1.0534	2.9102e-16	2.57844e-14
ENSG00000136689	-2.16559	9.88305e-09	1.4537e-07
ENSG00000136783	-1.01332	2.38753e-10	5.28061e-09
ENSG00000136840	1.13908	6.56605e-05	0.000321177
ENSG00000136867	-1.21924	6.67481e-05	0.000325992
ENSG00000136868	-1.28438	8.33814e-13	3.50807e-11
ENSG00000136869	-1.6971	2.61963e-09	4.43336e-08
ENSG00000136872	-1.57455	0.00118268	0.00378849
ENSG00000136943	3.87094	2.30498e-13	1.10566e-11
ENSG00000136982	2.11741	7.05309e-16	5.50699e-14
ENSG00000136999	1.40308	0.000336762	0.00129959
ENSG00000137033	-1.44478	0.000804833	0.00273396
ENSG00000137106	-1.35293	2.65479e-06	2.06115e-05
ENSG00000137124	-1.7815	1.16689e-11	3.59422e-10
ENSG00000137135	2.83801	7.30575e-22	1.86507e-19
ENSG00000137193	-1.42388	1.35373e-07	1.52164e-06
ENSG00000137269	2.4823	5.00441e-13	2.22349e-11
ENSG00000137288	1.07801	1.41041e-06	1.18812e-05
ENSG00000137309	1.93767	3.57225e-11	9.98642e-10
ENSG00000137310	2.71273	1.32433e-15	1.00237e-13
ENSG00000137338	1.26654	6.03446e-06	4.15027e-05
ENSG00000137343	1.07027	3.33876e-07	3.41823e-06
ENSG00000137393	-1.23246	2.13642e-06	1.69898e-05
ENSG00000137404	1.82658	1.75696e-09	3.11333e-08
ENSG00000137460	2.43155	2.98219e-08	3.8457e-07
ENSG00000137462	-1.12925	0.0019313	0.00571947
ENSG00000137491	-1.23247	0.000106139	0.00048371
ENSG00000137558	4.25244	2.315e-10	5.13528e-09
ENSG00000137561	-1.46543	7.90483e-05	0.000377074
ENSG00000137573	1.4623	0.00191552	0.00568054
ENSG00000137628	-1.63338	2.48256e-07	2.61851e-06
ENSG00000137642	-1.61744	3.20427e-08	4.10747e-07
ENSG00000137672	2.42183	3.67832e-14	2.0678e-12
ENSG00000137727	-1.29426	0.00135862	0.00426323
ENSG00000137731	2.64149	0.000200514	0.000831993
ENSG00000137801	-1.52768	0.000154829	0.000666296
ENSG00000137804	2.31726	3.38176e-16	2.9614e-14
ENSG00000137807	3.30577	5.79173e-19	8.3081e-17
ENSG00000137809	1.25025	0.000833313	0.00281484
ENSG00000137819	2.17292	1.5969e-05	9.50694e-05
ENSG00000137825	2.51026	8.22038e-12	2.62878e-10
ENSG00000137834	-1.3003	9.04048e-07	8.0335e-06
ENSG00000137857	2.61394	1.03237e-10	2.54494e-09
ENSG00000137872	-1.5714	7.71061e-06	5.13134e-05
ENSG00000137877	1.25402	0.000523065	0.0018975
ENSG00000137959	-1.96614	3.48022e-05	0.000186166
ENSG00000137960	-1.25988	4.85064e-05	0.000247494
ENSG00000137965	-1.47043	9.12653e-05	0.000425058
ENSG00000137968	2.17217	0.00252349	0.00722328
ENSG00000137992	-1.28977	1.14244e-10	2.7754e-09
ENSG00000138028	1.92866	1.93016e-06	1.55632e-05
ENSG00000138092	1.43277	2.44117e-08	3.22087e-07
ENSG00000138109	-1.9595	7.71287e-05	0.000369071
ENSG00000138115	-3.15241	1.15207e-09	2.11359e-08
ENSG00000138134	1.21527	5.28793e-05	0.000265933
ENSG00000138160	2.3031	1.53225e-14	9.38161e-13
ENSG00000138166	-1.72957	6.62815e-07	6.16635e-06
ENSG00000138180	3.28194	3.57075e-18	4.20177e-16
ENSG00000138207	-1.13191	0.00121215	0.00386565
ENSG00000138315	-3.44582	2.16713e-25	1.49092e-22
ENSG00000138316	1.69728	9.56036e-05	0.000442526
ENSG00000138336	1.6654	1.15745e-05	7.23379e-05
ENSG00000138346	1.46306	5.28502e-08	6.47705e-07
ENSG00000138356	-1.89822	2.90528e-05	0.000158663
ENSG00000138376	1.48586	7.014e-08	8.31849e-07
ENSG00000138587	1.694	8.3577e-05	0.000394991
ENSG00000138640	-2.37663	5.53934e-11	1.48195e-09
ENSG00000138641	-1.03325	4.63806e-06	3.29677e-05
ENSG00000138642	-1.6466	3.02052e-06	2.30121e-05
ENSG00000138646	-1.97178	9.94538e-08	1.14699e-06
ENSG00000138658	1.16911	2.67367e-07	2.79465e-06
ENSG00000138670	-1.69646	6.87213e-08	8.19541e-07
ENSG00000138709	-1.30378	1.22738e-12	4.85123e-11
ENSG00000138722	-2.02044	1.06677e-06	9.27159e-06
ENSG00000138744	-1.61929	7.59756e-12	2.46096e-10
ENSG00000138759	1.98892	0.00170545	0.00515093
ENSG00000138778	2.85213	1.46089e-16	1.34993e-14
ENSG00000138792	-1.47435	3.52659e-05	0.000188427
ENSG00000138795	3.33419	5.9919e-13	2.60086e-11
ENSG00000138796	-1.04653	1.25885e-05	7.74223e-05
ENSG00000138802	-1.43805	1.35987e-12	5.32011e-11
ENSG00000138823	-1.47036	0.000228864	0.000932165
ENSG00000138834	1.07164	5.62506e-06	3.90436e-05
ENSG00000139112	-1.21538	8.46719e-05	0.000399164
ENSG00000139132	-1.10069	3.65158e-05	0.000194141
ENSG00000139178	-1.78653	3.88453e-14	2.16795e-12
ENSG00000139209	-1.73951	2.95569e-06	2.25525e-05
ENSG00000139289	-2.19502	3.22407e-09	5.33636e-08
ENSG00000139292	2.22416	0.00220582	0.00641144
ENSG00000139318	-1.74425	2.3453e-12	8.47122e-11
ENSG00000139344	-1.18418	0.00146349	0.00453706
ENSG00000139354	1.24423	2.68142e-06	2.07541e-05
ENSG00000139438	1.77135	2.46727e-10	5.39361e-09
ENSG00000139445	2.64309	0.0003316	0.00128303
ENSG00000139508	-1.88686	2.17369e-05	0.000123372
ENSG00000139514	1.73257	1.66067e-05	9.80902e-05
ENSG00000139531	-1.06346	1.48863e-08	2.07034e-07
ENSG00000139547	-2.03184	0.000266777	0.00106386
ENSG00000139597	-1.54616	3.57464e-10	7.47796e-09
ENSG00000139618	1.09011	3.55772e-05	0.000189862
ENSG00000139644	-1.03933	3.3216e-10	6.98742e-09
ENSG00000139645	1.51858	2.61053e-15	1.8635e-13
ENSG00000139725	1.5303	7.0967e-05	0.000344142
ENSG00000139734	2.91496	1.04874e-15	8.05924e-14
ENSG00000139737	-1.46314	0.00330442	0.0090559
ENSG00000139793	-1.40725	7.03334e-09	1.06576e-07
ENSG00000139800	8.75281	4.3225e-23	1.34223e-20
ENSG00000139880	2.25965	3.22225e-14	1.83145e-12
ENSG00000139899	-1.5726	1.76155e-06	1.44425e-05
ENSG00000139910	1.74078	0.00134033	0.00421639
ENSG00000139914	-2.16903	5.9251e-07	5.61635e-06
ENSG00000139974	1.10898	1.54391e-09	2.75199e-08
ENSG00000140030	-1.38524	5.39589e-06	3.76264e-05
ENSG00000140044	-1.19316	7.17616e-07	6.59874e-06
ENSG00000140093	-1.21879	3.76344e-05	0.000198616
ENSG00000140107	-3.04936	1.3531e-06	1.14884e-05
ENSG00000140263	-1.37772	5.04119e-05	0.000255314
ENSG00000140279	4.02009	2.44206e-08	3.22087e-07
ENSG00000140284	-1.44313	0.000251835	0.00101258
ENSG00000140297	3.93686	1.53831e-11	4.61554e-10
ENSG00000140323	1.40778	0.000452452	0.00167605
ENSG00000140450	-1.32769	0.000675241	0.00236303
ENSG00000140451	2.80618	6.3437e-17	6.456e-15
ENSG00000140479	-1.14745	0.000166578	0.00071036
ENSG00000140505	-4.45118	6.26029e-07	5.87126e-06
ENSG00000140511	1.60658	2.77101e-05	0.000152547
ENSG00000140525	2.31505	1.0855e-16	1.02829e-14
ENSG00000140526	-1.04977	8.82413e-05	0.000413403
ENSG00000140534	3.71317	5.32277e-22	1.43163e-19
ENSG00000140545	1.40013	1.72716e-07	1.88511e-06
ENSG00000140807	2.90063	1.97283e-05	0.00011385
ENSG00000140937	1.85404	0.000227502	0.000927373
ENSG00000140945	2.25294	5.90543e-16	4.76049e-14
ENSG00000140968	-1.72653	6.86826e-11	1.78362e-09
ENSG00000140993	1.16872	9.68108e-08	1.11737e-06
ENSG00000141027	-1.03778	2.87992e-08	3.72978e-07
ENSG00000141068	1.07778	0.000321906	0.00125156
ENSG00000141293	-1.21932	0.00288137	0.00807727
ENSG00000141338	-1.57481	0.00101829	0.00333278
ENSG00000141404	1.83369	1.55956e-06	1.29493e-05
ENSG00000141519	1.22314	2.75367e-05	0.000151759
ENSG00000141526	2.29256	3.11505e-07	3.21583e-06
ENSG00000141540	1.48561	0.00012147	0.000542742
ENSG00000141569	1.09858	2.26768e-12	8.21054e-11
ENSG00000141570	1.01492	4.75578e-07	4.63036e-06
ENSG00000141576	2.62023	8.68607e-11	2.19289e-09
ENSG00000141577	1.83368	4.55089e-19	6.65491e-17
ENSG00000141622	-1.78857	7.65254e-05	0.000367078
ENSG00000141696	1.55659	2.30087e-08	3.06688e-07
ENSG00000141753	-1.05384	1.05554e-05	6.6857e-05
ENSG00000141756	1.44887	0.000593222	0.00211432
ENSG00000141934	2.63644	3.7116e-06	2.72325e-05
ENSG00000141956	1.35355	6.22415e-07	5.84829e-06
ENSG00000142102	1.31198	0.000411608	0.00154527
ENSG00000142235	1.79782	0.00252736	0.0072316
ENSG00000142303	1.26412	0.000278552	0.00110409
ENSG00000142449	3.14246	2.76076e-06	2.13025e-05
ENSG00000142583	3.18974	1.14785e-07	1.30779e-06
ENSG00000142611	1.53002	0.0035115	0.00952976
ENSG00000142621	2.21662	7.21025e-07	6.61797e-06
ENSG00000142627	-2.14563	1.17185e-11	3.60085e-10
ENSG00000142731	2.03082	5.19072e-12	1.73458e-10
ENSG00000142748	-4.33439	7.05649e-16	5.50699e-14
ENSG00000142856	1.11	1.75417e-08	2.40851e-07
ENSG00000142871	-1.93521	9.52103e-08	1.10281e-06
ENSG00000142945	4.03467	1.6243e-26	1.88194e-23
ENSG00000143036	1.23558	3.10639e-05	0.000168243
ENSG00000143061	2.49392	4.00467e-11	1.10676e-09
ENSG00000143110	-1.29727	6.95246e-06	4.70009e-05
ENSG00000143147	1.22486	0.000173643	0.000735286
ENSG00000143149	-1.00925	3.32477e-08	4.25107e-07
ENSG00000143178	1.20347	1.06043e-08	1.53874e-07
ENSG00000143179	1.80375	2.95219e-16	2.60035e-14
ENSG00000143195	2.23213	0.000149952	0.000646971
ENSG00000143224	1.19095	2.00192e-13	9.66441e-12
ENSG00000143228	4.21061	1.14164e-28	3.6072e-25
ENSG00000143248	1.30149	1.32059e-05	8.06926e-05
ENSG00000143258	1.26145	3.22785e-13	1.48678e-11
ENSG00000143294	1.00865	2.40918e-11	7.01876e-10
ENSG00000143344	-1.02097	0.000130128	0.000574947
ENSG00000143367	1.19058	4.05341e-07	4.05934e-06
ENSG00000143368	1.11777	2.12905e-10	4.82947e-09
ENSG00000143369	-2.85768	5.53234e-16	4.51171e-14
ENSG00000143373	1.02204	1.28573e-07	1.45279e-06
ENSG00000143384	-1.17538	3.43079e-11	9.6769e-10
ENSG00000143387	1.18579	0.000305138	0.00119532
ENSG00000143434	1.51805	3.15369e-07	3.2446e-06
ENSG00000143476	2.89354	4.7198e-16	3.95626e-14
ENSG00000143494	1.7875	1.30713e-05	7.99677e-05
ENSG00000143498	1.06288	1.54877e-06	1.28739e-05
ENSG00000143507	-1.23537	2.66737e-06	2.06879e-05
ENSG00000143537	1.25922	3.26362e-08	4.17644e-07
ENSG00000143578	1.02829	1.48658e-08	2.0694e-07
ENSG00000143590	2.57229	8.0124e-13	3.38047e-11
ENSG00000143603	1.45311	1.01235e-06	8.85998e-06
ENSG00000143621	1.04516	6.10711e-13	2.64326e-11
ENSG00000143643	1.49295	4.1155e-15	2.77971e-13
ENSG00000143748	1.00155	2.23307e-12	8.12429e-11
ENSG00000143771	1.1254	3.23766e-10	6.8395e-09
ENSG00000143793	1.40081	1.23251e-13	6.18803e-12
ENSG00000143867	2.44072	2.29418e-05	0.000128888
ENSG00000143878	-1.53823	1.46354e-07	1.63046e-06
ENSG00000143882	1.17462	1.73522e-06	1.42353e-05
ENSG00000144057	-2.12677	0.000122587	0.000546488
ENSG00000144354	4.81258	3.15079e-20	5.71773e-18
ENSG00000144366	2.57007	0.000109112	0.000494715
ENSG00000144369	1.35301	0.000230787	0.000938729
ENSG00000144481	-1.57603	0.00101069	0.00331295
ENSG00000144485	1.48101	6.84668e-07	6.33056e-06
ENSG00000144554	2.29427	2.27175e-15	1.653e-13
ENSG00000144619	-1.28173	0.000981096	0.00322789
ENSG00000144642	-1.41529	5.19721e-06	3.63926e-05
ENSG00000144649	-1.68197	0.00150669	0.00464655
ENSG00000144655	-2.26825	8.42369e-20	1.40975e-17
ENSG00000144668	-1.71192	1.59439e-07	1.75162e-06
ENSG00000144712	-1.26062	0.00243945	0.00700935
ENSG00000144810	1.84421	1.29263e-05	7.91767e-05
ENSG00000144820	-2.95673	1.86221e-10	4.30194e-09
ENSG00000144824	-1.25326	2.46076e-09	4.20775e-08
ENSG00000144852	-1.75572	0.000769044	0.00263198
ENSG00000144857	1.54266	0.000276168	0.00109637
ENSG00000144891	-1.22556	0.000257615	0.00103142
ENSG00000145050	1.10826	4.28899e-06	3.0821e-05
ENSG00000145287	-1.99391	8.87245e-05	0.00041515
ENSG00000145321	-1.26748	9.41161e-06	6.06061e-05
ENSG00000145386	2.8855	1.17134e-16	1.09646e-14
ENSG00000145431	-1.13111	9.85318e-06	6.28768e-05
ENSG00000145439	-1.39932	3.65549e-09	5.93947e-08
ENSG00000145476	-1.64451	5.14868e-10	1.03121e-08
ENSG00000145536	4.29912	1.2136e-10	2.93406e-09
ENSG00000145545	-1.60136	8.09806e-08	9.47731e-07
ENSG00000145675	-1.17945	5.55987e-06	3.86802e-05
ENSG00000145692	-1.71553	0.00174742	0.00526463
ENSG00000145703	-1.09085	4.59217e-07	4.49429e-06
ENSG00000145708	-4.82492	1.59152e-18	2.06651e-16
ENSG00000145777	-2.26381	5.90105e-05	0.000292374
ENSG00000145824	-3.43984	3.25043e-07	3.33956e-06
ENSG00000145850	-3.53468	4.76406e-12	1.61371e-10
ENSG00000145908	2.137	7.3354e-08	8.66555e-07
ENSG00000145911	2.50212	3.20777e-15	2.20618e-13
ENSG00000145920	7.35591	1.84308e-13	8.98395e-12
ENSG00000146038	1.89994	0.000285496	0.00112776
ENSG00000146054	2.77011	2.57799e-10	5.61123e-09
ENSG00000146085	-1.53836	1.12897e-12	4.5172e-11
ENSG00000146143	1.11915	9.24503e-13	3.83295e-11
ENSG00000146147	-1.43779	0.00154374	0.00473561
ENSG00000146215	2.14923	6.48996e-10	1.27336e-08
ENSG00000146233	-2.64612	3.3859e-06	2.52758e-05
ENSG00000146263	1.33537	6.20307e-07	5.83941e-06
ENSG00000146278	-1.09138	3.83483e-06	2.80525e-05
ENSG00000146374	-3.46576	1.31921e-08	1.86397e-07
ENSG00000146386	-1.15307	0.000206849	0.000855455
ENSG00000146410	2.91148	9.09516e-17	8.83815e-15
ENSG00000146411	-1.19863	0.003373	0.00921033
ENSG00000146426	1.18591	3.78937e-05	0.000199704
ENSG00000146555	2.0551	0.000224774	0.000917245
ENSG00000146670	3.39301	3.97621e-25	2.4954e-22
ENSG00000146674	-1.87908	2.6566e-08	3.4704e-07
ENSG00000146700	1.63708	0.000185884	0.000779716
ENSG00000146733	1.42434	1.33654e-08	1.88492e-07
ENSG00000146755	5.17028	1.29415e-12	5.08942e-11
ENSG00000146918	1.35829	7.02231e-08	8.3218e-07
ENSG00000147003	-2.76392	6.60372e-09	1.00572e-07
ENSG00000147027	-1.48114	3.58433e-06	2.64903e-05
ENSG00000147041	-1.46246	0.000903464	0.00300862
ENSG00000147100	-1.48406	3.09612e-05	0.000167868
ENSG00000147113	2.1948	1.10914e-20	2.08823e-18
ENSG00000147255	2.47894	1.48037e-05	8.92606e-05
ENSG00000147257	5.75451	1.17239e-24	5.51831e-22
ENSG00000147419	-1.16603	1.46308e-09	2.61721e-08
ENSG00000147536	1.99005	6.34132e-08	7.62274e-07
ENSG00000147604	1.01902	0.000147384	0.00063717
ENSG00000147647	-1.47252	0.000138975	0.000606913
ENSG00000147650	1.25827	0.00161553	0.00492076
ENSG00000147799	1.83713	5.76403e-11	1.53118e-09
ENSG00000147804	2.1875	3.34696e-05	0.000179786
ENSG00000147853	-1.04161	5.67032e-07	5.41575e-06
ENSG00000147872	-2.03584	1.15964e-11	3.57921e-10
ENSG00000147883	1.77029	1.19387e-08	1.70446e-07
ENSG00000147889	4.09174	6.64188e-19	9.26296e-17
ENSG00000147894	-1.12261	2.5388e-06	1.97518e-05
ENSG00000148057	-1.14706	9.40094e-06	6.05892e-05
ENSG00000148123	1.63227	7.70537e-05	0.000368998
ENSG00000148175	-1.03612	1.00176e-05	6.37994e-05
ENSG00000148200	1.41374	1.77511e-07	1.93324e-06
ENSG00000148297	1.06025	1.92988e-10	4.44462e-09
ENSG00000148339	-1.24281	0.000320141	0.00124566
ENSG00000148344	3.44584	5.37983e-08	6.57186e-07
ENSG00000148346	4.5618	3.05023e-11	8.6848e-10
ENSG00000148399	1.05519	3.24705e-08	4.15876e-07
ENSG00000148572	-1.02077	1.29341e-11	3.93561e-10
ENSG00000148584	-1.10536	1.00323e-06	8.7853e-06
ENSG00000148677	2.26358	0.000551141	0.00198311
ENSG00000148702	-1.15961	0.00100828	0.00330649
ENSG00000148773	3.35402	6.02397e-22	1.56436e-19
ENSG00000148795	2.65335	4.9197e-05	0.00025034
ENSG00000148848	2.3986	3.64584e-06	2.68133e-05
ENSG00000148926	-1.28863	0.00037334	0.00141751
ENSG00000148965	-1.91274	1.78146e-05	0.000104284
ENSG00000149043	3.12221	2.92251e-06	2.23559e-05
ENSG00000149090	-1.93059	6.17479e-07	5.81643e-06
ENSG00000149124	-2.35459	0.000275419	0.00109369
ENSG00000149131	-1.41051	6.75314e-06	4.58592e-05
ENSG00000149257	1.21665	2.14377e-07	2.28679e-06
ENSG00000149294	-2.07195	3.87588e-06	2.82704e-05
ENSG00000149403	3.09026	2.00122e-08	2.71064e-07
ENSG00000149476	-1.31874	0.000121773	0.000543502
ENSG00000149503	1.4558	5.59472e-09	8.65171e-08
ENSG00000149527	1.71201	0.00277233	0.00781377
ENSG00000149554	1.82063	6.38866e-12	2.09187e-10
ENSG00000149557	-1.56017	3.99985e-08	5.03727e-07
ENSG00000149582	-1.33058	0.000377095	0.00142924
ENSG00000149634	1.40279	2.05183e-05	0.000117464
ENSG00000149636	1.22372	3.32061e-09	5.46612e-08
ENSG00000149639	1.66025	2.48579e-12	8.91451e-11
ENSG00000149925	1.18019	4.1239e-05	0.000215301
ENSG00000150403	1.55029	4.45281e-09	7.0738e-08
ENSG00000150551	4.41144	4.71117e-16	3.95626e-14
ENSG00000150625	-3.31567	6.52788e-10	1.27692e-08
ENSG00000150636	1.27771	4.8761e-06	3.44161e-05
ENSG00000150637	-1.56705	8.64326e-06	5.64726e-05
ENSG00000150656	-3.50911	5.95173e-07	5.63805e-06
ENSG00000150681	-1.42133	2.84037e-05	0.000155683
ENSG00000150764	-1.17371	2.24776e-06	1.77255e-05
ENSG00000150907	-1.78032	3.57368e-11	9.98642e-10
ENSG00000151012	4.32283	7.06752e-14	3.70909e-12
ENSG00000151014	-1.94849	3.12937e-07	3.22178e-06
ENSG00000151025	2.6957	8.18725e-05	0.000388154
ENSG00000151067	1.4242	8.85569e-05	0.000414495
ENSG00000151150	-1.29095	0.000598373	0.00213167
ENSG00000151208	1.6461	7.71164e-07	7.01829e-06
ENSG00000151224	-1.94196	4.00702e-08	5.03876e-07
ENSG00000151320	-1.66304	2.35516e-08	3.12541e-07
ENSG00000151365	-2.40215	0.00222782	0.00647038
ENSG00000151468	-1.15944	0.000358519	0.00136786
ENSG00000151470	-1.02623	3.21231e-05	0.00017317
ENSG00000151552	-1.06412	0.000164863	0.000703448
ENSG00000151611	-1.37196	3.5637e-09	5.81543e-08
ENSG00000151623	-1.57164	1.40161e-06	1.18203e-05
ENSG00000151690	1.42091	1.0659e-07	1.22554e-06
ENSG00000151692	1.24701	3.28276e-05	0.000176526
ENSG00000151725	1.85622	1.21428e-09	2.21429e-08
ENSG00000151726	-2.13946	2.4516e-10	5.36715e-09
ENSG00000151746	1.52439	1.64091e-07	1.79879e-06
ENSG00000151790	-2.07196	3.74993e-05	0.00019818
ENSG00000151849	1.23973	1.04122e-08	1.5226e-07
ENSG00000152078	-1.53681	9.34826e-08	1.08394e-06
ENSG00000152104	1.40933	6.45987e-07	6.02841e-06
ENSG00000152253	2.92708	4.14e-19	6.17393e-17
ENSG00000152377	4.57857	1.05341e-12	4.26518e-11
ENSG00000152433	1.01054	4.82034e-05	0.000246366
ENSG00000152495	-1.75097	5.26564e-08	6.46382e-07
ENSG00000152582	1.42151	7.08552e-06	4.765e-05
ENSG00000152583	1.98061	1.2104e-05	7.49633e-05
ENSG00000152620	-1.07609	4.42471e-05	0.000228314
ENSG00000152642	1.06389	0.000163423	0.000697893
ENSG00000152669	3.14066	5.14175e-07	4.96124e-06
ENSG00000152749	-1.03585	0.000425876	0.00158885
ENSG00000152782	-1.66494	5.08845e-11	1.37598e-09
ENSG00000152990	-1.4662	4.14689e-07	4.13372e-06
ENSG00000153012	1.56341	0.000172099	0.000729612
ENSG00000153044	1.82554	2.59844e-14	1.51111e-12
ENSG00000153234	-2.38887	5.1237e-08	6.30499e-07
ENSG00000153395	1.59511	5.07597e-06	3.56763e-05
ENSG00000153443	-1.0418	2.37514e-08	3.14085e-07
ENSG00000153531	1.17034	0.000519086	0.00188488
ENSG00000153707	-1.61363	0.00109414	0.00354407
ENSG00000153823	-1.0084	0.000123939	0.000551065
ENSG00000153982	1.25217	1.12208e-05	7.04789e-05
ENSG00000154040	3.31866	7.23469e-12	2.34847e-10
ENSG00000154065	1.16128	0.0023154	0.00669892
ENSG00000154096	2.85602	1.62344e-23	5.55734e-21
ENSG00000154153	-2.49876	8.8922e-06	5.77801e-05
ENSG00000154258	-1.39128	0.000131361	0.000578392
ENSG00000154262	-1.35302	0.000348424	0.00133672
ENSG00000154277	3.45633	7.16131e-09	1.08406e-07
ENSG00000154358	2.23707	9.81409e-06	6.26886e-05
ENSG00000154370	1.19131	2.62114e-13	1.2376e-11
ENSG00000154380	1.49943	1.79789e-08	2.45515e-07
ENSG00000154548	1.48502	2.95919e-05	0.00016114
ENSG00000154642	-1.75264	7.41715e-18	8.46342e-16
ENSG00000154734	-1.15594	0.00125066	0.00397215
ENSG00000154839	4.19491	6.03404e-25	3.49556e-22
ENSG00000154864	1.32316	4.71983e-06	3.34227e-05
ENSG00000154917	1.49468	1.70913e-08	2.3531e-07
ENSG00000154920	3.05427	2.02659e-18	2.52269e-16
ENSG00000154928	-1.63768	4.76367e-06	3.36699e-05
ENSG00000155016	-1.15164	2.28944e-05	0.000128718
ENSG00000155034	1.46909	3.77247e-12	1.30025e-10
ENSG00000155090	-1.55999	4.21691e-09	6.71983e-08
ENSG00000155158	-1.2482	1.37703e-05	8.37673e-05
ENSG00000155265	1.83622	0.00123802	0.00393812
ENSG00000155307	-1.18022	0.000485011	0.00177916
ENSG00000155659	-2.13919	2.60416e-07	2.74101e-06
ENSG00000155666	-2.7543	2.1152e-12	7.77052e-11
ENSG00000155850	1.31202	5.4294e-09	8.43938e-08
ENSG00000155970	-1.08518	0.00181899	0.0054436
ENSG00000156006	-3.07819	1.64568e-06	1.35821e-05
ENSG00000156049	-1.94998	6.10789e-09	9.36833e-08
ENSG00000156110	-1.15994	1.0784e-08	1.56331e-07
ENSG00000156113	-1.1669	0.000690946	0.00240672
ENSG00000156127	1.41152	0.00120923	0.00385877
ENSG00000156218	-1.33405	0.000821293	0.00277922
ENSG00000156222	-1.65235	0.00300801	0.0083808
ENSG00000156298	-1.09625	0.000171031	0.00072607
ENSG00000156482	1.05582	9.76701e-06	6.24939e-05
ENSG00000156509	3.92894	2.5094e-21	5.72675e-19
ENSG00000156510	1.47262	0.00030208	0.00118426
ENSG00000156535	2.37988	1.87102e-08	2.54613e-07
ENSG00000156711	1.90743	2.60937e-05	0.000144867
ENSG00000156787	1.29664	1.21015e-11	3.69723e-10
ENSG00000156795	1.29392	1.56339e-08	2.16431e-07
ENSG00000156802	1.81749	1.4074e-09	2.52963e-08
ENSG00000156804	1.47351	1.19404e-05	7.42859e-05
ENSG00000156831	1.35189	2.46299e-11	7.12044e-10
ENSG00000156876	1.04521	1.3761e-05	8.37445e-05
ENSG00000156886	-1.90964	1.61783e-05	9.61254e-05
ENSG00000156970	3.51411	9.11064e-21	1.80047e-18
ENSG00000157131	-1.9496	3.54349e-06	2.62271e-05
ENSG00000157184	-1.39633	4.52335e-09	7.15658e-08
ENSG00000157193	2.40325	1.84748e-07	2.00915e-06
ENSG00000157227	1.45426	1.98584e-06	1.59524e-05
ENSG00000157379	-1.33516	1.81708e-05	0.00010604
ENSG00000157388	1.01801	0.00143828	0.00447221
ENSG00000157456	3.54311	2.69123e-24	1.10321e-21
ENSG00000157470	2.35791	9.78197e-09	1.44164e-07
ENSG00000157551	-1.71186	2.14491e-05	0.000122004
ENSG00000157557	-1.6108	2.1506e-10	4.86089e-09
ENSG00000157600	1.40667	1.24576e-07	1.40974e-06
ENSG00000157601	-1.22042	0.00223466	0.00648775
ENSG00000157613	2.87348	2.30407e-07	2.44911e-06
ENSG00000157657	1.1794	1.46e-07	1.62772e-06
ENSG00000157734	1.87678	9.57684e-07	8.45028e-06
ENSG00000157766	3.81568	3.32629e-11	9.41741e-10
ENSG00000157778	1.09015	6.72477e-07	6.23698e-06
ENSG00000157833	2.17265	1.12268e-08	1.61972e-07
ENSG00000157870	1.08927	7.1682e-07	6.59544e-06
ENSG00000157985	1.11642	8.66277e-09	1.29187e-07
ENSG00000158006	-1.045	4.28949e-08	5.36168e-07
ENSG00000158023	-1.66648	3.99068e-07	4.0045e-06
ENSG00000158106	2.13562	3.62556e-09	5.89947e-08
ENSG00000158125	-1.50548	0.000448399	0.0016639
ENSG00000158169	-1.06756	2.2463e-05	0.000126951
ENSG00000158220	2.24012	3.72091e-07	3.77657e-06
ENSG00000158270	1.41535	0.00184877	0.00551519
ENSG00000158402	4.03314	7.32537e-25	3.94052e-22
ENSG00000158406	1.94703	3.95424e-05	0.000207812
ENSG00000158473	-1.60759	4.40465e-05	0.000227591
ENSG00000158560	3.24922	1.41201e-08	1.97839e-07
ENSG00000158747	1.50138	0.000401394	0.00151032
ENSG00000158806	1.97861	5.04493e-05	0.000255418
ENSG00000158825	-1.31147	0.00152459	0.00468927
ENSG00000158828	-1.15863	1.45634e-05	8.80939e-05
ENSG00000158865	2.17722	0.000115004	0.000517536
ENSG00000158882	1.80493	1.03128e-20	1.96621e-18
ENSG00000158887	2.22744	4.91825e-05	0.00025034
ENSG00000159055	1.06125	1.02225e-08	1.49777e-07
ENSG00000159147	1.028	1.59109e-07	1.74927e-06
ENSG00000159166	1.5049	0.000696865	0.00242462
ENSG00000159167	1.30713	0.000167828	0.00071468
ENSG00000159189	-1.2452	0.000238632	0.000966463
ENSG00000159200	-2.67645	2.87668e-20	5.28397e-18
ENSG00000159208	1.14586	0.000641709	0.00226664
ENSG00000159217	7.07627	1.23167e-24	5.62165e-22
ENSG00000159231	2.00874	8.97582e-07	7.99491e-06
ENSG00000159259	2.64603	5.9871e-14	3.20942e-12
ENSG00000159307	2.25152	0.000242262	0.00097932
ENSG00000159352	1.01846	6.92423e-08	8.23944e-07
ENSG00000159363	1.04487	9.69492e-07	8.52949e-06
ENSG00000159398	-1.85535	0.000961264	0.00317303
ENSG00000159399	2.20068	5.88218e-05	0.000291535
ENSG00000159403	-1.83471	4.60895e-08	5.71828e-07
ENSG00000159423	-1.14724	7.27662e-05	0.000351734
ENSG00000159625	1.44881	0.000141515	0.000616041
ENSG00000159650	-2.69689	3.03479e-06	2.30859e-05
ENSG00000159674	1.11897	7.4001e-05	0.000356103
ENSG00000159915	1.47038	9.14543e-05	0.000425543
ENSG00000159921	-1.87	2.94203e-12	1.04511e-10
ENSG00000160050	2.15776	1.60476e-12	6.0731e-11
ENSG00000160051	1.55749	2.15632e-11	6.31879e-10
ENSG00000160180	2.28515	7.04217e-06	4.74582e-05
ENSG00000160191	1.37341	0.000761341	0.00261274
ENSG00000160193	1.09129	4.46689e-09	7.08213e-08
ENSG00000160211	2.77509	4.2966e-13	1.92605e-11
ENSG00000160282	-1.3401	0.00079278	0.0026985
ENSG00000160284	3.31425	2.46072e-18	2.98898e-16
ENSG00000160298	2.28848	2.40799e-15	1.74371e-13
ENSG00000160323	-2.58886	3.00585e-22	8.38408e-20
ENSG00000160326	1.22605	5.53271e-05	0.000276672
ENSG00000160336	1.02169	6.30225e-06	4.30497e-05
ENSG00000160339	-4.84738	4.22185e-12	1.44194e-10
ENSG00000160352	1.6277	5.30688e-05	0.000266797
ENSG00000160360	2.10718	4.71159e-09	7.40772e-08
ENSG00000160447	1.90862	4.82699e-12	1.63014e-10
ENSG00000160469	1.83407	3.61913e-10	7.5396e-09
ENSG00000160606	1.61596	4.22342e-10	8.67311e-09
ENSG00000160678	1.46071	9.37317e-05	0.00043453
ENSG00000160688	1.00774	5.44502e-10	1.08196e-08
ENSG00000160752	1.23231	2.92895e-06	2.23711e-05
ENSG00000160753	1.46917	2.48725e-13	1.1818e-11
ENSG00000160767	1.68358	3.54212e-21	7.8458e-19
ENSG00000160781	1.49431	2.07372e-05	0.000118516
ENSG00000160789	1.0491	8.98819e-10	1.69437e-08
ENSG00000160801	-3.19212	4.30357e-16	3.71841e-14
ENSG00000160813	1.126	2.4944e-08	3.27842e-07
ENSG00000160862	-1.70655	2.18697e-05	0.000124022
ENSG00000160883	-1.5452	1.6556e-05	9.79058e-05
ENSG00000160888	-1.29372	4.06621e-09	6.52935e-08
ENSG00000160932	-1.42772	0.00310898	0.00861115
ENSG00000160948	1.03505	1.65751e-05	9.79806e-05
ENSG00000160949	1.96784	2.70924e-16	2.44351e-14
ENSG00000160957	2.79198	7.12592e-19	9.66942e-17
ENSG00000160959	1.54907	1.17202e-16	1.09646e-14
ENSG00000160972	1.16783	2.20737e-05	0.000125084
ENSG00000161016	1.31013	4.22518e-06	3.0435e-05
ENSG00000161249	2.74593	2.81236e-05	0.000154503
ENSG00000161298	1.54377	1.13842e-05	7.13262e-05
ENSG00000161381	2.89265	2.01144e-23	6.73251e-21
ENSG00000161533	-1.08782	7.05559e-06	4.75062e-05
ENSG00000161647	1.96583	5.25799e-08	6.46295e-07
ENSG00000161664	2.12174	7.30923e-11	1.88191e-09
ENSG00000161682	2.30795	1.12631e-08	1.6234e-07
ENSG00000161692	1.7726	2.67618e-15	1.89242e-13
ENSG00000161714	1.56361	1.30022e-06	1.10706e-05
ENSG00000161800	2.31865	5.76505e-19	8.3081e-17
ENSG00000161888	3.32721	8.74372e-23	2.63396e-20
ENSG00000161929	-1.69561	3.7599e-08	4.75896e-07
ENSG00000161940	1.06368	1.17452e-05	7.33138e-05
ENSG00000162062	2.684	6.41062e-16	5.10883e-14
ENSG00000162063	2.36286	3.22916e-17	3.37761e-15
ENSG00000162073	2.17209	3.64464e-10	7.57181e-09
ENSG00000162174	1.28595	0.000421084	0.00157457
ENSG00000162365	-2.44344	3.84687e-07	3.88869e-06
ENSG00000162366	2.43446	0.000677135	0.00236856
ENSG00000162383	1.77414	0.00186986	0.00556819
ENSG00000162407	-1.6932	8.59044e-11	2.17483e-09
ENSG00000162409	1.77308	0.000119898	0.000537153
ENSG00000162415	2.02497	1.19228e-05	7.4207e-05
ENSG00000162437	1.21375	0.000454596	0.00168307
ENSG00000162444	2.05498	1.77459e-08	2.43211e-07
ENSG00000162458	1.70184	4.25286e-10	8.70335e-09
ENSG00000162460	-1.71655	0.00079382	0.00270082
ENSG00000162482	-1.5793	0.00151472	0.00466558
ENSG00000162522	1.82768	8.53576e-15	5.37931e-13
ENSG00000162551	-1.78183	0.000147793	0.000638755
ENSG00000162552	2.27242	0.000111318	0.000502901
ENSG00000162595	-2.93942	2.36538e-08	3.13515e-07
ENSG00000162599	-1.0604	1.20472e-08	1.71832e-07
ENSG00000162645	1.59569	3.92401e-07	3.95341e-06
ENSG00000162650	1.00629	1.39254e-06	1.1757e-05
ENSG00000162688	-1.77081	3.65883e-13	1.68016e-11
ENSG00000162711	-1.0766	0.00118329	0.00378965
ENSG00000162734	1.22123	6.37432e-14	3.40461e-12
ENSG00000162745	3.34722	1.02686e-20	1.96621e-18
ENSG00000162769	2.36901	2.89409e-22	8.22468e-20
ENSG00000162772	-1.92932	1.78691e-10	4.14707e-09
ENSG00000162849	1.92671	0.000213644	0.000880171
ENSG00000162878	1.45308	8.32045e-06	5.46068e-05
ENSG00000162882	-1.53614	3.46998e-06	2.5797e-05
ENSG00000162927	-1.02501	1.27335e-09	2.30519e-08
ENSG00000162929	1.6372	4.31837e-14	2.37384e-12
ENSG00000162975	4.37519	8.5913e-11	2.17483e-09
ENSG00000163017	2.15025	5.60684e-08	6.82702e-07
ENSG00000163110	-1.2409	1.01472e-10	2.51377e-09
ENSG00000163121	1.66446	0.000133857	0.000587798
ENSG00000163132	1.74166	3.65152e-08	4.64128e-07
ENSG00000163156	1.40837	5.56394e-13	2.44327e-11
ENSG00000163159	1.08247	1.14618e-11	3.55127e-10
ENSG00000163191	1.17108	0.00101187	0.00331611
ENSG00000163293	-1.49455	9.2954e-05	0.000431722
ENSG00000163297	-1.2738	3.06999e-08	3.94541e-07
ENSG00000163348	1.33333	6.98608e-15	4.51606e-13
ENSG00000163354	1.93187	2.10153e-08	2.82763e-07
ENSG00000163359	1.24755	0.00146136	0.00453275
ENSG00000163362	3.09099	6.14569e-09	9.40715e-08
ENSG00000163393	1.80224	0.000147268	0.000637035
ENSG00000163412	-1.2494	0.000130774	0.000576952
ENSG00000163463	1.28393	2.03942e-10	4.6542e-09
ENSG00000163467	1.52738	2.09511e-07	2.24282e-06
ENSG00000163468	1.17436	1.10129e-12	4.42337e-11
ENSG00000163472	1.10686	3.03495e-14	1.73829e-12
ENSG00000163479	1.33729	9.20912e-12	2.92016e-10
ENSG00000163485	1.64068	0.00226698	0.00657144
ENSG00000163507	2.24512	1.67526e-11	4.9867e-10
ENSG00000163517	1.88584	1.35008e-16	1.25524e-14
ENSG00000163535	2.47326	8.92515e-17	8.78631e-15
ENSG00000163536	1.9662	2.62303e-07	2.75894e-06
ENSG00000163577	1.69275	5.82572e-06	4.03249e-05
ENSG00000163581	-1.34288	0.000521328	0.00189256
ENSG00000163584	1.55484	4.1016e-06	2.97297e-05
ENSG00000163631	-1.80091	7.34862e-07	6.73266e-06
ENSG00000163638	1.05932	0.000438091	0.0016293
ENSG00000163644	-1.45231	1.19484e-05	7.43049e-05
ENSG00000163683	-1.21652	9.06331e-07	8.04903e-06
ENSG00000163686	-1.29135	7.34456e-08	8.66958e-07
ENSG00000163687	-3.05416	6.9284e-13	2.97309e-11
ENSG00000163704	1.11803	2.02076e-08	2.72974e-07
ENSG00000163738	-1.31671	7.5109e-09	1.13129e-07
ENSG00000163749	-1.13635	0.000498339	0.00182051
ENSG00000163794	1.16866	0.000886431	0.00296041
ENSG00000163808	3.5348	3.69448e-21	8.06467e-19
ENSG00000163814	1.68113	0.00334055	0.009138
ENSG00000163823	-1.5487	2.76317e-06	2.13102e-05
ENSG00000163872	1.13315	3.66922e-10	7.60265e-09
ENSG00000163888	2.1663	4.6766e-06	3.31614e-05
ENSG00000163909	1.16446	0.00124858	0.0039667
ENSG00000163918	1.76282	5.58899e-14	3.02811e-12
ENSG00000163923	2.04778	6.6641e-07	6.19597e-06
ENSG00000163931	1.34157	4.83182e-07	4.68924e-06
ENSG00000163975	2.37722	9.67192e-08	1.11737e-06
ENSG00000163993	6.01416	7.65722e-17	7.68887e-15
ENSG00000163995	1.62663	1.44541e-05	8.75733e-05
ENSG00000164023	-1.74201	3.27201e-10	6.90238e-09
ENSG00000164032	1.1255	1.48368e-07	1.64563e-06
ENSG00000164038	-1.67233	2.90518e-11	8.31897e-10
ENSG00000164039	-1.45124	3.757e-09	6.09128e-08
ENSG00000164045	1.97924	8.04843e-09	1.20383e-07
ENSG00000164061	1.29956	0.000542449	0.00195604
ENSG00000164074	-1.02523	3.2728e-11	9.2834e-10
ENSG00000164087	1.25467	3.34061e-07	3.41823e-06
ENSG00000164104	1.35815	1.3106e-08	1.85528e-07
ENSG00000164109	2.00729	6.4082e-12	2.09372e-10
ENSG00000164128	-2.04714	4.93965e-05	0.000251235
ENSG00000164161	-2.71601	0.000471181	0.00173519
ENSG00000164171	2.4213	2.37026e-10	5.25014e-09
ENSG00000164176	2.55598	1.13214e-10	2.75482e-09
ENSG00000164181	1.78906	0.000862547	0.00289411
ENSG00000164188	-2.18524	5.96559e-05	0.000295183
ENSG00000164197	-1.1172	0.000557046	0.00200053
ENSG00000164237	-1.386	4.48883e-05	0.000231385
ENSG00000164266	2.36718	0.000679798	0.00237511
ENSG00000164283	4.49921	9.19328e-26	7.74204e-23
ENSG00000164294	1.11253	0.00183806	0.0054892
ENSG00000164330	2.19679	6.85677e-13	2.95076e-11
ENSG00000164342	-1.64993	6.55038e-08	7.83441e-07
ENSG00000164344	-1.84028	7.98455e-07	7.23171e-06
ENSG00000164362	9.20768	5.67598e-24	2.19209e-21
ENSG00000164406	-1.49087	0.000159233	0.000682906
ENSG00000164442	-1.13235	7.87382e-06	5.20612e-05
ENSG00000164484	1.51081	0.00218046	0.00634507
ENSG00000164611	3.70174	2.71004e-24	1.10321e-21
ENSG00000164620	1.15931	9.80281e-05	0.000452082
ENSG00000164638	2.6405	1.80853e-06	1.47338e-05
ENSG00000164649	1.0752	0.00188832	0.00561537
ENSG00000164663	1.24076	9.54288e-14	4.88894e-12
ENSG00000164683	1.42144	1.25896e-06	1.07497e-05
ENSG00000164687	2.33491	3.05968e-13	1.418e-11
ENSG00000164692	1.58459	0.000233873	0.000949486
ENSG00000164741	-1.22988	6.75177e-07	6.25816e-06
ENSG00000164761	-1.58037	0.000356732	0.00136408
ENSG00000164764	1.05168	0.00151916	0.00467638
ENSG00000164841	1.65852	7.11511e-05	0.000344813
ENSG00000164849	-1.2804	0.000142806	0.000620584
ENSG00000164916	1.37556	4.76763e-12	1.61371e-10
ENSG00000164932	4.82416	2.25579e-20	4.19466e-18
ENSG00000164934	1.02955	1.32945e-06	1.13003e-05
ENSG00000164941	1.09648	2.72893e-10	5.89714e-09
ENSG00000164983	1.19385	9.49315e-06	6.1079e-05
ENSG00000165030	-1.32709	3.56449e-07	3.62514e-06
ENSG00000165060	-1.33949	7.01355e-12	2.2816e-10
ENSG00000165105	1.62078	0.00167842	0.00508558
ENSG00000165138	1.69941	2.92564e-06	2.23657e-05
ENSG00000165140	-1.93812	2.12864e-06	1.69458e-05
ENSG00000165152	1.53921	0.000123728	0.000550542
ENSG00000165238	2.0151	0.00131847	0.00415717
ENSG00000165269	-1.06913	0.000326032	0.00126434
ENSG00000165272	-1.11162	0.000179697	0.000756787
ENSG00000165304	3.59758	3.51342e-23	1.12594e-20
ENSG00000165410	-1.1946	8.85443e-09	1.31914e-07
ENSG00000165443	2.36023	2.17751e-06	1.72619e-05
ENSG00000165471	-2.14308	6.07508e-06	4.1725e-05
ENSG00000165474	-1.11095	0.0013894	0.00434533
ENSG00000165480	3.31343	5.05146e-20	8.95118e-18
ENSG00000165490	1.5837	1.23912e-08	1.76404e-07
ENSG00000165730	1.69378	0.000404277	0.00151964
ENSG00000165757	1.99374	1.07834e-10	2.63668e-09
ENSG00000165795	-1.73848	6.06114e-12	1.9933e-10
ENSG00000165804	1.40164	1.36626e-12	5.33123e-11
ENSG00000165821	1.85534	2.25752e-05	0.000127446
ENSG00000165868	1.07469	0.00308532	0.00856927
ENSG00000165891	3.14545	9.96813e-12	3.141e-10
ENSG00000165895	-1.0583	5.11038e-05	0.000257865
ENSG00000165948	1.11538	2.0784e-05	0.000118669
ENSG00000165953	2.26843	2.74095e-05	0.000151335
ENSG00000165997	-1.04986	4.51332e-08	5.61351e-07
ENSG00000166145	1.84601	0.00179974	0.00539242
ENSG00000166148	-2.49511	0.000318608	0.00124002
ENSG00000166165	2.42044	9.44891e-07	8.36189e-06
ENSG00000166263	1.07174	1.37001e-06	1.15935e-05
ENSG00000166343	1.53527	6.76928e-07	6.26668e-06
ENSG00000166347	-1.05815	0.000213738	0.000880316
ENSG00000166348	1.34089	0.00036933	0.0014037
ENSG00000166391	-2.85975	6.79512e-07	6.28674e-06
ENSG00000166401	-1.35441	2.57194e-05	0.000142999
ENSG00000166483	-1.01121	1.90271e-05	0.000110268
ENSG00000166508	1.49868	1.45584e-10	3.45864e-09
ENSG00000166557	1.67796	9.11655e-06	5.90088e-05
ENSG00000166578	2.57301	2.42205e-10	5.33347e-09
ENSG00000166579	-1.03131	4.0794e-09	6.54355e-08
ENSG00000166589	2.84747	7.33549e-05	0.000353672
ENSG00000166762	1.53381	8.83629e-07	7.89396e-06
ENSG00000166803	2.48275	1.94146e-14	1.14675e-12
ENSG00000166813	1.20755	4.56958e-05	0.000234985
ENSG00000166816	-1.50694	5.06149e-05	0.000255935
ENSG00000166819	-1.94366	1.01377e-05	6.44804e-05
ENSG00000166823	1.99281	2.42045e-10	5.33347e-09
ENSG00000166840	-2.5398	1.5775e-08	2.18184e-07
ENSG00000166845	1.35965	7.08644e-06	4.765e-05
ENSG00000166851	3.76919	8.0502e-26	7.74204e-23
ENSG00000166856	-3.61034	4.51386e-13	2.01744e-11
ENSG00000166866	2.81601	1.02125e-08	1.49777e-07
ENSG00000166897	3.56341	7.44306e-09	1.1222e-07
ENSG00000166920	2.46246	5.17184e-06	3.62655e-05
ENSG00000166927	-1.63018	4.72295e-08	5.84528e-07
ENSG00000166963	1.89081	6.32498e-07	5.92087e-06
ENSG00000167034	-1.51693	8.82793e-05	0.000413453
ENSG00000167037	1.61618	0.00011943	0.000535534
ENSG00000167080	7.2864	6.62135e-15	4.33612e-13
ENSG00000167173	1.1799	2.98628e-08	3.84767e-07
ENSG00000167183	2.08958	0.000142772	0.000620584
ENSG00000167261	-1.02192	9.38778e-05	0.000434939
ENSG00000167280	1.12121	7.52284e-09	1.13196e-07
ENSG00000167291	1.86132	5.7397e-17	5.92132e-15
ENSG00000167315	-1.73517	3.92566e-09	6.33743e-08
ENSG00000167378	1.07466	3.48144e-09	5.69972e-08
ENSG00000167393	1.1951	1.43195e-10	3.41807e-09
ENSG00000167397	-1.0357	1.80253e-05	0.000105354
ENSG00000167508	1.15274	1.13249e-05	7.10734e-05
ENSG00000167513	3.17794	3.37716e-19	5.08668e-17
ENSG00000167524	1.1696	0.000412785	0.00154854
ENSG00000167525	1.54652	1.10201e-08	1.59295e-07
ENSG00000167535	1.22246	3.55825e-05	0.000189862
ENSG00000167588	-2.23136	4.79686e-07	4.66131e-06
ENSG00000167601	-1.39744	3.6783e-06	2.70125e-05
ENSG00000167670	1.34073	1.26468e-09	2.29225e-08
ENSG00000167702	1.85632	1.09e-09	2.01442e-08
ENSG00000167711	-1.2819	0.000174455	0.000737741
ENSG00000167766	1.74057	6.86154e-06	4.64696e-05
ENSG00000167780	2.11243	0.000969939	0.00319747
ENSG00000167851	-1.3986	4.13771e-06	2.99338e-05
ENSG00000167861	1.32877	9.67446e-05	0.000446847
ENSG00000167880	3.7249	5.79629e-07	5.5116e-06
ENSG00000167900	2.21014	1.49916e-12	5.77503e-11
ENSG00000167972	1.35149	7.2306e-05	0.000349622
ENSG00000168005	1.42494	8.55456e-10	1.62483e-08
ENSG00000168016	-1.06003	0.000224279	0.000916219
ENSG00000168028	1.24067	1.41224e-06	1.189e-05
ENSG00000168038	1.02272	0.00213063	0.00622291
ENSG00000168060	2.68679	1.91246e-07	2.07085e-06
ENSG00000168061	1.42432	6.14541e-10	1.20838e-08
ENSG00000168065	3.36145	8.72083e-06	5.68874e-05
ENSG00000168077	1.59571	0.000138455	0.000605169
ENSG00000168078	3.23347	2.14189e-18	2.62286e-16
ENSG00000168096	1.05529	2.4787e-08	3.26063e-07
ENSG00000168243	5.85606	1.59028e-14	9.65839e-13
ENSG00000168268	3.19057	1.78558e-17	1.96309e-15
ENSG00000168275	1.32624	2.50187e-11	7.21898e-10
ENSG00000168280	1.54223	0.00167475	0.00507648
ENSG00000168306	-1.32909	6.49049e-05	0.000317711
ENSG00000168329	-1.13886	8.61329e-05	0.000404532
ENSG00000168389	-2.34291	0.00035125	0.00134551
ENSG00000168393	1.39895	3.04205e-11	8.6779e-10
ENSG00000168398	1.5216	0.000739528	0.00254892
ENSG00000168496	1.6326	1.31428e-12	5.15514e-11
ENSG00000168646	1.7731	0.00105958	0.0034508
ENSG00000168679	-1.91041	2.75046e-05	0.000151756
ENSG00000168743	2.0027	2.13244e-05	0.000121341
ENSG00000168785	1.69351	0.000189727	0.000793576
ENSG00000168792	-1.05468	1.63733e-05	9.70921e-05
ENSG00000168874	-1.85634	5.32394e-05	0.000267565
ENSG00000168917	1.13257	0.000360137	0.00137257
ENSG00000168952	1.87124	1.70892e-10	4.00307e-09
ENSG00000168993	1.38771	0.00085848	0.00288379
ENSG00000168994	-1.29732	1.11461e-08	1.60961e-07
ENSG00000168995	-2.02852	5.34777e-10	1.06404e-08
ENSG00000169032	-1.08512	1.53499e-12	5.88296e-11
ENSG00000169071	1.58722	0.00296888	0.00828404
ENSG00000169083	-1.65955	0.000137771	0.000602701
ENSG00000169116	1.65797	0.000185214	0.000777679
ENSG00000169174	1.14784	0.000515166	0.00187245
ENSG00000169213	3.39551	3.59878e-11	1.00379e-09
ENSG00000169228	1.02249	5.02236e-10	1.00892e-08
ENSG00000169241	1.40972	1.98931e-10	4.56057e-09
ENSG00000169255	1.07621	0.000866631	0.00290394
ENSG00000169258	2.32786	1.39044e-12	5.39763e-11
ENSG00000169436	4.48196	2.8847e-10	6.18056e-09
ENSG00000169554	-1.2009	2.1723e-05	0.000123372
ENSG00000169607	3.0294	5.94671e-17	6.09315e-15
ENSG00000169635	1.51136	1.54488e-06	1.28487e-05
ENSG00000169679	3.34102	1.12424e-21	2.73118e-19
ENSG00000169696	1.13208	0.000787598	0.00268389
ENSG00000169715	-1.93657	0.0032424	0.00892654
ENSG00000169758	2.15059	7.26926e-08	8.59416e-07
ENSG00000169762	-1.18101	6.19614e-11	1.63158e-09
ENSG00000169764	-1.42426	1.75688e-09	3.11333e-08
ENSG00000169783	2.90431	3.08902e-10	6.58087e-09
ENSG00000169855	2.61766	2.42473e-13	1.15941e-11
ENSG00000169862	3.2748	2.26292e-05	0.000127656
ENSG00000169926	1.24121	5.97526e-08	7.23468e-07
ENSG00000169946	-1.37904	0.000103759	0.000474014
ENSG00000170004	1.11146	4.76753e-05	0.000243998
ENSG00000170006	-1.49644	0.00113615	0.0036589
ENSG00000170088	-1.16372	1.05648e-09	1.96355e-08
ENSG00000170185	-1.13944	2.24871e-10	5.0214e-09
ENSG00000170214	-1.67483	5.02971e-05	0.000254818
ENSG00000170271	-1.26295	9.8528e-05	0.00045397
ENSG00000170312	3.43245	1.45445e-23	5.34315e-21
ENSG00000170323	2.01686	0.000111544	0.000503769
ENSG00000170345	-2.73792	1.08276e-09	2.0035e-08
ENSG00000170365	-1.0503	0.000652306	0.00229344
ENSG00000170382	1.83386	4.37334e-05	0.000226673
ENSG00000170385	-1.02172	0.000124436	0.000552388
ENSG00000170458	-1.54419	2.81687e-05	0.000154676
ENSG00000170485	1.27931	4.50692e-07	4.42813e-06
ENSG00000170498	1.66168	6.74909e-05	0.000329406
ENSG00000170509	-2.50939	0.000454707	0.00168307
ENSG00000170522	-1.06935	0.000500179	0.00182486
ENSG00000170537	2.19059	3.48927e-11	9.82344e-10
ENSG00000170542	-1.24861	3.67148e-05	0.000194855
ENSG00000170545	1.00174	2.86194e-05	0.000156751
ENSG00000170677	-1.0483	6.14086e-09	9.40715e-08
ENSG00000170684	2.76597	7.62555e-12	2.46472e-10
ENSG00000170779	1.74077	1.67412e-13	8.21355e-12
ENSG00000170801	1.75151	0.000116447	0.000523579
ENSG00000170899	1.04313	0.000292671	0.00115277
ENSG00000170915	1.40894	2.56922e-05	0.000142954
ENSG00000170955	1.24752	7.32347e-05	0.000353241
ENSG00000171051	-1.74425	0.000102091	0.000466958
ENSG00000171121	1.37735	5.07173e-05	0.000256258
ENSG00000171163	1.76447	1.55534e-15	1.15973e-13
ENSG00000171208	2.69732	1.15794e-12	4.60183e-11
ENSG00000171223	-1.22426	3.33915e-06	2.50096e-05
ENSG00000171224	1.1763	0.000188487	0.00078905
ENSG00000171234	-2.31984	1.50976e-06	1.25774e-05
ENSG00000171236	-1.44559	0.000218213	0.000896054
ENSG00000171241	3.44636	1.11421e-17	1.24313e-15
ENSG00000171320	1.44975	4.65445e-05	0.000238778
ENSG00000171385	-2.08423	0.000188706	0.000789746
ENSG00000171388	3.86592	3.83176e-22	1.04935e-19
ENSG00000171408	-1.68361	1.14009e-06	9.85768e-06
ENSG00000171425	1.42676	2.17153e-09	3.75949e-08
ENSG00000171428	-1.34498	6.22791e-08	7.49839e-07
ENSG00000171433	-1.85251	3.70675e-05	0.000196243
ENSG00000171444	-1.69857	1.21704e-06	1.04273e-05
ENSG00000171462	1.83187	3.37244e-09	5.53933e-08
ENSG00000171476	1.57683	0.000107121	0.0004873
ENSG00000171497	-1.03173	8.21607e-12	2.62878e-10
ENSG00000171503	-1.94642	6.86302e-15	4.45564e-13
ENSG00000171557	-1.32126	0.00105987	0.00345087
ENSG00000171560	-1.349	0.000591229	0.00210821
ENSG00000171564	-1.51813	0.000234626	0.000952288
ENSG00000171723	-1.22714	7.56775e-07	6.9124e-06
ENSG00000171759	-1.16139	0.000648126	0.00228246
ENSG00000171766	-1.40502	7.70299e-06	5.13134e-05
ENSG00000171777	-1.21877	4.22723e-06	3.04352e-05
ENSG00000171792	1.42721	2.86246e-15	2.00532e-13
ENSG00000171813	1.21472	9.61347e-05	0.000444575
ENSG00000171848	2.71889	4.88169e-16	4.06232e-14
ENSG00000171858	1.23029	9.08267e-06	5.88401e-05
ENSG00000171970	1.18547	1.97937e-05	0.000114052
ENSG00000172016	11.4252	5.46713e-20	9.57511e-18
ENSG00000172059	-1.48204	1.57596e-10	3.72055e-09
ENSG00000172167	1.8396	2.53596e-11	7.30336e-10
ENSG00000172243	-1.00642	0.00193085	0.00571947
ENSG00000172244	2.37276	6.64385e-17	6.71608e-15
ENSG00000172340	-1.08488	8.54352e-07	7.65512e-06
ENSG00000172345	-1.82838	1.12795e-08	1.6242e-07
ENSG00000172379	1.68591	0.00153798	0.00472177
ENSG00000172403	-1.14883	0.000978949	0.00322153
ENSG00000172425	-3.03789	1.6017e-05	9.52796e-05
ENSG00000172458	2.87197	6.19459e-08	7.46424e-07
ENSG00000172482	-1.32757	0.00140917	0.0043953
ENSG00000172497	-1.39375	0.00272318	0.00769686
ENSG00000172508	1.40568	0.00311634	0.00862994
ENSG00000172613	1.00717	8.15639e-09	1.21877e-07
ENSG00000172687	1.82377	3.72514e-07	3.77832e-06
ENSG00000172809	1.09264	2.1178e-05	0.000120599
ENSG00000172828	-1.29601	0.0012619	0.00400141
ENSG00000172936	-1.2133	5.97796e-15	3.93188e-13
ENSG00000172955	-1.79539	3.06555e-06	2.32846e-05
ENSG00000172985	1.3013	0.00151027	0.00465379
ENSG00000173110	1.51171	0.000500041	0.00182486
ENSG00000173166	-1.20473	0.000283446	0.00112025
ENSG00000173207	1.33704	1.12541e-10	2.74286e-09
ENSG00000173267	3.22311	2.18643e-10	4.91522e-09
ENSG00000173276	-1.33263	1.17092e-09	2.14294e-08
ENSG00000173281	-1.83771	2.95602e-09	4.92517e-08
ENSG00000173334	-2.02305	9.51938e-15	5.9742e-13
ENSG00000173369	-1.25312	0.000471805	0.00173664
ENSG00000173546	2.09924	1.85759e-13	9.02549e-12
ENSG00000173621	1.2664	0.00175401	0.0052806
ENSG00000173702	4.91132	1.136e-11	3.52793e-10
ENSG00000173715	1.3492	2.79128e-06	2.1494e-05
ENSG00000173846	-1.4352	6.13458e-08	7.39785e-07
ENSG00000173890	1.12085	0.00266739	0.00757326
ENSG00000173894	2.69709	2.39436e-11	6.98913e-10
ENSG00000173898	-1.47152	9.31725e-05	0.00043247
ENSG00000173926	1.41849	9.75463e-06	6.24412e-05
ENSG00000173991	1.6809	2.63357e-05	0.000145941
ENSG00000174010	-1.55041	2.42121e-15	1.7449e-13
ENSG00000174059	2.07972	1.98706e-18	2.49409e-16
ENSG00000174151	1.39422	1.13283e-09	2.0859e-08
ENSG00000174175	-1.47976	0.00210949	0.00617075
ENSG00000174233	1.26528	1.13065e-12	4.5172e-11
ENSG00000174307	1.38601	0.00133482	0.00420167
ENSG00000174326	1.51217	0.00282516	0.00794632
ENSG00000174371	3.31563	1.73882e-19	2.72814e-17
ENSG00000174529	1.10048	1.79792e-08	2.45515e-07
ENSG00000174640	1.41064	0.00146097	0.00453248
ENSG00000174669	1.18557	2.40354e-05	0.000134331
ENSG00000174705	1.43362	3.99222e-13	1.81117e-11
ENSG00000174775	1.01714	9.4099e-07	8.33634e-06
ENSG00000174791	1.03791	0.0019307	0.00571947
ENSG00000174807	1.16682	2.48224e-05	0.000138319
ENSG00000174938	3.56834	2.5178e-10	5.4961e-09
ENSG00000174939	3.31026	1.16705e-08	1.66934e-07
ENSG00000174951	1.18881	0.00065166	0.00229297
ENSG00000174992	-1.74277	0.00201733	0.00593494
ENSG00000174996	1.17282	5.95543e-09	9.17185e-08
ENSG00000175003	-2.45062	0.000171285	0.000726934
ENSG00000175063	4.19686	8.25368e-26	7.74204e-23
ENSG00000175189	-1.58238	0.000128673	0.000569354
ENSG00000175198	-1.02236	6.98953e-06	4.71879e-05
ENSG00000175264	1.65417	3.87429e-06	2.82704e-05
ENSG00000175265	1.90688	3.25693e-06	2.4528e-05
ENSG00000175287	-1.58985	0.000580468	0.00207377
ENSG00000175305	2.28154	2.24412e-09	3.86738e-08
ENSG00000175311	-1.18808	8.79777e-05	0.000412424
ENSG00000175322	1.03042	0.00020864	0.000862149
ENSG00000175329	6.43231	2.73259e-13	1.28219e-11
ENSG00000175336	-3.18307	2.78173e-08	3.60882e-07
ENSG00000175445	2.03062	1.46066e-09	2.61598e-08
ENSG00000175471	1.59046	2.75329e-05	0.000151759
ENSG00000175538	1.04555	0.000412973	0.00154885
ENSG00000175592	-1.24132	0.0025319	0.00724184
ENSG00000175643	1.85722	7.51145e-08	8.84577e-07
ENSG00000175711	1.43243	2.44266e-09	4.19514e-08
ENSG00000175787	1.09092	7.91063e-07	7.17338e-06
ENSG00000175793	4.71958	4.60338e-16	3.91729e-14
ENSG00000175806	-1.27592	1.0636e-06	9.2547e-06
ENSG00000175832	2.9681	3.99347e-09	6.42625e-08
ENSG00000175970	1.5853	4.69841e-11	1.28435e-09
ENSG00000176092	2.0562	2.0738e-07	2.22634e-06
ENSG00000176095	1.03078	2.64335e-14	1.53131e-12
ENSG00000176170	2.64705	1.89124e-07	2.05082e-06
ENSG00000176208	1.55091	5.58163e-09	8.64034e-08
ENSG00000176293	1.36804	0.00206901	0.00607471
ENSG00000176371	1.11615	9.073e-11	2.28143e-09
ENSG00000176381	-1.17569	0.00325847	0.0089647
ENSG00000176399	-1.41906	7.56381e-05	0.000363285
ENSG00000176401	1.14061	5.26364e-06	3.68063e-05
ENSG00000176422	-1.37721	2.52211e-09	4.29243e-08
ENSG00000176444	1.15289	9.09188e-11	2.28237e-09
ENSG00000176485	-1.00017	0.00351045	0.00952864
ENSG00000176490	4.31131	9.06058e-12	2.87912e-10
ENSG00000176595	-2.33189	1.19749e-06	1.02949e-05
ENSG00000176597	1.77877	2.07243e-05	0.000118516
ENSG00000176619	1.58458	3.79855e-11	1.0556e-09
ENSG00000176641	-1.76636	1.55475e-10	3.67625e-09
ENSG00000176731	1.07497	1.87611e-06	1.51924e-05
ENSG00000176749	1.28458	1.05122e-06	9.17353e-06
ENSG00000176771	-1.42339	0.000119499	0.000535681
ENSG00000176809	1.3282	1.83498e-06	1.49003e-05
ENSG00000176890	2.0048	8.57871e-10	1.62736e-08
ENSG00000176894	-1.13973	0.000150543	0.00064915
ENSG00000176903	1.1299	1.41558e-06	1.19114e-05
ENSG00000176907	-2.19082	4.83751e-11	1.31997e-09
ENSG00000176909	2.50659	9.35378e-12	2.9598e-10
ENSG00000176920	3.33712	1.61952e-10	3.81144e-09
ENSG00000176974	-1.34913	4.03073e-05	0.000211095
ENSG00000177096	1.15517	0.00202834	0.00596462
ENSG00000177098	1.27241	0.000199959	0.000830377
ENSG00000177432	-1.23464	1.88808e-05	0.000109622
ENSG00000177459	1.60643	0.000765936	0.00262492
ENSG00000177508	2.39686	7.74685e-06	5.14262e-05
ENSG00000177575	-2.17182	2.40961e-09	4.1431e-08
ENSG00000177600	1.01382	9.14116e-05	0.000425476
ENSG00000177602	2.93035	1.29447e-14	7.9581e-13
ENSG00000177606	-1.58343	3.65941e-08	4.64738e-07
ENSG00000177628	1.22322	6.10535e-09	9.36833e-08
ENSG00000177679	3.226	2.14826e-09	3.72777e-08
ENSG00000177685	1.45269	0.000348866	0.00133804
ENSG00000177694	-1.13894	0.00193896	0.00573538
ENSG00000177721	1.78649	5.03134e-08	6.20147e-07
ENSG00000177732	1.3125	4.54213e-07	4.45981e-06
ENSG00000178035	1.04139	5.55288e-07	5.31369e-06
ENSG00000178038	1.68583	2.00214e-06	1.60662e-05
ENSG00000178075	-1.67057	2.97476e-08	3.83941e-07
ENSG00000178093	1.5986	9.20255e-13	3.82897e-11
ENSG00000178409	1.75765	4.83481e-10	9.7879e-09
ENSG00000178537	-1.08514	1.6592e-07	1.81752e-06
ENSG00000178573	-1.00669	2.24914e-07	2.39241e-06
ENSG00000178623	3.39748	1.86107e-10	4.30194e-09
ENSG00000178752	2.57023	2.23018e-10	4.99123e-09
ENSG00000178772	-1.40158	5.63229e-05	0.000280627
ENSG00000178773	3.14031	1.26234e-09	2.29076e-08
ENSG00000178860	2.17225	5.92611e-05	0.000293422
ENSG00000178882	4.41908	1.0965e-11	3.41934e-10
ENSG00000178999	3.4728	4.58277e-20	8.21734e-18
ENSG00000179094	-1.10604	2.86918e-05	0.00015709
ENSG00000179292	1.92586	0.00015917	0.000682831
ENSG00000179314	1.80762	6.61704e-07	6.15982e-06
ENSG00000179388	-1.46934	0.000144717	0.000627982
ENSG00000179399	1.85094	0.00254629	0.00727194
ENSG00000179636	-2.40998	4.70735e-07	4.58913e-06
ENSG00000179698	1.65062	1.06678e-07	1.22562e-06
ENSG00000179750	1.79597	5.49119e-05	0.000275053
ENSG00000179761	-1.34163	4.61294e-05	0.000236891
ENSG00000179772	2.93506	2.50143e-14	1.46033e-12
ENSG00000179832	1.53574	7.7015e-10	1.47771e-08
[truncated: 520 more rows]

## Sheet: S58_LUSC_Young
GENEID	log2FoldChange	pvalue	FDR
ENSG00000000003	1.17311	7.24456e-07	2.33337e-06
ENSG00000000460	2.23743	2.09142e-39	1.17714e-37
ENSG00000000938	-2.24656	1.76629e-15	1.48922e-14
ENSG00000001084	3.66678	8.90795e-24	1.59991e-22
ENSG00000001561	-2.27254	4.36001e-12	2.68204e-11
ENSG00000001626	-2.80778	1.73709e-09	7.87118e-09
ENSG00000002587	1.2013	0.00165745	0.0032419
ENSG00000002726	1.51135	0.00263601	0.00497492
ENSG00000002746	2.30457	1.8915e-10	9.68225e-10
ENSG00000003096	2.77653	2.55307e-13	1.77076e-12
ENSG00000003249	1.3398	1.52649e-06	4.7171e-06
ENSG00000003402	-1.40345	1.09194e-16	1.04827e-15
ENSG00000003436	-2.03449	8.22506e-09	3.439e-08
ENSG00000003989	-1.76235	2.13344e-06	6.4668e-06
ENSG00000004399	-1.52658	2.77042e-12	1.74359e-11
ENSG00000004478	2.21932	9.05797e-34	3.50429e-32
ENSG00000004776	-3.45715	3.91412e-19	4.74915e-18
ENSG00000004777	1.09174	0.00011055	0.000261217
ENSG00000004799	-3.96032	1.51116e-19	1.90354e-18
ENSG00000004838	-3.37455	1.69432e-14	1.31582e-13
ENSG00000004864	1.19367	6.9608e-11	3.76062e-10
ENSG00000004866	-1.10792	3.44602e-18	3.8254e-17
ENSG00000005001	2.21446	1.68829e-09	7.65826e-09
ENSG00000005022	1.01504	1.90868e-06	5.818e-06
ENSG00000005073	7.16332	7.11098e-27	1.61499e-25
ENSG00000005156	1.18823	7.7225e-14	5.64071e-13
ENSG00000005187	-1.68011	1.42479e-05	3.84663e-05
ENSG00000005189	1.36796	1.95437e-13	1.37214e-12
ENSG00000005243	1.00496	0.000402667	0.000874724
ENSG00000005249	-1.0042	0.00093713	0.0019114
ENSG00000005812	-1.01267	3.5937e-12	2.23085e-11
ENSG00000005844	-1.78042	2.20475e-07	7.66697e-07
ENSG00000006016	1.38758	0.00139088	0.00275637
ENSG00000006047	4.76318	8.21787e-27	1.85387e-25
ENSG00000006118	3.23933	1.20402e-45	9.42442e-44
ENSG00000006377	7.97916	7.29269e-53	7.48346e-51
ENSG00000006453	1.43871	3.22506e-14	2.43821e-13
ENSG00000006468	-2.05406	1.71424e-09	7.77181e-09
ENSG00000006534	-3.19216	1.84217e-21	2.75572e-20
ENSG00000006555	2.01374	8.87924e-15	7.07187e-14
ENSG00000006606	4.45634	4.30159e-21	6.1873e-20
ENSG00000006611	2.34368	4.59819e-06	1.33258e-05
ENSG00000006625	2.10005	4.07815e-30	1.21043e-28
ENSG00000006634	2.09593	8.41273e-27	1.89275e-25
ENSG00000006638	-1.61569	7.1737e-14	5.2604e-13
ENSG00000006704	1.53111	2.12961e-18	2.41179e-17
ENSG00000006740	-2.81539	2.68037e-20	3.60287e-19
ENSG00000007038	1.57593	0.00310067	0.00577832
ENSG00000007129	-2.60222	6.47513e-16	5.72118e-15
ENSG00000007174	-3.32618	6.74538e-12	4.07313e-11
ENSG00000007237	-1.42041	2.77581e-07	9.5044e-07
ENSG00000007376	1.37271	4.81692e-21	6.89319e-20
ENSG00000007402	-4.51106	2.70885e-26	5.92041e-25
ENSG00000007908	-1.96042	0.000252952	0.000565104
ENSG00000007968	2.94335	8.16918e-36	3.65636e-34
ENSG00000008083	1.20746	1.96438e-12	1.25127e-11
ENSG00000008086	-1.36091	5.48215e-11	2.99446e-10
ENSG00000008300	2.34096	3.86721e-15	3.16543e-14
ENSG00000008323	3.15747	9.49104e-31	2.93612e-29
ENSG00000008441	-1.28424	1.56267e-06	4.82005e-06
ENSG00000008735	2.32128	1.09683e-09	5.08922e-09
ENSG00000008853	-2.48461	1.22743e-13	8.78624e-13
ENSG00000009413	-1.00105	1.85591e-10	9.51359e-10
ENSG00000010292	2.07212	7.58142e-28	1.85988e-26
ENSG00000010295	-1.10423	3.39554e-05	8.69037e-05
ENSG00000010319	-2.94267	6.47694e-30	1.9056e-28
ENSG00000010438	6.29619	1.84179e-22	2.96891e-21
ENSG00000010610	-1.4858	1.03162e-07	3.74726e-07
ENSG00000010671	-2.16453	6.31726e-12	3.82422e-11
ENSG00000010810	-1.14358	1.7111e-06	5.24902e-06
ENSG00000010932	2.12551	1.20274e-08	4.93679e-08
ENSG00000011052	2.11268	4.90856e-14	3.65352e-13
ENSG00000011201	-3.32051	3.60984e-23	6.14879e-22
ENSG00000011332	3.02706	6.46311e-19	7.65969e-18
ENSG00000011347	2.16279	6.199e-10	2.96794e-09
ENSG00000011426	4.44773	6.28654e-84	3.52326e-81
ENSG00000011465	-1.67208	5.07942e-07	1.67644e-06
ENSG00000011600	-2.02724	2.22251e-11	1.26961e-10
ENSG00000011677	7.37185	1.12318e-57	1.40015e-55
ENSG00000012048	2.07291	8.27534e-30	2.41015e-28
ENSG00000012171	-2.74482	2.70943e-15	2.24727e-14
ENSG00000012211	1.71316	2.71145e-24	5.03098e-23
ENSG00000012779	-2.8768	1.00802e-22	1.67794e-21
ENSG00000012822	-1.64038	2.62991e-21	3.85865e-20
ENSG00000013275	1.24328	2.49776e-17	2.5414e-16
ENSG00000013306	1.40549	2.15482e-24	4.03825e-23
ENSG00000013573	1.81663	2.23867e-15	1.87063e-14
ENSG00000013588	-2.96087	3.04917e-12	1.91044e-11
ENSG00000013810	1.93726	2.4732e-34	9.98119e-33
ENSG00000014138	1.2787	3.60392e-18	3.99541e-17
ENSG00000015285	-1.19995	4.22567e-05	0.000106537
ENSG00000015475	1.10283	7.89423e-08	2.91918e-07
ENSG00000015532	1.02468	4.52082e-12	2.77465e-11
ENSG00000016602	5.90734	7.76516e-18	8.29187e-17
ENSG00000018236	1.46903	0.00312094	0.00581192
ENSG00000018280	-2.65269	5.52345e-22	8.63887e-21
ENSG00000018869	-1.15247	0.00016789	0.000385671
ENSG00000019102	-3.71803	4.06273e-15	3.31258e-14
ENSG00000019169	-3.97958	4.21377e-18	4.63791e-17
ENSG00000019186	4.30081	4.1318e-12	2.5489e-11
ENSG00000019505	4.16257	3.27219e-12	2.04409e-11
ENSG00000019549	2.2527	2.20505e-16	2.04569e-15
ENSG00000019582	-1.62275	2.6895e-07	9.22564e-07
ENSG00000019991	-2.67876	6.04119e-16	5.35372e-15
ENSG00000020181	-1.11232	2.76824e-05	7.17933e-05
ENSG00000020256	1.55993	1.39268e-29	3.95234e-28
ENSG00000020577	-1.43902	7.00567e-07	2.26162e-06
ENSG00000021300	-2.02822	1.84546e-08	7.42286e-08
ENSG00000021574	1.35146	2.31525e-14	1.77106e-13
ENSG00000022267	-3.93975	7.71604e-35	3.21419e-33
ENSG00000023734	1.13592	1.9e-11	1.0913e-10
ENSG00000023839	2.89913	6.82056e-08	2.54961e-07
ENSG00000023909	2.7582	7.44589e-13	4.92172e-12
ENSG00000024422	-1.57225	3.79281e-09	1.65704e-08
ENSG00000024526	4.53356	2.00237e-91	1.6849e-88
ENSG00000025423	-4.33304	1.87423e-45	1.44686e-43
ENSG00000025708	1.13414	9.27781e-05	0.00022229
ENSG00000026025	-1.76068	2.67163e-11	1.5123e-10
ENSG00000026559	4.59488	4.66224e-24	8.54693e-23
ENSG00000026950	-1.0419	1.53497e-05	4.12586e-05
ENSG00000027075	-1.01678	5.55041e-10	2.66956e-09
ENSG00000028116	1.06877	5.65623e-06	1.62134e-05
ENSG00000028137	-1.16575	8.97545e-06	2.49707e-05
ENSG00000029153	3.86741	1.39401e-42	9.3465e-41
ENSG00000029993	2.6714	1.98504e-29	5.56772e-28
ENSG00000030110	1.2615	1.16142e-09	5.3667e-09
ENSG00000031003	-1.11497	3.36208e-15	2.76002e-14
ENSG00000031081	-2.72216	3.88783e-25	7.75216e-24
ENSG00000032219	-1.12248	4.49346e-18	4.93732e-17
ENSG00000032389	1.01035	1.86849e-14	1.44308e-13
ENSG00000032444	-1.5187	9.53203e-25	1.83455e-23
ENSG00000032742	-1.02426	1.3623e-13	9.68985e-13
ENSG00000033327	-1.92054	4.00263e-11	2.22018e-10
ENSG00000034053	1.77979	6.63374e-10	3.16258e-09
ENSG00000034239	-2.00183	3.09726e-06	9.1913e-06
ENSG00000035141	1.46225	8.36115e-25	1.61735e-23
ENSG00000035499	4.12002	8.06005e-61	1.14951e-58
ENSG00000035664	-2.5091	5.4667e-19	6.52939e-18
ENSG00000035862	-1.17296	1.32312e-05	3.59433e-05
ENSG00000036448	-1.33854	4.33317e-05	0.000109084
ENSG00000036672	-1.15654	0.000101074	0.000240352
ENSG00000037280	-2.45061	5.94468e-22	9.23759e-21
ENSG00000037474	1.31652	3.09297e-18	3.4517e-17
ENSG00000037897	1.59425	3.91297e-16	3.53581e-15
ENSG00000037965	4.30285	1.58112e-23	2.77752e-22
ENSG00000038295	-1.74244	2.4037e-05	6.27939e-05
ENSG00000038427	1.36734	3.01369e-05	7.76207e-05
ENSG00000038945	-3.09928	1.14545e-18	1.32123e-17
ENSG00000039068	1.15679	1.07452e-07	3.89303e-07
ENSG00000039139	-1.55	9.38918e-05	0.000224734
ENSG00000039523	-1.17729	1.03311e-13	7.43639e-13
ENSG00000040275	1.47023	1.61965e-22	2.63609e-21
ENSG00000040608	2.01338	3.68983e-11	2.05616e-10
ENSG00000041802	1.5849	2.67433e-18	2.99642e-17
ENSG00000041982	2.07696	5.92086e-07	1.93321e-06
ENSG00000042088	1.14453	7.4117e-15	5.93112e-14
ENSG00000042832	2.26902	5.04917e-09	2.17711e-08
ENSG00000043039	4.12463	4.90371e-15	3.96562e-14
ENSG00000043093	1.6114	1.01453e-12	6.63563e-12
ENSG00000043355	4.51757	1.75341e-19	2.19392e-18
ENSG00000043462	-1.14833	2.43454e-05	6.35502e-05
ENSG00000043514	1.08837	3.59756e-12	2.23242e-11
ENSG00000043591	-3.52361	4.03157e-19	4.87059e-18
ENSG00000046604	2.3026	1.6165e-24	3.05664e-23
ENSG00000046653	-1.80068	6.48954e-09	2.75164e-08
ENSG00000046889	-3.4958	1.09957e-29	3.14706e-28
ENSG00000047365	-1.12169	1.23776e-07	4.44902e-07
ENSG00000047457	1.68556	0.000930763	0.00189956
ENSG00000047617	-1.92817	8.30918e-09	3.4733e-08
ENSG00000047644	-1.13452	8.74403e-11	4.66265e-10
ENSG00000047648	-3.43269	1.04046e-28	2.74449e-27
ENSG00000047936	-2.67878	8.3978e-07	2.68663e-06
ENSG00000048162	1.46666	6.27147e-20	8.19429e-19
ENSG00000048342	-1.22603	2.11817e-12	1.34566e-11
ENSG00000048540	-2.95276	4.90588e-08	1.87001e-07
ENSG00000048740	-2.47147	1.8099e-17	1.86864e-16
ENSG00000048991	1.22226	2.7708e-23	4.75329e-22
ENSG00000049089	1.64366	1.67523e-05	4.4764e-05
ENSG00000049246	-1.13186	8.59728e-05	0.000207135
ENSG00000049283	4.1652	7.51051e-50	7.02191e-48
ENSG00000049540	-1.68285	9.01675e-05	0.000216466
ENSG00000049541	1.39197	9.36987e-20	1.20279e-18
ENSG00000049759	-1.08934	3.07479e-07	1.04706e-06
ENSG00000049768	1.42285	7.62051e-06	2.1435e-05
ENSG00000050327	1.23802	1.75876e-07	6.20376e-07
ENSG00000050344	1.37215	6.05862e-07	1.97406e-06
ENSG00000050438	-1.32821	7.51837e-05	0.000182552
ENSG00000050555	-2.09185	1.45043e-09	6.64197e-09
ENSG00000050628	-1.24238	0.0018572	0.00359581
ENSG00000051128	1.3616	4.65557e-09	2.01721e-08
ENSG00000051180	3.59653	3.75517e-77	1.1087e-74
ENSG00000051341	4.52193	1.3066e-77	4.07201e-75
ENSG00000051596	2.43734	1.85322e-28	4.76878e-27
ENSG00000051825	1.05393	3.73384e-12	2.31188e-11
ENSG00000052795	-1.92383	5.71634e-22	8.89919e-21
ENSG00000052802	-1.06708	3.05208e-07	1.03975e-06
ENSG00000053108	1.88763	9.89971e-06	2.73567e-05
ENSG00000053372	1.222	6.26715e-17	6.13554e-16
ENSG00000053524	1.63958	2.24505e-07	7.7933e-07
ENSG00000053918	-1.85064	1.33251e-09	6.12698e-09
ENSG00000054179	2.83293	2.12555e-13	1.48488e-12
ENSG00000054356	4.23426	7.76239e-20	1.00487e-18
ENSG00000054690	1.24657	2.63951e-05	6.85711e-05
ENSG00000054983	-1.42421	4.51598e-10	2.19588e-09
ENSG00000055044	1.24537	3.14121e-14	2.37696e-13
ENSG00000055163	-1.33561	1.83592e-05	4.87331e-05
ENSG00000055813	-3.51375	3.20437e-21	4.673e-20
ENSG00000056277	1.33116	3.52554e-12	2.19258e-11
ENSG00000056998	1.81151	3.47663e-09	1.52484e-08
ENSG00000057149	5.08025	1.39729e-14	1.09271e-13
ENSG00000057294	2.08164	3.89725e-10	1.90826e-09
ENSG00000058063	1.49418	4.03454e-11	2.2364e-10
ENSG00000058085	1.81701	8.11726e-06	2.27335e-05
ENSG00000058335	-3.75865	3.25389e-15	2.67904e-14
ENSG00000058404	2.63536	8.21309e-08	3.03043e-07
ENSG00000058804	1.52305	9.56822e-25	1.83817e-23
ENSG00000059377	-1.6483	9.60376e-12	5.6829e-11
ENSG00000059573	1.47559	2.13421e-40	1.29196e-38
ENSG00000059588	1.1708	1.79759e-10	9.23433e-10
ENSG00000060140	2.67905	4.67081e-24	8.55332e-23
ENSG00000060558	1.22546	4.69909e-06	1.35971e-05
ENSG00000060709	2.64369	1.40318e-06	4.35684e-06
ENSG00000060718	6.26938	6.22286e-39	3.41122e-37
ENSG00000060749	1.02958	2.03028e-10	1.03225e-09
ENSG00000061455	-1.95758	7.99522e-12	4.77811e-11
ENSG00000061656	1.51523	2.59881e-06	7.79096e-06
ENSG00000061938	1.21536	2.68697e-07	9.21895e-07
ENSG00000062038	4.19484	2.7858e-34	1.11891e-32
ENSG00000062582	1.07337	7.72315e-09	3.2388e-08
ENSG00000062822	1.26703	5.68626e-13	3.811e-12
ENSG00000063127	-1.00005	0.00106838	0.00215792
ENSG00000063660	3.42353	1.73742e-26	3.85739e-25
ENSG00000064042	-3.6122	6.31566e-28	1.56074e-26
ENSG00000064102	1.72458	2.61754e-22	4.18333e-21
ENSG00000064195	2.13949	2.15993e-06	6.54002e-06
ENSG00000064199	-1.00183	2.66409e-06	7.97191e-06
ENSG00000064201	-1.79846	2.36441e-07	8.17391e-07
ENSG00000064205	-3.46277	2.47342e-19	3.05843e-18
ENSG00000064218	4.48772	3.42483e-17	3.43483e-16
ENSG00000064225	-1.35616	6.73686e-08	2.52e-07
ENSG00000064270	-1.28927	0.000499353	0.00106875
ENSG00000064300	2.44314	5.11133e-07	1.68466e-06
ENSG00000064545	1.01654	8.65323e-10	4.06661e-09
ENSG00000064547	1.29169	1.377e-17	1.43489e-16
ENSG00000064655	2.8625	1.89068e-13	1.3313e-12
ENSG00000064763	-1.71531	1.18603e-10	6.20638e-10
ENSG00000064886	-3.27015	1.64445e-13	1.164e-12
ENSG00000064989	-2.90483	2.10177e-29	5.88529e-28
ENSG00000064999	-1.1501	2.29667e-12	1.45522e-11
ENSG00000065054	-2.22891	2.97044e-27	6.93336e-26
ENSG00000065183	1.05563	7.19102e-10	3.40991e-09
ENSG00000065268	1.04194	1.76031e-11	1.01384e-10
ENSG00000065328	4.30408	5.32393e-81	2.13325e-78
ENSG00000065357	1.86087	1.31946e-16	1.25454e-15
ENSG00000065413	-1.89525	1.64831e-14	1.28186e-13
ENSG00000065534	-1.42149	1.3644e-07	4.86885e-07
ENSG00000065600	1.6729	4.25379e-16	3.83228e-15
ENSG00000065618	6.9298	2.14661e-48	1.89137e-46
ENSG00000065665	1.11425	1.41223e-10	7.33529e-10
ENSG00000065675	-1.54641	2.53937e-06	7.62309e-06
ENSG00000065717	-1.53777	6.98036e-07	2.25389e-06
ENSG00000065809	-1.59402	9.04919e-09	3.76953e-08
ENSG00000065833	2.27399	1.07897e-10	5.67435e-10
ENSG00000065911	2.27925	1.08704e-29	3.11649e-28
ENSG00000065923	1.42429	1.26857e-11	7.3922e-11
ENSG00000066056	-2.99671	4.29178e-32	1.45618e-30
[truncated: 4,532 more rows]

## Sheet: S59_LUAD_Young
GENEID	log2FoldChange	pvalue	FDR
[truncated: 3,500 more rows]

## Sheet: S60_BRCA_Young
GENEID	log2FoldChange	pvalue	FDR
[truncated: 1,269 more rows]
